# Supplementary material for: A Stage-Specific OTX2 Regulatory Network and Maturation-Associated Gene Programs Are Inherent Barriers to RPE Neural Competency
Source: Front Cell Dev Biol. 2022 Apr 19;10:875155. doi: 10.3389/fcell.2022.875155 (PMC9062105; doi:10.3389/fcell.2022.875155)
Supplement: Supplementary file 2 [file Table2.XLSX]

## Sheet: Intact
Ensembl ID	Gene Name	log2FoldChange	padj	baseMean	lfcSE	stat	pvalue	Tag
ENSGALG00000052767		21.921	8.74134e-08	102.091	3.71424	5.90187	3.594e-09	ENSGALG00000052767
ENSGALG00000052369		20.9605	NA	39.2605	5.13503	4.08187	NA	ENSGALG00000052369
ENSGALG00000006666	BPIFB2	20.0968	0.000691755	7.53355	5.13656	3.9125	9.13474e-05	ENSGALG00000006666|BPIFB2
ENSGALG00000038372	PRDM8	19.6177	8.26329e-19	12.9637	2.07567	9.45127	3.34748e-21	ENSGALG00000038372|PRDM8
ENSGALG00000043735		19.3281	NA	18.9238	4.46325	4.33051	NA	ENSGALG00000043735
ENSGALG00000031667		10.2799	1.03628e-06	41.1592	1.89443	5.42635	5.75189e-08	ENSGALG00000031667
ENSGALG00000037851	KK34	9.35045	0.00928792	21.5518	3.00876	3.10774	0.00188521	ENSGALG00000037851|KK34
ENSGALG00000012783	MYBPC1	9.05445	1.75992e-08	37.51	1.46286	6.18955	6.03346e-10	ENSGALG00000012783|MYBPC1
ENSGALG00000027323	MYH1D	8.90437	6.17397e-05	30.7281	1.96471	4.53216	5.83837e-06	ENSGALG00000027323|MYH1D
ENSGALG00000019842	TFAP2D	8.89819	0.146824	22.2416	4.66795	1.90623	0.0566203	ENSGALG00000019842|TFAP2D
ENSGALG00000048056		8.88475	0.197198	14.8362	5.13522	1.73016	0.0836019	ENSGALG00000048056
ENSGALG00000015254	ST18	8.45477	0.10114	13.1393	4.01814	2.10415	0.0353652	ENSGALG00000015254|ST18
ENSGALG00000015384	CHRNB3	8.44893	0.0626427	15.0509	3.60903	2.34105	0.0192295	ENSGALG00000015384|CHRNB3
ENSGALG00000009383	SAMD7	8.21037	0.24335	10.6101	5.13579	1.59866	0.109897	ENSGALG00000009383|SAMD7
ENSGALG00000025748	FGF9	8.13689	5.79775e-05	14.4031	1.78917	4.54786	5.41951e-06	ENSGALG00000025748|FGF9
ENSGALG00000027144	PTF1A	8.11364	0.250233	12.3273	5.1359	1.57979	0.114155	ENSGALG00000027144|PTF1A
ENSGALG00000029692	NEUROG1	7.99757	0.208048	10.155	4.7147	1.6963	0.0898285	ENSGALG00000029692|NEUROG1
ENSGALG00000044272		7.89423	0.0031394	9.52529	2.278	3.46543	0.000529383	ENSGALG00000044272
ENSGALG00000014858	ADCYAP1	7.78737	0.000105163	21.5248	1.76828	4.40392	1.06314e-05	ENSGALG00000014858|ADCYAP1
ENSGALG00000052760	ATOH7	7.64406	4.35576e-08	396.26	1.26877	6.02478	1.69342e-09	ENSGALG00000052760|ATOH7
ENSGALG00000048169		7.32539	0.304262	4.65615	5.08316	1.44111	0.149554	ENSGALG00000048169
ENSGALG00000051547		7.24681	0.0614792	8.83607	3.08294	2.35062	0.0187422	ENSGALG00000051547
ENSGALG00000051132		7.22275	1.86338e-06	12.7727	1.36098	5.30703	1.11426e-07	ENSGALG00000051132
ENSGALG00000020943	AGXT	7.20661	NA	6.9332	5.13733	1.40279	NA	ENSGALG00000020943|AGXT
ENSGALG00000034567	POU4F3	7.17232	2.79086e-07	80.8234	1.26291	5.67919	1.35333e-08	ENSGALG00000034567|POU4F3
ENSGALG00000028415		7.15344	0.001164	86.177	1.89996	3.76505	0.000166518	ENSGALG00000028415
ENSGALG00000041906		7.13955	0.00354398	7.09769	2.0832	3.4272	0.000609842	ENSGALG00000041906
ENSGALG00000047671		7.11981	0.000129587	24.6937	1.63648	4.3507	1.35706e-05	ENSGALG00000047671
ENSGALG00000048675		7.10525	2.1721e-06	15.3034	1.34679	5.2757	1.32251e-07	ENSGALG00000048675
ENSGALG00000026853	FGF3	7.04735	0.118862	5.34642	3.48369	2.02296	0.0430776	ENSGALG00000026853|FGF3
ENSGALG00000007706	FGF8	7.04473	0.114348	60.8639	3.44977	2.04209	0.0411428	ENSGALG00000007706|FGF8
ENSGALG00000048503		7.03664	0.334759	14.0731	5.13771	1.3696	0.17081	ENSGALG00000048503
ENSGALG00000052324		6.88224	0.0647631	10.3228	2.95918	2.32573	0.0200331	ENSGALG00000052324
ENSGALG00000008032		6.84268	0.0215972	7.13178	2.44572	2.79782	0.0051449	ENSGALG00000008032
ENSGALG00000016384	MYT1L	6.83892	0.0764355	4.16783	3.04499	2.24596	0.0247067	ENSGALG00000016384|MYT1L
ENSGALG00000042257	MYH1F	6.83331	0.0044811	7.28467	2.0384	3.3523	0.000801446	ENSGALG00000042257|MYH1F
ENSGALG00000039254	SLC17A6	6.80975	0.271381	3.78826	4.47299	1.52242	0.127905	ENSGALG00000039254|SLC17A6
ENSGALG00000045111		6.8091	0.116943	4.26174	3.35327	2.03058	0.0422973	ENSGALG00000045111
ENSGALG00000047835		6.76569	0.0366055	8.73308	2.62142	2.58093	0.00985353	ENSGALG00000047835
ENSGALG00000006572	TNNT3	6.75011	0.000252667	11.1338	1.61383	4.18265	2.88125e-05	ENSGALG00000006572|TNNT3
ENSGALG00000053621		6.70061	0.132793	5.79379	3.41542	1.96187	0.0497773	ENSGALG00000053621
ENSGALG00000017398		6.68694	0.00809954	17.4769	2.11927	3.1553	0.00160336	ENSGALG00000017398
ENSGALG00000000317	NEFM	6.67954	1.30072e-09	398.363	1.00785	6.62754	3.41323e-11	ENSGALG00000000317|NEFM
ENSGALG00000007899	CHRND	6.66225	0.295061	3.16762	4.55052	1.46406	0.143176	ENSGALG00000007899|CHRND
ENSGALG00000052865		6.65539	0.258818	10.0799	4.2789	1.5554	0.119852	ENSGALG00000052865
ENSGALG00000009268	FGG	6.59367	0.0148297	26.2437	2.24285	2.93987	0.00328354	ENSGALG00000009268|FGG
ENSGALG00000048968		6.57865	0.15122	2.9611	3.48437	1.88805	0.0590197	ENSGALG00000048968
ENSGALG00000040898		6.57659	0.000133631	49.5646	1.51436	4.34282	1.40668e-05	ENSGALG00000040898
ENSGALG00000038476	PRDM13	6.5477	0.235868	4.44959	4.04661	1.61807	0.105648	ENSGALG00000038476|PRDM13
ENSGALG00000054312		6.52353	0.0799419	3.1589	2.93442	2.22311	0.0262085	ENSGALG00000054312
ENSGALG00000052467		6.47695	0.0312109	3.85163	2.44476	2.64931	0.00806552	ENSGALG00000052467
ENSGALG00000010598	KCNK10	6.45432	0.00223623	9.01221	1.80747	3.57092	0.000355736	ENSGALG00000010598|KCNK10
ENSGALG00000009845	GJD2	6.44399	0.115688	4.68363	3.16527	2.03584	0.0417664	ENSGALG00000009845|GJD2
ENSGALG00000047823		6.41723	0.00569531	5.2045	1.95993	3.27421	0.00105958	ENSGALG00000047823
ENSGALG00000001932	SRRM3	6.4093	0.168577	3.66242	3.51343	1.82423	0.0681177	ENSGALG00000001932|SRRM3
ENSGALG00000040069	BARHL2	6.39586	0.0841888	6.35444	2.91253	2.19598	0.0280935	ENSGALG00000040069|BARHL2
ENSGALG00000037094	POU4F2	6.38006	0.00209175	4.61066	1.77606	3.59226	0.00032782	ENSGALG00000037094|POU4F2
ENSGALG00000027702	SCN11A	6.36763	0.259256	3.4209	4.09739	1.55407	0.120168	ENSGALG00000027702|SCN11A
ENSGALG00000050633		6.27023	NA	2.67247	4.40348	1.42393	0.154467	ENSGALG00000050633
ENSGALG00000039239	SERPIND1	6.25626	0.00821899	23.9576	1.98631	3.14969	0.00163446	ENSGALG00000039239|SERPIND1
ENSGALG00000054964		6.23009	0.220141	4.81559	3.74871	1.66193	0.0965269	ENSGALG00000054964
ENSGALG00000047652		6.22301	0.155697	4.09074	3.32659	1.87069	0.0613883	ENSGALG00000047652
ENSGALG00000001764		6.22255	0.0339273	9.13837	2.38179	2.61255	0.00898698	ENSGALG00000001764
ENSGALG00000025774	HOXB2	6.18486	0.0109514	5.07747	2.02788	3.04991	0.00228908	ENSGALG00000025774|HOXB2
ENSGALG00000009737	TAC1	6.16625	NA	2.50672	5.14056	1.19953	0.230323	ENSGALG00000009737|TAC1
ENSGALG00000029966		6.14881	0.0010843	11.4551	1.6244	3.78527	0.000153542	ENSGALG00000029966
ENSGALG00000052729		6.08865	0.000401145	10.2587	1.49949	4.06049	4.89698e-05	ENSGALG00000052729
ENSGALG00000026572	RGS5	6.08012	2.82238e-16	100.171	0.693967	8.7614	1.92835e-18	ENSGALG00000026572|RGS5
ENSGALG00000053722		6.07562	NA	2.01435	4.53555	1.33955	0.18039	ENSGALG00000053722
ENSGALG00000014835	C7	6.06915	0.0141311	7.93947	2.05142	2.95851	0.00309126	ENSGALG00000014835|C7
ENSGALG00000012322	KCTD16	6.0609	0.0408874	3.74059	2.3918	2.53404	0.0112756	ENSGALG00000012322|KCTD16
ENSGALG00000022622	HOXA4	6.05642	0.0377687	7.05568	2.35876	2.56763	0.0102397	ENSGALG00000022622|HOXA4
ENSGALG00000052774		6.05516	0.0319451	4.56811	2.2943	2.63922	0.00830961	ENSGALG00000052774
ENSGALG00000036514		6.04005	0.0313235	4.78794	2.28138	2.64754	0.00810786	ENSGALG00000036514
ENSGALG00000046980		6.03033	0.128273	3.37788	3.04353	1.98136	0.0475506	ENSGALG00000046980
ENSGALG00000053716		6.00758	0.30954	4.35008	4.20516	1.42862	0.153114	ENSGALG00000053716
ENSGALG00000016968	CCDC122	6.00587	0.000773372	7.20691	1.54748	3.88108	0.000103995	ENSGALG00000016968|CCDC122
ENSGALG00000043217	BARHL1	5.99127	NA	2.28372	5.14138	1.1653	0.243896	ENSGALG00000043217|BARHL1
ENSGALG00000019276		5.9627	0.00011443	12.5186	1.36066	4.38221	1.17482e-05	ENSGALG00000019276
ENSGALG00000028376	FGF19	5.96138	4.26283e-06	206.62	1.16102	5.1346	2.82745e-07	ENSGALG00000028376|FGF19
ENSGALG00000044563		5.90837	0.437085	7.86788	5.1418	1.14909	0.25052	ENSGALG00000044563
ENSGALG00000052394		5.89929	0.0242677	3.96593	2.14415	2.75134	0.00593523	ENSGALG00000052394
ENSGALG00000034684		5.88825	NA	2.79646	3.94967	1.49082	0.136008	ENSGALG00000034684
ENSGALG00000016301		5.88364	0.326636	3.48058	4.23604	1.38895	0.164849	ENSGALG00000016301
ENSGALG00000050021		5.85403	0.00076377	31.2171	1.507	3.88455	0.00010252	ENSGALG00000050021
ENSGALG00000033144	COLEC10	5.84452	1.07103e-05	156.965	1.18414	4.93566	7.98805e-07	ENSGALG00000033144|COLEC10
ENSGALG00000033432	NHLH2	5.83609	0.0111359	7.3126	1.91728	3.04394	0.00233504	ENSGALG00000033432|NHLH2
ENSGALG00000033767		5.81399	0.122276	3.32898	2.89534	2.00805	0.0446384	ENSGALG00000033767
ENSGALG00000054047		5.80021	NA	2.67411	3.57484	1.62251	0.104695	ENSGALG00000054047
ENSGALG00000048945		5.78309	0.135033	5.70652	2.96109	1.95303	0.0508159	ENSGALG00000048945
ENSGALG00000054138		5.75941	0.115688	3.52036	2.82885	2.03596	0.0417548	ENSGALG00000054138
ENSGALG00000007320	FXYD2	5.75781	0.0333388	5.55803	2.19764	2.61999	0.00879317	ENSGALG00000007320|FXYD2
ENSGALG00000051709		5.75276	0.00654943	7.54541	1.78265	3.22709	0.00125057	ENSGALG00000051709
ENSGALG00000023415	HMX3	5.75219	NA	2.62864	2.82455	2.0365	0.0417005	ENSGALG00000023415|HMX3
ENSGALG00000050762		5.74457	NA	1.57246	5.1427	1.11703	0.26398	ENSGALG00000050762
ENSGALG00000016132	IGSF5	5.7389	0.210436	3.46796	3.39683	1.68949	0.0911257	ENSGALG00000016132|IGSF5
ENSGALG00000048510		5.71015	0.00468802	6.92173	1.71084	3.33763	0.000844972	ENSGALG00000048510
ENSGALG00000054727		5.70595	0.00343617	6.58379	1.66024	3.43682	0.000588589	ENSGALG00000054727
ENSGALG00000020458		5.69914	NA	1.59384	5.14297	1.10814	0.267801	ENSGALG00000020458
ENSGALG00000042928		5.68972	0.264329	3.33267	3.69366	1.5404	0.123462	ENSGALG00000042928
ENSGALG00000009920	COCH	5.68757	4.69239e-06	33.9228	1.11195	5.11497	3.13791e-07	ENSGALG00000009920|COCH
ENSGALG00000048587		5.68107	NA	2.05527	5.14308	1.1046	0.269331	ENSGALG00000048587
ENSGALG00000011991	MYOZ2	5.67281	0.129293	3.90812	2.86956	1.97689	0.048054	ENSGALG00000011991|MYOZ2
ENSGALG00000011838	GUCY2C	5.67198	0.0763161	7.06085	2.52449	2.24678	0.0246543	ENSGALG00000011838|GUCY2C
ENSGALG00000049297		5.66737	NA	2.22225	5.14316	1.10192	0.270495	ENSGALG00000049297
ENSGALG00000045640		5.64501	0.457546	4.03775	5.09199	1.10861	0.2676	ENSGALG00000045640
ENSGALG00000047883		5.62845	0.0258967	4.7751	2.06594	2.72441	0.00644167	ENSGALG00000047883
ENSGALG00000037220	ASTL	5.62456	0.30381	2.87572	3.90003	1.44218	0.149251	ENSGALG00000037220|ASTL
ENSGALG00000016577	OTOF	5.6222	NA	2.33859	5.14345	1.09308	0.274359	ENSGALG00000016577|OTOF
ENSGALG00000048970		5.59301	0.0136946	5.54454	1.8828	2.97059	0.00297228	ENSGALG00000048970
ENSGALG00000037671		5.56091	NA	1.43669	5.14385	1.08108	0.279662	ENSGALG00000037671
ENSGALG00000053098		5.56086	NA	2.03115	5.14385	1.08107	0.279665	ENSGALG00000053098
ENSGALG00000004129	SPP2	5.5605	0.311693	3.26464	3.90748	1.42304	0.154725	ENSGALG00000004129|SPP2
ENSGALG00000015374	RBP4	5.56036	3.83173e-06	439.331	1.07832	5.1565	2.51603e-07	ENSGALG00000015374|RBP4
ENSGALG00000035494		5.5568	0.00136006	24.8358	1.4934	3.7209	0.000198511	ENSGALG00000035494
ENSGALG00000011242	OBSL1	5.53779	NA	2.43787	4.01049	1.38083	0.167332	ENSGALG00000011242|OBSL1
ENSGALG00000052125		5.53679	0.138415	3.91686	2.85474	1.9395	0.05244	ENSGALG00000052125
ENSGALG00000020151	NMU	5.5172	0.000128882	491.552	1.2677	4.35214	1.34812e-05	ENSGALG00000020151|NMU
ENSGALG00000005923	NPY4R	5.503	NA	1.70034	5.14424	1.06974	0.284736	ENSGALG00000005923|NPY4R
ENSGALG00000053318		5.49867	0.197198	3.20504	3.17797	1.73025	0.0835859	ENSGALG00000053318
ENSGALG00000051471		5.49201	NA	1.21888	5.14431	1.06759	0.285706	ENSGALG00000051471
ENSGALG00000047398		5.47627	0.218839	3.5343	3.28765	1.66571	0.0957711	ENSGALG00000047398
ENSGALG00000008701	XDH	5.45771	0.282978	4.10873	3.65312	1.49399	0.135179	ENSGALG00000008701|XDH
ENSGALG00000004358	AMZ1	5.40966	NA	2.12614	3.6041	1.50097	0.133362	ENSGALG00000004358|AMZ1
ENSGALG00000048369		5.40607	0.0548074	6.72456	2.24978	2.40293	0.0162643	ENSGALG00000048369
ENSGALG00000050239		5.40462	0.0194255	7.26557	1.90382	2.83884	0.00452781	ENSGALG00000050239
ENSGALG00000014455	LPAR5	5.39665	NA	2.75581	2.89408	1.86472	0.0622204	ENSGALG00000014455|LPAR5
ENSGALG00000005957		5.39547	0.271381	3.66076	3.54388	1.52248	0.12789	ENSGALG00000005957
ENSGALG00000016375	PHEX	5.39509	0.0727952	5.77239	2.37529	2.27134	0.0231265	ENSGALG00000016375|PHEX
ENSGALG00000052706		5.38852	NA	1.31752	4.03088	1.33681	0.181284	ENSGALG00000052706
ENSGALG00000028256	CCL19	5.38671	0.107827	4.67333	2.60052	2.07139	0.0383219	ENSGALG00000028256|CCL19
ENSGALG00000040805	RNF212	5.36068	NA	2.26179	4.38408	1.22276	0.22142	ENSGALG00000040805|RNF212
ENSGALG00000003928	LHX3	5.35937	NA	2.50742	5.14528	1.04161	0.297593	ENSGALG00000003928|LHX3
ENSGALG00000025817	NHLH1	5.35591	0.00564581	34.1127	1.63433	3.27713	0.00104867	ENSGALG00000025817|NHLH1
ENSGALG00000008741	PROKR1	5.34427	NA	1.50916	5.07274	1.05353	0.2921	ENSGALG00000008741|PROKR1
ENSGALG00000030353	SOX1	5.32488	0.000112586	42.8531	1.21403	4.38613	1.15383e-05	ENSGALG00000030353|SOX1
ENSGALG00000048397		5.3221	NA	2.77396	3.57134	1.49023	0.136165	ENSGALG00000048397
ENSGALG00000046974		5.32126	0.157297	2.94579	2.85355	1.86479	0.0622115	ENSGALG00000046974
ENSGALG00000049303		5.31627	NA	1.77445	4.1296	1.28736	0.19797	ENSGALG00000049303
ENSGALG00000000172	MYOG	5.29724	NA	2.19707	3.25915	1.62534	0.104089	ENSGALG00000000172|MYOG
ENSGALG00000010978	ANGPTL3	5.27065	0.499944	3.41878	5.14598	1.02423	0.305728	ENSGALG00000010978|ANGPTL3
ENSGALG00000045362		5.25652	NA	1.93803	4.19144	1.25411	0.209803	ENSGALG00000045362
ENSGALG00000005099	ORM1	5.24348	NA	1.6781	5.1462	1.0189	0.308249	ENSGALG00000005099|ORM1
ENSGALG00000011202	COLQ	5.23228	NA	1.76195	4.89269	1.06941	0.284885	ENSGALG00000011202|COLQ
ENSGALG00000054221		5.20897	NA	1.40262	3.92252	1.32796	0.18419	ENSGALG00000054221
ENSGALG00000006297	TRPC7	5.20749	NA	2.25037	5.07678	1.02575	0.305011	ENSGALG00000006297|TRPC7
ENSGALG00000032320	CEND1	5.192	NA	1.8246	3.22689	1.60898	0.107621	ENSGALG00000032320|CEND1
ENSGALG00000012382		5.18983	0.174935	6.7033	2.87964	1.80225	0.0715063	ENSGALG00000012382
ENSGALG00000048682	MYLPF	5.18827	0.482255	3.0421	4.88831	1.06136	0.288525	ENSGALG00000048682|MYLPF
ENSGALG00000002549	RGS1	5.16818	0.0221052	8.52428	1.85307	2.78898	0.0052874	ENSGALG00000002549|RGS1
ENSGALG00000039738	SLC9A3	5.16633	NA	0.972312	5.14685	1.00378	0.315482	ENSGALG00000039738|SLC9A3
ENSGALG00000052273		5.12949	NA	1.60332	3.64463	1.40741	0.159305	ENSGALG00000052273
ENSGALG00000050706		5.1289	NA	2.08907	3.15844	1.62387	0.104404	ENSGALG00000050706
ENSGALG00000049753		5.12517	NA	0.944676	5.14722	0.995717	0.319388	ENSGALG00000049753
ENSGALG00000050138		5.08725	0.199868	3.26367	2.95399	1.72216	0.0850396	ENSGALG00000050138
ENSGALG00000008732	CTAGE1	5.08329	0.11998	3.12869	2.51941	2.01765	0.0436278	ENSGALG00000008732|CTAGE1
ENSGALG00000047374		5.06766	0.240001	2.989	3.1517	1.60791	0.107855	ENSGALG00000047374
ENSGALG00000053177		5.05769	NA	1.77728	5.14784	0.982489	0.325859	ENSGALG00000053177
ENSGALG00000053145		5.05151	0.0134129	19.1731	1.69635	2.97788	0.00290253	ENSGALG00000053145
ENSGALG00000007288	SNTN	5.04978	NA	1.4676	5.12705	0.984929	0.324659	ENSGALG00000007288|SNTN
ENSGALG00000001994	PRR35	5.04286	0.128273	5.17651	2.54507	1.98142	0.0475442	ENSGALG00000001994|PRR35
ENSGALG00000011236	BEGAIN	5.01156	0.0788809	5.81045	2.24759	2.22975	0.0257642	ENSGALG00000011236|BEGAIN
ENSGALG00000039458	GDF8	5.01051	0.123363	5.69665	2.50091	2.00347	0.0451263	ENSGALG00000039458|GDF8
ENSGALG00000020160	ADH6	5.00829	0.384532	3.11831	3.97036	1.26142	0.207158	ENSGALG00000020160|ADH6
ENSGALG00000037826		5.00757	0.0301926	7.47038	1.88056	2.66281	0.00774919	ENSGALG00000037826
ENSGALG00000054182		5.00366	NA	1.04852	5.14835	0.971895	0.331103	ENSGALG00000054182
ENSGALG00000054799	SPIC	4.99122	NA	1.85713	4.48713	1.11234	0.265992	ENSGALG00000054799|SPIC
ENSGALG00000035725	SP8	4.98345	0.0460892	11.1406	2.00801	2.48179	0.0130724	ENSGALG00000035725|SP8
ENSGALG00000049465		4.98136	NA	1.91462	2.55808	1.94731	0.051498	ENSGALG00000049465
ENSGALG00000053746		4.98096	0.225231	3.14704	3.02515	1.64652	0.0996578	ENSGALG00000053746
ENSGALG00000012923	CDH9	4.97412	NA	1.02658	5.14865	0.966103	0.333993	ENSGALG00000012923|CDH9
ENSGALG00000050006		4.97389	NA	2.08231	3.656	1.36047	0.173681	ENSGALG00000050006
ENSGALG00000049514	C16orf89	4.97264	NA	2.11085	3.38705	1.46813	0.142068	ENSGALG00000049514|C16orf89
ENSGALG00000052574		4.96132	0.008369	11.4642	1.57845	3.14316	0.00167137	ENSGALG00000052574
ENSGALG00000038021		4.94477	NA	0.833538	5.14894	0.960347	0.336881	ENSGALG00000038021
ENSGALG00000047614		4.94081	NA	2.15026	3.93895	1.25435	0.209715	ENSGALG00000047614
ENSGALG00000005932	MYT1	4.94005	0.307863	50.1615	3.44859	1.43248	0.152005	ENSGALG00000005932|MYT1
ENSGALG00000050843		4.92947	0.0283473	6.63706	1.83394	2.68791	0.00719008	ENSGALG00000050843
ENSGALG00000052222		4.90982	0.244777	4.12642	3.0801	1.59405	0.110926	ENSGALG00000052222
ENSGALG00000029695		4.9066	NA	2.06455	4.46793	1.09818	0.272125	ENSGALG00000029695
ENSGALG00000049600		4.87237	0.162242	3.79228	2.63825	1.84682	0.0647734	ENSGALG00000049600
ENSGALG00000003839	GRM2	4.86036	NA	1.86825	3.7372	1.30053	0.193418	ENSGALG00000003839|GRM2
ENSGALG00000000653	CNTN2	4.85827	8.59e-05	76.9576	1.09127	4.45194	8.5099e-06	ENSGALG00000000653|CNTN2
ENSGALG00000054028		4.85375	0.0905283	7.18699	2.24689	2.16021	0.0307563	ENSGALG00000054028
ENSGALG00000054919	PIRT	4.84843	0.25375	3.19746	3.08797	1.5701	0.116392	ENSGALG00000054919|PIRT
ENSGALG00000047098		4.84598	0.444685	3.18076	4.27508	1.13354	0.256986	ENSGALG00000047098
ENSGALG00000025729		4.84246	0.167787	7.31747	2.65039	1.82707	0.0676888	ENSGALG00000025729
ENSGALG00000006600	A4GNT	4.81914	NA	0.924911	5.15027	0.935705	0.349425	ENSGALG00000006600|A4GNT
ENSGALG00000040249	BHLHE22	4.81632	4.3236e-05	54.227	1.04288	4.6183	3.869e-06	ENSGALG00000040249|BHLHE22
ENSGALG00000012297	GRM1	4.80241	0.33828	3.62313	3.52921	1.36076	0.173589	ENSGALG00000012297|GRM1
ENSGALG00000013376	CAPSL	4.78821	NA	2.64128	3.64393	1.31402	0.188838	ENSGALG00000013376|CAPSL
ENSGALG00000048025		4.78225	NA	1.332	5.15069	0.928468	0.353165	ENSGALG00000048025
ENSGALG00000043839	SPACA1	4.78167	NA	0.906652	5.15069	0.928355	0.353223	ENSGALG00000043839|SPACA1
ENSGALG00000001559	ZP3	4.77806	NA	1.61667	4.29643	1.1121	0.266096	ENSGALG00000001559|ZP3
ENSGALG00000048635		4.77308	NA	1.86499	4.47939	1.06556	0.286621	ENSGALG00000048635
ENSGALG00000054499		4.77202	NA	1.35469	5.1508	0.926461	0.354207	ENSGALG00000054499
ENSGALG00000048424		4.77184	NA	1.96835	4.51544	1.05678	0.29061	ENSGALG00000048424
ENSGALG00000000242	EBF2	4.7667	0.0133017	24.9042	1.59915	2.98077	0.00287524	ENSGALG00000000242|EBF2
ENSGALG00000039529		4.76291	NA	0.736617	5.15091	0.924675	0.355135	ENSGALG00000039529
ENSGALG00000006834	CPB1	4.75653	0.032612	9.55104	1.80834	2.63033	0.00853011	ENSGALG00000006834|CPB1
ENSGALG00000048342		4.74819	NA	1.21823	4.59985	1.03225	0.301956	ENSGALG00000048342
ENSGALG00000037576	VSX1	4.74698	6.8347e-07	323.282	0.861575	5.50966	3.59525e-08	ENSGALG00000037576|VSX1
ENSGALG00000045940		4.74384	0.182629	5.59978	2.66962	1.77697	0.0755735	ENSGALG00000045940
ENSGALG00000050093		4.739	NA	0.89081	5.15119	0.919982	0.357582	ENSGALG00000050093
ENSGALG00000047863	SP6	4.6879	0.258219	3.05319	3.00957	1.55766	0.119313	ENSGALG00000047863|SP6
ENSGALG00000025899		4.68606	NA	0.696979	5.15182	0.909593	0.363037	ENSGALG00000025899
ENSGALG00000014966	HGD	4.68601	NA	2.0593	5.03457	0.930766	0.351975	ENSGALG00000014966|HGD
ENSGALG00000004230	LIPC	4.68601	NA	1.06921	5.15182	0.909584	0.363042	ENSGALG00000004230|LIPC
ENSGALG00000051782		4.68596	NA	1.50638	5.15182	0.909575	0.363047	ENSGALG00000051782
ENSGALG00000049349		4.68464	NA	0.697252	5.15184	0.909314	0.363184	ENSGALG00000049349
ENSGALG00000026499	TNFRSF25	4.66808	0.0209243	7.8808	1.6612	2.81007	0.00495306	ENSGALG00000026499|TNFRSF25
ENSGALG00000047503		4.6652	NA	0.687757	5.15207	0.905499	0.365201	ENSGALG00000047503
ENSGALG00000013372	IL7R	4.6649	NA	1.53779	4.60552	1.01289	0.311111	ENSGALG00000013372|IL7R
ENSGALG00000048631		4.66044	NA	1.5735	4.59122	1.01508	0.310069	ENSGALG00000048631
ENSGALG00000014965		4.64211	NA	2.77128	4.02098	1.15447	0.248306	ENSGALG00000014965
ENSGALG00000052239		4.63908	0.0387537	6.37583	1.81427	2.55699	0.0105583	ENSGALG00000052239
ENSGALG00000011802	GSG1	4.635	0.184444	3.85383	2.61685	1.77121	0.0765256	ENSGALG00000011802|GSG1
ENSGALG00000010469	CYP4B7	4.63343	NA	1.33758	4.64338	0.997857	0.318348	ENSGALG00000010469|CYP4B7
ENSGALG00000033353	RIT2	4.63329	0.10448	4.0904	2.21931	2.08772	0.0368231	ENSGALG00000033353|RIT2
ENSGALG00000037435		4.63107	0.142477	4.32634	2.40858	1.92274	0.0545132	ENSGALG00000037435
ENSGALG00000046774		4.62319	NA	0.66683	5.1526	0.897255	0.369583	ENSGALG00000046774
ENSGALG00000052452		4.62295	NA	1.62801	2.81693	1.64113	0.100771	ENSGALG00000052452
ENSGALG00000020049	KCNK16	4.60889	0.0148785	9.42523	1.56831	2.93876	0.00329524	ENSGALG00000020049|KCNK16
ENSGALG00000004044	CSRP3	4.59152	0.00810777	10.7982	1.45542	3.15477	0.00160623	ENSGALG00000004044|CSRP3
ENSGALG00000050389		4.58106	NA	0.916325	5.15314	0.888985	0.374011	ENSGALG00000050389
ENSGALG00000018503	NKX6-3	4.58102	NA	1.20526	5.15314	0.888976	0.374016	ENSGALG00000018503|NKX6-3
ENSGALG00000023834		4.57184	0.000474573	13.3575	1.13841	4.01599	5.9196e-05	ENSGALG00000023834
ENSGALG00000047880		4.56368	NA	1.59644	4.26889	1.06906	0.285045	ENSGALG00000047880
ENSGALG00000008462	CDK3	4.56181	NA	2.60686	3.44819	1.32296	0.18585	ENSGALG00000008462|CDK3
ENSGALG00000049383		4.56146	NA	1.8421	3.75709	1.21409	0.224713	ENSGALG00000049383
ENSGALG00000019651	AGR3	4.5606	NA	0.638897	5.15341	0.884968	0.376174	ENSGALG00000019651|AGR3
ENSGALG00000035539	HOXC4	4.56055	NA	1.05844	5.15341	0.884958	0.376179	ENSGALG00000035539|HOXC4
ENSGALG00000007406		4.56054	NA	1.31595	5.15341	0.884956	0.37618	ENSGALG00000007406
ENSGALG00000050807		4.56053	NA	1.04666	5.15341	0.884954	0.376181	ENSGALG00000050807
ENSGALG00000040178		4.55948	NA	1.33162	5.15342	0.884748	0.376293	ENSGALG00000040178
ENSGALG00000045413		4.55335	1.34311e-08	79.5374	0.730113	6.2365	4.47461e-10	ENSGALG00000045413
ENSGALG00000051776		4.55114	NA	1.80829	3.30108	1.37868	0.167993	ENSGALG00000051776
ENSGALG00000001141	HES5	4.54756	1.12054e-05	337.366	0.923212	4.92581	8.40117e-07	ENSGALG00000001141|HES5
ENSGALG00000002097		4.53808	NA	0.628848	5.15371	0.880546	0.378563	ENSGALG00000002097
ENSGALG00000039900		4.53532	0.279783	4.13717	3.02033	1.5016	0.133201	ENSGALG00000039900
ENSGALG00000043257		4.53073	0.2355	3.33925	2.79808	1.61923	0.105398	ENSGALG00000043257
ENSGALG00000048094		4.52634	0.0568911	3.50978	1.89806	2.38471	0.0170924	ENSGALG00000048094
ENSGALG00000036091		4.52042	0.038324	18.7294	1.76482	2.5614	0.010425	ENSGALG00000036091
ENSGALG00000028539	TRAPPC3L	4.51513	NA	1.09212	5.15402	0.87604	0.381008	ENSGALG00000028539|TRAPPC3L
ENSGALG00000020989	PLA2G1B	4.50647	NA	2.81569	2.56684	1.75565	0.079149	ENSGALG00000020989|PLA2G1B
ENSGALG00000034478	CCL4	4.50078	0.0154634	742.181	1.53913	2.92424	0.003453	ENSGALG00000034478|CCL4
ENSGALG00000034498		4.49945	0.0147931	23.9772	1.52997	2.94089	0.00327274	ENSGALG00000034498
ENSGALG00000042944		4.49216	NA	0.874191	5.15434	0.871529	0.383465	ENSGALG00000042944
ENSGALG00000037864	MYH1A	4.49166	NA	0.824366	5.15434	0.871431	0.383519	ENSGALG00000037864|MYH1A
ENSGALG00000051157		4.49163	NA	1.26193	5.15434	0.871427	0.383521	ENSGALG00000051157
ENSGALG00000047684		4.47361	0.108007	5.00804	2.16064	2.0705	0.0384054	ENSGALG00000047684
ENSGALG00000045427	UPP2	4.45613	0.00762961	8.48564	1.40342	3.17518	0.00149741	ENSGALG00000045427|UPP2
ENSGALG00000049243		4.45307	NA	2.21448	2.23469	1.9927	0.0462946	ENSGALG00000049243
ENSGALG00000005170	HRH3	4.44887	0.00746407	18.3303	1.39787	3.18262	0.00145951	ENSGALG00000005170|HRH3
ENSGALG00000001894		4.43773	0.0275733	17.7261	1.64379	2.69969	0.00694042	ENSGALG00000001894
ENSGALG00000009306	SLC2A2	4.42962	0.32813	4.14593	3.19721	1.38547	0.16591	ENSGALG00000009306|SLC2A2
ENSGALG00000004267	SIGIRR	4.42361	0.492267	3.35071	4.25307	1.0401	0.298295	ENSGALG00000004267|SIGIRR
ENSGALG00000012768	GCM2	4.42174	NA	0.761172	5.15534	0.857702	0.391057	ENSGALG00000012768|GCM2
ENSGALG00000035751	ONECUT2	4.41389	0.17133	4.26082	2.43232	1.81468	0.0695729	ENSGALG00000035751|ONECUT2
ENSGALG00000046875		4.40275	NA	1.12207	4.62296	0.952367	0.340911	ENSGALG00000046875
ENSGALG00000013813	NMBR	4.3987	0.17481	3.0708	2.44001	1.80274	0.0714291	ENSGALG00000013813|NMBR
ENSGALG00000030461	ADIRF	4.39839	NA	0.882473	5.15568	0.853115	0.393596	ENSGALG00000030461|ADIRF
ENSGALG00000051464		4.3941	0.0772608	7.66136	1.96107	2.24066	0.0250482	ENSGALG00000051464
ENSGALG00000009479		4.39357	NA	2.79737	3.79666	1.15722	0.247182	ENSGALG00000009479
ENSGALG00000016905	SLITRK1	4.38413	NA	2.23648	2.86493	1.53027	0.125949	ENSGALG00000016905|SLITRK1
ENSGALG00000048045		4.37216	NA	1.27511	4.63997	0.942282	0.346048	ENSGALG00000048045
ENSGALG00000051247		4.36885	0.191684	4.87134	2.49909	1.74818	0.0804335	ENSGALG00000051247
ENSGALG00000031713		4.36051	NA	0.555692	5.15625	0.845674	0.397735	ENSGALG00000031713
ENSGALG00000040065		4.3604	NA	1.14862	5.15625	0.845654	0.397746	ENSGALG00000040065
ENSGALG00000005975	ZNF488	4.3603	0.00631541	25.7896	1.34575	3.24005	0.0011951	ENSGALG00000005975|ZNF488
ENSGALG00000034306	NEUROD4	4.35036	1.23126e-06	144.277	0.806875	5.39161	6.983e-08	ENSGALG00000034306|NEUROD4
ENSGALG00000036788		4.34835	NA	1.04766	5.15644	0.843285	0.399069	ENSGALG00000036788
ENSGALG00000053336		4.34825	NA	1.016	4.59569	0.946159	0.344067	ENSGALG00000053336
ENSGALG00000052071		4.34824	NA	1.08819	4.50362	0.965498	0.334296	ENSGALG00000052071
ENSGALG00000053841		4.34683	0.000160604	39.7969	1.01145	4.29763	1.72633e-05	ENSGALG00000053841
ENSGALG00000048741		4.32818	NA	1.70361	2.5052	1.72768	0.0840458	ENSGALG00000048741
ENSGALG00000039690	STMN2	4.32465	3.05364e-05	300.07	0.920144	4.69997	2.60199e-06	ENSGALG00000039690|STMN2
ENSGALG00000050181		4.32129	NA	1.61295	5.15685	0.83797	0.402048	ENSGALG00000050181
ENSGALG00000027002		4.31639	8.14431e-06	705.127	0.864398	4.99352	5.92886e-07	ENSGALG00000027002
ENSGALG00000034197	ZIC5	4.31513	4.23035e-05	70.5425	0.933355	4.62324	3.77787e-06	ENSGALG00000034197|ZIC5
ENSGALG00000053212		4.31473	0.318557	3.17872	3.06517	1.40766	0.159231	ENSGALG00000053212
ENSGALG00000032672	KRT5	4.27421	0.277826	3.38475	2.83751	1.50633	0.131984	ENSGALG00000032672|KRT5
ENSGALG00000007530		4.27178	NA	1.75406	4.29162	0.995375	0.319554	ENSGALG00000007530
ENSGALG00000054382		4.27174	NA	1.6449	4.3421	0.983795	0.325217	ENSGALG00000054382
ENSGALG00000050071		4.27151	NA	1.43926	4.61288	0.925996	0.354448	ENSGALG00000050071
ENSGALG00000028908	HOXA6	4.27126	NA	0.756422	5.15765	0.828141	0.407591	ENSGALG00000028908|HOXA6
ENSGALG00000049093		4.27125	NA	0.822411	5.15765	0.82814	0.407591	ENSGALG00000049093
ENSGALG00000034983	CDX2	4.27125	NA	0.945673	5.15765	0.828138	0.407592	ENSGALG00000034983|CDX2
ENSGALG00000019795		4.27123	NA	1.27635	5.15765	0.828136	0.407594	ENSGALG00000019795
ENSGALG00000036190	AOC1	4.27123	NA	1.47435	5.15765	0.828135	0.407594	ENSGALG00000036190|AOC1
ENSGALG00000004243		4.26558	0.0228509	11.1132	1.53668	2.77585	0.00550583	ENSGALG00000004243
ENSGALG00000012894	CHRM2	4.25462	NA	1.76581	2.85638	1.48952	0.136351	ENSGALG00000012894|CHRM2
ENSGALG00000054418		4.25062	NA	1.6214	5.15799	0.824086	0.409891	ENSGALG00000054418
ENSGALG00000054298		4.24392	NA	1.68318	1.97393	2.14999	0.0315561	ENSGALG00000054298
ENSGALG00000049330		4.23966	NA	2.06157	3.31209	1.28006	0.200525	ENSGALG00000049330
ENSGALG00000035081	HTR7L	4.23877	NA	2.70298	3.05597	1.38705	0.165428	ENSGALG00000035081|HTR7L
ENSGALG00000053577		4.2087	NA	0.687147	5.15868	0.815848	0.414587	ENSGALG00000053577
ENSGALG00000048493		4.20869	NA	0.778965	5.15868	0.815846	0.414588	ENSGALG00000048493
ENSGALG00000029675	MARCH4	4.20863	NA	1.4788	5.15868	0.815834	0.414595	ENSGALG00000029675|MARCH4
ENSGALG00000034907	HOXB5	4.20414	0.283531	8.36479	2.81682	1.49251	0.135564	ENSGALG00000034907|HOXB5
ENSGALG00000054285		4.1875	NA	1.61908	4.61757	0.906862	0.36448	ENSGALG00000054285
ENSGALG00000054840		4.18683	NA	1.65014	3.50794	1.19353	0.232661	ENSGALG00000054840
ENSGALG00000009266	FGA	4.18382	0.244347	13.5349	2.62246	1.59538	0.110627	ENSGALG00000009266|FGA
ENSGALG00000051613		4.18109	0.0539151	6.36271	1.73438	2.41072	0.0159212	ENSGALG00000051613
ENSGALG00000007796	BCAS1	4.13189	1.85936e-19	298.273	0.429698	9.61579	6.85778e-22	ENSGALG00000007796|BCAS1
ENSGALG00000054828		4.12829	NA	0.753817	5.16008	0.800044	0.423685	ENSGALG00000054828
ENSGALG00000037919		4.12828	NA	0.921123	5.16008	0.800042	0.423686	ENSGALG00000037919
ENSGALG00000004293		4.12823	0.615519	6.98996	5.16008	0.800032	0.423692	ENSGALG00000004293
ENSGALG00000012106	SCTR	4.1282	NA	1.45789	5.16008	0.800026	0.423696	ENSGALG00000012106|SCTR
ENSGALG00000020895		4.11656	0.266644	5.78101	2.68312	1.53424	0.12497	ENSGALG00000020895
ENSGALG00000050919		4.10854	0.00169658	27.5341	1.12407	3.65505	0.00025713	ENSGALG00000050919
ENSGALG00000053495		4.10169	NA	1.36246	4.69599	0.873446	0.38242	ENSGALG00000053495
ENSGALG00000052245		4.10148	NA	0.660443	5.16056	0.794773	0.426746	ENSGALG00000052245
ENSGALG00000050482		4.10143	NA	0.960088	5.16056	0.794764	0.426751	ENSGALG00000050482
ENSGALG00000030128		4.10143	NA	0.974734	5.16056	0.794764	0.426751	ENSGALG00000030128
ENSGALG00000016316	GCM1	4.10142	NA	1.10008	5.16056	0.794762	0.426752	ENSGALG00000016316|GCM1
ENSGALG00000050121		4.1014	NA	1.12855	5.16056	0.794758	0.426754	ENSGALG00000050121
ENSGALG00000003512	SPINK7	4.10139	NA	1.80844	5.16056	0.794756	0.426756	ENSGALG00000003512|SPINK7
ENSGALG00000053937	INSM2	4.1	0.305134	5.13622	2.84849	1.43936	0.150049	ENSGALG00000053937|INSM2
ENSGALG00000032717	CCL4	4.09158	0.0844731	14.6068	1.86464	2.1943	0.0282139	ENSGALG00000032717|CCL4
ENSGALG00000009844	ACTC1	4.07319	0.00233592	65.1422	1.14471	3.55828	0.00037329	ENSGALG00000009844|ACTC1
ENSGALG00000045544		4.06263	0.0935453	4.2411	1.89523	2.14361	0.0320641	ENSGALG00000045544
ENSGALG00000010486	JAKMIP3	4.05787	0.126275	7.89009	2.03926	1.98988	0.0466046	ENSGALG00000010486|JAKMIP3
ENSGALG00000016684	RHAG	4.04668	0.000293717	90.8678	0.976436	4.14434	3.40796e-05	ENSGALG00000016684|RHAG
ENSGALG00000051053		4.03909	NA	1.47081	5.11009	0.790413	0.429286	ENSGALG00000051053
ENSGALG00000049316		4.03906	NA	0.684295	5.16172	0.782502	0.43392	ENSGALG00000049316
ENSGALG00000005327	RBP2	4.03906	NA	0.70889	5.16172	0.782501	0.43392	ENSGALG00000005327|RBP2
ENSGALG00000009231	PNLIPRP1	4.03905	NA	0.840072	5.16172	0.7825	0.433921	ENSGALG00000009231|PNLIPRP1
ENSGALG00000012457	SSTR3	4.02593	0.00671382	11.5791	1.25061	3.21917	0.00128561	ENSGALG00000012457|SSTR3
ENSGALG00000004365		4.01143	3.3322e-22	740.306	0.388903	10.3147	6.04425e-25	ENSGALG00000004365
ENSGALG00000005062	FOXN4	4.00915	4.17307e-05	141.475	0.866543	4.6266	3.71716e-06	ENSGALG00000005062|FOXN4
ENSGALG00000008352	CKMT1B	4.00141	0.000212274	261.026	0.94657	4.22727	2.36544e-05	ENSGALG00000008352|CKMT1B
ENSGALG00000007184	FEZF2	3.97536	0.000323788	83.6806	0.965275	4.11837	3.81561e-05	ENSGALG00000007184|FEZF2
ENSGALG00000015935	SMYD1	3.96763	0.0268073	16.8101	1.46372	2.71065	0.0067152	ENSGALG00000015935|SMYD1
ENSGALG00000049438		3.95749	0.450057	3.08336	3.52403	1.123	0.261437	ENSGALG00000049438
ENSGALG00000001518	ZNF750	3.94336	0.0067093	14.2418	1.22485	3.21946	0.00128434	ENSGALG00000001518|ZNF750
ENSGALG00000052685		3.91646	0.191909	8.1674	2.24196	1.7469	0.0806554	ENSGALG00000052685
ENSGALG00000038254		3.91553	0.123715	8.9017	1.95589	2.00191	0.045294	ENSGALG00000038254
ENSGALG00000035027		3.91186	0.379919	3.35492	3.07711	1.27128	0.20363	ENSGALG00000035027
ENSGALG00000047891		3.91045	0.485469	3.10871	3.70563	1.05527	0.291301	ENSGALG00000047891
ENSGALG00000028095	HOXA1	3.90938	NA	1.86887	4.53939	0.861212	0.389121	ENSGALG00000028095|HOXA1
ENSGALG00000044327		3.909	NA	0.706248	5.1643	0.756926	0.449094	ENSGALG00000044327
ENSGALG00000045366		3.90897	NA	1.41105	5.1643	0.756921	0.449097	ENSGALG00000045366
ENSGALG00000054856		3.90894	NA	2.04845	5.13352	0.761454	0.446386	ENSGALG00000054856
ENSGALG00000054892		3.90528	NA	0.835672	5.16438	0.756195	0.449532	ENSGALG00000054892
ENSGALG00000048351		3.90527	NA	0.899155	5.16438	0.756194	0.449533	ENSGALG00000048351
ENSGALG00000054485		3.90527	NA	0.928013	5.16438	0.756193	0.449533	ENSGALG00000054485
ENSGALG00000050257		3.90527	NA	0.930915	5.16438	0.756193	0.449533	ENSGALG00000050257
ENSGALG00000038574		3.9051	NA	2.04468	5.07866	0.768923	0.441939	ENSGALG00000038574
ENSGALG00000000249	GH	3.90417	NA	1.43822	4.62529	0.84409	0.398619	ENSGALG00000000249|GH
ENSGALG00000047814		3.90123	NA	2.05926	3.76031	1.03748	0.299514	ENSGALG00000047814
ENSGALG00000038873		3.90068	NA	2.26351	3.64981	1.06874	0.285188	ENSGALG00000038873
ENSGALG00000051849		3.89516	0.354379	3.37563	2.94057	1.32462	0.185296	ENSGALG00000051849
ENSGALG00000016805	SULT1C3	3.89351	0.0986301	12.7336	1.83874	2.11749	0.0342185	ENSGALG00000016805|SULT1C3
ENSGALG00000015776	GABRR2	3.88484	0.0683446	15.4035	1.68797	2.30149	0.0213642	ENSGALG00000015776|GABRR2
ENSGALG00000052775		3.88392	NA	1.86712	4.07757	0.952509	0.340839	ENSGALG00000052775
ENSGALG00000005258	SSTR5	3.85396	NA	2.82994	2.92075	1.31951	0.186997	ENSGALG00000005258|SSTR5
ENSGALG00000000806	LINGO3	3.85004	0.0106088	26.3105	1.25762	3.06136	0.00220335	ENSGALG00000000806|LINGO3
ENSGALG00000028489		3.84883	NA	1.78872	4.01606	0.958359	0.337882	ENSGALG00000028489
ENSGALG00000050449		3.84702	NA	2.57804	4.92245	0.781525	0.434494	ENSGALG00000050449
ENSGALG00000054653		3.84677	NA	0.739516	5.16562	0.744687	0.456461	ENSGALG00000054653
ENSGALG00000052346		3.84677	NA	0.759056	5.16562	0.744686	0.456461	ENSGALG00000052346
ENSGALG00000049879		3.84677	NA	0.763032	5.16562	0.744686	0.456461	ENSGALG00000049879
ENSGALG00000053498		3.84674	NA	0.742959	5.16562	0.744681	0.456465	ENSGALG00000053498
ENSGALG00000008303	LHX5	3.84671	NA	1.01179	5.16562	0.744674	0.456469	ENSGALG00000008303|LHX5
ENSGALG00000015824	CGA	3.84334	0.329068	4.30739	2.778	1.38349	0.166514	ENSGALG00000015824|CGA
ENSGALG00000046924		3.83217	0.000229919	56.648	0.910968	4.2067	2.59126e-05	ENSGALG00000046924
ENSGALG00000052075		3.82672	3.35233e-05	49.3982	0.81777	4.67946	2.87636e-06	ENSGALG00000052075
ENSGALG00000032862		3.82491	NA	0.730052	3.9702	0.963405	0.335344	ENSGALG00000032862
ENSGALG00000049525		3.81401	0.0152966	10.5795	1.3025	2.92822	0.00340911	ENSGALG00000049525
ENSGALG00000047882		3.79999	NA	0.571248	5.16665	0.735483	0.462045	ENSGALG00000047882
ENSGALG00000050419		3.79997	NA	0.816432	5.16665	0.73548	0.462047	ENSGALG00000050419
ENSGALG00000001325	CYP1A1	3.7991	NA	1.54034	4.24592	0.894763	0.370914	ENSGALG00000001325|CYP1A1
ENSGALG00000047764	HSPB3	3.77152	NA	0.700039	5.1673	0.729883	0.465462	ENSGALG00000047764|HSPB3
ENSGALG00000047186		3.77071	NA	1.76309	4.0118	0.939904	0.347267	ENSGALG00000047186
ENSGALG00000020359	SIX6	3.75674	3.83947e-06	2277.06	0.728622	5.15595	2.52343e-07	ENSGALG00000020359|SIX6
ENSGALG00000003286	ACSBG1	3.75275	3.7712e-21	2114.93	0.373894	10.0369	1.04889e-23	ENSGALG00000003286|ACSBG1
ENSGALG00000041800	GLP2R	3.7518	2.91073e-11	53.1759	0.519693	7.21926	5.22697e-13	ENSGALG00000041800|GLP2R
ENSGALG00000041083	ZIC2	3.73989	7.66914e-05	299.566	0.834779	4.4801	7.46094e-06	ENSGALG00000041083|ZIC2
ENSGALG00000039246		3.73982	0.129584	4.46544	1.89295	1.97566	0.0481934	ENSGALG00000039246
ENSGALG00000025684	gga-mir-2188	3.72084	NA	1.28622	1.91831	1.93964	0.0524234	ENSGALG00000025684|gga-mir-2188
ENSGALG00000010152	TSPAN8	3.71082	0.0625424	25.4262	1.5845	2.34194	0.0191836	ENSGALG00000010152|TSPAN8
ENSGALG00000037829	LOXHD1	3.7041	0.413223	3.58316	3.08783	1.19958	0.230302	ENSGALG00000037829|LOXHD1
ENSGALG00000030322		3.69673	0.19541	5.70593	2.12976	1.73575	0.0826083	ENSGALG00000030322
ENSGALG00000001793	MYL10	3.69462	0.0113633	18.7046	1.21668	3.03664	0.00239234	ENSGALG00000001793|MYL10
ENSGALG00000046935		3.69034	NA	2.16774	3.02316	1.22069	0.222203	ENSGALG00000046935
ENSGALG00000004449	CYP3A5	3.68937	0.454654	4.79961	3.31066	1.11439	0.265111	ENSGALG00000004449|CYP3A5
ENSGALG00000010377	GPR87	3.6881	NA	1.30869	3.93202	0.937967	0.348261	ENSGALG00000010377|GPR87
ENSGALG00000048066		3.68804	NA	2.37353	3.94324	0.935282	0.349643	ENSGALG00000048066
ENSGALG00000053324		3.68703	NA	1.0882	4.82846	0.763604	0.445103	ENSGALG00000053324
ENSGALG00000054951		3.68683	NA	0.631003	5.16929	0.713219	0.47571	ENSGALG00000054951
ENSGALG00000052237		3.6868	NA	0.773089	5.16929	0.713212	0.475714	ENSGALG00000052237
ENSGALG00000045967		3.6868	NA	0.817674	5.16929	0.713212	0.475715	ENSGALG00000045967
ENSGALG00000008047		3.6868	NA	0.834443	5.16929	0.713212	0.475715	ENSGALG00000008047
ENSGALG00000005351	PRDM6	3.68678	NA	1.02863	5.16929	0.713209	0.475717	ENSGALG00000005351|PRDM6
ENSGALG00000010873	DHRS9	3.67995	0.0373342	30.2815	1.4305	2.57249	0.0100971	ENSGALG00000010873|DHRS9
ENSGALG00000015253	COL8A1	3.66965	1.88069e-21	5092.3	0.362902	10.112	4.88964e-24	ENSGALG00000015253|COL8A1
ENSGALG00000004155	MYOM3	3.6567	0.512161	14.7142	3.65255	1.00114	0.31676	ENSGALG00000004155|MYOM3
ENSGALG00000030287	NEUROD6	3.65614	NA	0.695282	5.17004	0.707179	0.479455	ENSGALG00000030287|NEUROD6
ENSGALG00000052782		3.64589	NA	0.681502	5.07282	0.71871	0.47232	ENSGALG00000052782
ENSGALG00000029827		3.64143	NA	0.642898	5.1704	0.704284	0.481256	ENSGALG00000029827
ENSGALG00000003765	A1CF	3.64143	NA	1.02654	5.1704	0.704284	0.481256	ENSGALG00000003765|A1CF
ENSGALG00000016884	SLC15A1	3.64141	NA	0.907091	5.1704	0.70428	0.481258	ENSGALG00000016884|SLC15A1
ENSGALG00000047512		3.6414	NA	1.14872	5.1704	0.704277	0.48126	ENSGALG00000047512
ENSGALG00000048875		3.6414	NA	1.26947	5.1704	0.704277	0.48126	ENSGALG00000048875
ENSGALG00000051998		3.64139	NA	1.26991	5.1704	0.704276	0.481261	ENSGALG00000051998
ENSGALG00000051639	ANKRD61	3.64138	NA	0.992779	5.1704	0.704274	0.481262	ENSGALG00000051639|ANKRD61
ENSGALG00000051207		3.64017	NA	1.56134	4.66212	0.780796	0.434923	ENSGALG00000051207
ENSGALG00000011612	GC	3.63702	0.540543	15.3568	3.84674	0.945482	0.344413	ENSGALG00000011612|GC
ENSGALG00000000284	HOXB4	3.63423	0.102309	9.47809	1.73175	2.09859	0.0358535	ENSGALG00000000284|HOXB4
ENSGALG00000048515		3.62864	0.38671	3.04594	2.88896	1.25604	0.209103	ENSGALG00000048515
ENSGALG00000046778		3.62731	NA	1.81096	3.99603	0.90773	0.364021	ENSGALG00000046778
ENSGALG00000049617		3.62551	NA	1.43508	4.73148	0.766252	0.443526	ENSGALG00000049617
ENSGALG00000054376		3.62487	NA	0.599296	5.17082	0.701024	0.483288	ENSGALG00000054376
ENSGALG00000052179		3.62486	NA	0.724996	5.17082	0.701022	0.483289	ENSGALG00000052179
ENSGALG00000035441	POU4F1	3.62485	NA	0.790203	5.17082	0.701021	0.48329	ENSGALG00000035441|POU4F1
ENSGALG00000032941		3.62485	NA	0.590399	5.17082	0.701021	0.48329	ENSGALG00000032941
ENSGALG00000008814	ASB15	3.6248	NA	1.39928	5.17082	0.70101	0.483297	ENSGALG00000008814|ASB15
ENSGALG00000048418		3.6248	NA	1.4076	5.17082	0.70101	0.483297	ENSGALG00000048418
ENSGALG00000016667	AvBD10	3.60044	0.51887	15.2943	3.64688	0.987264	0.323513	ENSGALG00000016667|AvBD10
ENSGALG00000053902		3.59758	NA	0.876441	4.01086	0.896958	0.369741	ENSGALG00000053902
ENSGALG00000029868		3.58919	NA	0.757245	4.95036	0.725036	0.46843	ENSGALG00000029868
ENSGALG00000004064	GPER1	3.58221	0.00322031	21.0501	1.03625	3.45692	0.000546392	ENSGALG00000004064|GPER1
ENSGALG00000054645		3.58059	NA	1.49859	2.3152	1.54656	0.121969	ENSGALG00000054645
ENSGALG00000017343	FOLR1	3.5775	NA	111.544	0.878538	4.07211	NA	ENSGALG00000017343|FOLR1
ENSGALG00000051702		3.55771	NA	0.876172	4.82126	0.73792	0.460563	ENSGALG00000051702
ENSGALG00000037350	gga-mir-7b	3.55295	NA	0.923591	3.14225	1.1307	0.25818	ENSGALG00000037350|gga-mir-7b
ENSGALG00000030206		3.5505	0.112774	7.5994	1.73256	2.04928	0.0404349	ENSGALG00000030206
ENSGALG00000005052		3.54012	NA	2.84292	1.84513	1.91862	0.0550319	ENSGALG00000005052
ENSGALG00000055100		3.53583	NA	0.670753	5.17314	0.683498	0.494292	ENSGALG00000055100
ENSGALG00000004966	NYAP2	3.52614	0.000457237	33.2707	0.875913	4.02567	5.68126e-05	ENSGALG00000004966|NYAP2
ENSGALG00000047342		3.51431	NA	1.2213	4.53455	0.775007	0.438336	ENSGALG00000047342
ENSGALG00000004093	TBX22	3.50873	8.48854e-08	342.086	0.593951	5.90744	3.47466e-09	ENSGALG00000004093|TBX22
ENSGALG00000054544		3.50595	0.0411492	6.50001	1.38523	2.53096	0.0113752	ENSGALG00000054544
ENSGALG00000024136		3.48898	0.21774	20.8165	2.09081	1.66873	0.0951714	ENSGALG00000024136
ENSGALG00000033591		3.48756	1.49237e-07	229.059	0.601305	5.79998	6.63213e-09	ENSGALG00000033591
ENSGALG00000046889		3.47604	NA	2.56491	1.783	1.94955	0.05123	ENSGALG00000046889
ENSGALG00000001136		3.46486	2.01061e-06	1296.24	0.654821	5.29131	1.21446e-07	ENSGALG00000001136
ENSGALG00000026989	HOXA7	3.46474	0.381334	5.06708	2.73155	1.26841	0.204651	ENSGALG00000026989|HOXA7
ENSGALG00000026658	LACTBL1	3.46205	0.0517982	104.775	1.42432	2.43068	0.0150706	ENSGALG00000026658|LACTBL1
ENSGALG00000054783	NDRG1	3.46204	1.63199e-06	2907.13	0.648992	5.33449	9.58135e-08	ENSGALG00000054783|NDRG1
ENSGALG00000053141		3.45237	0.0816648	14.0324	1.56078	2.21195	0.0269698	ENSGALG00000053141
ENSGALG00000025929	HOXA5	3.44743	0.456286	4.98831	3.10294	1.11102	0.26656	ENSGALG00000025929|HOXA5
ENSGALG00000001383	HTR4	3.44224	0.148378	7.03955	1.81172	1.89999	0.0574348	ENSGALG00000001383|HTR4
ENSGALG00000007945	CRYAB	3.43841	9.06355e-06	127.515	0.691749	4.9706	6.67477e-07	ENSGALG00000007945|CRYAB
ENSGALG00000047216		3.43718	0.210214	11.3524	2.03321	1.69052	0.0909286	ENSGALG00000047216
ENSGALG00000033397		3.43057	0.568798	3.10853	3.85255	0.890468	0.373215	ENSGALG00000033397
ENSGALG00000031305	FAM13C	3.42979	0.3858	8.9723	2.72574	1.2583	0.208284	ENSGALG00000031305|FAM13C
ENSGALG00000050514		3.42934	NA	2.7678	2.8012	1.22424	0.220862	ENSGALG00000050514
ENSGALG00000048837		3.4293	NA	2.65199	2.8088	1.22091	0.222119	ENSGALG00000048837
ENSGALG00000046775		3.42922	0.40675	4.84613	2.82555	1.21365	0.224882	ENSGALG00000046775
ENSGALG00000045154		3.42767	NA	1.59801	3.1656	1.08279	0.278903	ENSGALG00000045154
ENSGALG00000052523		3.42561	0.575623	3.04142	3.90632	0.876942	0.380518	ENSGALG00000052523
ENSGALG00000049451		3.42412	NA	0.556288	5.17625	0.661505	0.508288	ENSGALG00000049451
ENSGALG00000053011		3.42412	NA	0.56925	5.17625	0.661505	0.508288	ENSGALG00000053011
ENSGALG00000047507		3.42411	NA	0.580571	5.17625	0.661504	0.508289	ENSGALG00000047507
ENSGALG00000051880		3.42409	NA	0.639964	5.17625	0.6615	0.508292	ENSGALG00000051880
ENSGALG00000053480		3.42407	NA	0.875271	5.17625	0.661496	0.508294	ENSGALG00000053480
ENSGALG00000052401		3.42407	NA	0.928692	5.17625	0.661495	0.508295	ENSGALG00000052401
ENSGALG00000053778		3.42405	NA	1.33618	5.17625	0.661492	0.508297	ENSGALG00000053778
ENSGALG00000029648	TH	3.42401	NA	1.56616	5.17625	0.661485	0.508302	ENSGALG00000029648|TH
ENSGALG00000041782		3.42401	NA	1.44586	5.17625	0.661484	0.508302	ENSGALG00000041782
ENSGALG00000030636		3.41612	NA	1.3918	1.84518	1.85137	0.0641158	ENSGALG00000030636
ENSGALG00000011355	WNT10A	3.40948	0.0322767	14.4978	1.29422	2.63439	0.00842875	ENSGALG00000011355|WNT10A
ENSGALG00000039970	ENDOU	3.39126	0.295953	4.90348	2.32056	1.4614	0.143905	ENSGALG00000039970|ENDOU
ENSGALG00000013659	NOX3	3.38539	0.261345	16.2158	2.18706	1.54792	0.121642	ENSGALG00000013659|NOX3
ENSGALG00000055019		3.38403	NA	2.06095	4.35059	0.777832	0.436668	ENSGALG00000055019
ENSGALG00000051197		3.3835	NA	0.782967	2.94668	1.14824	0.250868	ENSGALG00000051197
ENSGALG00000050290		3.38291	0.0244614	586.055	1.23099	2.74813	0.0059936	ENSGALG00000050290
ENSGALG00000054625		3.38231	0.292615	4.32538	2.30134	1.46972	0.141639	ENSGALG00000054625
ENSGALG00000016600	POMC	3.37685	0.360765	2.96874	2.5739	1.31196	0.189533	ENSGALG00000016600|POMC
ENSGALG00000054465		3.37586	NA	2.66919	2.63625	1.28055	0.20035	ENSGALG00000054465
ENSGALG00000011262	KCNH8	3.37297	0.422011	3.07519	2.85931	1.17964	0.238142	ENSGALG00000011262|KCNH8
ENSGALG00000051332		3.36894	NA	2.08417	3.31522	1.01621	0.309531	ENSGALG00000051332
ENSGALG00000016725	OPN5	3.36722	0.544862	2.97967	3.59622	0.936321	0.349108	ENSGALG00000016725|OPN5
ENSGALG00000053794		3.36657	NA	1.92865	3.72739	0.903198	0.366421	ENSGALG00000053794
ENSGALG00000048972		3.36429	NA	1.50619	4.34853	0.773662	0.439131	ENSGALG00000048972
ENSGALG00000032359		3.36415	NA	2.19446	4.3848	0.767231	0.442944	ENSGALG00000032359
ENSGALG00000047013		3.36378	NA	1.11407	4.54057	0.740827	0.458798	ENSGALG00000047013
ENSGALG00000016677		3.3625	NA	0.612457	5.17808	0.649372	0.516098	ENSGALG00000016677
ENSGALG00000045444		3.36246	NA	0.763398	5.17808	0.649365	0.516102	ENSGALG00000045444
ENSGALG00000051526		3.36246	NA	0.82624	5.17808	0.649364	0.516103	ENSGALG00000051526
ENSGALG00000054259		3.36245	NA	0.927934	5.17808	0.649363	0.516104	ENSGALG00000054259
ENSGALG00000048223		3.36244	NA	1.03061	5.17808	0.649361	0.516105	ENSGALG00000048223
ENSGALG00000051728		3.36241	NA	1.15334	5.17808	0.649356	0.516108	ENSGALG00000051728
ENSGALG00000053943		3.3624	NA	1.44653	5.17808	0.649353	0.51611	ENSGALG00000053943
ENSGALG00000005448	MYL3	3.35632	0.236701	12.0958	2.07663	1.61623	0.106044	ENSGALG00000005448|MYL3
ENSGALG00000052993		3.34812	NA	1.39663	5.12289	0.653561	0.513395	ENSGALG00000052993
ENSGALG00000020316	IL13RA2	3.33875	1.2405e-14	1060.71	0.40297	8.28535	1.17757e-16	ENSGALG00000020316|IL13RA2
ENSGALG00000017271	ANO2	3.33792	0.00259629	39.8712	0.946804	3.52546	0.000422747	ENSGALG00000017271|ANO2
ENSGALG00000039406	CTRC	3.3183	NA	0.645462	5.17943	0.640668	0.521738	ENSGALG00000039406|CTRC
ENSGALG00000002688	NME4	3.31826	NA	0.822631	5.17943	0.640661	0.521743	ENSGALG00000002688|NME4
ENSGALG00000011219	GCGR	3.31511	3.68291e-08	4020.61	0.547347	6.05669	1.38952e-09	ENSGALG00000011219|GCGR
ENSGALG00000015150	RORB	3.30017	6.59494e-09	156.852	0.518871	6.36029	2.01369e-10	ENSGALG00000015150|RORB
ENSGALG00000017332	KLHL35	3.30001	0.0210386	34.6329	1.17529	2.80782	0.00498776	ENSGALG00000017332|KLHL35
ENSGALG00000054284		3.28755	0.306906	3.74035	2.291	1.43499	0.151291	ENSGALG00000054284
ENSGALG00000041295	EN2	3.27126	0.231676	5.40592	2.00819	1.62896	0.103322	ENSGALG00000041295|EN2
ENSGALG00000015128	AQP4	3.24834	0.138197	6.67747	1.67401	1.94046	0.0523241	ENSGALG00000015128|AQP4
ENSGALG00000046718		3.23606	NA	1.19674	2.43806	1.32731	0.184406	ENSGALG00000046718
ENSGALG00000053009		3.2313	0.000388587	33.6851	0.794114	4.06907	4.72019e-05	ENSGALG00000053009
ENSGALG00000016981	SPERT	3.22561	2.48892e-14	111.144	0.393623	8.19465	2.51315e-16	ENSGALG00000016981|SPERT
ENSGALG00000053410		3.22539	1.2852e-19	225.434	0.333868	9.66068	4.4293e-22	ENSGALG00000053410
ENSGALG00000000639	LRRN2	3.21604	0.00186188	39.6426	0.886645	3.62721	0.000286504	ENSGALG00000000639|LRRN2
ENSGALG00000048984		3.20637	0.0449462	17.8987	1.28618	2.49293	0.0126694	ENSGALG00000048984
ENSGALG00000025852	gga-mir-6677	3.20579	NA	1.0308	2.65249	1.20859	0.226819	ENSGALG00000025852|gga-mir-6677
ENSGALG00000052406		3.20496	0.196891	5.23289	1.85143	1.73107	0.0834399	ENSGALG00000052406
ENSGALG00000031144	ZIC3	3.20254	0.00439558	75.5167	0.953625	3.35828	0.00078429	ENSGALG00000031144|ZIC3
ENSGALG00000038995	GRIA4	3.20033	0.0558343	14.0437	1.33724	2.39323	0.0167007	ENSGALG00000038995|GRIA4
ENSGALG00000050729		3.1996	NA	2.3355	3.40125	0.940711	0.346853	ENSGALG00000050729
ENSGALG00000049958		3.18711	0.0902908	5.58999	1.47442	2.16161	0.0306483	ENSGALG00000049958
ENSGALG00000029931		3.18171	0.0322533	23.432	1.20757	2.6348	0.00841872	ENSGALG00000029931
ENSGALG00000047695		3.17951	7.16366e-15	149.933	0.380549	8.35505	6.54038e-17	ENSGALG00000047695
ENSGALG00000004346	P2RY4	3.17563	7.82083e-11	485.269	0.449125	7.0707	1.54156e-12	ENSGALG00000004346|P2RY4
ENSGALG00000006130	STMN3	3.17232	0.000633958	62.6798	0.806009	3.93583	8.29101e-05	ENSGALG00000006130|STMN3
ENSGALG00000041342		3.15937	NA	0.645449	5.14558	0.613997	0.539217	ENSGALG00000041342
ENSGALG00000038755		3.15282	0.00400764	78.4874	0.930805	3.3872	0.000706104	ENSGALG00000038755
ENSGALG00000012021		3.15205	3.5666e-12	66.4849	0.418773	7.52687	5.19712e-14	ENSGALG00000012021
ENSGALG00000031255	FGF1	3.15058	1.64207e-08	65.1698	0.508003	6.20189	5.57881e-10	ENSGALG00000031255|FGF1
ENSGALG00000011406	NTN4	3.14968	6.14837e-05	96.6738	0.694744	4.53358	5.7993e-06	ENSGALG00000011406|NTN4
ENSGALG00000033522		3.14659	4.09575e-16	348.647	0.360998	8.71637	2.87265e-18	ENSGALG00000033522
ENSGALG00000047949		3.13546	NA	1.96333	5.06895	0.618562	0.536205	ENSGALG00000047949
ENSGALG00000010825	AGR2	3.13098	0.252155	11.4737	1.98797	1.57497	0.115264	ENSGALG00000010825|AGR2
ENSGALG00000033664	MOV10L1	3.12616	0.34449	6.99245	2.32094	1.34694	0.178001	ENSGALG00000033664|MOV10L1
ENSGALG00000010935	PTPRQ	3.12295	3.20369e-09	87.7891	0.481829	6.48145	9.08476e-11	ENSGALG00000010935|PTPRQ
ENSGALG00000007785	PROK2	3.12207	0.262346	8.24089	2.02028	1.54536	0.122259	ENSGALG00000007785|PROK2
ENSGALG00000006325		3.11753	3.7611e-10	440.294	0.456765	6.82524	8.77795e-12	ENSGALG00000006325
ENSGALG00000048615		3.10618	0.549608	3.47123	3.34978	0.92728	0.353781	ENSGALG00000048615
ENSGALG00000048370		3.103	NA	2.50486	4.74748	0.65361	0.513363	ENSGALG00000048370
ENSGALG00000051940		3.10265	NA	0.596592	5.18668	0.598196	0.549709	ENSGALG00000051940
ENSGALG00000052300		3.10265	NA	0.596592	5.18668	0.598196	0.549709	ENSGALG00000052300
ENSGALG00000048273		3.10265	NA	0.624837	5.18668	0.598195	0.54971	ENSGALG00000048273
ENSGALG00000004804		3.10263	NA	1.1148	5.18668	0.598192	0.549712	ENSGALG00000004804
ENSGALG00000051969		3.10262	NA	0.716424	5.18668	0.59819	0.549713	ENSGALG00000051969
ENSGALG00000051703		3.10259	NA	1.12433	5.18668	0.598185	0.549717	ENSGALG00000051703
ENSGALG00000052100		3.09949	0.384948	3.38625	2.45898	1.26048	0.207497	ENSGALG00000052100
ENSGALG00000035207	TDO2	3.09201	0.055186	13.2454	1.2886	2.39952	0.0164167	ENSGALG00000035207|TDO2
ENSGALG00000004946		3.09011	2.48813e-16	683.927	0.352086	8.7766	1.68493e-18	ENSGALG00000004946
ENSGALG00000042159	SLITRK3	3.08856	1.15399e-05	23.8972	0.62791	4.9188	8.70781e-07	ENSGALG00000042159|SLITRK3
ENSGALG00000054850		3.08613	0.682969	7.71578	4.60681	0.669906	0.502917	ENSGALG00000054850
ENSGALG00000026163	TNFSF11	3.07312	0.00241147	16.706	0.865982	3.54872	0.000387113	ENSGALG00000026163|TNFSF11
ENSGALG00000036897	SLC16A8	3.07156	1.00749e-19	22958.4	0.317068	9.68739	3.41128e-22	ENSGALG00000036897|SLC16A8
ENSGALG00000040038	MLC1	3.06785	0.130178	17.2006	1.55517	1.97268	0.0485325	ENSGALG00000040038|MLC1
ENSGALG00000053246	OCM2	3.06425	0.143123	9.84842	1.59561	1.92043	0.0548035	ENSGALG00000053246|OCM2
ENSGALG00000000476	LRRTM4	3.06316	1.68503e-11	88.7769	0.419455	7.30272	2.82016e-13	ENSGALG00000000476|LRRTM4
ENSGALG00000032554	C1QL3	3.05402	NA	2.10131	3.89164	0.784764	0.432592	ENSGALG00000032554|C1QL3
ENSGALG00000015198	NOL4	3.05337	0.482839	19.8606	2.87997	1.06021	0.28905	ENSGALG00000015198|NOL4
ENSGALG00000016685	ASMT	3.05138	0.520942	5.38855	3.10406	0.98303	0.325593	ENSGALG00000016685|ASMT
ENSGALG00000048544		3.05128	NA	1.63209	3.1178	0.978664	0.327746	ENSGALG00000048544
ENSGALG00000009256	LEFTY1	3.04721	2.33132e-06	34.3858	0.579239	5.26071	1.43496e-07	ENSGALG00000009256|LEFTY1
ENSGALG00000041918	CPA6	3.04633	6.5543e-05	24.812	0.67434	4.5175	6.25747e-06	ENSGALG00000041918|CPA6
ENSGALG00000007831	TLX1	3.04212	NA	1.55683	4.88491	0.622758	0.533444	ENSGALG00000007831|TLX1
ENSGALG00000050903		3.04152	NA	0.625761	5.18893	0.586156	0.55777	ENSGALG00000050903
ENSGALG00000052714		3.04152	NA	0.661225	5.18893	0.586156	0.557771	ENSGALG00000052714
ENSGALG00000051153		3.04151	NA	0.853199	5.18893	0.586153	0.557773	ENSGALG00000051153
ENSGALG00000052691		3.04149	NA	0.827271	5.18893	0.586149	0.557775	ENSGALG00000052691
ENSGALG00000047428		3.04144	NA	1.56129	5.18893	0.586141	0.557781	ENSGALG00000047428
ENSGALG00000027514		3.03644	0.00711	57.7795	0.949107	3.19926	0.00137781	ENSGALG00000027514
ENSGALG00000049477		3.01099	0.014885	10.8517	1.02477	2.93821	0.00330116	ENSGALG00000049477
ENSGALG00000015089	GAP43	3.00818	0.00206682	160.466	0.836516	3.59609	0.000323039	ENSGALG00000015089|GAP43
ENSGALG00000012873	SERPINB5	2.99983	0.205042	25.109	1.75916	1.70526	0.0881462	ENSGALG00000012873|SERPINB5
ENSGALG00000039156		2.99807	0.318303	5.37652	2.12868	1.40842	0.159007	ENSGALG00000039156
ENSGALG00000031010	OLIG2	2.98419	0.00355935	101.997	0.871061	3.42593	0.000612701	ENSGALG00000031010|OLIG2
ENSGALG00000033055		2.9832	NA	2.46417	3.3463	0.891493	0.372665	ENSGALG00000033055
ENSGALG00000002452	AQP3	2.98134	0.228794	22.1856	1.82143	1.63682	0.101669	ENSGALG00000002452|AQP3
ENSGALG00000019553	SERPINB10B	2.97636	2.5369e-05	92.9954	0.627374	4.74416	2.09376e-06	ENSGALG00000019553|SERPINB10B
ENSGALG00000001885		2.97146	0.16004	22.9935	1.60238	1.8544	0.0636814	ENSGALG00000001885
ENSGALG00000054145		2.96815	6.36628e-22	657.998	0.290008	10.2347	1.38573e-24	ENSGALG00000054145
ENSGALG00000050550		2.96718	0.342774	4.37726	2.19643	1.35091	0.176724	ENSGALG00000050550
ENSGALG00000004729	SLC7A10	2.95985	1.37628e-14	340.115	0.357871	8.27073	1.33143e-16	ENSGALG00000004729|SLC7A10
ENSGALG00000041371		2.9574	0.13013	15.5432	1.4989	1.97304	0.0484908	ENSGALG00000041371
ENSGALG00000045796		2.95577	0.370973	7.05404	2.2883	1.29168	0.196466	ENSGALG00000045796
ENSGALG00000001369		2.95353	7.45327e-05	47.6462	0.658283	4.48672	7.23291e-06	ENSGALG00000001369
ENSGALG00000015728	MUSK	2.95003	0.0374653	9.7046	1.14751	2.57081	0.0101462	ENSGALG00000015728|MUSK
ENSGALG00000001094	ADGRD2	2.94509	0.00402852	27.5452	0.869989	3.38521	0.000711244	ENSGALG00000001094|ADGRD2
ENSGALG00000016491	APOB	2.94101	0.539952	76.7246	3.10619	0.946825	0.343728	ENSGALG00000016491|APOB
ENSGALG00000029985		2.93622	NA	1.12097	2.38437	1.23144	0.218157	ENSGALG00000029985
ENSGALG00000047095		2.93361	0.00409852	17.3652	0.867978	3.37982	0.000725338	ENSGALG00000047095
ENSGALG00000011314	LRRC3B	2.93126	1.71661e-07	43.6235	0.507748	5.77306	7.78439e-09	ENSGALG00000011314|LRRC3B
ENSGALG00000044261		2.92982	0.321775	7.09398	2.09247	1.40017	0.161462	ENSGALG00000044261
ENSGALG00000041808	ANO1	2.92906	6.73147e-07	65.2927	0.531345	5.51254	3.53688e-08	ENSGALG00000041808|ANO1
ENSGALG00000014884	ISL1	2.92652	0.0264721	30.7316	1.07779	2.7153	0.00662163	ENSGALG00000014884|ISL1
ENSGALG00000050189		2.92191	0.00997286	7.98932	0.947655	3.0833	0.00204715	ENSGALG00000050189
ENSGALG00000031266		2.91916	0.198467	9.65715	1.69129	1.726	0.0843476	ENSGALG00000031266
ENSGALG00000051758		2.91416	0.384847	4.03274	2.31132	1.26082	0.207374	ENSGALG00000051758
ENSGALG00000041634	ACTG2	2.90697	2.99928e-14	408.762	0.355778	8.17075	3.06474e-16	ENSGALG00000041634|ACTG2
ENSGALG00000007311	CLDN2	2.90381	3.97192e-05	49.6068	0.62594	4.63911	3.49905e-06	ENSGALG00000007311|CLDN2
ENSGALG00000053270		2.90125	NA	0.630929	5.19448	0.558526	0.576485	ENSGALG00000053270
ENSGALG00000055008		2.90125	NA	0.654921	5.19448	0.558526	0.576485	ENSGALG00000055008
ENSGALG00000044424		2.90125	NA	0.728089	5.19448	0.558526	0.576485	ENSGALG00000044424
ENSGALG00000048931		2.90124	NA	0.575287	5.19448	0.558524	0.576487	ENSGALG00000048931
ENSGALG00000049235		2.90123	NA	0.631056	5.19448	0.558522	0.576488	ENSGALG00000049235
ENSGALG00000052423		2.90123	NA	0.656986	5.19448	0.558521	0.576488	ENSGALG00000052423
ENSGALG00000046959		2.90122	NA	0.705553	5.19448	0.55852	0.576489	ENSGALG00000046959
ENSGALG00000031624		2.90051	NA	0.915016	4.99668	0.580488	0.561586	ENSGALG00000031624
ENSGALG00000047194		2.90008	NA	1.53393	4.90018	0.591832	0.553963	ENSGALG00000047194
ENSGALG00000051650		2.89992	0.268846	5.68308	1.89738	1.52838	0.126417	ENSGALG00000051650
ENSGALG00000054757		2.89677	NA	1.5599	4.223	0.685951	0.492744	ENSGALG00000054757
ENSGALG00000008351	CAV3	2.89335	0.392046	5.29226	2.32487	1.24452	0.213307	ENSGALG00000008351|CAV3
ENSGALG00000038612		2.89205	5.6063e-06	170.951	0.569691	5.07653	3.84397e-07	ENSGALG00000038612
ENSGALG00000051359		2.88911	NA	2.04114	3.39045	0.852133	0.39414	ENSGALG00000051359
ENSGALG00000009955	ABCG5	2.88379	0.540543	2.89164	3.05001	0.9455	0.344403	ENSGALG00000009955|ABCG5
ENSGALG00000042153	APC2	2.88307	0.00054394	141.026	0.724546	3.97914	6.91641e-05	ENSGALG00000042153|APC2
ENSGALG00000051966		2.87919	0.131777	151.035	1.46463	1.96582	0.0493198	ENSGALG00000051966
ENSGALG00000048402		2.87824	0.49734	3.23113	2.7955	1.0296	0.303199	ENSGALG00000048402
ENSGALG00000011565	TDRD9	2.87651	0.115464	54.5569	1.41208	2.03707	0.0416435	ENSGALG00000011565|TDRD9
ENSGALG00000054769		2.87412	NA	2.42063	2.64806	1.08537	0.277758	ENSGALG00000054769
ENSGALG00000040709		2.8732	NA	2.74612	2.61828	1.09736	0.272484	ENSGALG00000040709
ENSGALG00000038771	TECRL	2.87068	0.112437	21.6421	1.39979	2.0508	0.0402869	ENSGALG00000038771|TECRL
ENSGALG00000039187	GKN2	2.86995	0.442752	4.05315	2.52334	1.13736	0.255388	ENSGALG00000039187|GKN2
ENSGALG00000046192	CCL19	2.86907	0.000733234	47.3641	0.736355	3.89632	9.76671e-05	ENSGALG00000046192|CCL19
ENSGALG00000049385		2.86714	0.268571	5.63338	1.87505	1.5291	0.126239	ENSGALG00000049385
ENSGALG00000048781		2.86685	0.42532	8.35824	2.44328	1.17336	0.240652	ENSGALG00000048781
ENSGALG00000013155		2.83313	4.81928e-05	445.547	0.616941	4.59223	4.38541e-06	ENSGALG00000013155
ENSGALG00000006104		2.83043	1.28131e-12	422.611	0.368942	7.67175	1.69664e-14	ENSGALG00000006104
ENSGALG00000047990	SCRG1	2.82529	0.102418	11.6056	1.34674	2.09787	0.0359167	ENSGALG00000047990|SCRG1
ENSGALG00000011622	MAS1	2.82242	NA	2.11012	2.10577	1.34033	0.180138	ENSGALG00000011622|MAS1
ENSGALG00000029811	BMPER	2.81939	3.67304e-05	282.866	0.605303	4.65782	3.19578e-06	ENSGALG00000029811|BMPER
ENSGALG00000043764	KCNS2	2.81726	0.105018	9.80399	1.35111	2.08515	0.0370556	ENSGALG00000043764|KCNS2
ENSGALG00000005462	ZP4	2.81392	0.119806	10.3211	1.39414	2.0184	0.04355	ENSGALG00000005462|ZP4
ENSGALG00000037166		2.81094	0.00627961	33.0502	0.866896	3.24253	0.00118472	ENSGALG00000037166
ENSGALG00000007526		2.80753	0.00395065	58.6125	0.827675	3.39207	0.000693675	ENSGALG00000007526
ENSGALG00000026856	gga-mir-1727	2.80732	NA	1.45809	1.90373	1.47464	0.14031	ENSGALG00000026856|gga-mir-1727
ENSGALG00000000299	PKP1	2.80332	0.314897	16.7286	1.9804	1.41554	0.156911	ENSGALG00000000299|PKP1
ENSGALG00000046983		2.80184	NA	1.17991	2.70708	1.035	0.300667	ENSGALG00000046983
ENSGALG00000052006		2.80163	NA	0.878472	2.69272	1.04045	0.298132	ENSGALG00000052006
ENSGALG00000042022	GSG1L2	2.8003	0.00401572	62.1881	0.826935	3.38636	0.000708257	ENSGALG00000042022|GSG1L2
ENSGALG00000008554	IL17REL	2.78418	0.220796	13.0913	1.67712	1.66009	0.0968954	ENSGALG00000008554|IL17REL
ENSGALG00000049226		2.78166	NA	0.80927	3.27721	0.848788	0.395999	ENSGALG00000049226
ENSGALG00000008153		2.77611	0.020067	16.2648	0.982154	2.82655	0.00470524	ENSGALG00000008153
ENSGALG00000026754		2.76898	0.168298	9.14085	1.51706	1.82523	0.0679669	ENSGALG00000026754
ENSGALG00000051848	KIF5A	2.76487	0.000347479	43.8261	0.674436	4.09952	4.14e-05	ENSGALG00000051848|KIF5A
ENSGALG00000054105		2.76247	NA	0.536987	5.20052	0.531191	0.595287	ENSGALG00000054105
ENSGALG00000002389		2.76133	8.25564e-12	1845.42	0.372804	7.4069	1.29283e-13	ENSGALG00000002389
ENSGALG00000005209	AQP1	2.76119	2.02285e-14	1114.37	0.33584	8.22173	2.00585e-16	ENSGALG00000005209|AQP1
ENSGALG00000027316	CRNN	2.7571	0.00357192	30.8919	0.805091	3.42459	0.000615728	ENSGALG00000027316|CRNN
ENSGALG00000030929	STMN4	2.74989	0.00501724	64.1375	0.829426	3.31541	0.000915092	ENSGALG00000030929|STMN4
ENSGALG00000049032	gga-mir-2985-2	2.74844	NA	1.00584	2.27705	1.20702	0.227425	ENSGALG00000049032|gga-mir-2985-2
ENSGALG00000018241	gga-let-7b	2.74791	NA	1.03278	2.37692	1.15608	0.247649	ENSGALG00000018241|gga-let-7b
ENSGALG00000016324	GSTA4	2.74629	2.94006e-17	1627.67	0.30399	9.03412	1.65322e-19	ENSGALG00000016324|GSTA4
ENSGALG00000054164		2.74141	0.0662304	12.6728	1.18387	2.31563	0.0205783	ENSGALG00000054164
ENSGALG00000006436	AQP12A	2.73837	0.432222	5.7272	2.36366	1.15853	0.246648	ENSGALG00000006436|AQP12A
ENSGALG00000006983	DNTT	2.72656	0.0790476	35.2481	1.22334	2.22878	0.0258282	ENSGALG00000006983|DNTT
ENSGALG00000049081		2.72645	0.00168704	51.2735	0.745529	3.65707	0.000255111	ENSGALG00000049081
ENSGALG00000040269		2.72521	0.000106156	69.071	0.619229	4.40097	1.07767e-05	ENSGALG00000040269
ENSGALG00000015080	SLC24A2	2.72375	4.27439e-08	52.1372	0.451806	6.02858	1.65404e-09	ENSGALG00000015080|SLC24A2
ENSGALG00000014228	SMC1B	2.72031	0.000340665	45.0274	0.66276	4.10452	4.05156e-05	ENSGALG00000014228|SMC1B
ENSGALG00000052895		2.71875	NA	1.68269	5.08652	0.534501	0.592995	ENSGALG00000052895
ENSGALG00000051300		2.71821	0.055299	29.6426	1.13329	2.3985	0.0164624	ENSGALG00000051300
ENSGALG00000036097	CDH18	2.71313	0.101892	17.1355	1.2916	2.10059	0.0356766	ENSGALG00000036097|CDH18
ENSGALG00000007906	CHRNG	2.70977	NA	1.79556	3.3975	0.797577	0.425116	ENSGALG00000007906|CHRNG
ENSGALG00000054621		2.70593	0.372501	4.85811	2.10036	1.28832	0.197636	ENSGALG00000054621
ENSGALG00000052099		2.70036	0.456187	5.74769	2.42995	1.11128	0.266447	ENSGALG00000052099
ENSGALG00000029832		2.69872	0.486798	6.28635	2.56644	1.05154	0.293009	ENSGALG00000029832
ENSGALG00000030512		2.69685	8.60148e-12	4000.76	0.364418	7.40044	1.35739e-13	ENSGALG00000030512
ENSGALG00000016142	MX1	2.69435	0.577841	38.6064	3.09071	0.871757	0.383341	ENSGALG00000016142|MX1
ENSGALG00000000314	NEFL	2.69234	0.000541963	182.397	0.676409	3.98035	6.88145e-05	ENSGALG00000000314|NEFL
ENSGALG00000047367		2.69056	NA	1.72523	3.99917	0.67278	0.501087	ENSGALG00000047367
ENSGALG00000007383	HSPB8	2.69055	3.8693e-12	63.0777	0.358043	7.5146	5.70837e-14	ENSGALG00000007383|HSPB8
ENSGALG00000030416		2.68951	NA	1.85236	4.44501	0.605061	0.545138	ENSGALG00000030416
ENSGALG00000054227		2.68866	NA	1.53622	4.90559	0.54808	0.583637	ENSGALG00000054227
ENSGALG00000048573		2.68836	NA	0.569763	5.20399	0.516596	0.605438	ENSGALG00000048573
ENSGALG00000028357		2.68834	NA	1.00685	5.20399	0.516593	0.60544	ENSGALG00000028357
ENSGALG00000049502		2.68834	NA	0.555921	5.20399	0.516592	0.605441	ENSGALG00000049502
ENSGALG00000051822		2.68834	NA	0.594827	5.20399	0.516592	0.605441	ENSGALG00000051822
ENSGALG00000032974	ADAMTS2	2.68832	2.32629e-19	839.056	0.280296	9.59103	8.72058e-22	ENSGALG00000032974|ADAMTS2
ENSGALG00000048073		2.68832	NA	0.784868	5.20399	0.516589	0.605443	ENSGALG00000048073
ENSGALG00000051180		2.68832	NA	0.721094	5.20399	0.516589	0.605443	ENSGALG00000051180
ENSGALG00000045520		2.68831	NA	0.963458	5.20399	0.516587	0.605444	ENSGALG00000045520
ENSGALG00000054410		2.6883	NA	1.28028	5.20399	0.516585	0.605446	ENSGALG00000054410
ENSGALG00000040420		2.6883	NA	1.32238	5.20399	0.516584	0.605446	ENSGALG00000040420
ENSGALG00000047270		2.68829	NA	0.866122	5.20399	0.516583	0.605447	ENSGALG00000047270
ENSGALG00000036847	PLAC9	2.68826	7.40555e-13	267.359	0.347111	7.74468	9.58213e-15	ENSGALG00000036847|PLAC9
ENSGALG00000046261		2.68826	NA	1.38755	5.20399	0.516576	0.605452	ENSGALG00000046261
ENSGALG00000052301	gga-mir-12274	2.68788	NA	1.68858	1.92043	1.39962	0.161626	ENSGALG00000052301|gga-mir-12274
ENSGALG00000054989		2.68423	0.0636529	3.43754	1.15007	2.33397	0.0195974	ENSGALG00000054989
ENSGALG00000008193	RELN	2.68284	1.83501e-18	1655.86	0.286679	9.35835	8.0994e-21	ENSGALG00000008193|RELN
ENSGALG00000053966		2.67216	NA	2.69473	2.31818	1.15269	0.249036	ENSGALG00000053966
ENSGALG00000045920	HSD17B3	2.67187	2.44289e-07	41.8325	0.468183	5.70689	1.15062e-08	ENSGALG00000045920|HSD17B3
ENSGALG00000030032	SLC4A10	2.66737	1.24824e-24	829.73	0.244933	10.8902	1.28304e-27	ENSGALG00000030032|SLC4A10
ENSGALG00000001561	MXRA8	2.66642	6.64416e-35	994.453	0.205439	12.9791	1.60691e-38	ENSGALG00000001561|MXRA8
ENSGALG00000002298	COL8A2	2.66375	1.0258e-24	3419.66	0.244076	10.9136	9.92369e-28	ENSGALG00000002298|COL8A2
ENSGALG00000054745		2.66279	0.125809	5.35566	1.33665	1.99214	0.046356	ENSGALG00000054745
ENSGALG00000052999		2.65991	NA	1.33791	3.54123	0.751127	0.452576	ENSGALG00000052999
ENSGALG00000021869	PODN	2.65562	2.85948e-22	786.299	0.257012	10.3327	5.01389e-25	ENSGALG00000021869|PODN
ENSGALG00000049105		2.65244	NA	1.84682	3.31225	0.800798	0.423248	ENSGALG00000049105
ENSGALG00000047044		2.65147	0.487758	3.78585	2.52631	1.04954	0.29393	ENSGALG00000047044
ENSGALG00000008908	NEUROD1	2.65122	0.0385506	128.59	1.03605	2.55897	0.0104983	ENSGALG00000008908|NEUROD1
ENSGALG00000050713		2.64854	0.0400026	18.9381	1.04122	2.54369	0.0109687	ENSGALG00000050713
ENSGALG00000033461		2.64589	0.000208504	46.3759	0.625187	4.23216	2.31461e-05	ENSGALG00000033461
ENSGALG00000053663		2.64358	6.36639e-07	115.604	0.478618	5.52336	3.32581e-08	ENSGALG00000053663
ENSGALG00000008055	SYT13	2.64175	0.57879	3.05242	3.03617	0.870092	0.38425	ENSGALG00000008055|SYT13
ENSGALG00000053821		2.64136	NA	2.43084	3.06414	0.862024	0.388674	ENSGALG00000053821
ENSGALG00000054584		2.63962	NA	2.4554	3.20002	0.824875	0.409442	ENSGALG00000054584
ENSGALG00000032371		2.63912	NA	1.26315	3.2451	0.813264	0.416067	ENSGALG00000032371
ENSGALG00000052307	RPP25	2.63786	0.018033	9.70638	0.920037	2.86713	0.00414216	ENSGALG00000052307|RPP25
ENSGALG00000020827	ATP13A4	2.63611	NA	2.24568	3.54756	0.743077	0.457435	ENSGALG00000020827|ATP13A4
ENSGALG00000023847		2.63529	0.00336231	127.434	0.765302	3.44347	0.00057431	ENSGALG00000023847
ENSGALG00000053271		2.63322	NA	0.800713	3.94864	0.666866	0.504858	ENSGALG00000053271
ENSGALG00000027965	OPRL1	2.63184	0.145998	11.1453	1.37853	1.90917	0.0562401	ENSGALG00000027965|OPRL1
ENSGALG00000047132		2.62923	NA	1.14589	4.80792	0.546855	0.584479	ENSGALG00000047132
ENSGALG00000047969		2.62851	0.116872	31.9232	1.29425	2.03091	0.0422644	ENSGALG00000047969
ENSGALG00000051321		2.62812	0.296511	5.46298	1.80038	1.45976	0.144356	ENSGALG00000051321
ENSGALG00000052755		2.62811	NA	0.536506	5.20694	0.504732	0.613747	ENSGALG00000052755
ENSGALG00000032073		2.6281	NA	0.547174	5.20694	0.504731	0.613747	ENSGALG00000032073
ENSGALG00000052335		2.6281	NA	0.601953	5.20694	0.504731	0.613748	ENSGALG00000052335
ENSGALG00000055051		2.62809	NA	0.829331	5.20694	0.504729	0.613749	ENSGALG00000055051
ENSGALG00000048541		2.62808	NA	0.539675	5.20694	0.504727	0.61375	ENSGALG00000048541
ENSGALG00000053135		2.62808	NA	0.569903	5.20694	0.504727	0.613751	ENSGALG00000053135
ENSGALG00000050942		2.62808	NA	0.671294	5.20694	0.504727	0.613751	ENSGALG00000050942
ENSGALG00000052047		2.62807	NA	0.683024	5.20694	0.504725	0.613752	ENSGALG00000052047
ENSGALG00000054768		2.62807	NA	0.826973	5.20694	0.504725	0.613752	ENSGALG00000054768
ENSGALG00000046899		2.62807	NA	0.771587	5.20694	0.504724	0.613752	ENSGALG00000046899
ENSGALG00000048293		2.62806	NA	0.984598	5.20694	0.504723	0.613753	ENSGALG00000048293
ENSGALG00000000901		2.62805	NA	1.46174	5.20694	0.50472	0.613755	ENSGALG00000000901
ENSGALG00000050161		2.62804	NA	0.875291	5.20694	0.504718	0.613757	ENSGALG00000050161
ENSGALG00000008602	SLC39A12	2.62437	1.92738e-15	2473.84	0.307776	8.52689	1.50331e-17	ENSGALG00000008602|SLC39A12
ENSGALG00000049980		2.62028	0.150224	12.8357	1.38449	1.89259	0.0584127	ENSGALG00000049980
ENSGALG00000048475		2.61613	5.24948e-14	151.331	0.32314	8.09596	5.68147e-16	ENSGALG00000048475
ENSGALG00000035246		2.60957	NA	1.22419	5.08102	0.513593	0.607537	ENSGALG00000035246
ENSGALG00000049946		2.60321	0.0383906	9.34475	1.01665	2.56057	0.0104501	ENSGALG00000049946
ENSGALG00000050277		2.59662	0.405579	3.5811	2.13461	1.21644	0.223817	ENSGALG00000050277
ENSGALG00000014776	TBX15	2.5907	0.0489146	60.6179	1.0549	2.45588	0.0140542	ENSGALG00000014776|TBX15
ENSGALG00000025287	gga-mir-1618	2.58731	NA	0.90035	2.64575	0.977911	0.328118	ENSGALG00000025287|gga-mir-1618
ENSGALG00000050133		2.58469	5.03325e-07	82.0412	0.464295	5.56692	2.59286e-08	ENSGALG00000050133
ENSGALG00000052214		2.57988	0.155373	4.68748	1.37813	1.87202	0.0612042	ENSGALG00000052214
ENSGALG00000003261	PTRF	2.57722	6.86326e-15	2842.35	0.308189	8.36247	6.14162e-17	ENSGALG00000003261|PTRF
ENSGALG00000016654		2.57479	0.480771	5.51232	2.42029	1.06383	0.287405	ENSGALG00000016654
ENSGALG00000035783		2.56745	NA	1.06379	2.71778	0.944685	0.344819	ENSGALG00000035783
ENSGALG00000054658		2.5661	NA	0.87745	2.55707	1.00353	0.315605	ENSGALG00000054658
ENSGALG00000054309		2.56566	0.486463	3.34205	2.43651	1.05301	0.292337	ENSGALG00000054309
ENSGALG00000048310		2.56488	0.36291	4.59665	1.96152	1.30759	0.191011	ENSGALG00000048310
ENSGALG00000054220		2.56262	0.358278	7.28017	1.94589	1.31694	0.187858	ENSGALG00000054220
ENSGALG00000011294	THRB	2.55508	0.000412735	77.6449	0.630413	4.05303	5.05593e-05	ENSGALG00000011294|THRB
ENSGALG00000037349		2.55456	0.00394089	33.7863	0.752928	3.39284	0.000691722	ENSGALG00000037349
ENSGALG00000039298		2.54647	NA	0.850215	2.34647	1.08523	0.277818	ENSGALG00000039298
ENSGALG00000050141		2.54537	0.179598	4.21387	1.42455	1.78679	0.0739719	ENSGALG00000050141
ENSGALG00000028063	LOX	2.54372	2.31518e-11	1151.44	0.350664	7.25403	4.04552e-13	ENSGALG00000028063|LOX
ENSGALG00000012377	HNMT	2.54004	9.42332e-12	84.9652	0.343816	7.3878	1.49278e-13	ENSGALG00000012377|HNMT
ENSGALG00000030005	IGSF1	2.53967	0.0727952	12.6736	1.11816	2.27129	0.0231295	ENSGALG00000030005|IGSF1
ENSGALG00000010974	GSC	2.53875	0.0223879	10.2989	0.912055	2.78355	0.00537668	ENSGALG00000010974|GSC
ENSGALG00000028402		2.53701	0.0719973	15.0544	1.11432	2.27674	0.022802	ENSGALG00000028402
ENSGALG00000020193	PLAC8L1	2.53511	0.0481095	16.5806	1.02888	2.46395	0.0137414	ENSGALG00000020193|PLAC8L1
ENSGALG00000003863	P2RX7	2.5317	0.0182118	25.4822	0.884308	2.86292	0.00419756	ENSGALG00000003863|P2RX7
ENSGALG00000046905		2.53144	0.0141898	9.86201	0.85609	2.95698	0.00310667	ENSGALG00000046905
ENSGALG00000003014	CHRNA3	2.52416	0.0816045	26.7935	1.14092	2.21239	0.02694	ENSGALG00000003014|CHRNA3
ENSGALG00000053759		2.52357	0.00712551	19.6456	0.789064	3.19818	0.00138297	ENSGALG00000053759
ENSGALG00000054696		2.5227	0.361198	8.31197	1.92456	1.31079	0.189927	ENSGALG00000054696
ENSGALG00000042657	WNT3A	2.52197	0.306345	7.79166	1.75577	1.43639	0.150891	ENSGALG00000042657|WNT3A
ENSGALG00000006520	MYH11	2.5198	3.94798e-10	498.266	0.369626	6.81716	9.2857e-12	ENSGALG00000006520|MYH11
ENSGALG00000007862	CNTN3	2.51809	8.37861e-17	480.519	0.282589	8.91081	5.06597e-19	ENSGALG00000007862|CNTN3
ENSGALG00000047090		2.5115	NA	1.34064	2.95465	0.850015	0.395317	ENSGALG00000047090
ENSGALG00000011803	EMP1	2.51147	NA	231.995	0.637287	3.94087	NA	ENSGALG00000011803|EMP1
ENSGALG00000027925	HOXA3	2.50958	0.394235	11.0878	2.02452	1.23959	0.215126	ENSGALG00000027925|HOXA3
ENSGALG00000026431	SEZ6	2.50199	0.0364679	32.9313	0.968694	2.58285	0.00979887	ENSGALG00000026431|SEZ6
ENSGALG00000050198		2.5004	0.00872423	29.4797	0.799169	3.12875	0.0017555	ENSGALG00000050198
ENSGALG00000053382		2.4891	0.421198	4.69935	2.1065	1.18163	0.237352	ENSGALG00000053382
ENSGALG00000010868	MACC1	2.48859	0.33284	5.36952	1.81046	1.37456	0.169268	ENSGALG00000010868|MACC1
ENSGALG00000007160		2.48821	0.000123636	90.5424	0.570348	4.36262	1.28515e-05	ENSGALG00000007160
ENSGALG00000023601		2.48522	4.75672e-21	2497.64	0.248227	10.0119	1.35175e-23	ENSGALG00000023601
ENSGALG00000052957		2.48487	0.106484	5.06629	1.19588	2.07786	0.0377224	ENSGALG00000052957
ENSGALG00000021304	RANBP3L	2.47237	2.53724e-08	98.8156	0.403861	6.12183	9.25061e-10	ENSGALG00000021304|RANBP3L
ENSGALG00000025520	gga-mir-1687	2.47152	NA	1.24501	2.09445	1.18003	0.237988	ENSGALG00000025520|gga-mir-1687
ENSGALG00000049832		2.47066	0.000131444	38.991	0.568319	4.34732	1.3781e-05	ENSGALG00000049832
ENSGALG00000050672		2.46717	NA	1.46006	3.03833	0.812015	0.416783	ENSGALG00000050672
ENSGALG00000054604		2.46252	0.538528	4.14995	2.59322	0.949601	0.342315	ENSGALG00000054604
ENSGALG00000049577	SHISAL2A	2.46199	0.100706	66.1115	1.16874	2.10654	0.0351578	ENSGALG00000049577|SHISAL2A
ENSGALG00000035188		2.4613	0.485652	9.09434	2.33361	1.05472	0.291554	ENSGALG00000035188
ENSGALG00000051279	PPP1R1A	2.46069	0.673962	24.9939	3.58898	0.685623	0.492951	ENSGALG00000051279|PPP1R1A
ENSGALG00000006412	VGLL1	2.45971	0.0927758	32.0589	1.14513	2.14797	0.0317162	ENSGALG00000006412|VGLL1
ENSGALG00000032087	MC5R	2.45806	4.00792e-05	30.1014	0.530134	4.63668	3.54046e-06	ENSGALG00000032087|MC5R
ENSGALG00000027483	GLRX	2.4566	2.08991e-11	427.341	0.337943	7.26928	3.61396e-13	ENSGALG00000027483|GLRX
ENSGALG00000019211	MAEL	2.45382	0.00019667	36.7789	0.577746	4.24724	2.16421e-05	ENSGALG00000019211|MAEL
ENSGALG00000048060		2.45244	0.613185	4.03326	3.04932	0.804259	0.421247	ENSGALG00000048060
ENSGALG00000029002		2.45237	0.0204961	45.7485	0.870291	2.81787	0.00483436	ENSGALG00000029002
ENSGALG00000035946	GUCY1A1	2.44452	6.23866e-31	2494.92	0.200152	12.2133	2.64047e-34	ENSGALG00000035946|GUCY1A1
ENSGALG00000047152	HBBA	2.44273	0.00136058	15746.3	0.656525	3.7207	0.00019867	ENSGALG00000047152|HBBA
ENSGALG00000036587	LHX4	2.44273	0.395392	11.359	1.97409	1.2374	0.21594	ENSGALG00000036587|LHX4
ENSGALG00000015799	ELAVL2	2.44233	0.0759415	19.731	1.08574	2.24947	0.0244828	ENSGALG00000015799|ELAVL2
ENSGALG00000036638	TACR1	2.43428	8.48009e-07	59.7025	0.44529	5.46674	4.58383e-08	ENSGALG00000036638|TACR1
ENSGALG00000041225		2.43203	0.491885	14.711	2.33612	1.04106	0.297848	ENSGALG00000041225
ENSGALG00000053185		2.43022	5.32005e-06	99.0133	0.47764	5.08798	3.61904e-07	ENSGALG00000053185
ENSGALG00000032683	ADTRP	2.42788	5.07467e-14	3145.2	0.29971	8.10076	5.46158e-16	ENSGALG00000032683|ADTRP
ENSGALG00000009078	GALNT14	2.42396	0.0463274	7.40946	0.977481	2.4798	0.0131456	ENSGALG00000009078|GALNT14
ENSGALG00000035104	HAND1	2.42197	0.529744	6.23172	2.50525	0.966758	0.333665	ENSGALG00000035104|HAND1
ENSGALG00000043460	SOX2	2.41631	0.00044674	333.728	0.599207	4.03251	5.51841e-05	ENSGALG00000043460|SOX2
ENSGALG00000009870	IL15	2.41228	4.34199e-09	113.303	0.375128	6.43056	1.27132e-10	ENSGALG00000009870|IL15
ENSGALG00000042193	AvBD5	2.41151	0.128665	21.3558	1.21798	1.97993	0.0477117	ENSGALG00000042193|AvBD5
ENSGALG00000024428	C18H17ORF67	2.40732	0.0248019	23.1663	0.877886	2.74218	0.00610335	ENSGALG00000024428|C18H17ORF67
ENSGALG00000010311	NAV3	2.4047	1.24285e-26	1224.07	0.212187	11.3329	9.01757e-30	ENSGALG00000010311|NAV3
ENSGALG00000034516	SHISA6	2.39763	0.0619232	39.2217	1.02168	2.34676	0.0189375	ENSGALG00000034516|SHISA6
ENSGALG00000005077	F8	2.39507	3.62645e-23	944.101	0.227093	10.5467	5.2624e-26	ENSGALG00000005077|F8
ENSGALG00000000302	TNNT2	2.39443	0.167973	20.4952	1.31097	1.82645	0.0677822	ENSGALG00000000302|TNNT2
ENSGALG00000027036	PKIB	2.39114	2.29519e-06	12040	0.454248	5.26395	1.40995e-07	ENSGALG00000027036|PKIB
ENSGALG00000050456		2.39008	0.325171	8.26121	1.71721	1.39184	0.163971	ENSGALG00000050456
ENSGALG00000039698	DRD1	2.38849	0.000369776	48.3531	0.584925	4.08341	4.43803e-05	ENSGALG00000039698|DRD1
ENSGALG00000016858	SLC10A2	2.38807	NA	1.96101	5.03744	0.474065	0.635454	ENSGALG00000016858|SLC10A2
ENSGALG00000017274	CD9	2.38135	1.6129e-11	279.5	0.325789	7.30948	2.68183e-13	ENSGALG00000017274|CD9
ENSGALG00000013697	CNDP1	2.37855	0.312461	9.53787	1.67393	1.42094	0.155333	ENSGALG00000013697|CNDP1
ENSGALG00000051152		2.37462	0.325538	10.4635	1.70693	1.39116	0.164176	ENSGALG00000051152
ENSGALG00000020391	SERPINA10	2.37178	NA	15.4675	4.17638	0.567904	NA	ENSGALG00000020391|SERPINA10
ENSGALG00000046627		2.36436	NA	1.82596	1.67423	1.41221	0.157889	ENSGALG00000046627
ENSGALG00000045875	PSCA	2.35156	0.582675	6.22908	2.72464	0.863072	0.388098	ENSGALG00000045875|PSCA
ENSGALG00000054710		2.34508	NA	1.64148	2.7189	0.86251	0.388407	ENSGALG00000054710
ENSGALG00000005467	HSD17B2	2.34412	0.0262914	50.4468	0.862326	2.71837	0.00656053	ENSGALG00000005467|HSD17B2
ENSGALG00000049238		2.33998	0.327735	6.14083	1.6874	1.38674	0.165522	ENSGALG00000049238
ENSGALG00000020906		2.3396	0.336842	6.63004	1.71556	1.36375	0.172647	ENSGALG00000020906
ENSGALG00000050190		2.33362	NA	2.15547	3.05496	0.763877	0.44494	ENSGALG00000050190
ENSGALG00000027960	GRPR	2.33001	0.58251	3.75062	2.69884	0.863336	0.387953	ENSGALG00000027960|GRPR
ENSGALG00000049242		2.32408	NA	1.23322	2.73797	0.848835	0.395973	ENSGALG00000049242
ENSGALG00000005435		2.32379	2.71606e-11	396.944	0.321407	7.23005	4.82812e-13	ENSGALG00000005435
ENSGALG00000001620		2.32266	2.17031e-06	1434.57	0.440229	5.27603	1.32011e-07	ENSGALG00000001620
ENSGALG00000034301		2.32179	NA	1.86428	3.13659	0.740228	0.459162	ENSGALG00000034301
ENSGALG00000038084	GNAT2	2.32148	4.03321e-07	137.172	0.413831	5.60973	2.02648e-08	ENSGALG00000038084|GNAT2
ENSGALG00000053453		2.31882	0.324685	5.54303	1.66473	1.39291	0.163648	ENSGALG00000053453
ENSGALG00000035368	CTRL	2.31444	0.571865	3.51043	2.619	0.883711	0.376852	ENSGALG00000035368|CTRL
ENSGALG00000044199	CYP2AC7	2.31238	NA	0.645054	5.22455	0.442598	0.658057	ENSGALG00000044199|CYP2AC7
ENSGALG00000053463		2.31238	NA	0.685615	5.22455	0.442598	0.658057	ENSGALG00000053463
ENSGALG00000015778	GABRR1	2.31235	NA	1.04731	5.22455	0.442593	0.65806	ENSGALG00000015778|GABRR1
ENSGALG00000044093		2.31214	NA	0.59743	5.17339	0.446929	0.654927	ENSGALG00000044093
ENSGALG00000054605		2.30805	NA	1.95321	1.77469	1.30054	0.193417	ENSGALG00000054605
ENSGALG00000014984	F2RL1	2.30685	6.42306e-06	1034.75	0.457063	5.04711	4.48539e-07	ENSGALG00000014984|F2RL1
ENSGALG00000029130		2.30627	0.511511	5.35001	2.30144	1.0021	0.316296	ENSGALG00000029130
ENSGALG00000055082		2.30626	0.000235879	63.6559	0.549038	4.20055	2.66272e-05	ENSGALG00000055082
ENSGALG00000032146	SLC4A5	2.3062	1.94578e-09	2724.37	0.351372	6.56342	5.25887e-11	ENSGALG00000032146|SLC4A5
ENSGALG00000012254	KCNJ4	2.303	0.126135	8.00604	1.15692	1.99063	0.0465216	ENSGALG00000012254|KCNJ4
ENSGALG00000003582	SLC1A3	2.30273	5.62258e-05	434.031	0.505494	4.5554	5.22857e-06	ENSGALG00000003582|SLC1A3
ENSGALG00000012190	TMEM163	2.30124	0.0423401	25.5381	0.913601	2.51886	0.0117735	ENSGALG00000012190|TMEM163
ENSGALG00000013072	AKR1B10	2.29473	1.477e-06	315.757	0.428565	5.35444	8.58209e-08	ENSGALG00000013072|AKR1B10
ENSGALG00000049667	TAFA1	2.29405	1.84837e-05	41.9608	0.476391	4.81547	1.46851e-06	ENSGALG00000049667|TAFA1
ENSGALG00000009173	GFRA1	2.28962	1.05531e-14	318.708	0.275604	8.30764	9.76256e-17	ENSGALG00000009173|GFRA1
ENSGALG00000049860		2.28815	0.164677	13.8752	1.24483	1.83812	0.066044	ENSGALG00000049860
ENSGALG00000015018	CASQ2	2.28663	1.54603e-19	487.743	0.237204	9.63994	5.42173e-22	ENSGALG00000015018|CASQ2
ENSGALG00000006343	ACTA2	2.28593	2.85949e-16	18941.7	0.260983	8.75894	1.97099e-18	ENSGALG00000006343|ACTA2
ENSGALG00000006421	SLC16A12	2.28185	1.45711e-08	611.402	0.36672	6.22232	4.89845e-10	ENSGALG00000006421|SLC16A12
ENSGALG00000005936	AGTR2	2.27774	0.200493	5.34542	1.32414	1.72016	0.0854028	ENSGALG00000005936|AGTR2
ENSGALG00000008998	FAM179A	2.27661	1.60578e-10	286.102	0.327147	6.95899	3.4273e-12	ENSGALG00000008998|FAM179A
ENSGALG00000054638		2.27601	0.398329	6.14974	1.84718	1.23216	0.21789	ENSGALG00000054638
ENSGALG00000039452	GJA5	2.27304	3.47561e-11	2412.81	0.316093	7.19103	6.43047e-13	ENSGALG00000039452|GJA5
ENSGALG00000019300		2.27288	NA	2.28737	2.80965	0.808953	0.418542	ENSGALG00000019300
ENSGALG00000000081	IL4I1	2.27207	0.579612	4.67738	2.61522	0.868785	0.384965	ENSGALG00000000081|IL4I1
ENSGALG00000003426	RHBDL3	2.27204	0.192134	24.4545	1.30117	1.74615	0.0807849	ENSGALG00000003426|RHBDL3
ENSGALG00000039447	KRT23	2.27004	4.42734e-05	209.374	0.492146	4.61253	3.97789e-06	ENSGALG00000039447|KRT23
ENSGALG00000035052	BMP3	2.2682	0.0458868	43.1017	0.913276	2.48359	0.0130067	ENSGALG00000035052|BMP3
ENSGALG00000053241		2.26476	7.30816e-05	137.029	0.50424	4.49144	7.07441e-06	ENSGALG00000053241
ENSGALG00000053252		2.26432	0.319481	6.53712	1.61139	1.4052	0.159963	ENSGALG00000053252
ENSGALG00000031076	ESRP1	2.26184	0.158874	18.4337	1.21633	1.85956	0.0629482	ENSGALG00000031076|ESRP1
ENSGALG00000013154	SLCO1C1	2.26148	1.6983e-05	7242.83	0.467869	4.83357	1.34106e-06	ENSGALG00000013154|SLCO1C1
ENSGALG00000050002	COLEC11	2.25786	0.00320119	24.1957	0.652763	3.45892	0.000542338	ENSGALG00000050002|COLEC11
ENSGALG00000026808	TMEM72	2.25571	6.57952e-15	474.3	0.269556	8.36825	5.84794e-17	ENSGALG00000026808|TMEM72
ENSGALG00000011809	GRIN2B	2.25259	3.78444e-11	64.9773	0.313796	7.17851	7.04763e-13	ENSGALG00000011809|GRIN2B
ENSGALG00000005476	PTH2R	2.25062	0.511031	8.42	2.24324	1.00329	0.315721	ENSGALG00000005476|PTH2R
ENSGALG00000050638		2.24967	NA	2.06565	2.74366	0.819952	0.412243	ENSGALG00000050638
ENSGALG00000018942	NRGN	2.2493	7.86474e-06	93.2036	0.449751	5.00122	5.69681e-07	ENSGALG00000018942|NRGN
ENSGALG00000014938	ABHD3	2.24512	2.97651e-20	24790.2	0.228659	9.81865	9.35841e-23	ENSGALG00000014938|ABHD3
ENSGALG00000002299	RGR	2.24366	1.52879e-11	18375.8	0.306568	7.31864	2.50501e-13	ENSGALG00000002299|RGR
ENSGALG00000014699	MEGF10	2.24061	8.43494e-18	4327.51	0.244091	9.1794	4.33503e-20	ENSGALG00000014699|MEGF10
ENSGALG00000026167	PIK3R5	2.23649	1.74867e-10	2423.68	0.322011	6.94538	3.77456e-12	ENSGALG00000026167|PIK3R5
ENSGALG00000014847	MYOM1	2.23016	3.87393e-09	90.0445	0.345786	6.44953	1.12196e-10	ENSGALG00000014847|MYOM1
ENSGALG00000031350	KCNE4	2.22308	9.91085e-12	160.826	0.301228	7.38008	1.582e-13	ENSGALG00000031350|KCNE4
ENSGALG00000049355	gga-mir-12256	2.22223	NA	0.575262	3.51676	0.631897	0.527454	ENSGALG00000049355|gga-mir-12256
ENSGALG00000025452	gga-mir-1786	2.22222	NA	0.62785	3.51509	0.632195	0.52726	ENSGALG00000025452|gga-mir-1786
ENSGALG00000011040	SCN3A	2.22117	0.0818751	23.9509	1.00472	2.21074	0.0270541	ENSGALG00000011040|SCN3A
ENSGALG00000050884		2.22111	0.0258961	24.722	0.815236	2.7245	0.00643983	ENSGALG00000050884
ENSGALG00000042995		2.22026	NA	1.60646	4.46869	0.496848	0.619296	ENSGALG00000042995
ENSGALG00000037901	EFEMP1	2.21662	4.23637e-22	8208.29	0.215573	10.2825	8.45275e-25	ENSGALG00000037901|EFEMP1
ENSGALG00000047055		2.21617	NA	1.01855	2.29608	0.965194	0.334447	ENSGALG00000047055
ENSGALG00000052644		2.21438	NA	1.4885	5.08539	0.43544	0.663243	ENSGALG00000052644
ENSGALG00000030836	PSD2	2.21154	0.154671	71.2182	1.17952	1.87494	0.0608005	ENSGALG00000030836|PSD2
ENSGALG00000043219	HOXB3	2.20702	0.0986633	15.7777	1.04238	2.11728	0.034236	ENSGALG00000043219|HOXB3
ENSGALG00000011663	FNDC1	2.20694	5.37867e-22	3295.6	0.215232	10.2538	1.13824e-24	ENSGALG00000011663|FNDC1
ENSGALG00000005122	MYO1H	2.19669	0.402879	21.384	1.79691	1.22249	0.221524	ENSGALG00000005122|MYO1H
ENSGALG00000053826		2.19443	NA	1.18089	4.62304	0.474673	0.63502	ENSGALG00000053826
ENSGALG00000008885	PDE1A	2.18556	0.00056794	181.671	0.551005	3.9665	7.2937e-05	ENSGALG00000008885|PDE1A
ENSGALG00000054735	FAM181A	2.1849	NA	1.53343	3.26635	0.668912	0.503552	ENSGALG00000054735|FAM181A
ENSGALG00000011353	TNNI3K	2.18467	0.485907	9.28296	2.07245	1.05415	0.291815	ENSGALG00000011353|TNNI3K
ENSGALG00000047079		2.18463	NA	0.922207	2.03966	1.07107	0.284136	ENSGALG00000047079
ENSGALG00000051291		2.18312	NA	0.650739	4.40321	0.495802	0.620034	ENSGALG00000051291
ENSGALG00000051596		2.18231	0.654555	2.97357	3.01479	0.723869	0.469146	ENSGALG00000051596
ENSGALG00000031289		2.18078	NA	0.560785	3.57857	0.609399	0.54226	ENSGALG00000031289
ENSGALG00000050406		2.17788	0.225666	7.01058	1.32374	1.64525	0.0999184	ENSGALG00000050406
ENSGALG00000005689	PAX2	2.17691	0.0772388	257.477	0.971378	2.24106	0.0250224	ENSGALG00000005689|PAX2
ENSGALG00000001079	WNT3	2.17433	0.201484	16.2828	1.26656	1.71671	0.0860316	ENSGALG00000001079|WNT3
ENSGALG00000046966		2.17307	NA	0.730417	2.16776	1.00245	0.316128	ENSGALG00000046966
ENSGALG00000050704		2.17136	0.622975	3.28768	2.77424	0.782686	0.433812	ENSGALG00000050704
ENSGALG00000041878	AQP5	2.17018	0.386251	6.0751	1.72624	1.25717	0.208691	ENSGALG00000041878|AQP5
ENSGALG00000005778		2.16994	1.11645e-18	2694.53	0.230437	9.41663	4.65777e-21	ENSGALG00000005778
ENSGALG00000045960		2.16319	NA	2.36422	2.48371	0.870951	0.383781	ENSGALG00000045960
ENSGALG00000046159	KNG1	2.16113	0.194814	23.8669	1.24344	1.73803	0.0822059	ENSGALG00000046159|KNG1
ENSGALG00000031293	SLCO1A2	2.15767	0.0017332	112.309	0.591351	3.64871	0.000263558	ENSGALG00000031293|SLCO1A2
ENSGALG00000052283		2.1545	NA	0.631322	4.19881	0.513121	0.607866	ENSGALG00000052283
ENSGALG00000054980		2.15233	NA	2.76359	2.13684	1.00725	0.313815	ENSGALG00000054980
ENSGALG00000047341		2.15027	0.634526	2.92493	2.82745	0.760497	0.446958	ENSGALG00000047341
ENSGALG00000037875	RBP1	2.14809	1.75073e-14	2079.27	0.260675	8.24051	1.71485e-16	ENSGALG00000037875|RBP1
ENSGALG00000010233	SYNDIG1L	2.14809	0.000302413	440.261	0.519278	4.13669	3.52349e-05	ENSGALG00000010233|SYNDIG1L
ENSGALG00000042619		2.1479	0.150558	6.04248	1.13585	1.891	0.0586246	ENSGALG00000042619
ENSGALG00000050978		2.14736	0.341699	8.36269	1.58634	1.35365	0.175847	ENSGALG00000050978
ENSGALG00000051729		2.14674	NA	2.2906	2.67037	0.80391	0.421449	ENSGALG00000051729
ENSGALG00000006725	ACAN	2.14539	6.23243e-11	3833.46	0.301968	7.1047	1.20586e-12	ENSGALG00000006725|ACAN
ENSGALG00000028673	MARCH3	2.14253	0.0333129	38.7015	0.817626	2.62043	0.00878192	ENSGALG00000028673|MARCH3
ENSGALG00000013684	SGCZ	2.14148	0.289659	3.84231	1.44942	1.47747	0.139549	ENSGALG00000013684|SGCZ
ENSGALG00000027404		2.13572	NA	0.943166	2.6148	0.816781	0.414054	ENSGALG00000027404
ENSGALG00000037467	NEU2	2.1319	0.560844	2.98291	2.35663	0.904641	0.365656	ENSGALG00000037467|NEU2
ENSGALG00000016662	GATA4	2.13111	0.575822	4.66236	2.43177	0.876362	0.380833	ENSGALG00000016662|GATA4
ENSGALG00000051422		2.1279	0.0842648	28.8334	0.969188	2.19555	0.0281239	ENSGALG00000051422
ENSGALG00000038162	FAM26E	2.12656	0.025185	20.6214	0.777274	2.73593	0.0062205	ENSGALG00000038162|FAM26E
ENSGALG00000004096	CHRNA7	2.12589	1.60635e-19	528.554	0.22066	9.63426	5.73039e-22	ENSGALG00000004096|CHRNA7
ENSGALG00000023439		2.12041	0.679748	4.31546	3.13875	0.67556	0.49932	ENSGALG00000023439
ENSGALG00000006413	CEMIP	2.11682	2.70946e-05	282.908	0.447602	4.72925	2.25349e-06	ENSGALG00000006413|CEMIP
ENSGALG00000048576		2.11674	0.627661	5.47468	2.73554	0.773792	0.439054	ENSGALG00000048576
ENSGALG00000011450		2.11673	2.07989e-05	123.108	0.442042	4.78853	1.68011e-06	ENSGALG00000011450
ENSGALG00000052867	CABP4	2.11435	3.10865e-06	407.87	0.406615	5.19987	1.99424e-07	ENSGALG00000052867|CABP4
ENSGALG00000043660		2.11336	NA	1.21231	3.07618	0.687008	0.492078	ENSGALG00000043660
ENSGALG00000030397	TRIM27.1	2.11258	0.0013999	83.0385	0.569035	3.71256	0.000205173	ENSGALG00000030397|TRIM27.1
ENSGALG00000047280	CLDN20	2.11152	0.021158	76.2722	0.752588	2.80567	0.00502118	ENSGALG00000047280|CLDN20
ENSGALG00000046473		2.11115	NA	1.30394	3.37817	0.624939	0.532011	ENSGALG00000046473
ENSGALG00000038543	KCNH7	2.10862	0.0930696	31.0103	0.98245	2.14628	0.0318504	ENSGALG00000038543|KCNH7
ENSGALG00000030885	OR51M1	2.10837	NA	1.14887	3.91981	0.537876	0.590662	ENSGALG00000030885|OR51M1
ENSGALG00000018293	gga-mir-133a-2	2.10673	NA	0.543237	4.39599	0.479238	0.631769	ENSGALG00000018293|gga-mir-133a-2
ENSGALG00000005285	TBX4	2.10581	NA	1.5636	5.07802	0.414691	0.678368	ENSGALG00000005285|TBX4
ENSGALG00000037619	HOXB6	2.10527	NA	1.50077	4.94567	0.425678	0.670342	ENSGALG00000037619|HOXB6
ENSGALG00000047100		2.10479	NA	0.595291	5.23838	0.401803	0.687829	ENSGALG00000047100
ENSGALG00000003134		2.10474	NA	0.762369	5.23838	0.401793	0.687836	ENSGALG00000003134
ENSGALG00000034135		2.10053	NA	1.70829	2.13071	0.985833	0.324215	ENSGALG00000034135
ENSGALG00000023359	BTBD17	2.09835	6.32894e-05	99.6234	0.463623	4.52598	6.0117e-06	ENSGALG00000023359|BTBD17
ENSGALG00000015324		2.09783	0.543364	5.45619	2.23202	0.939878	0.34728	ENSGALG00000015324
ENSGALG00000001977	LDB3	2.09653	0.345257	11.2445	1.5584	1.34531	0.178526	ENSGALG00000001977|LDB3
ENSGALG00000029006	SYPL1	2.08709	0.460303	8.79381	1.89294	1.10257	0.270215	ENSGALG00000029006|SYPL1
ENSGALG00000043469		2.084	0.516873	4.98245	2.10278	0.991072	0.321651	ENSGALG00000043469
ENSGALG00000010513	OPNVA	2.08231	0.524666	9.91031	2.13434	0.97562	0.329253	ENSGALG00000010513|OPNVA
ENSGALG00000054475		2.07968	0.089659	18.8881	0.960481	2.16525	0.0303688	ENSGALG00000054475
ENSGALG00000054771		2.07747	NA	1.79591	5.05149	0.41126	0.680882	ENSGALG00000054771
ENSGALG00000013598	SCGN	2.07719	0.000490348	43.6887	0.518432	4.00668	6.15789e-05	ENSGALG00000013598|SCGN
ENSGALG00000002103	TPPP3	2.07694	0.00765964	41.5291	0.654443	3.1736	0.00150562	ENSGALG00000002103|TPPP3
ENSGALG00000035867	ELF5	2.0767	0.611661	3.61627	2.57447	0.806652	0.419867	ENSGALG00000035867|ELF5
ENSGALG00000005554	ADIPOQ	2.07604	0.125974	11.0056	1.04245	1.9915	0.0464254	ENSGALG00000005554|ADIPOQ
ENSGALG00000049430		2.07417	0.00311963	19.1015	0.598089	3.46799	0.00052437	ENSGALG00000049430
ENSGALG00000012906	CDH20	2.07381	0.148004	808.817	1.0903	1.90205	0.0571647	ENSGALG00000012906|CDH20
ENSGALG00000007538		2.07224	0.359612	18.3519	1.57672	1.31428	0.188753	ENSGALG00000007538
ENSGALG00000050348		2.07224	0.438606	8.97448	1.80857	1.14579	0.251882	ENSGALG00000050348
ENSGALG00000001740	MGAT5B	2.06981	4.45306e-16	801.93	0.237774	8.70495	3.1771e-18	ENSGALG00000001740|MGAT5B
ENSGALG00000048226		2.0697	0.0370514	63.3903	0.803488	2.57589	0.0099982	ENSGALG00000048226
ENSGALG00000011022	NPVF	2.06962	NA	2.43724	3.75154	0.551671	0.581174	ENSGALG00000011022|NPVF
ENSGALG00000014687	EPHA1	2.06874	0.190606	27.1194	1.18115	1.75147	0.0798658	ENSGALG00000014687|EPHA1
ENSGALG00000042626	SYT4	2.06585	0.147904	195.735	1.08587	1.90248	0.0571082	ENSGALG00000042626|SYT4
ENSGALG00000028983	HOXA9	2.06405	NA	1.00761	5.06506	0.407507	0.683636	ENSGALG00000028983|HOXA9
ENSGALG00000042647		2.06391	5.00413e-13	657.58	0.264633	7.79914	6.23285e-15	ENSGALG00000042647
ENSGALG00000030969	CLEC3B	2.06114	8.88947e-06	88.3516	0.414286	4.97515	6.5197e-07	ENSGALG00000030969|CLEC3B
ENSGALG00000015079	UPK1B	2.05893	0.149191	78.525	1.08565	1.8965	0.0578938	ENSGALG00000015079|UPK1B
ENSGALG00000008006	CAPN6	2.05817	0.0153887	66.2936	0.703364	2.92618	0.00343149	ENSGALG00000008006|CAPN6
ENSGALG00000005721	DGKG	2.05506	3.46432e-10	281.076	0.300529	6.83815	8.02247e-12	ENSGALG00000005721|DGKG
ENSGALG00000039812		2.05414	0.118442	8.10858	1.01453	2.02471	0.0428967	ENSGALG00000039812
ENSGALG00000048902		2.05209	NA	0.741612	4.13328	0.49648	0.619556	ENSGALG00000048902
ENSGALG00000010707	GPR68	2.0518	0.150297	10.2209	1.08429	1.8923	0.0584504	ENSGALG00000010707|GPR68
ENSGALG00000005483	CDH13	2.05126	1.02169e-10	938.096	0.291798	7.02972	2.06945e-12	ENSGALG00000005483|CDH13
ENSGALG00000007349	RASL12	2.05014	0.000140628	59.4088	0.473451	4.33021	1.4897e-05	ENSGALG00000007349|RASL12
ENSGALG00000051882		2.04979	0.126275	14.3956	1.03013	1.98984	0.0466081	ENSGALG00000051882
ENSGALG00000009511		2.0494	0.386999	12.6791	1.63245	1.25541	0.209329	ENSGALG00000009511
ENSGALG00000012111	TMEM37	2.04901	9.3812e-32	782.087	0.165331	12.3934	2.83608e-35	ENSGALG00000012111|TMEM37
ENSGALG00000004526	TNR	2.04732	0.0221421	44.7309	0.734256	2.78829	0.00529863	ENSGALG00000004526|TNR
ENSGALG00000048842		2.04626	NA	0.582963	5.21373	0.392476	0.694707	ENSGALG00000048842
ENSGALG00000053422		2.04284	0.106136	17.815	0.982282	2.07969	0.0375542	ENSGALG00000053422
ENSGALG00000016224	MAOA	2.04106	2.1606e-15	1855.49	0.239789	8.51188	1.71134e-17	ENSGALG00000016224|MAOA
ENSGALG00000040114	PTPRZ1	2.03737	0.000540945	500.198	0.511786	3.98091	6.86525e-05	ENSGALG00000040114|PTPRZ1
ENSGALG00000027005	gga-mir-6693	2.03668	0.23824	3.11233	1.26301	1.61256	0.10684	ENSGALG00000027005|gga-mir-6693
ENSGALG00000050551		2.03176	0.323287	7.19422	1.45465	1.39673	0.162494	ENSGALG00000050551
ENSGALG00000048879	SAMD13	2.0306	0.5175	15.6975	2.05211	0.98952	0.322409	ENSGALG00000048879|SAMD13
ENSGALG00000035879	ITGA7	2.02933	2.05742e-08	629.977	0.329425	6.16021	7.26484e-10	ENSGALG00000035879|ITGA7
ENSGALG00000052196		2.02931	9.65085e-12	1026.74	0.274821	7.38412	1.53466e-13	ENSGALG00000052196
ENSGALG00000026594	HS3ST5	2.0293	0.290186	6.77446	1.3748	1.47607	0.139926	ENSGALG00000026594|HS3ST5
ENSGALG00000002556	NGF	2.0266	1.79229e-08	266.581	0.327604	6.18612	6.16612e-10	ENSGALG00000002556|NGF
ENSGALG00000032545	NKX6-1	2.02636	0.0783948	14.0049	0.907373	2.23322	0.0255344	ENSGALG00000032545|NKX6-1
ENSGALG00000025338	gga-mir-1710	2.02512	NA	1.75886	1.77876	1.1385	0.25491	ENSGALG00000025338|gga-mir-1710
ENSGALG00000002708	LINGO1	2.02351	9.25482e-07	544.933	0.371298	5.44983	5.04178e-08	ENSGALG00000002708|LINGO1
ENSGALG00000025804	CLCN2	2.02341	1.09015e-10	451.905	0.28831	7.01819	2.24766e-12	ENSGALG00000025804|CLCN2
ENSGALG00000051457		2.02203	5.30095e-06	174.964	0.397345	5.08884	3.60256e-07	ENSGALG00000051457
ENSGALG00000007367	WFIKKN2	2.02044	2.06327e-12	166772	0.265625	7.60635	2.81939e-14	ENSGALG00000007367|WFIKKN2
ENSGALG00000008593	ATP1B4	2.02	0.66473	3.4229	2.8671	0.704544	0.481094	ENSGALG00000008593|ATP1B4
ENSGALG00000049192		2.01995	0.495295	7.49734	1.95395	1.03378	0.301238	ENSGALG00000049192
ENSGALG00000009705	RYR3	2.01844	6.80947e-09	125.645	0.317672	6.35386	2.09978e-10	ENSGALG00000009705|RYR3
ENSGALG00000010375	SLC30A2	2.01802	1.42089e-09	264.955	0.305138	6.61346	3.75434e-11	ENSGALG00000010375|SLC30A2
ENSGALG00000021589		2.01337	0.0178908	58.3646	0.70151	2.87005	0.00410409	ENSGALG00000021589
ENSGALG00000030266		2.01272	0.426408	7.29865	1.7193	1.17066	0.241736	ENSGALG00000030266
ENSGALG00000001723		2.01243	NA	1.48679	3.43085	0.586569	0.557493	ENSGALG00000001723
ENSGALG00000050578		2.01238	0.587148	3.49214	2.35784	0.853481	0.393393	ENSGALG00000050578
ENSGALG00000007980	KCNG1	2.01187	1.37918e-07	315.649	0.345923	5.81595	6.02907e-09	ENSGALG00000007980|KCNG1
ENSGALG00000048148		2.01007	0.536945	4.9773	2.10887	0.953149	0.340515	ENSGALG00000048148
ENSGALG00000049978		2.0096	2.46531e-07	116.414	0.352259	5.70489	1.16416e-08	ENSGALG00000049978
ENSGALG00000040730	RXRG	2.00958	0.000997327	400.044	0.527604	3.80888	0.000139598	ENSGALG00000040730|RXRG
ENSGALG00000031262		2.00431	0.0340699	14.4383	0.767672	2.6109	0.00903049	ENSGALG00000031262
ENSGALG00000047057		2.00382	0.0602269	8.14199	0.849194	2.35967	0.0182913	ENSGALG00000047057
ENSGALG00000042621	HNF4G	2.00261	0.732156	3.18914	3.47345	0.576547	0.564246	ENSGALG00000042621|HNF4G
ENSGALG00000004248	TACR2	1.99707	0.00738571	17.9709	0.626804	3.18612	0.00144195	ENSGALG00000004248|TACR2
ENSGALG00000053260		1.99469	0.210417	12.5237	1.18048	1.68973	0.0910801	ENSGALG00000053260
ENSGALG00000031183	CRYBG2	1.99341	0.231303	35.5479	1.22294	1.63001	0.1031	ENSGALG00000031183|CRYBG2
ENSGALG00000049469		1.99289	0.00604342	38.1623	0.612373	3.25438	0.00113641	ENSGALG00000049469
ENSGALG00000016522	PPEF1	1.99259	0.183104	38.1643	1.12231	1.77544	0.0758256	ENSGALG00000016522|PPEF1
ENSGALG00000004840		1.99191	NA	0.895287	5.07134	0.392779	0.694483	ENSGALG00000004840
ENSGALG00000036780		1.99164	0.00510583	74.3965	0.60172	3.30991	0.000933243	ENSGALG00000036780
ENSGALG00000005265	SYT9	1.99157	3.011e-12	1230.31	0.263705	7.55224	4.27828e-14	ENSGALG00000005265|SYT9
ENSGALG00000040532	ZIC1	1.98569	0.114265	241.492	0.972048	2.04279	0.041073	ENSGALG00000040532|ZIC1
ENSGALG00000019835	TRIM27.2	1.98515	0.0496542	31.8448	0.81036	2.44972	0.0142967	ENSGALG00000019835|TRIM27.2
ENSGALG00000029168		1.98027	7.29357e-06	13932.5	0.394647	5.01783	5.22576e-07	ENSGALG00000029168
ENSGALG00000043372	RUNX3	1.97486	0.0414649	25.2442	0.781275	2.52774	0.01148	ENSGALG00000043372|RUNX3
ENSGALG00000032453	FABP9	1.97386	0.00212931	33971.7	0.55037	3.58642	0.000335252	ENSGALG00000032453|FABP9
ENSGALG00000016292		1.97168	2.24693e-05	334.159	0.413208	4.77165	1.82727e-06	ENSGALG00000016292
ENSGALG00000048312		1.96728	0.0148788	11.7764	0.669466	2.93859	0.0032971	ENSGALG00000048312
ENSGALG00000037548		1.96612	NA	1.30115	2.87186	0.684615	0.493587	ENSGALG00000037548
ENSGALG00000043041	NRN1	1.96601	0.127751	27.1364	0.99097	1.98392	0.0472644	ENSGALG00000043041|NRN1
ENSGALG00000005408	BCO1	1.96265	7.57167e-10	5829.96	0.292328	6.71387	1.89532e-11	ENSGALG00000005408|BCO1
ENSGALG00000003005	CHRNB4	1.96203	0.524338	11.7123	2.00897	0.976634	0.32875	ENSGALG00000003005|CHRNB4
ENSGALG00000052793		1.95891	0.197707	36.6616	1.13336	1.7284	0.0839169	ENSGALG00000052793
ENSGALG00000013112	RERGL	1.94433	1.47766e-12	3191.6	0.254143	7.65054	2.00131e-14	ENSGALG00000013112|RERGL
ENSGALG00000014280	AICDA	1.9438	0.664958	5.29899	2.76249	0.703639	0.481657	ENSGALG00000014280|AICDA
ENSGALG00000002455	LRRTM2	1.94065	1.45934e-07	359.326	0.334328	5.80465	6.45008e-09	ENSGALG00000002455|LRRTM2
ENSGALG00000005632	MRVI1	1.93505	3.07382e-19	1213.24	0.202433	9.55896	1.18946e-21	ENSGALG00000005632|MRVI1
ENSGALG00000054975		1.93478	NA	2.01059	5.05275	0.382916	0.701782	ENSGALG00000054975
ENSGALG00000048420		1.93326	NA	1.21611	3.8981	0.495949	0.61993	ENSGALG00000048420
ENSGALG00000008424	CALML3	1.93304	0.136079	41.169	0.991794	1.94903	0.0512918	ENSGALG00000008424|CALML3
ENSGALG00000031565	NEBL	1.93235	2.42307e-06	86.0099	0.367889	5.25253	1.50023e-07	ENSGALG00000031565|NEBL
ENSGALG00000031360		1.93107	NA	2.78379	1.94055	0.995114	0.319681	ENSGALG00000031360
ENSGALG00000041663	KLB	1.92951	0.66199	4.11437	2.71834	0.70981	0.477822	ENSGALG00000041663|KLB
ENSGALG00000009830	MGAT4D	1.92545	0.561261	5.43488	2.1306	0.90371	0.366149	ENSGALG00000009830|MGAT4D
ENSGALG00000048876	LEAP2	1.92353	NA	2.65192	2.30121	0.835878	0.403224	ENSGALG00000048876|LEAP2
ENSGALG00000012472	IL2RB	1.92321	0.456415	5.88449	1.7314	1.11078	0.266663	ENSGALG00000012472|IL2RB
ENSGALG00000013221	ARHGEF33	1.91974	0.464874	8.39437	1.75514	1.09378	0.27405	ENSGALG00000013221|ARHGEF33
ENSGALG00000049261		1.91829	0.348203	8.955	1.43222	1.33938	0.180447	ENSGALG00000049261
ENSGALG00000053162		1.91771	0.34832	14.8346	1.43214	1.33906	0.180552	ENSGALG00000053162
ENSGALG00000036908		1.91735	0.0692422	11.8446	0.835366	2.29523	0.0217201	ENSGALG00000036908
ENSGALG00000003224	HSF4	1.91708	NA	2.63266	3.19222	0.600548	0.548141	ENSGALG00000003224|HSF4
ENSGALG00000017906	U4	1.91696	NA	2.01883	1.98445	0.96599	0.334049	ENSGALG00000017906|U4
ENSGALG00000048415		1.9161	0.234859	28.3106	1.18213	1.6209	0.10504	ENSGALG00000048415
ENSGALG00000002102		1.91254	0.434158	20.3373	1.6559	1.15499	0.248094	ENSGALG00000002102
ENSGALG00000055093		1.91166	NA	1.80468	3.71523	0.514547	0.606869	ENSGALG00000055093
ENSGALG00000050964		1.90596	0.56414	7.87685	2.12011	0.898991	0.368657	ENSGALG00000050964
ENSGALG00000010820	CHGA	1.90523	2.30202e-05	437.901	0.399727	4.76632	1.87625e-06	ENSGALG00000010820|CHGA
ENSGALG00000007278	GRIN2A	1.90354	0.0964093	23.9894	0.894434	2.12821	0.0333198	ENSGALG00000007278|GRIN2A
ENSGALG00000043287	CAV1	1.90219	9.55918e-17	214.553	0.213873	8.89399	5.89538e-19	ENSGALG00000043287|CAV1
ENSGALG00000016912	EDNRB	1.9005	3.90918e-09	1362.47	0.29475	6.44784	1.13453e-10	ENSGALG00000016912|EDNRB
ENSGALG00000037599		1.89675	0.484617	6.16463	1.7943	1.0571	0.290466	ENSGALG00000037599
ENSGALG00000035960		1.89461	0.000585876	34.1712	0.478711	3.95773	7.56654e-05	ENSGALG00000035960
ENSGALG00000035726	FLT3	1.88972	NA	0.990666	5.09731	0.370728	0.71084	ENSGALG00000035726|FLT3
ENSGALG00000031605	POU3F1	1.88817	0.173198	13.5034	1.04429	1.80809	0.0705925	ENSGALG00000031605|POU3F1
ENSGALG00000048337		1.88706	2.0302e-05	26.6485	0.393631	4.79398	1.63506e-06	ENSGALG00000048337
ENSGALG00000052980		1.88607	1.5773e-05	453.489	0.388788	4.85116	1.22739e-06	ENSGALG00000052980
ENSGALG00000020679	PLEKHS1	1.88431	0.0102013	77.8385	0.612682	3.07551	0.00210144	ENSGALG00000020679|PLEKHS1
ENSGALG00000049315		1.88327	0.319855	3.95601	1.34106	1.40431	0.160227	ENSGALG00000049315
ENSGALG00000047909		1.88232	0.0737364	97.0707	0.831289	2.26434	0.0235534	ENSGALG00000047909
ENSGALG00000002015	SNCG	1.88007	0.0180765	39.2206	0.655966	2.86612	0.00415543	ENSGALG00000002015|SNCG
ENSGALG00000008072	CHRDL1	1.87782	5.9168e-10	3751.09	0.278133	6.75151	1.46319e-11	ENSGALG00000008072|CHRDL1
ENSGALG00000013431	RAX2	1.87455	0.0285975	809.254	0.698287	2.6845	0.00726393	ENSGALG00000013431|RAX2
ENSGALG00000032352		1.87423	0.259465	3.89859	1.20662	1.55329	0.120354	ENSGALG00000032352
ENSGALG00000052526		1.87413	2.64493e-05	106.882	0.395782	4.73526	2.18772e-06	ENSGALG00000052526
ENSGALG00000014127		1.87411	0.103475	13.5833	0.89551	2.09278	0.0363686	ENSGALG00000014127
ENSGALG00000043448	ABLIM2	1.8728	1.86985e-05	206.71	0.389124	4.81286	1.48783e-06	ENSGALG00000043448|ABLIM2
ENSGALG00000008615		1.87204	1.28513e-06	267.077	0.347771	5.38295	7.32737e-08	ENSGALG00000008615
ENSGALG00000053479		1.86998	0.159091	10.3741	1.00617	1.85852	0.0630955	ENSGALG00000053479
ENSGALG00000002678		1.86685	2.98997e-11	2253.8	0.258756	7.2147	5.4054e-13	ENSGALG00000002678
ENSGALG00000048241		1.86579	0.00102638	96.9041	0.490921	3.8006	0.000144347	ENSGALG00000048241
ENSGALG00000034294	ATP6V0D2	1.8616	0.291116	18.6252	1.26321	1.4737	0.140561	ENSGALG00000034294|ATP6V0D2
ENSGALG00000054558		1.86151	0.122049	14.1181	0.926478	2.00923	0.0445131	ENSGALG00000054558
ENSGALG00000033407	BRINP3	1.86071	0.0960725	30.7859	0.873472	2.13025	0.0331511	ENSGALG00000033407|BRINP3
ENSGALG00000008735	BFSP1	1.85814	0.570615	5.58538	2.0966	0.886262	0.375477	ENSGALG00000008735|BFSP1
ENSGALG00000007426	MKX	1.85651	0.0260852	61.3619	0.682158	2.72153	0.00649805	ENSGALG00000007426|MKX
ENSGALG00000040059	C21orf62	1.85507	0.129124	10.9537	0.938048	1.97758	0.0479756	ENSGALG00000040059|C21orf62
ENSGALG00000047718		1.85491	NA	0.681109	2.65202	0.699433	0.484281	ENSGALG00000047718
ENSGALG00000002093	NR2E3	1.85489	0.205115	46.801	1.08807	1.70476	0.0882397	ENSGALG00000002093|NR2E3
ENSGALG00000030087	ACTL6B	1.85176	0.00934575	44.7649	0.596256	3.10564	0.00189865	ENSGALG00000030087|ACTL6B
ENSGALG00000006346	CXCL14	1.85166	0.1019	7685.33	0.881565	2.10042	0.0356917	ENSGALG00000006346|CXCL14
ENSGALG00000043925		1.85018	0.41842	10.1356	1.55829	1.18731	0.235104	ENSGALG00000043925
ENSGALG00000047441	TRARG1	1.85003	0.0449918	23.334	0.742265	2.49242	0.0126877	ENSGALG00000047441|TRARG1
ENSGALG00000028775		1.84955	NA	1.81441	1.97435	0.936793	0.348865	ENSGALG00000028775
ENSGALG00000054160		1.84846	NA	0.59578	3.61355	0.511536	0.608976	ENSGALG00000054160
ENSGALG00000033419		1.848	NA	1.43611	1.96992	0.938107	0.34819	ENSGALG00000033419
ENSGALG00000016875	CLYBL	1.84521	0.00147714	340.654	0.499228	3.69614	0.000218905	ENSGALG00000016875|CLYBL
ENSGALG00000005226	MYOZ1	1.84263	0.667765	3.64216	2.64335	0.697079	0.485753	ENSGALG00000005226|MYOZ1
ENSGALG00000049761		1.84182	NA	0.758358	5.13679	0.358555	0.719928	ENSGALG00000049761
ENSGALG00000054120		1.84181	NA	1.0068	5.13679	0.358552	0.71993	ENSGALG00000054120
ENSGALG00000045194		1.84175	NA	0.968261	5.09078	0.361782	0.717515	ENSGALG00000045194
ENSGALG00000036916		1.84051	0.264625	14.6936	1.19546	1.53957	0.123664	ENSGALG00000036916
ENSGALG00000009568	SPOCK3	1.83997	2.52963e-22	22977.7	0.177813	10.3478	4.28259e-25	ENSGALG00000009568|SPOCK3
ENSGALG00000008953	AASS	1.83383	1.0148e-16	1425.02	0.206367	8.88626	6.31986e-19	ENSGALG00000008953|AASS
ENSGALG00000049985	gga-mir-12257	1.833	NA	0.822302	2.33829	0.783908	0.433094	ENSGALG00000049985|gga-mir-12257
ENSGALG00000001407	ADAMTS15	1.8283	0.00277848	80.0856	0.521685	3.50461	0.000457284	ENSGALG00000001407|ADAMTS15
ENSGALG00000013969	ALDH8A1	1.82812	NA	1.10267	4.70555	0.388504	0.697643	ENSGALG00000013969|ALDH8A1
ENSGALG00000012542	RASD2	1.82761	1.8531e-17	783.5	0.201128	9.08684	1.0196e-19	ENSGALG00000012542|RASD2
ENSGALG00000005442	PALMD	1.8271	1.47256e-05	346.035	0.375436	4.86662	1.1352e-06	ENSGALG00000005442|PALMD
ENSGALG00000010402	HPGDS	1.8256	5.29531e-17	17670	0.203639	8.9649	3.10566e-19	ENSGALG00000010402|HPGDS
ENSGALG00000005319	CDH8	1.82299	0.00116138	105.238	0.484075	3.76593	0.000165932	ENSGALG00000005319|CDH8
ENSGALG00000005360	CA4	1.82145	0.00273341	33.7492	0.518986	3.50964	0.00044871	ENSGALG00000005360|CA4
ENSGALG00000002203	FGF18	1.81779	0.0236728	127.224	0.658093	2.76221	0.00574108	ENSGALG00000002203|FGF18
ENSGALG00000000667	EDN2	1.81773	3.9203e-05	214.594	0.391563	4.64224	3.44647e-06	ENSGALG00000000667|EDN2
ENSGALG00000037558	MEF2B	1.81322	0.00314234	57.3463	0.523328	3.46478	0.000530658	ENSGALG00000037558|MEF2B
ENSGALG00000012941		1.81152	0.241789	29.1001	1.13028	1.60272	0.108997	ENSGALG00000012941
ENSGALG00000012973	ESR1	1.80927	0.439041	13.8281	1.58015	1.14499	0.252212	ENSGALG00000012973|ESR1
ENSGALG00000053421		1.8087	0.162286	8.67537	0.979496	1.84656	0.0648103	ENSGALG00000053421
ENSGALG00000047473		1.80731	NA	1.60318	1.71717	1.05249	0.292574	ENSGALG00000047473
ENSGALG00000030858	FRMD5	1.80688	0.0015046	45.1096	0.489572	3.69073	0.000223612	ENSGALG00000030858|FRMD5
ENSGALG00000003548	BAIAP2L1	1.80586	7.07976e-24	471.003	0.168658	10.7072	9.41743e-27	ENSGALG00000003548|BAIAP2L1
ENSGALG00000007114	APOA1	1.80204	0.000798778	871.88	0.465498	3.87121	0.000108296	ENSGALG00000007114|APOA1
ENSGALG00000008722	MCOLN2	1.79976	4.24074e-10	901.647	0.264432	6.80613	1.00256e-11	ENSGALG00000008722|MCOLN2
ENSGALG00000036686	PLTP	1.79757	1.68521e-09	5949.17	0.272946	6.5858	4.52452e-11	ENSGALG00000036686|PLTP
ENSGALG00000002907	MYL1	1.79731	0.343987	22.5214	1.33313	1.34819	0.177599	ENSGALG00000002907|MYL1
ENSGALG00000005857	ALOX5	1.79637	7.17102e-11	152.237	0.253581	7.084	1.40047e-12	ENSGALG00000005857|ALOX5
ENSGALG00000000786	CTSE	1.79555	NA	2.43564	3.40599	0.527173	0.598074	ENSGALG00000000786|CTSE
ENSGALG00000052897		1.79466	3.63774e-05	39.0519	0.3851	4.66024	3.15847e-06	ENSGALG00000052897
ENSGALG00000047038		1.79187	NA	1.67111	3.95409	0.453168	0.650428	ENSGALG00000047038
ENSGALG00000026361		1.7918	1.21251e-07	96.791	0.306851	5.83931	5.2418e-09	ENSGALG00000026361
ENSGALG00000007047	GAL	1.79138	0.299747	10.5846	1.23329	1.45253	0.146355	ENSGALG00000007047|GAL
ENSGALG00000047024	ZNF469	1.79068	9.20874e-08	432.976	0.303929	5.89178	3.82054e-09	ENSGALG00000047024|ZNF469
ENSGALG00000044935		1.78503	0.0534715	41.1544	0.739325	2.4144	0.0157611	ENSGALG00000044935
ENSGALG00000011614	ANO4	1.78487	0.0942995	18.7668	0.834366	2.1392	0.0324196	ENSGALG00000011614|ANO4
ENSGALG00000027146	GPR139	1.78483	0.741492	3.00175	3.20242	0.557336	0.577298	ENSGALG00000027146|GPR139
ENSGALG00000039334		1.78292	2.6102e-14	308.894	0.217743	8.18821	2.65139e-16	ENSGALG00000039334
ENSGALG00000031355		1.782	0.375367	158.572	1.39031	1.28173	0.199938	ENSGALG00000031355
ENSGALG00000028830		1.78086	4.09388e-05	117.851	0.384538	4.63116	3.6362e-06	ENSGALG00000028830
ENSGALG00000035584	COL3A1	1.7806	7.97592e-10	54756.3	0.265554	6.70522	2.01098e-11	ENSGALG00000035584|COL3A1
ENSGALG00000008439	CD36	1.78028	7.83579e-06	423.57	0.355907	5.00209	5.67111e-07	ENSGALG00000008439|CD36
ENSGALG00000019761		1.7801	3.69042e-06	908.89	0.344698	5.16423	2.41431e-07	ENSGALG00000019761
ENSGALG00000030446	gga-mir-6593	1.77848	NA	0.675927	2.1155	0.84069	0.400522	ENSGALG00000030446|gga-mir-6593
ENSGALG00000039688		1.77842	0.266646	19.5598	1.15923	1.53414	0.124996	ENSGALG00000039688
ENSGALG00000006306	UROC1	1.77804	0.000393383	70.6492	0.437335	4.06563	4.79033e-05	ENSGALG00000006306|UROC1
ENSGALG00000046808	gga-mir-1639	1.778	NA	0.75271	2.01552	0.882154	0.377694	ENSGALG00000046808|gga-mir-1639
ENSGALG00000000818		1.77793	4.84675e-14	2272.65	0.219298	8.10738	5.17244e-16	ENSGALG00000000818
ENSGALG00000017044	TRPC4	1.77784	0.024245	101.495	0.64608	2.75173	0.00592822	ENSGALG00000017044|TRPC4
ENSGALG00000042664	CBLN1	1.77644	0.00343049	128.939	0.516802	3.43736	0.000587408	ENSGALG00000042664|CBLN1
ENSGALG00000048929		1.77641	NA	2.17012	2.18624	0.81254	0.416482	ENSGALG00000048929
ENSGALG00000015271		1.77641	3.72463e-15	746.792	0.210435	8.4416	3.13032e-17	ENSGALG00000015271
ENSGALG00000012908	SLC13A4	1.77556	6.93733e-05	151.215	0.394256	4.50358	6.68188e-06	ENSGALG00000012908|SLC13A4
ENSGALG00000049994		1.77542	0.648421	4.34087	2.41393	0.73549	0.462041	ENSGALG00000049994
ENSGALG00000051113		1.77432	0.220653	33.0216	1.06851	1.66055	0.0968048	ENSGALG00000051113
ENSGALG00000052144		1.7735	NA	2.75524	3.25784	0.544378	0.586181	ENSGALG00000052144
ENSGALG00000054834		1.77194	0.632079	4.70129	2.31455	0.765566	0.443934	ENSGALG00000054834
ENSGALG00000052541		1.77192	NA	676.644	1.10735	1.60014	NA	ENSGALG00000052541
ENSGALG00000051963		1.77083	0.620307	3.74008	2.24417	0.789078	0.430066	ENSGALG00000051963
ENSGALG00000049414	CYP2C23a	1.77051	NA	2.64361	2.87502	0.615826	0.538009	ENSGALG00000049414|CYP2C23a
ENSGALG00000054501		1.76932	NA	2.14506	1.32278	1.33758	0.181034	ENSGALG00000054501
ENSGALG00000035916	SHANK2	1.76862	0.00108543	119.093	0.467284	3.78489	0.000153778	ENSGALG00000035916|SHANK2
ENSGALG00000029613		1.76819	0.0441453	22.2125	0.707212	2.50022	0.0124116	ENSGALG00000029613
ENSGALG00000040133		1.76799	NA	2.31102	1.74751	1.01172	0.311672	ENSGALG00000040133
ENSGALG00000033417	SSPO	1.76642	NA	1.54352	2.28318	0.773667	0.439127	ENSGALG00000033417|SSPO
ENSGALG00000016342	MYOM2	1.76461	4.78933e-06	276.051	0.345274	5.11077	3.20853e-07	ENSGALG00000016342|MYOM2
ENSGALG00000051978		1.76355	NA	0.720811	2.99726	0.588387	0.556273	ENSGALG00000051978
ENSGALG00000040536		1.76341	0.543281	4.75986	1.87555	0.94021	0.34711	ENSGALG00000040536
ENSGALG00000009687	KCNK2	1.76306	4.6334e-10	2267.64	0.259652	6.79009	1.1206e-11	ENSGALG00000009687|KCNK2
ENSGALG00000043172	CLVS1	1.76127	0.131581	68.7926	0.895612	1.96656	0.0492342	ENSGALG00000043172|CLVS1
ENSGALG00000011671	SLC15A2	1.76064	0.00103484	566.959	0.463579	3.79793	0.000145912	ENSGALG00000011671|SLC15A2
ENSGALG00000014736		1.75961	0.00188111	382.398	0.485512	3.62425	0.000289804	ENSGALG00000014736
ENSGALG00000015379	TAGLN3	1.75706	0.0281597	359.445	0.653034	2.6906	0.00713229	ENSGALG00000015379|TAGLN3
ENSGALG00000006810	ZIC4	1.75651	0.0750169	43.1492	0.778672	2.25577	0.0240849	ENSGALG00000006810|ZIC4
ENSGALG00000052367		1.7557	0.60598	7.77046	2.14318	0.819204	0.41267	ENSGALG00000052367
ENSGALG00000011244	DLK1	1.75515	3.93626e-07	89.6042	0.312596	5.61477	1.96825e-08	ENSGALG00000011244|DLK1
ENSGALG00000052111		1.75372	7.46715e-07	55.3615	0.319332	5.49184	3.9776e-08	ENSGALG00000052111
ENSGALG00000002473	GPR157	1.74894	1.06651e-07	779.035	0.298254	5.86393	4.52038e-09	ENSGALG00000002473|GPR157
ENSGALG00000022909	PTPN3	1.74865	1.67275e-08	377.931	0.282114	6.19839	5.70427e-10	ENSGALG00000022909|PTPN3
ENSGALG00000008309		1.74685	0.0648274	19.429	0.751256	2.32525	0.0200588	ENSGALG00000008309
ENSGALG00000002371	RUSC2	1.74497	1.25783e-06	157.751	0.323899	5.38739	7.14895e-08	ENSGALG00000002371|RUSC2
ENSGALG00000049876		1.7436	NA	1.87235	4.45208	0.391637	0.695327	ENSGALG00000049876
ENSGALG00000051099		1.74049	0.0934405	13.049	0.811612	2.14448	0.0319943	ENSGALG00000051099
ENSGALG00000051051		1.74028	NA	2.41103	4.33379	0.401561	0.688007	ENSGALG00000051051
ENSGALG00000015143	TTR	1.73584	0.0247414	318.521	0.632737	2.74338	0.00608107	ENSGALG00000015143|TTR
ENSGALG00000049597		1.73543	NA	1.12626	3.84019	0.451913	0.651332	ENSGALG00000049597
ENSGALG00000035157	SOX21	1.73223	0.132725	15.0113	0.882798	1.9622	0.0497388	ENSGALG00000035157|SOX21
ENSGALG00000004083	GRIA1	1.73177	0.00492845	50.2709	0.521376	3.32155	0.000895205	ENSGALG00000004083|GRIA1
ENSGALG00000030968		1.73076	0.0379107	12.4363	0.674454	2.56617	0.0102828	ENSGALG00000030968
ENSGALG00000026152		1.72967	0.000146296	366.277	0.40034	4.32049	1.55681e-05	ENSGALG00000026152
ENSGALG00000011413		1.72779	9.29681e-07	1950.37	0.317094	5.44883	5.07027e-08	ENSGALG00000011413
ENSGALG00000028174	CAVIN2	1.72701	3.17596e-15	2933.9	0.204072	8.46274	2.61159e-17	ENSGALG00000028174|CAVIN2
ENSGALG00000014477	CD4	1.72692	0.000457237	47.4048	0.428977	4.02568	5.68116e-05	ENSGALG00000014477|CD4
ENSGALG00000033902		1.72532	0.279221	64.8261	1.148	1.5029	0.132866	ENSGALG00000033902
ENSGALG00000053311		1.72178	0.504311	4.95064	1.69452	1.01609	0.309587	ENSGALG00000053311
ENSGALG00000052479		1.72064	0.0612214	12.381	0.73146	2.35233	0.0186563	ENSGALG00000052479
ENSGALG00000017031		1.71772	3.54969e-10	417.634	0.251339	6.83428	8.24162e-12	ENSGALG00000017031
ENSGALG00000034146		1.71716	0.0780325	6.02601	0.768054	2.23573	0.0253694	ENSGALG00000034146
ENSGALG00000027423	SLC26A1	1.71716	0.290398	10.7484	1.16379	1.47549	0.140081	ENSGALG00000027423|SLC26A1
ENSGALG00000012155	EGF	1.71673	0.00092819	146.938	0.448329	3.82917	0.000128574	ENSGALG00000012155|EGF
ENSGALG00000025313	gga-mir-1633	1.71594	NA	0.859829	2.98393	0.57506	0.565251	ENSGALG00000025313|gga-mir-1633
ENSGALG00000038683		1.71443	0.00122308	36.7311	0.457075	3.75087	0.000176225	ENSGALG00000038683
ENSGALG00000039145	CA8	1.71418	4.65531e-07	16867.8	0.307094	5.58194	2.37846e-08	ENSGALG00000039145|CA8
ENSGALG00000011962	NDNF	1.71349	1.39275e-09	4765.77	0.258962	6.61676	3.67155e-11	ENSGALG00000011962|NDNF
ENSGALG00000049858		1.71303	NA	1.15642	2.57048	0.666424	0.50514	ENSGALG00000049858
ENSGALG00000043829		1.7125	4.58773e-05	161.585	0.372002	4.60346	4.15528e-06	ENSGALG00000043829
ENSGALG00000004519	TRPV2	1.71223	9.40502e-19	534.019	0.181454	9.43616	3.86687e-21	ENSGALG00000004519|TRPV2
ENSGALG00000004028	MATN4	1.71211	0.00182619	5893.32	0.471264	3.63302	0.000280128	ENSGALG00000004028|MATN4
ENSGALG00000004747		1.70981	0.0258961	18.1784	0.627571	2.7245	0.00643996	ENSGALG00000004747
ENSGALG00000004916	DRC3	1.70902	7.60857e-07	249.928	0.311437	5.48753	4.07594e-08	ENSGALG00000004916|DRC3
ENSGALG00000025583		1.70769	0.42706	3.35318	1.46036	1.16936	0.242258	ENSGALG00000025583
ENSGALG00000053419		1.70679	0.744375	3.93086	3.095	0.551467	0.581314	ENSGALG00000053419
ENSGALG00000012005		1.70582	0.486505	7.59804	1.62013	1.05289	0.292391	ENSGALG00000012005
ENSGALG00000005409	LHX1	1.7053	0.539305	10.2296	1.79881	0.948018	0.34312	ENSGALG00000005409|LHX1
ENSGALG00000047742		1.70205	NA	1.35414	5.05509	0.3367	0.736343	ENSGALG00000047742
ENSGALG00000034751	TRPA1	1.70175	0.00142283	43.4962	0.458975	3.70772	0.000209136	ENSGALG00000034751|TRPA1
ENSGALG00000030034	G6PC	1.70115	0.550616	3.43979	1.83861	0.925238	0.354842	ENSGALG00000030034|G6PC
ENSGALG00000013640	MBP	1.69984	0.000300591	118.267	0.410769	4.1382	3.50044e-05	ENSGALG00000013640|MBP
ENSGALG00000034392		1.69945	0.00159269	286.352	0.462604	3.67365	0.00023911	ENSGALG00000034392
ENSGALG00000042338		1.69771	0.53834	6.5145	1.78669	0.950198	0.342011	ENSGALG00000042338
ENSGALG00000007478	SLC51A	1.69408	0.00683406	27.077	0.52729	3.21281	0.00131442	ENSGALG00000007478|SLC51A
ENSGALG00000019261	ARHGAP8	1.6933	0.000279568	73.0031	0.407319	4.15719	3.22182e-05	ENSGALG00000019261|ARHGAP8
ENSGALG00000010958	PPFIA2	1.69327	3.98495e-09	143.733	0.262755	6.4443	1.16134e-10	ENSGALG00000010958|PPFIA2
ENSGALG00000042534	NFATC1	1.69248	1.69705e-11	334.147	0.231813	7.30108	2.85457e-13	ENSGALG00000042534|NFATC1
ENSGALG00000009995	AKAP6	1.68991	0.0104746	91.1497	0.551135	3.06623	0.0021678	ENSGALG00000009995|AKAP6
ENSGALG00000017046	POSTN	1.68952	1.22658e-09	2858.67	0.254566	6.63688	3.20384e-11	ENSGALG00000017046|POSTN
ENSGALG00000048256		1.68862	0.00983473	17.1394	0.546854	3.08789	0.00201583	ENSGALG00000048256
ENSGALG00000051831		1.68722	0.0468598	47.6609	0.681631	2.47527	0.0133136	ENSGALG00000051831
ENSGALG00000049342		1.68591	NA	1.07836	4.93768	0.341439	0.732773	ENSGALG00000049342
ENSGALG00000011894	CYP2D6	1.68418	9.39205e-10	713.926	0.252165	6.67888	2.40778e-11	ENSGALG00000011894|CYP2D6
ENSGALG00000009265	KCNK18	1.68417	0.516899	5.20899	1.6997	0.990862	0.321753	ENSGALG00000009265|KCNK18
ENSGALG00000002314	CDHR1	1.68268	9.09322e-08	1127.02	0.285472	5.89439	3.76066e-09	ENSGALG00000002314|CDHR1
ENSGALG00000035457		1.6783	0.0892066	9.12692	0.774237	2.16768	0.0301832	ENSGALG00000035457
ENSGALG00000054003		1.67662	0.317463	6.35235	1.18898	1.41013	0.158502	ENSGALG00000054003
ENSGALG00000030251	ADCY8	1.67593	7.1635e-06	282.62	0.333711	5.0221	5.11091e-07	ENSGALG00000030251|ADCY8
ENSGALG00000019845	AvBD9	1.67201	NA	0.610503	5.09373	0.328248	0.742724	ENSGALG00000019845|AvBD9
ENSGALG00000027166	ART7B	1.67197	NA	1.17805	4.73675	0.35298	0.724104	ENSGALG00000027166|ART7B
ENSGALG00000044293		1.67144	0.0010467	60.6653	0.440447	3.79489	0.000147712	ENSGALG00000044293
ENSGALG00000053774		1.66992	0.636334	4.91553	2.20461	0.757468	0.44877	ENSGALG00000053774
ENSGALG00000050941		1.66883	0.42832	8.22229	1.43016	1.16688	0.243258	ENSGALG00000050941
ENSGALG00000012076	TIFA	1.66774	0.0192206	25.9383	0.586635	2.84288	0.00447076	ENSGALG00000012076|TIFA
ENSGALG00000039474	ID4	1.66586	2.5463e-08	1002.47	0.272154	6.121	9.29901e-10	ENSGALG00000039474|ID4
ENSGALG00000046083		1.66584	0.369992	5.92251	1.28778	1.29357	0.195812	ENSGALG00000046083
ENSGALG00000017411		1.6653	0.479338	6.78753	1.56156	1.06643	0.286229	ENSGALG00000017411
ENSGALG00000016183		1.66426	0.66564	3.47298	2.36943	0.702388	0.482437	ENSGALG00000016183
ENSGALG00000014668	MCTP1	1.66143	0.429044	23.9144	1.42554	1.16547	0.243828	ENSGALG00000014668|MCTP1
ENSGALG00000044844		1.66133	NA	1.86635	4.08828	0.406363	0.684476	ENSGALG00000044844
ENSGALG00000012869	OVA	1.65265	NA	2.44615	3.538	0.467115	0.640418	ENSGALG00000012869|OVA
ENSGALG00000002532	GJA4	1.65075	4.10663e-08	1714.81	0.273482	6.03606	1.57919e-09	ENSGALG00000002532|GJA4
ENSGALG00000051380		1.64948	0.011923	37.4152	0.546203	3.0199	0.00252861	ENSGALG00000051380
ENSGALG00000013085	PTPRO	1.6476	0.0320045	4596.54	0.624531	2.63813	0.00833638	ENSGALG00000013085|PTPRO
ENSGALG00000052373		1.64509	0.71583	2.95782	2.70458	0.60826	0.543015	ENSGALG00000052373
ENSGALG00000021788	gga-mir-757	1.64419	NA	1.15592	2.18062	0.754	0.450849	ENSGALG00000021788|gga-mir-757
ENSGALG00000046750	SNORD58	1.64149	0.328379	3.01353	1.18526	1.38492	0.166077	ENSGALG00000046750|SNORD58
ENSGALG00000050036		1.63966	NA	1.25245	1.97875	0.828635	0.407311	ENSGALG00000050036
ENSGALG00000054219		1.638	0.593882	4.85749	1.94646	0.841531	0.400051	ENSGALG00000054219
ENSGALG00000048563		1.63726	0.000166601	119.017	0.381793	4.28835	1.80008e-05	ENSGALG00000048563
ENSGALG00000047998		1.63678	0.441035	5.93058	1.43385	1.14153	0.25365	ENSGALG00000047998
ENSGALG00000004209	ELFN1	1.63598	3.12939e-06	110.032	0.314705	5.19846	2.00944e-07	ENSGALG00000004209|ELFN1
ENSGALG00000021171		1.63514	1.22361e-06	193.019	0.303201	5.39292	6.93222e-08	ENSGALG00000021171
ENSGALG00000005204		1.63512	2.70782e-12	1497.34	0.216097	7.5666	3.83113e-14	ENSGALG00000005204
ENSGALG00000006944		1.63496	0.301112	20.9237	1.12869	1.44854	0.147465	ENSGALG00000006944
ENSGALG00000051502		1.63422	0.296331	28.9223	1.11902	1.4604	0.144179	ENSGALG00000051502
ENSGALG00000010435	RASGRP3	1.6335	5.13212e-37	10829.4	0.122195	13.3679	9.30912e-41	ENSGALG00000010435|RASGRP3
ENSGALG00000052097		1.63332	0.431103	6.8151	1.4071	1.16077	0.245736	ENSGALG00000052097
ENSGALG00000049680		1.6332	0.206019	11.9513	0.959423	1.70228	0.0887033	ENSGALG00000049680
ENSGALG00000029583	PLBD1	1.6276	6.99942e-09	5577.07	0.256355	6.34903	2.16682e-10	ENSGALG00000029583|PLBD1
ENSGALG00000016810	SH3RF3	1.62753	1.08829e-06	159.189	0.300464	5.41671	6.07062e-08	ENSGALG00000016810|SH3RF3
ENSGALG00000046747		1.62716	0.401263	9.99434	1.32728	1.22594	0.220223	ENSGALG00000046747
ENSGALG00000002082	AMPD1	1.62622	0.682267	4.76357	2.4239	0.670911	0.502277	ENSGALG00000002082|AMPD1
ENSGALG00000029416	TRPC6	1.62388	0.000794077	99.4135	0.419291	3.87291	0.000107544	ENSGALG00000029416|TRPC6
ENSGALG00000049098		1.62304	0.556216	11.3536	1.77471	0.914536	0.360435	ENSGALG00000049098
ENSGALG00000001373	TRAF3IP3	1.62296	3.25619e-07	171.631	0.287196	5.65105	1.59473e-08	ENSGALG00000001373|TRAF3IP3
ENSGALG00000002170		1.62287	0.571372	6.31919	1.83504	0.884377	0.376493	ENSGALG00000002170
ENSGALG00000015630	EDIL3	1.62095	0.000337369	222.594	0.394649	4.10731	4.00287e-05	ENSGALG00000015630|EDIL3
ENSGALG00000005257		1.61945	7.34117e-07	284.313	0.294667	5.49585	3.8883e-08	ENSGALG00000005257
ENSGALG00000033787		1.6192	0.559198	3.52481	1.78048	0.90942	0.363129	ENSGALG00000033787
ENSGALG00000048975		1.61919	0.600592	5.56309	1.95275	0.829186	0.406999	ENSGALG00000048975
ENSGALG00000009652	USH2A	1.61746	0.0956631	52.1515	0.758548	2.13232	0.0329809	ENSGALG00000009652|USH2A
ENSGALG00000050061		1.61661	0.697543	6.44622	2.51272	0.643371	0.519983	ENSGALG00000050061
ENSGALG00000053690	PNMT	1.61606	NA	1.9119	3.29222	0.490873	0.623516	ENSGALG00000053690|PNMT
ENSGALG00000003473	SFRP1	1.61472	6.90385e-15	50997.6	0.193126	8.36098	6.21968e-17	ENSGALG00000003473|SFRP1
ENSGALG00000000893	TAT	1.61351	0.384948	7.73018	1.28019	1.26037	0.207535	ENSGALG00000000893|TAT
ENSGALG00000023472		1.61254	3.86178e-06	1654.46	0.31283	5.1547	2.54043e-07	ENSGALG00000023472
ENSGALG00000053362		1.6124	0.441166	7.11857	1.41303	1.14109	0.253832	ENSGALG00000053362
ENSGALG00000001078		1.61159	NA	1.9835	2.70321	0.596177	0.551057	ENSGALG00000001078
ENSGALG00000054693		1.6106	0.155249	10.5762	0.860107	1.87256	0.061129	ENSGALG00000054693
ENSGALG00000030382		1.60906	0.452204	1346.07	1.43769	1.1192	0.263055	ENSGALG00000030382
ENSGALG00000004436	CYP3A4	1.60673	1.79744e-05	448.972	0.333232	4.82166	1.4237e-06	ENSGALG00000004436|CYP3A4
ENSGALG00000054460		1.60575	0.0969403	16.1733	0.755416	2.12565	0.0335326	ENSGALG00000054460
ENSGALG00000006676	RLBP1	1.6052	1.08354e-10	87822	0.228679	7.01945	2.22749e-12	ENSGALG00000006676|RLBP1
ENSGALG00000002319	TEKT2	1.6028	0.299346	13.0454	1.1027	1.45352	0.14608	ENSGALG00000002319|TEKT2
ENSGALG00000019718	KRT13	1.60064	0.0778455	86.2784	0.715543	2.23695	0.0252895	ENSGALG00000019718|KRT13
ENSGALG00000006519	KIAA1024	1.59717	0.0273451	71.1959	0.590919	2.70285	0.0068747	ENSGALG00000006519|KIAA1024
ENSGALG00000016628	NLGN4Y	1.5961	1.12086e-10	685.887	0.227562	7.01389	2.31776e-12	ENSGALG00000016628|NLGN4Y
ENSGALG00000007803		1.59506	1.55313e-06	1220.28	0.298465	5.34422	9.0808e-08	ENSGALG00000007803
ENSGALG00000037856	CHL1	1.59428	0.000331869	1669.62	0.38775	4.11162	3.9289e-05	ENSGALG00000037856|CHL1
ENSGALG00000047241	Metazoa_SRP	1.59378	0.531274	7.48298	1.65392	0.963638	0.335228	ENSGALG00000047241|Metazoa_SRP
ENSGALG00000054093		1.59345	0.660502	4.85008	2.23461	0.713077	0.475798	ENSGALG00000054093
ENSGALG00000046412		1.5927	0.0131775	19.1186	0.533733	2.98407	0.0028444	ENSGALG00000046412
ENSGALG00000010853	C8B	1.5921	2.16815e-06	406.976	0.301729	5.27658	1.31618e-07	ENSGALG00000010853|C8B
ENSGALG00000019290	SLC6A12	1.59156	0.00184867	37.5486	0.438513	3.62945	0.000284024	ENSGALG00000019290|SLC6A12
ENSGALG00000010662		1.5915	0.768701	2.95204	3.14528	0.505996	0.61286	ENSGALG00000010662
ENSGALG00000052503		1.59141	0.450975	11.4939	1.41914	1.12139	0.262121	ENSGALG00000052503
ENSGALG00000015056	LAMA3	1.58961	1.06144e-05	133.228	0.321936	4.93765	7.90676e-07	ENSGALG00000015056|LAMA3
ENSGALG00000014144	CORIN	1.58824	0.258487	30.0011	1.0201	1.55695	0.119483	ENSGALG00000014144|CORIN
ENSGALG00000039919		1.58748	0.0814927	36.0218	0.717324	2.21306	0.0268932	ENSGALG00000039919
ENSGALG00000002564	RGS4	1.5866	0.000118813	357.008	0.362851	4.37261	1.22772e-05	ENSGALG00000002564|RGS4
ENSGALG00000003226	APOBEC2	1.58656	0.0274546	23.1122	0.587336	2.70128	0.00690722	ENSGALG00000003226|APOBEC2
ENSGALG00000006454	SLC22A18	1.58575	7.84631e-05	129.49	0.354393	4.47456	7.65702e-06	ENSGALG00000006454|SLC22A18
ENSGALG00000012429	BMP4	1.58507	6.43539e-06	3699.42	0.314088	5.04657	4.49804e-07	ENSGALG00000012429|BMP4
ENSGALG00000004320	FAT2	1.58478	0.36479	19.4158	1.21559	1.30371	0.192331	ENSGALG00000004320|FAT2
ENSGALG00000008133	AS3MT	1.58419	0.00356048	264.592	0.462435	3.42575	0.00061311	ENSGALG00000008133|AS3MT
ENSGALG00000003295	ADAMTS12	1.58368	5.9147e-07	772.214	0.286024	5.53688	3.07912e-08	ENSGALG00000003295|ADAMTS12
ENSGALG00000014944	GCNT4	1.58341	0.0004424	151.999	0.392417	4.03503	5.45945e-05	ENSGALG00000014944|GCNT4
ENSGALG00000006025	XIRP1	1.58339	0.587879	4.86529	1.85836	0.852036	0.394194	ENSGALG00000006025|XIRP1
ENSGALG00000048387		1.58267	0.0601847	31.3461	0.670595	2.3601	0.01827	ENSGALG00000048387
ENSGALG00000012847		1.58199	6.27206e-18	2815.64	0.171649	9.21642	3.07175e-20	ENSGALG00000012847
ENSGALG00000050768		1.58091	NA	0.62541	5.1549	0.30668	0.759087	ENSGALG00000050768
ENSGALG00000015425	LPL	1.57956	2.24745e-28	10032.8	0.134959	11.704	1.21607e-31	ENSGALG00000015425|LPL
ENSGALG00000036220		1.57898	0.418775	10.5404	1.33065	1.18662	0.235379	ENSGALG00000036220
ENSGALG00000015795	ADAMTS5	1.57738	0.0111723	78.769	0.518401	3.04278	0.00234403	ENSGALG00000015795|ADAMTS5
ENSGALG00000000585	MYL4	1.57718	4.15914e-08	3759.34	0.261404	6.03351	1.60441e-09	ENSGALG00000000585|MYL4
ENSGALG00000036500		1.57589	0.288308	16.2926	1.06434	1.48062	0.138707	ENSGALG00000036500
ENSGALG00000054073		1.57356	0.0602727	16.0417	0.666958	2.35931	0.0183088	ENSGALG00000054073
ENSGALG00000009024	CLIP4	1.57342	1.53688e-07	2573.01	0.271553	5.79414	6.86714e-09	ENSGALG00000009024|CLIP4
ENSGALG00000011805		1.57327	0.475786	8.97089	1.46615	1.07306	0.283245	ENSGALG00000011805
ENSGALG00000054946		1.57133	0.0724166	22.3337	0.691016	2.27394	0.0229698	ENSGALG00000054946
ENSGALG00000042256		1.57084	0.280114	6.0915	1.04667	1.50079	0.133409	ENSGALG00000042256
ENSGALG00000046723		1.5708	0.253138	13.0404	0.999414	1.57172	0.116016	ENSGALG00000046723
ENSGALG00000054009		1.56993	0.764266	3.75414	3.0539	0.514076	0.607199	ENSGALG00000054009
ENSGALG00000052112		1.56939	0.00311963	405.725	0.452531	3.46804	0.000524278	ENSGALG00000052112
ENSGALG00000052661		1.56916	NA	2.41595	2.44672	0.641331	0.521307	ENSGALG00000052661
ENSGALG00000054153		1.56818	5.91772e-05	46.7385	0.345206	4.54273	5.55312e-06	ENSGALG00000054153
ENSGALG00000051720		1.56713	0.40256	13.2574	1.28097	1.22339	0.221183	ENSGALG00000051720
ENSGALG00000054058		1.56619	0.275168	11.6315	1.03549	1.51251	0.130405	ENSGALG00000054058
ENSGALG00000028222		1.56487	0.0118089	139.166	0.51759	3.02338	0.00249972	ENSGALG00000028222
ENSGALG00000050131		1.56302	0.106232	20.6013	0.751825	2.07897	0.0376202	ENSGALG00000050131
ENSGALG00000004582	MYL2	1.56285	0.351012	29.452	1.17215	1.33332	0.182428	ENSGALG00000004582|MYL2
ENSGALG00000008631	AXL	1.55724	1.00063e-22	13223.5	0.149115	10.4433	1.57303e-25	ENSGALG00000008631|AXL
ENSGALG00000007720	AIFM3	1.55664	2.08129e-15	299.18	0.182767	8.5171	1.63593e-17	ENSGALG00000007720|AIFM3
ENSGALG00000007748	SLC16A2	1.55648	9.53927e-18	13324.9	0.169876	9.1624	5.07561e-20	ENSGALG00000007748|SLC16A2
ENSGALG00000052771		1.55579	0.342095	7.6964	1.15045	1.35233	0.17627	ENSGALG00000052771
ENSGALG00000046863		1.55435	0.0482769	21.495	0.631253	2.46233	0.0138038	ENSGALG00000046863
ENSGALG00000008263	CNTN4	1.55378	3.48867e-12	2339.19	0.206324	7.53076	5.04461e-14	ENSGALG00000008263|CNTN4
ENSGALG00000007732	RTN4R	1.55325	1.10952e-12	1453.27	0.201932	7.69195	1.44904e-14	ENSGALG00000007732|RTN4R
ENSGALG00000049782		1.55179	0.0550268	33.6967	0.646305	2.40102	0.0163493	ENSGALG00000049782
ENSGALG00000009415	SMOC1	1.55072	0.0127364	1670.07	0.517447	2.99687	0.00272764	ENSGALG00000009415|SMOC1
ENSGALG00000015205	TYRP1	1.55053	1.17862e-06	70439.8	0.287092	5.4008	6.6346e-08	ENSGALG00000015205|TYRP1
ENSGALG00000039652		1.55044	0.0486172	35.4342	0.630564	2.45882	0.0139393	ENSGALG00000039652
ENSGALG00000006137		1.54939	3.33699e-06	133.551	0.298806	5.18528	2.15687e-07	ENSGALG00000006137
ENSGALG00000011080	BDKRB2	1.54921	0.0167672	69.3326	0.535087	2.89525	0.00378855	ENSGALG00000011080|BDKRB2
ENSGALG00000032415	SEZ6L	1.54866	0.0500348	85.9756	0.633105	2.44613	0.01444	ENSGALG00000032415|SEZ6L
ENSGALG00000054923	SOX3	1.54704	0.0796395	93.8174	0.695312	2.22496	0.0260842	ENSGALG00000054923|SOX3
ENSGALG00000036504	C14orf39	1.54017	0.333392	42.4718	1.1218	1.37294	0.16977	ENSGALG00000036504|C14orf39
ENSGALG00000010258	LTBP2	1.54008	6.85308e-06	1330.94	0.306062	5.03191	4.85629e-07	ENSGALG00000010258|LTBP2
ENSGALG00000026311	C12orf75	1.53879	3.30854e-16	1360.01	0.176033	8.74149	2.30051e-18	ENSGALG00000026311|C12orf75
ENSGALG00000047475	HS3ST2	1.53824	0.142696	51.7937	0.80033	1.922	0.0546055	ENSGALG00000047475|HS3ST2
ENSGALG00000052920		1.53753	0.234706	5.98339	0.948339	1.62128	0.104957	ENSGALG00000052920
ENSGALG00000021025		1.53752	0.289863	11.6056	1.04118	1.47671	0.139752	ENSGALG00000021025
ENSGALG00000052092		1.53736	0.736358	3.40684	2.70903	0.567495	0.570378	ENSGALG00000052092
ENSGALG00000001387	SPNS2	1.53635	1.62849e-06	397.686	0.287972	5.33507	9.55099e-08	ENSGALG00000001387|SPNS2
ENSGALG00000048632		1.53516	0.00715386	25.5639	0.480224	3.19677	0.00138977	ENSGALG00000048632
ENSGALG00000005519	TLL2	1.53453	2.17295e-06	1314.41	0.290881	5.27544	1.32435e-07	ENSGALG00000005519|TLL2
ENSGALG00000042374		1.53361	0.334387	10.8229	1.11897	1.37055	0.170515	ENSGALG00000042374
ENSGALG00000037380		1.5332	NA	1.31333	2.37488	0.645593	0.518543	ENSGALG00000037380
ENSGALG00000052792		1.53207	0.0241221	18.703	0.556236	2.75436	0.00588067	ENSGALG00000052792
ENSGALG00000044388		1.5303	0.0193485	78.1224	0.538786	2.84027	0.00450751	ENSGALG00000044388
ENSGALG00000001091		1.52763	1.71678e-06	2188.29	0.286944	5.3238	1.01622e-07	ENSGALG00000001091
ENSGALG00000016635		1.5271	1.55249e-12	30465.8	0.199788	7.64362	2.11204e-14	ENSGALG00000016635
ENSGALG00000038042	GABRG2	1.52703	0.0847539	144.771	0.696367	2.19285	0.0283179	ENSGALG00000038042|GABRG2
ENSGALG00000019277	SLCO1B3	1.52671	6.93077e-05	1610.29	0.33897	4.50396	6.66979e-06	ENSGALG00000019277|SLCO1B3
ENSGALG00000003952	RBPJL	1.52537	0.000639417	400.393	0.387796	3.93344	8.374e-05	ENSGALG00000003952|RBPJL
ENSGALG00000016138	DSCAM	1.52432	0.000110833	80.6305	0.347212	4.39019	1.13252e-05	ENSGALG00000016138|DSCAM
ENSGALG00000030908		1.52385	2.24745e-28	1491.2	0.130205	11.7035	1.22299e-31	ENSGALG00000030908
ENSGALG00000052733		1.5228	0.0618326	22.154	0.648701	2.34746	0.018902	ENSGALG00000052733
ENSGALG00000034349		1.52269	0.859167	9.95815	4.68246	0.32519	0.745037	ENSGALG00000034349
ENSGALG00000046564	ASB18	1.5221	NA	1.27224	4.8437	0.314244	0.753336	ENSGALG00000046564|ASB18
ENSGALG00000025665		1.51883	NA	0.784501	2.09043	0.726562	0.467494	ENSGALG00000025665
ENSGALG00000030855		1.51814	2.16538e-08	813.259	0.246799	6.15129	7.68533e-10	ENSGALG00000030855
ENSGALG00000044155	TMEM140	1.51462	0.00411635	55.2496	0.448333	3.37834	0.000729241	ENSGALG00000044155|TMEM140
ENSGALG00000007007		1.51357	0.00169658	313.389	0.414088	3.65518	0.000257002	ENSGALG00000007007
ENSGALG00000005643	LYVE1	1.51272	4.57288e-07	117.042	0.270832	5.58546	2.33082e-08	ENSGALG00000005643|LYVE1
ENSGALG00000009349	SLC7A14	1.51268	0.221478	216.681	0.912295	1.6581	0.0972969	ENSGALG00000009349|SLC7A14
ENSGALG00000003106	TOX2	1.50965	8.29212e-16	848.906	0.174961	8.62849	6.21696e-18	ENSGALG00000003106|TOX2
ENSGALG00000043015	FOXS1	1.509	2.46901e-05	227.077	0.317649	4.75054	2.02877e-06	ENSGALG00000043015|FOXS1
ENSGALG00000042706	TMC2	1.50504	0.760041	3.6175	2.87784	0.522974	0.600992	ENSGALG00000042706|TMC2
ENSGALG00000007666	KCNIP2	1.50326	0.00392997	157.947	0.442944	3.3938	0.000689301	ENSGALG00000007666|KCNIP2
ENSGALG00000009429	RXFP1	1.50143	0.000611195	68.8214	0.380447	3.94649	7.9305e-05	ENSGALG00000009429|RXFP1
ENSGALG00000050747		1.50081	0.129994	18.617	0.760437	1.97362	0.0484247	ENSGALG00000050747
ENSGALG00000048867		1.49887	0.521802	14.1654	1.52744	0.981298	0.326446	ENSGALG00000048867
ENSGALG00000006775	TGM2	1.49781	0.000674741	2166.7	0.382166	3.91928	8.88149e-05	ENSGALG00000006775|TGM2
ENSGALG00000001569	RHOC	1.49678	9.00486e-08	2914.77	0.253833	5.89673	3.70779e-09	ENSGALG00000001569|RHOC
ENSGALG00000002846	NEURL1B	1.49647	5.78692e-11	682.129	0.21029	7.11623	1.10917e-12	ENSGALG00000002846|NEURL1B
ENSGALG00000016584	EGFL6	1.49413	2.02167e-07	325.86	0.260196	5.74232	9.33886e-09	ENSGALG00000016584|EGFL6
ENSGALG00000019114	CLDN10	1.49282	0.283213	20.1882	0.999653	1.49334	0.135348	ENSGALG00000019114|CLDN10
ENSGALG00000053584		1.4925	0.143817	7.63084	0.778356	1.91751	0.0551737	ENSGALG00000053584
ENSGALG00000015488	GJA8	1.49203	0.18203	8.5522	0.838811	1.77874	0.0752816	ENSGALG00000015488|GJA8
ENSGALG00000004285	HNF4A	1.49188	9.32117e-20	287.575	0.153847	9.69717	3.09973e-22	ENSGALG00000004285|HNF4A
ENSGALG00000054303		1.49058	0.503113	9.59699	1.46304	1.01882	0.308288	ENSGALG00000054303
ENSGALG00000054379	TSPAN32	1.49043	0.198466	17.9693	0.863471	1.72609	0.0843308	ENSGALG00000054379|TSPAN32
ENSGALG00000005293	GNG13	1.48996	0.0912815	34.0786	0.690989	2.15628	0.0310619	ENSGALG00000005293|GNG13
ENSGALG00000012610	CTSV	1.48954	1.93588e-21	40510.6	0.147379	10.1069	5.15017e-24	ENSGALG00000012610|CTSV
ENSGALG00000039659		1.48881	0.000441657	154.581	0.368924	4.03554	5.44761e-05	ENSGALG00000039659
ENSGALG00000010881	ASB2	1.48726	0.00391788	46.9275	0.438036	3.39529	0.000685551	ENSGALG00000010881|ASB2
ENSGALG00000012715	CAP2	1.48496	9.01396e-18	613.732	0.161919	9.17099	4.68711e-20	ENSGALG00000012715|CAP2
ENSGALG00000030960	TRIM67	1.48411	NA	2.55033	3.47907	0.426582	0.669684	ENSGALG00000030960|TRIM67
ENSGALG00000017205	ENDOD1	1.48376	5.37885e-12	418.034	0.198705	7.46714	8.19561e-14	ENSGALG00000017205|ENDOD1
ENSGALG00000009315	PAPLN	1.48372	0.0034857	967.013	0.432261	3.43246	0.000598126	ENSGALG00000009315|PAPLN
ENSGALG00000001490	KCNJ13	1.48243	7.25639e-06	3965.54	0.295346	5.0193	5.18596e-07	ENSGALG00000001490|KCNJ13
ENSGALG00000053105	RAP1GAP	1.48218	2.67017e-05	88.349	0.313157	4.73304	2.21182e-06	ENSGALG00000053105|RAP1GAP
ENSGALG00000038752		1.47981	0.750805	5.29275	2.74503	0.539088	0.589826	ENSGALG00000038752
ENSGALG00000013940	LNX1	1.47952	0.0046606	107.585	0.443043	3.33944	0.000839465	ENSGALG00000013940|LNX1
ENSGALG00000047174		1.47922	0.309714	7.99384	1.03583	1.42806	0.153275	ENSGALG00000047174
ENSGALG00000041372		1.47788	3.31908e-09	8235.58	0.228228	6.47546	9.45213e-11	ENSGALG00000041372
ENSGALG00000049945		1.47723	0.266872	14.0251	0.96329	1.53353	0.125145	ENSGALG00000049945
ENSGALG00000031449	KCNV1	1.47705	0.00018774	121.255	0.346858	4.25838	2.05914e-05	ENSGALG00000031449|KCNV1
ENSGALG00000051194		1.47699	0.262096	22.3282	0.955355	1.54601	0.122102	ENSGALG00000051194
ENSGALG00000017229	FAT3	1.47661	7.99489e-05	1257.65	0.330366	4.46962	7.83585e-06	ENSGALG00000017229|FAT3
ENSGALG00000016222	NDP	1.47575	0.0623576	37.2104	0.629801	2.3432	0.0191194	ENSGALG00000016222|NDP
ENSGALG00000053802		1.47535	0.622202	6.50603	1.88185	0.783988	0.433047	ENSGALG00000053802
ENSGALG00000052907		1.47355	NA	1.15357	3.76844	0.391023	0.695781	ENSGALG00000052907
ENSGALG00000003160	CERS1	1.47324	1.95537e-05	1301.88	0.306762	4.80256	1.56652e-06	ENSGALG00000003160|CERS1
ENSGALG00000009805	PPM1H	1.47316	1.07566e-10	2344.99	0.20981	7.0214	2.19649e-12	ENSGALG00000009805|PPM1H
ENSGALG00000003770	ANXA2	1.47194	3.41283e-07	11779.9	0.260874	5.64233	1.67763e-08	ENSGALG00000003770|ANXA2
ENSGALG00000010593	GALC	1.47191	2.34071e-12	2713.5	0.193985	7.58775	3.25511e-14	ENSGALG00000010593|GALC
ENSGALG00000050765		1.47132	0.0329749	21.5271	0.560468	2.62516	0.0086609	ENSGALG00000050765
ENSGALG00000028815		1.47013	0.00842592	31.562	0.468058	3.1409	0.00168427	ENSGALG00000028815
ENSGALG00000038789	CLIC3	1.46976	0.000241276	154.537	0.350406	4.19445	2.73531e-05	ENSGALG00000038789|CLIC3
ENSGALG00000011740	MGP	1.46941	4.95253e-05	804.674	0.320403	4.58612	4.51564e-06	ENSGALG00000011740|MGP
ENSGALG00000032403	EDCH1	1.46925	0.453657	9.22585	1.31615	1.11632	0.264283	ENSGALG00000032403|EDCH1
ENSGALG00000011813		1.46821	1.61042e-05	8081.56	0.302985	4.84581	1.26096e-06	ENSGALG00000011813
ENSGALG00000045510		1.46724	0.569841	13.3348	1.65291	0.887676	0.374715	ENSGALG00000045510
ENSGALG00000047839		1.46335	0.108649	100.018	0.707785	2.06751	0.0386864	ENSGALG00000047839
ENSGALG00000006627	UPB1	1.46251	0.00307414	44.2269	0.42112	3.4729	0.000514867	ENSGALG00000006627|UPB1
ENSGALG00000049507		1.46008	0.00794407	25.022	0.461769	3.16193	0.0015673	ENSGALG00000049507
ENSGALG00000037769	NEBL	1.45981	1.49136e-07	698.294	0.251678	5.80033	6.61864e-09	ENSGALG00000037769|NEBL
ENSGALG00000047907		1.4594	0.519227	6.79213	1.47929	0.986554	0.323861	ENSGALG00000047907
ENSGALG00000054927		1.4593	0.497729	17.243	1.41865	1.02865	0.303643	ENSGALG00000054927
ENSGALG00000017302		1.45865	4.25617e-07	456.971	0.260484	5.59978	2.14623e-08	ENSGALG00000017302
ENSGALG00000008834		1.45751	NA	2.00074	4.2959	0.339279	0.7344	ENSGALG00000008834
ENSGALG00000035818		1.45724	0.768061	51.3078	2.87421	0.507004	0.612152	ENSGALG00000035818
ENSGALG00000053184		1.45673	5.0997e-17	303.59	0.162397	8.97019	2.9601e-19	ENSGALG00000053184
ENSGALG00000035228	SPAG17	1.4546	1.00192e-07	303.652	0.247561	5.87571	4.21026e-09	ENSGALG00000035228|SPAG17
ENSGALG00000052127		1.45427	0.669454	12.2509	2.09582	0.69389	0.487751	ENSGALG00000052127
ENSGALG00000015347	ZPLD1	1.45321	0.00456498	85.7567	0.434309	3.34604	0.000819759	ENSGALG00000015347|ZPLD1
ENSGALG00000053084		1.45319	0.000794077	62.0037	0.375219	3.8729	0.000107548	ENSGALG00000053084
ENSGALG00000050946		1.45315	2.6361e-05	224.272	0.306824	4.73609	2.17882e-06	ENSGALG00000050946
ENSGALG00000006576	GRM3	1.45248	0.00583982	62.453	0.444751	3.26584	0.00109141	ENSGALG00000006576|GRM3
ENSGALG00000005853	HTR2C	1.45199	0.425027	10.7107	1.23662	1.17416	0.240332	ENSGALG00000005853|HTR2C
ENSGALG00000023920	PHYKPL	1.44824	0.000107155	102.247	0.329267	4.39837	1.09069e-05	ENSGALG00000023920|PHYKPL
ENSGALG00000050334		1.44649	0.285207	15.4963	0.971972	1.4882	0.136697	ENSGALG00000050334
ENSGALG00000006508	FGF13	1.44624	0.0475994	97.0278	0.585853	2.46861	0.0135641	ENSGALG00000006508|FGF13
ENSGALG00000015433	ABCA1	1.44521	4.20263e-06	3997.32	0.28131	5.13745	2.78499e-07	ENSGALG00000015433|ABCA1
ENSGALG00000049566		1.44354	NA	2.61625	2.80713	0.514241	0.607084	ENSGALG00000049566
ENSGALG00000055140		1.44335	0.0318145	26.8706	0.546545	2.64086	0.00826958	ENSGALG00000055140
ENSGALG00000053125		1.44323	0.00753364	55.3168	0.453906	3.17957	0.00147493	ENSGALG00000053125
ENSGALG00000047442		1.44152	0.606755	17.9835	1.76358	0.81738	0.413711	ENSGALG00000047442
ENSGALG00000049128		1.44074	0.670783	5.2304	2.0827	0.691765	0.489085	ENSGALG00000049128
ENSGALG00000013117	PIK3C2G	1.44027	7.84631e-05	132.604	0.321876	4.47462	7.65471e-06	ENSGALG00000013117|PIK3C2G
ENSGALG00000016551	AP1S2	1.44017	2.80151e-11	29791.8	0.199334	7.22492	5.01388e-13	ENSGALG00000016551|AP1S2
ENSGALG00000014917	VGLL2	1.44013	NA	2.27032	3.22944	0.445936	0.655643	ENSGALG00000014917|VGLL2
ENSGALG00000054378	LRRC43	1.43958	0.515591	9.22231	1.448	0.994188	0.320131	ENSGALG00000054378|LRRC43
ENSGALG00000028081	ONECUT3	1.43901	0.386294	9.93951	1.14476	1.25705	0.208737	ENSGALG00000028081|ONECUT3
ENSGALG00000002108		1.43867	0.224271	80.0451	0.872251	1.64938	0.0990702	ENSGALG00000002108
ENSGALG00000050381		1.43865	0.135762	19.355	0.7377	1.95019	0.0511541	ENSGALG00000050381
ENSGALG00000048021		1.43737	0.33541	3.7605	1.05119	1.36738	0.171507	ENSGALG00000048021
ENSGALG00000049839		1.43737	0.33541	3.7605	1.05119	1.36738	0.171507	ENSGALG00000049839
ENSGALG00000051208		1.43599	0.0145619	23.0274	0.487295	2.94686	0.00321015	ENSGALG00000051208
ENSGALG00000050412		1.43594	0.413694	9.57927	1.19846	1.19815	0.230857	ENSGALG00000050412
ENSGALG00000010950	PPP4R4	1.43455	2.49525e-08	315.769	0.234212	6.12502	9.06734e-10	ENSGALG00000010950|PPP4R4
ENSGALG00000044263	DEUP1	1.4331	NA	2.31969	3.20314	0.447404	0.654583	ENSGALG00000044263|DEUP1
ENSGALG00000052912		1.43078	0.386593	8.20376	1.13885	1.25634	0.208993	ENSGALG00000052912
ENSGALG00000003161	GDF3	1.42695	1.03562e-06	2067.22	0.262951	5.42666	5.74195e-08	ENSGALG00000003161|GDF3
ENSGALG00000031651		1.42519	NA	2.53716	1.86246	0.765217	0.444142	ENSGALG00000031651
ENSGALG00000050407		1.4249	NA	0.798449	5.06597	0.281269	0.778504	ENSGALG00000050407
ENSGALG00000054317		1.42447	0.165833	20.4398	0.776686	1.83404	0.0666482	ENSGALG00000054317
ENSGALG00000052608		1.42436	0.423762	9.01091	1.21045	1.17671	0.23931	ENSGALG00000052608
ENSGALG00000051059		1.4229	NA	1.04286	2.87196	0.495445	0.620286	ENSGALG00000051059
ENSGALG00000047357		1.42265	1.84064e-05	65.3572	0.295362	4.81662	1.46014e-06	ENSGALG00000047357
ENSGALG00000047567		1.42152	0.000242728	463.789	0.339034	4.19285	2.75471e-05	ENSGALG00000047567
ENSGALG00000003374	ESRP2	1.41974	0.258128	133.695	0.911195	1.55811	0.119208	ENSGALG00000003374|ESRP2
ENSGALG00000006045	SH3GL3	1.41939	1.23233e-15	703.46	0.165425	8.5803	9.46284e-18	ENSGALG00000006045|SH3GL3
ENSGALG00000004653		1.41868	0.00967913	81.4211	0.458613	3.09342	0.00197866	ENSGALG00000004653
ENSGALG00000011200	THBS2	1.41552	8.06224e-05	1176.71	0.316834	4.46769	7.90674e-06	ENSGALG00000011200|THBS2
ENSGALG00000027536	PERP1	1.41492	0.203025	91.045	0.826798	1.71132	0.0870214	ENSGALG00000027536|PERP1
ENSGALG00000047033		1.41465	0.579873	7.31539	1.62929	0.868264	0.38525	ENSGALG00000047033
ENSGALG00000033535	RGS16	1.41213	0.00148376	339.144	0.382183	3.6949	0.000219975	ENSGALG00000033535|RGS16
ENSGALG00000039728	SHOX2	1.41185	0.593631	8.71286	1.67675	0.842017	0.399778	ENSGALG00000039728|SHOX2
ENSGALG00000049690		1.41179	0.653385	3.64642	1.94422	0.726148	0.467748	ENSGALG00000049690
ENSGALG00000027874	CHAC1	1.41161	1.87795e-05	498.304	0.293371	4.8117	1.49655e-06	ENSGALG00000027874|CHAC1
ENSGALG00000007886		1.41049	3.60558e-05	160.861	0.302528	4.66235	3.12618e-06	ENSGALG00000007886
ENSGALG00000051085		1.40959	0.000238629	698.617	0.335831	4.19732	2.70097e-05	ENSGALG00000051085
ENSGALG00000014515	C1QTNF7	1.40725	0.00873067	62.6898	0.449824	3.12845	0.00175732	ENSGALG00000014515|C1QTNF7
ENSGALG00000000209	PRNP	1.40678	2.33067e-08	1450.97	0.229194	6.13796	8.35888e-10	ENSGALG00000000209|PRNP
ENSGALG00000014726	RAB3C	1.40641	0.29092	20.2544	0.953869	1.47442	0.140368	ENSGALG00000014726|RAB3C
ENSGALG00000016499		1.40573	0.0408986	30.6736	0.554809	2.53371	0.0112861	ENSGALG00000016499
ENSGALG00000020985		1.40484	0.541901	6.93967	1.49003	0.942826	0.34577	ENSGALG00000020985
ENSGALG00000008638	MMR1L3	1.40445	0.0270874	20.6991	0.518938	2.7064	0.00680175	ENSGALG00000008638|MMR1L3
ENSGALG00000017244	PRSS23	1.40399	7.76593e-11	1240.01	0.198526	7.0721	1.52604e-12	ENSGALG00000017244|PRSS23
ENSGALG00000048224		1.40371	0.509191	11.9603	1.3939	1.00703	0.313918	ENSGALG00000048224
ENSGALG00000010875	ITGB8	1.40367	9.08843e-08	29717.8	0.238124	5.89472	3.75319e-09	ENSGALG00000010875|ITGB8
ENSGALG00000017418		1.40296	0.15275	128.18	0.745251	1.88253	0.0597644	ENSGALG00000017418
ENSGALG00000008671	ST8SIA6	1.40286	0.021026	181.131	0.499574	2.80812	0.00498319	ENSGALG00000008671|ST8SIA6
ENSGALG00000047645		1.39995	0.750425	7.00874	2.59336	0.539821	0.589321	ENSGALG00000047645
ENSGALG00000040493	PTN	1.39993	0.00668412	27866.2	0.434676	3.22063	0.00127911	ENSGALG00000040493|PTN
ENSGALG00000023882	MALL	1.3993	0.00432219	158.108	0.416049	3.36331	0.00077015	ENSGALG00000023882|MALL
ENSGALG00000027170		1.39807	0.530433	315.706	1.44856	0.965139	0.334475	ENSGALG00000027170
ENSGALG00000050830	SV2A	1.39709	0.425824	12.7276	1.19224	1.17181	0.241272	ENSGALG00000050830|SV2A
ENSGALG00000009041		1.3966	0.0173109	18.9012	0.484478	2.8827	0.00394282	ENSGALG00000009041
ENSGALG00000053013		1.39652	2.09105e-06	115.113	0.264313	5.28358	1.26684e-07	ENSGALG00000053013
ENSGALG00000034868	KRT7	1.39596	0.182481	1009.56	0.785329	1.77754	0.0754792	ENSGALG00000034868|KRT7
ENSGALG00000051404		1.39534	0.642886	7.61759	1.87196	0.745394	0.456033	ENSGALG00000051404
ENSGALG00000002555	RET	1.39352	4.19482e-07	463.405	0.248731	5.60251	2.11275e-08	ENSGALG00000002555|RET
ENSGALG00000000364	STC1	1.39105	0.000189125	161.393	0.326806	4.25649	2.07661e-05	ENSGALG00000000364|STC1
ENSGALG00000007022	PGPEP1L	1.39104	0.727041	4.27974	2.37597	0.585461	0.558238	ENSGALG00000007022|PGPEP1L
ENSGALG00000015441	CD247	1.39096	0.000960362	94.2013	0.364093	3.82035	0.000133263	ENSGALG00000015441|CD247
ENSGALG00000032640	CRIM1	1.38835	9.14062e-10	1578.65	0.207727	6.68355	2.33227e-11	ENSGALG00000032640|CRIM1
ENSGALG00000047999		1.3881	NA	1.16384	5.04394	0.275202	0.783161	ENSGALG00000047999
ENSGALG00000014202	GABRA4	1.38801	0.0522298	41.9842	0.572082	2.42624	0.0152562	ENSGALG00000014202|GABRA4
ENSGALG00000047670		1.38778	0.0347662	38.2441	0.533367	2.60193	0.00927014	ENSGALG00000047670
ENSGALG00000016642		1.38736	0.700076	3.27668	2.17219	0.638694	0.523022	ENSGALG00000016642
ENSGALG00000047387		1.38579	0.373392	12.1401	1.07766	1.28592	0.19847	ENSGALG00000047387
ENSGALG00000050812		1.38545	0.662211	5.19606	1.95316	0.709338	0.478115	ENSGALG00000050812
ENSGALG00000021399		1.38527	2.89541e-10	192.624	0.201767	6.86568	6.61748e-12	ENSGALG00000021399
ENSGALG00000036044		1.38485	0.000483257	85.9416	0.345289	4.01069	6.05423e-05	ENSGALG00000036044
ENSGALG00000012944	DENND5B	1.38348	0.0303104	770.521	0.519907	2.66101	0.00779064	ENSGALG00000012944|DENND5B
ENSGALG00000012292	BANK1	1.38316	2.69704e-06	232.5	0.264534	5.22867	1.70736e-07	ENSGALG00000012292|BANK1
ENSGALG00000046795	Metazoa_SRP	1.37909	0.375609	73.9581	1.07652	1.28107	0.20017	ENSGALG00000046795|Metazoa_SRP
ENSGALG00000004849	WSCD2	1.37871	0.146741	24.9026	0.723093	1.90668	0.0565618	ENSGALG00000004849|WSCD2
ENSGALG00000051711		1.3782	0.137334	10.8476	0.709032	1.94377	0.0519228	ENSGALG00000051711
ENSGALG00000017272	VWF	1.37777	4.43634e-12	5054.1	0.183837	7.49451	6.65484e-14	ENSGALG00000017272|VWF
ENSGALG00000011511	CKB	1.3769	0.0102702	20072.8	0.448004	3.07341	0.00211626	ENSGALG00000011511|CKB
ENSGALG00000043654		1.37688	0.0343922	231.269	0.528249	2.60649	0.00914755	ENSGALG00000043654
ENSGALG00000048111		1.37588	0.553791	6.37328	1.49667	0.919291	0.357943	ENSGALG00000048111
ENSGALG00000050543		1.37463	0.714481	3.59214	2.24744	0.611642	0.540775	ENSGALG00000050543
ENSGALG00000025822	CYP1B1	1.3737	9.33961e-09	40809.1	0.218068	6.29944	2.98728e-10	ENSGALG00000025822|CYP1B1
ENSGALG00000005580	TMEM56	1.37334	0.0140538	2938.89	0.463881	2.96055	0.00307094	ENSGALG00000005580|TMEM56
ENSGALG00000039411	COL25A1	1.37328	0.513564	26.961	1.37564	0.998281	0.318143	ENSGALG00000039411|COL25A1
ENSGALG00000013900	MAP7	1.37252	0.00884234	268.758	0.439358	3.12392	0.00178461	ENSGALG00000013900|MAP7
ENSGALG00000051419		1.37207	0.600592	1088.83	1.65455	0.829268	0.406953	ENSGALG00000051419
ENSGALG00000037262	HOXC8	1.36926	NA	1.06352	5.08068	0.269504	0.787542	ENSGALG00000037262|HOXC8
ENSGALG00000019361	TAFA2	1.36879	0.495638	8.95717	1.32495	1.03309	0.301564	ENSGALG00000019361|TAFA2
ENSGALG00000047558	U5	1.36846	NA	1.63765	1.75686	0.778924	0.436024	ENSGALG00000047558|U5
ENSGALG00000002993	CA10	1.36738	1.99662e-08	3746.77	0.22176	6.16605	7.00189e-10	ENSGALG00000002993|CA10
ENSGALG00000038512	AGTR1	1.36687	0.00197272	77.8479	0.378559	3.61072	0.000305348	ENSGALG00000038512|AGTR1
ENSGALG00000048126		1.36614	NA	1.80874	1.57598	0.866849	0.386025	ENSGALG00000048126
ENSGALG00000011717		1.3657	5.89511e-10	1631	0.202254	6.75239	1.45426e-11	ENSGALG00000011717
ENSGALG00000010145	MDGA1	1.3657	1.04413e-13	1569.21	0.17056	8.00712	1.17424e-15	ENSGALG00000010145|MDGA1
ENSGALG00000005430	ALS2CL	1.36516	5.70823e-11	1100.31	0.191774	7.11856	1.09063e-12	ENSGALG00000005430|ALS2CL
ENSGALG00000037810		1.36441	NA	2.43436	3.10786	0.43902	0.660647	ENSGALG00000037810
ENSGALG00000008996	ANKEF1	1.36431	7.79813e-09	218.892	0.215521	6.33029	2.44708e-10	ENSGALG00000008996|ANKEF1
ENSGALG00000043556		1.36373	0.300328	73.5011	0.940047	1.45071	0.146862	ENSGALG00000043556
ENSGALG00000051018		1.3625	0.6052	5.10459	1.65989	0.820842	0.411736	ENSGALG00000051018
ENSGALG00000054508		1.36235	0.330638	17.9529	0.98763	1.37941	0.167768	ENSGALG00000054508
ENSGALG00000007419	MASP1	1.35964	5.45135e-05	4783.07	0.297926	4.56368	5.02649e-06	ENSGALG00000007419|MASP1
ENSGALG00000011687		1.35866	0.0104197	4644.83	0.442815	3.06822	0.00215337	ENSGALG00000011687
ENSGALG00000003747		1.35847	4.99015e-06	650.532	0.266246	5.10232	3.35513e-07	ENSGALG00000003747
ENSGALG00000013079		1.35693	0.550859	9.74766	1.46732	0.924766	0.355088	ENSGALG00000013079
ENSGALG00000006453	TF	1.35591	1.12841e-05	17154.5	0.275366	4.92403	8.47782e-07	ENSGALG00000006453|TF
ENSGALG00000004525	TSPAN10	1.35452	0.000325544	819.493	0.329016	4.11689	3.84023e-05	ENSGALG00000004525|TSPAN10
ENSGALG00000042819		1.35442	0.585921	3.88486	1.5825	0.855875	0.392067	ENSGALG00000042819
ENSGALG00000042570		1.35263	4.00387e-07	2925.1	0.24105	5.61141	2.0069e-08	ENSGALG00000042570
ENSGALG00000047693		1.35212	0.461413	8.05332	1.22879	1.10037	0.271173	ENSGALG00000047693
ENSGALG00000052080		1.35109	0.553497	9.13884	1.46875	0.919893	0.357629	ENSGALG00000052080
ENSGALG00000018557	SOD3	1.35007	0.00139196	158.884	0.363477	3.71431	0.000203756	ENSGALG00000018557|SOD3
ENSGALG00000050976		1.34889	0.00646075	62.7601	0.417387	3.23174	0.00123037	ENSGALG00000050976
ENSGALG00000036520		1.34886	0.723545	3.63918	2.2777	0.592201	0.553716	ENSGALG00000036520
ENSGALG00000030852		1.34832	0.584511	7.97077	1.56979	0.85892	0.390385	ENSGALG00000030852
ENSGALG00000004642	NMNAT2	1.34818	0.0621618	52.5526	0.575017	2.34459	0.0190481	ENSGALG00000004642|NMNAT2
ENSGALG00000042411	GASK1B	1.34666	3.0494e-08	1230.12	0.221114	6.09036	1.12654e-09	ENSGALG00000042411|GASK1B
ENSGALG00000031799		1.34376	NA	1.52894	4.41613	0.304284	0.760911	ENSGALG00000031799
ENSGALG00000055122		1.34215	NA	2.65254	1.21864	1.10135	0.270744	ENSGALG00000055122
ENSGALG00000033286	ARSJ	1.34164	6.45498e-10	926.45	0.19911	6.73816	1.60408e-11	ENSGALG00000033286|ARSJ
ENSGALG00000038075		1.34044	0.00199661	43.2764	0.371644	3.60679	0.000310013	ENSGALG00000038075
ENSGALG00000008428	CDK15	1.34037	1.04111e-08	364.649	0.213396	6.28112	3.36146e-10	ENSGALG00000008428|CDK15
ENSGALG00000036255	WNT7B	1.33982	0.378669	38.8506	1.0519	1.27372	0.202763	ENSGALG00000036255|WNT7B
ENSGALG00000015737	NCAM2	1.33911	0.000117486	221.638	0.306044	4.37557	1.21116e-05	ENSGALG00000015737|NCAM2
ENSGALG00000048562		1.33898	NA	2.40817	1.98049	0.676086	0.498986	ENSGALG00000048562
ENSGALG00000009725	SCG5	1.33856	2.07639e-08	1481.9	0.217352	6.15849	7.34438e-10	ENSGALG00000009725|SCG5
ENSGALG00000040929	C15orf62	1.33841	0.56845	8.99946	1.50172	0.89125	0.372795	ENSGALG00000040929|C15orf62
ENSGALG00000045478		1.33821	0.0407799	54.7007	0.527817	2.53536	0.011233	ENSGALG00000045478
ENSGALG00000006911	TMC5	1.33816	0.022009	24.5601	0.479522	2.79061	0.00526088	ENSGALG00000006911|TMC5
ENSGALG00000028115	SFN	1.33738	6.55899e-06	221.985	0.265224	5.04244	4.59633e-07	ENSGALG00000028115|SFN
ENSGALG00000036133	KLF15	1.33705	1.25708e-10	1685.82	0.191088	6.99702	2.61464e-12	ENSGALG00000036133|KLF15
ENSGALG00000000920	CGN	1.33661	2.24959e-12	707.083	0.176	7.59439	3.09247e-14	ENSGALG00000000920|CGN
ENSGALG00000011799		1.3366	NA	1.81122	3.54739	0.376783	0.706335	ENSGALG00000011799
ENSGALG00000049500		1.33603	0.0279623	43.6422	0.495988	2.69367	0.00706707	ENSGALG00000049500
ENSGALG00000026258	MAF	1.33577	3.03161e-31	1805.9	0.108738	12.2843	1.0998e-34	ENSGALG00000026258|MAF
ENSGALG00000034067	FMOD	1.33489	0.0210135	57.8642	0.475298	2.80854	0.00497671	ENSGALG00000034067|FMOD
ENSGALG00000013091	EPS8	1.33449	2.419e-08	1097.46	0.217672	6.13075	8.74636e-10	ENSGALG00000013091|EPS8
ENSGALG00000045938	RBBP8NL	1.33419	0.373243	26.2321	1.03714	1.28641	0.1983	ENSGALG00000045938|RBBP8NL
ENSGALG00000001167	KCNJ1	1.3335	3.11708e-08	663.75	0.219107	6.08606	1.1572e-09	ENSGALG00000001167|KCNJ1
ENSGALG00000006491	ANKRD1	1.33324	0.376249	20.0353	1.04225	1.27919	0.20083	ENSGALG00000006491|ANKRD1
ENSGALG00000022976		1.33177	NA	0.854346	5.0597	0.263212	0.792387	ENSGALG00000022976
ENSGALG00000046703		1.33171	NA	1.02953	2.19275	0.607323	0.543637	ENSGALG00000046703
ENSGALG00000040954	GPR37	1.33122	2.08998e-10	806.461	0.192434	6.9178	4.58712e-12	ENSGALG00000040954|GPR37
ENSGALG00000003105	ANKFN1	1.3309	0.812713	4.22393	3.17593	0.419059	0.675173	ENSGALG00000003105|ANKFN1
ENSGALG00000029989	gga-mir-301a	1.3306	NA	1.65788	1.83453	0.725309	0.468262	ENSGALG00000029989|gga-mir-301a
ENSGALG00000012142	KCNA4	1.33023	0.0531291	43.3004	0.550152	2.41794	0.0156088	ENSGALG00000012142|KCNA4
ENSGALG00000050891		1.33017	5.5689e-08	493.236	0.222375	5.98166	2.20878e-09	ENSGALG00000050891
ENSGALG00000036151	gga-mir-3538	1.33004	NA	2.28858	1.37217	0.969298	0.332397	ENSGALG00000036151|gga-mir-3538
ENSGALG00000040195		1.32999	0.366869	8.95117	1.02354	1.29941	0.193805	ENSGALG00000040195
ENSGALG00000006989		1.32857	0.0920308	31.285	0.617336	2.1521	0.0313892	ENSGALG00000006989
ENSGALG00000052556	SNORD83	1.32792	NA	0.598439	3.15512	0.420877	0.673845	ENSGALG00000052556|SNORD83
ENSGALG00000036883	MET	1.32753	1.71838e-06	557.272	0.249374	5.32344	1.01821e-07	ENSGALG00000036883|MET
ENSGALG00000044606	MEP1B	1.32589	0.424244	16.1946	1.12773	1.17571	0.23971	ENSGALG00000044606|MEP1B
ENSGALG00000009512	TFPI2	1.32514	3.94798e-10	4729.49	0.194382	6.81717	9.28485e-12	ENSGALG00000009512|TFPI2
ENSGALG00000007727		1.32506	NA	2.04796	4.01835	0.329751	0.741588	ENSGALG00000007727
ENSGALG00000025567	gga-mir-1686	1.3245	NA	0.729649	3.02097	0.438434	0.661072	ENSGALG00000025567|gga-mir-1686
ENSGALG00000029545	SMAD7B	1.32368	0.560479	311.638	1.46166	0.905602	0.365146	ENSGALG00000029545|SMAD7B
ENSGALG00000054766	ITGA2B	1.32234	1.63759e-06	749.207	0.247948	5.33312	9.65385e-08	ENSGALG00000054766|ITGA2B
ENSGALG00000007596		1.322	0.000995479	666.539	0.347024	3.80955	0.000139219	ENSGALG00000007596
ENSGALG00000028682	CBLN2	1.3213	0.211906	42.3007	0.78404	1.68524	0.0919423	ENSGALG00000028682|CBLN2
ENSGALG00000044849		1.32001	0.0204451	44.8027	0.468265	2.81893	0.00481835	ENSGALG00000044849
ENSGALG00000049992		1.31941	NA	1.96536	3.82983	0.34451	0.730463	ENSGALG00000049992
ENSGALG00000025557	RNase_MRP	1.31737	0.403072	14.1176	1.07806	1.22198	0.221715	ENSGALG00000025557|RNase_MRP
ENSGALG00000016154	ARC	1.31726	0.570864	11.3755	1.48761	0.885492	0.375891	ENSGALG00000016154|ARC
ENSGALG00000003114	NOG	1.3169	0.000153975	753.421	0.305682	4.30806	1.6469e-05	ENSGALG00000003114|NOG
ENSGALG00000005400	CACNA2D3	1.31664	0.595245	8.6256	1.56864	0.839349	0.401274	ENSGALG00000005400|CACNA2D3
ENSGALG00000005752	ABCA4	1.31609	6.85943e-06	1791.75	0.261567	5.03156	4.86493e-07	ENSGALG00000005752|ABCA4
ENSGALG00000054955		1.31563	NA	2.48462	3.3059	0.397964	0.690657	ENSGALG00000054955
ENSGALG00000037352	SOX14	1.31541	0.605472	3.55528	1.60432	0.81992	0.412262	ENSGALG00000037352|SOX14
ENSGALG00000016228	NYX	1.31439	0.35127	8.94981	0.986365	1.33256	0.182676	ENSGALG00000016228|NYX
ENSGALG00000032628	SRCIN1	1.31349	0.129516	73.8671	0.664717	1.97602	0.0481525	ENSGALG00000032628|SRCIN1
ENSGALG00000014861	NIM1K	1.31329	3.79885e-05	198.988	0.282471	4.64931	3.33051e-06	ENSGALG00000014861|NIM1K
ENSGALG00000002804	RND2	1.31256	7.52965e-06	632.021	0.261939	5.01096	5.41583e-07	ENSGALG00000002804|RND2
ENSGALG00000027885	C4orf19	1.3104	2.36694e-07	4369.23	0.229393	5.71248	1.11341e-08	ENSGALG00000027885|C4orf19
ENSGALG00000011274	DCN	1.31023	1.08829e-06	17905.5	0.241891	5.41662	6.07347e-08	ENSGALG00000011274|DCN
ENSGALG00000010645	ENPP6	1.30912	0.00316037	58.7157	0.378046	3.46286	0.000534467	ENSGALG00000010645|ENPP6
ENSGALG00000003925	MYPN	1.30873	NA	2.19157	3.27649	0.399432	0.689575	ENSGALG00000003925|MYPN
ENSGALG00000015835	GRIK1	1.30856	1.02818e-06	1451.26	0.241062	5.42833	5.68829e-08	ENSGALG00000015835|GRIK1
ENSGALG00000051274	B3GALT2	1.30847	0.00616927	77.7162	0.402811	3.24834	0.00116082	ENSGALG00000051274|B3GALT2
ENSGALG00000054821	NAALAD2	1.30795	1.54573e-09	413.324	0.198154	6.60065	4.09352e-11	ENSGALG00000054821|NAALAD2
ENSGALG00000046548		1.30776	0.164924	15.7406	0.711803	1.83725	0.0661731	ENSGALG00000046548
ENSGALG00000019030		1.30572	0.191778	15.7002	0.747115	1.74768	0.0805191	ENSGALG00000019030
ENSGALG00000047711	gga-mir-143	1.30483	NA	1.93993	1.54203	0.846176	0.397455	ENSGALG00000047711|gga-mir-143
ENSGALG00000037587	ENPP3	1.30108	0.00687328	206.783	0.405196	3.21099	0.00132279	ENSGALG00000037587|ENPP3
ENSGALG00000008332	F2	1.29863	0.772387	7.008	2.60267	0.49896	0.617807	ENSGALG00000008332|F2
ENSGALG00000005102	CDH4	1.29547	6.60145e-09	16805.6	0.203696	6.35984	2.01967e-10	ENSGALG00000005102|CDH4
ENSGALG00000049870		1.29541	NA	0.776199	5.06531	0.255741	0.798151	ENSGALG00000049870
ENSGALG00000031327		1.29537	0.621068	1712.52	1.64542	0.787257	0.431131	ENSGALG00000031327
ENSGALG00000051689		1.29506	0.810476	4.75658	3.05617	0.423753	0.671746	ENSGALG00000051689
ENSGALG00000002888	CASZ1	1.29491	0.00202652	227.328	0.359454	3.60242	0.000315269	ENSGALG00000002888|CASZ1
ENSGALG00000007815	ANKK1	1.2948	0.537789	9.93659	1.361	0.951359	0.341422	ENSGALG00000007815|ANKK1
ENSGALG00000016899	DCT	1.29449	1.35942e-14	180608	0.156472	8.27295	1.30689e-16	ENSGALG00000016899|DCT
ENSGALG00000039756	NKAIN2	1.29438	0.00179164	491.764	0.355701	3.63896	0.000273746	ENSGALG00000039756|NKAIN2
ENSGALG00000052478		1.29102	0.784279	3.50456	2.71029	0.476342	0.63383	ENSGALG00000052478
ENSGALG00000007028		1.28956	0.34449	14.0624	0.957475	1.34683	0.178035	ENSGALG00000007028
ENSGALG00000011269	EPYC	1.28874	0.317567	46.3622	0.914092	1.40986	0.158582	ENSGALG00000011269|EPYC
ENSGALG00000043167	TNFRSF11B	1.28855	1.42598e-10	1441.5	0.184669	6.97762	3.00226e-12	ENSGALG00000043167|TNFRSF11B
ENSGALG00000011141	ITGB6	1.28767	0.572985	16.918	1.46075	0.881513	0.37804	ENSGALG00000011141|ITGB6
ENSGALG00000040444	SEMA3C	1.28675	0.00304557	1045.84	0.370183	3.47599	0.000508976	ENSGALG00000040444|SEMA3C
ENSGALG00000004903	CHST8	1.28668	0.0581537	45.702	0.541727	2.37514	0.0175421	ENSGALG00000004903|CHST8
ENSGALG00000036360	TRPV4	1.28656	0.761752	4.42222	2.47933	0.518916	0.603819	ENSGALG00000036360|TRPV4
ENSGALG00000037138	KCNQ1	1.28524	0.000312447	313.465	0.311375	4.12765	3.66496e-05	ENSGALG00000037138|KCNQ1
ENSGALG00000038933	FABP7	1.28389	0.249498	8113.33	0.811808	1.58152	0.113759	ENSGALG00000038933|FABP7
ENSGALG00000021647	NRTN	1.28319	0.0154002	121.318	0.438575	2.92581	0.00343559	ENSGALG00000021647|NRTN
ENSGALG00000028602	HMP19	1.28275	0.00807558	1471.92	0.406404	3.15634	0.00159764	ENSGALG00000028602|HMP19
ENSGALG00000048658		1.28032	NA	2.08971	1.66938	0.766946	0.443114	ENSGALG00000048658
ENSGALG00000012177	NCKAP5	1.27994	1.00442e-08	5904.27	0.203576	6.28728	3.23086e-10	ENSGALG00000012177|NCKAP5
ENSGALG00000015034	ANKRD29	1.27952	0.377369	14.3755	1.00205	1.2769	0.201636	ENSGALG00000015034|ANKRD29
ENSGALG00000005147	AMY1A	1.27869	3.1399e-07	2833.32	0.225997	5.65798	1.53164e-08	ENSGALG00000005147|AMY1A
ENSGALG00000039320	ADGRF5	1.27819	5.22754e-11	1037.98	0.179241	7.13111	9.95631e-13	ENSGALG00000039320|ADGRF5
ENSGALG00000040468		1.27786	NA	0.592833	4.22076	0.302757	0.762075	ENSGALG00000040468
ENSGALG00000035230	CSMD1	1.27724	0.000383681	308.445	0.313598	4.07284	4.64435e-05	ENSGALG00000035230|CSMD1
ENSGALG00000041233		1.27701	1.17204e-07	1272.89	0.218428	5.84636	5.02435e-09	ENSGALG00000041233
ENSGALG00000012362	THSD7B	1.27635	3.59218e-05	298.258	0.273695	4.6634	3.11023e-06	ENSGALG00000012362|THSD7B
ENSGALG00000009523	CNTN1	1.27599	0.00217788	795.49	0.356537	3.57883	0.000345137	ENSGALG00000009523|CNTN1
ENSGALG00000031112	COL5A2	1.27591	8.37861e-17	38680.7	0.143186	8.91086	5.06372e-19	ENSGALG00000031112|COL5A2
ENSGALG00000054033		1.27445	0.560201	5.5064	1.40548	0.906776	0.364525	ENSGALG00000054033
ENSGALG00000033885	RAP1GAP2	1.2739	0.00600061	212.065	0.391155	3.25676	0.00112691	ENSGALG00000033885|RAP1GAP2
ENSGALG00000014184		1.27389	0.589807	2680.17	1.50057	0.848939	0.395915	ENSGALG00000014184
ENSGALG00000047886		1.27352	NA	1.72874	1.53052	0.832085	0.405361	ENSGALG00000047886
ENSGALG00000052431		1.27325	NA	1.6814	4.49544	0.283231	0.776999	ENSGALG00000052431
ENSGALG00000008759	LAMP3	1.27312	0.597888	11.2421	1.52565	0.834476	0.404013	ENSGALG00000008759|LAMP3
ENSGALG00000008747	ITGA8	1.27234	4.69641e-06	2804.65	0.248764	5.11464	3.14343e-07	ENSGALG00000008747|ITGA8
ENSGALG00000016774	NPAS2	1.27137	0.000775193	224.242	0.327667	3.88007	0.000104428	ENSGALG00000016774|NPAS2
ENSGALG00000052136		1.27073	0.665305	6.20379	1.80733	0.7031	0.481993	ENSGALG00000052136
ENSGALG00000054431		1.27052	2.99591e-05	722.122	0.270056	4.70463	2.54324e-06	ENSGALG00000054431
ENSGALG00000032348	LTB4R	1.27048	NA	1.63392	3.01952	0.420757	0.673933	ENSGALG00000032348|LTB4R
ENSGALG00000051658		1.27017	0.001794	56.1021	0.34909	3.63852	0.000274215	ENSGALG00000051658
ENSGALG00000031425	PMP22	1.2695	4.25366e-11	2069.01	0.177264	7.16162	7.97289e-13	ENSGALG00000031425|PMP22
ENSGALG00000050566		1.26859	0.254109	10.6692	0.808459	1.56914	0.116615	ENSGALG00000050566
ENSGALG00000053128		1.26854	0.66124	4.89691	1.7824	0.711702	0.476649	ENSGALG00000053128
ENSGALG00000000703	SLC45A3	1.26681	9.64321e-06	549.068	0.255537	4.95745	7.14247e-07	ENSGALG00000000703|SLC45A3
ENSGALG00000031197		1.26673	0.0901234	350.566	0.585774	2.16249	0.0305806	ENSGALG00000031197
ENSGALG00000051083		1.26665	0.010443	66.7493	0.412936	3.06743	0.00215911	ENSGALG00000051083
ENSGALG00000048301		1.26611	0.0716595	30.0722	0.555627	2.2787	0.0226848	ENSGALG00000048301
ENSGALG00000034305		1.2661	3.01602e-06	381.393	0.2432	5.20602	1.92935e-07	ENSGALG00000034305
ENSGALG00000040275	RCSD1	1.26539	4.06214e-13	1757.35	0.161668	7.82712	4.99192e-15	ENSGALG00000040275|RCSD1
ENSGALG00000049107		1.26406	5.79775e-05	131.477	0.277941	4.54794	5.41746e-06	ENSGALG00000049107
ENSGALG00000027788	CPE	1.26396	4.25138e-17	19950	0.140575	8.99136	2.44199e-19	ENSGALG00000027788|CPE
ENSGALG00000015366		1.2629	0.311121	28.8754	0.886496	1.4246	0.154272	ENSGALG00000015366
ENSGALG00000008285	NAPEPLD	1.26274	2.07386e-11	6355.96	0.173672	7.2708	3.57367e-13	ENSGALG00000008285|NAPEPLD
ENSGALG00000006388	IL16	1.26212	3.78705e-09	7466.06	0.195568	6.4536	1.09222e-10	ENSGALG00000006388|IL16
ENSGALG00000002739	INPP5K	1.26087	1.7772e-11	23611	0.172886	7.29305	3.03024e-13	ENSGALG00000002739|INPP5K
ENSGALG00000016615	GPR143	1.26053	2.61375e-10	16821.8	0.183169	6.88179	5.91053e-12	ENSGALG00000016615|GPR143
ENSGALG00000050369		1.26037	0.758186	8.44474	2.39491	0.52627	0.598701	ENSGALG00000050369
ENSGALG00000040704	SPIN1W	1.26023	0.642698	2088.68	1.68979	0.745791	0.455794	ENSGALG00000040704|SPIN1W
ENSGALG00000029862		1.25998	0.166847	24.8407	0.68825	1.83069	0.0671462	ENSGALG00000029862
ENSGALG00000016653	FAM167A	1.25965	0.0662758	22.5024	0.544069	2.31524	0.0205998	ENSGALG00000016653|FAM167A
ENSGALG00000020084	CAPN13	1.25956	0.584986	18.307	1.46841	0.857773	0.391018	ENSGALG00000020084|CAPN13
ENSGALG00000002551	CFAP70	1.25924	0.000744921	68.5557	0.323551	3.89193	9.94489e-05	ENSGALG00000002551|CFAP70
ENSGALG00000049062		1.25824	0.351647	29.2627	0.945017	1.33145	0.183042	ENSGALG00000049062
ENSGALG00000046711		1.25812	NA	1.26892	3.51234	0.3582	0.720194	ENSGALG00000046711
ENSGALG00000047052		1.25797	NA	1.46859	2.55954	0.491485	0.623084	ENSGALG00000047052
ENSGALG00000053674		1.25796	NA	0.719723	3.10862	0.404667	0.685722	ENSGALG00000053674
ENSGALG00000021856		1.25795	NA	1.36854	2.91733	0.431199	0.666324	ENSGALG00000021856
ENSGALG00000047137		1.25787	NA	1.56958	4.07877	0.308393	0.757783	ENSGALG00000047137
ENSGALG00000054177		1.25785	NA	0.555997	5.26765	0.238787	0.81127	ENSGALG00000054177
ENSGALG00000047006		1.25784	NA	0.903148	4.9686	0.253158	0.800146	ENSGALG00000047006
ENSGALG00000049044		1.25784	NA	0.694941	5.25221	0.239487	0.810728	ENSGALG00000049044
ENSGALG00000037777	MSC	1.25768	0.0160427	68.1593	0.432015	2.91118	0.00360062	ENSGALG00000037777|MSC
ENSGALG00000048505		1.25759	NA	0.960592	1.66396	0.755786	0.449778	ENSGALG00000048505
ENSGALG00000006076	RASGEF1C	1.25732	0.0517675	36.5938	0.517193	2.43104	0.0150554	ENSGALG00000006076|RASGEF1C
ENSGALG00000009606		1.25546	3.48885e-05	164.674	0.268812	4.67041	3.00599e-06	ENSGALG00000009606
ENSGALG00000001442	OPCML	1.25264	0.0248935	124.028	0.457102	2.7404	0.00613645	ENSGALG00000001442|OPCML
ENSGALG00000040855	PTPRR	1.25238	0.000376811	87.2633	0.307073	4.07844	4.53385e-05	ENSGALG00000040855|PTPRR
ENSGALG00000048525		1.25215	NA	0.615648	2.63651	0.474928	0.634838	ENSGALG00000048525
ENSGALG00000039553	SULF1	1.25029	9.47574e-06	7500.68	0.252015	4.96117	7.00697e-07	ENSGALG00000039553|SULF1
ENSGALG00000016199	CRYAA	1.24962	0.0138118	80.9413	0.421149	2.96717	0.00300554	ENSGALG00000016199|CRYAA
ENSGALG00000032749		1.24937	0.172784	86.3789	0.690371	1.80971	0.0703402	ENSGALG00000032749
ENSGALG00000007681	HTR2B	1.24904	0.00133972	507.494	0.335282	3.72533	0.000195056	ENSGALG00000007681|HTR2B
ENSGALG00000046005		1.24889	0.120772	42.9373	0.619991	2.01437	0.043971	ENSGALG00000046005
ENSGALG00000019663	ACBD7	1.24858	0.000686779	3948.91	0.318976	3.91435	9.06486e-05	ENSGALG00000019663|ACBD7
ENSGALG00000007771	FAM210B	1.24769	6.56925e-15	4580.51	0.14908	8.36924	5.79908e-17	ENSGALG00000007771|FAM210B
ENSGALG00000014923	ARHGEF28	1.24754	1.17351e-07	390.059	0.213412	5.84569	5.04482e-09	ENSGALG00000014923|ARHGEF28
ENSGALG00000054411		1.24709	0.666967	7.12993	1.78335	0.699296	0.484367	ENSGALG00000054411
ENSGALG00000051881		1.24688	0.656378	7.85421	1.73129	0.720205	0.471399	ENSGALG00000051881
ENSGALG00000046860		1.24583	0.632385	7.66582	1.62851	0.765012	0.444264	ENSGALG00000046860
ENSGALG00000009514	NRCAM	1.2454	0.00437606	1227.76	0.370699	3.3596	0.000780542	ENSGALG00000009514|NRCAM
ENSGALG00000050728		1.2453	0.655038	10.8208	1.72319	0.722671	0.469882	ENSGALG00000050728
ENSGALG00000055117		1.2452	1.07715e-06	7612.92	0.22979	5.41885	5.99829e-08	ENSGALG00000055117
ENSGALG00000002287	CRB1	1.24461	0.185594	74.242	0.704126	1.7676	0.0771286	ENSGALG00000002287|CRB1
ENSGALG00000033589	SYN3	1.24422	0.377504	10.9944	0.974848	1.27632	0.201842	ENSGALG00000033589|SYN3
ENSGALG00000046931		1.24333	0.252155	8.00635	0.789415	1.57501	0.115255	ENSGALG00000046931
ENSGALG00000004814		1.24297	3.13514e-10	976.217	0.181362	6.85356	7.20329e-12	ENSGALG00000004814
ENSGALG00000048542		1.24179	0.551944	1969.85	1.34624	0.922419	0.35631	ENSGALG00000048542
ENSGALG00000013703	DIPK1C	1.24151	7.28523e-07	2784.98	0.225837	5.4974	3.85427e-08	ENSGALG00000013703|DIPK1C
ENSGALG00000016014	RCAN1	1.24116	6.32233e-05	12777.6	0.2742	4.52647	5.99778e-06	ENSGALG00000016014|RCAN1
ENSGALG00000002637	RBP7	1.24106	0.0134646	53.8837	0.416936	2.97661	0.00291453	ENSGALG00000002637|RBP7
ENSGALG00000005801	CHRNA4	1.24054	5.50934e-09	1336.91	0.194123	6.39048	1.65369e-10	ENSGALG00000005801|CHRNA4
ENSGALG00000045636		1.24022	0.721334	6.95897	2.07873	0.596622	0.550759	ENSGALG00000045636
ENSGALG00000026086	CRYBB2	1.24007	0.278407	96.2099	0.824	1.50493	0.132341	ENSGALG00000026086|CRYBB2
ENSGALG00000047383		1.23957	0.522692	13.2756	1.26507	0.979849	0.327161	ENSGALG00000047383
ENSGALG00000002479	MAT1A	1.2384	1.69705e-11	690.599	0.169632	7.30052	2.86661e-13	ENSGALG00000002479|MAT1A
ENSGALG00000039080	CD44	1.2378	0.00071536	869.131	0.317118	3.90328	9.48969e-05	ENSGALG00000039080|CD44
ENSGALG00000008457	RIN2	1.23773	4.1742e-25	4570.08	0.112381	11.0137	3.28101e-28	ENSGALG00000008457|RIN2
ENSGALG00000016557	BMX	1.23728	0.466229	15.8622	1.13481	1.0903	0.275582	ENSGALG00000016557|BMX
ENSGALG00000019157	SMPX	1.23604	NA	2.5174	2.98359	0.414278	0.67867	ENSGALG00000019157|SMPX
ENSGALG00000007781	GAL3ST1	1.23566	0.0141278	123.254	0.417641	2.95867	0.00308969	ENSGALG00000007781|GAL3ST1
ENSGALG00000051022		1.23473	2.91486e-06	462.56	0.236861	5.21288	1.85935e-07	ENSGALG00000051022
ENSGALG00000000607	GPR37L1	1.2343	0.00152596	2500	0.334806	3.68663	0.000227248	ENSGALG00000000607|GPR37L1
ENSGALG00000034533		1.23323	0.0561174	117.787	0.515812	2.39086	0.0168091	ENSGALG00000034533
ENSGALG00000050688		1.23192	0.550985	21.9808	1.33292	0.92423	0.355366	ENSGALG00000050688
ENSGALG00000027571		1.23187	7.5017e-06	1482.99	0.245787	5.01194	5.38849e-07	ENSGALG00000027571
ENSGALG00000021791	gga-mir-144	1.23096	0.221644	8.4513	0.742591	1.65766	0.0973871	ENSGALG00000021791|gga-mir-144
ENSGALG00000054209		1.23059	1.07749e-10	811.976	0.175281	7.02064	2.20853e-12	ENSGALG00000054209
ENSGALG00000037387	CLSTN2	1.22914	6.76523e-05	899.809	0.272545	4.50985	6.48749e-06	ENSGALG00000037387|CLSTN2
ENSGALG00000045740		1.22874	0.0724797	218.784	0.540452	2.27353	0.0229942	ENSGALG00000045740
ENSGALG00000005140	RRAD	1.22845	0.0737589	93.2327	0.542564	2.26415	0.023565	ENSGALG00000005140|RRAD
ENSGALG00000053334		1.22813	NA	2.63862	3.07379	0.399551	0.689487	ENSGALG00000053334
ENSGALG00000039001	FILIP1	1.2278	1.27457e-16	1105.59	0.138647	8.85561	8.32296e-19	ENSGALG00000039001|FILIP1
ENSGALG00000009612	TGFB2	1.2276	0.0785882	1854.97	0.550077	2.23169	0.0256354	ENSGALG00000009612|TGFB2
ENSGALG00000033408	ZBTB7C	1.22738	0.350586	9.95863	0.919608	1.33468	0.181981	ENSGALG00000033408|ZBTB7C
ENSGALG00000026305	OTOL1	1.22718	0.821651	2.85931	3.05762	0.401351	0.688162	ENSGALG00000026305|OTOL1
ENSGALG00000007839	NCAM1	1.22701	9.70171e-07	10346	0.22556	5.43986	5.33215e-08	ENSGALG00000007839|NCAM1
ENSGALG00000036195		1.22428	0.402483	3.84979	1.00047	1.22371	0.221063	ENSGALG00000036195
ENSGALG00000051585		1.22418	0.33922	8.08444	0.900806	1.35898	0.174153	ENSGALG00000051585
ENSGALG00000032736	MGLL	1.2219	0.000573029	9828.21	0.308229	3.96426	7.36252e-05	ENSGALG00000032736|MGLL
ENSGALG00000003939	KLF2	1.22134	4.07218e-05	1364.65	0.263636	4.63268	3.60954e-06	ENSGALG00000003939|KLF2
ENSGALG00000053523		1.22048	0.0390139	57.8117	0.477791	2.55443	0.0106363	ENSGALG00000053523
ENSGALG00000001863	VTG2	1.219	0.0302232	114.533	0.457874	2.6623	0.00776091	ENSGALG00000001863|VTG2
ENSGALG00000013149	MOCOS	1.21847	0.0219439	47.3529	0.436441	2.79185	0.00524084	ENSGALG00000013149|MOCOS
ENSGALG00000003213	LGALS2	1.21711	0.166489	24.2569	0.664335	1.83207	0.0669417	ENSGALG00000003213|LGALS2
ENSGALG00000051101		1.21619	0.596963	26.0399	1.45427	0.836289	0.402993	ENSGALG00000051101
ENSGALG00000003759	RORA	1.21554	0.00973357	260.606	0.393177	3.09158	0.00199097	ENSGALG00000003759|RORA
ENSGALG00000008725	KIF16B	1.2145	3.84702e-22	4019.36	0.117938	10.2978	7.2107e-25	ENSGALG00000008725|KIF16B
ENSGALG00000033974	HGF	1.21435	0.0214225	1549.43	0.433566	2.80085	0.00509689	ENSGALG00000033974|HGF
ENSGALG00000047426		1.21281	0.53885	110.192	1.27815	0.948878	0.342682	ENSGALG00000047426
ENSGALG00000052560		1.21217	NA	0.788477	5.02944	0.241016	0.809543	ENSGALG00000052560
ENSGALG00000051233		1.21195	NA	0.811436	5.1037	0.237465	0.812296	ENSGALG00000051233
ENSGALG00000003594	ANK1	1.21103	0.0636963	2293.05	0.518979	2.33349	0.0196223	ENSGALG00000003594|ANK1
ENSGALG00000007065	GJD4	1.2097	NA	2.64255	2.43	0.497821	0.61861	ENSGALG00000007065|GJD4
ENSGALG00000043185	MATN1	1.209	0.0547524	41.4693	0.502965	2.40374	0.0162281	ENSGALG00000043185|MATN1
ENSGALG00000039206	ARID5A	1.20897	3.05442e-06	2589.78	0.232339	5.20349	1.95576e-07	ENSGALG00000039206|ARID5A
ENSGALG00000038984		1.20869	0.416019	9.31328	1.0128	1.19341	0.232709	ENSGALG00000038984
ENSGALG00000026948	ADD2	1.20772	0.00233133	313.315	0.339352	3.5589	0.000372415	ENSGALG00000026948|ADD2
ENSGALG00000011859	GBE	1.20762	4.54809e-05	193291	0.262203	4.60568	4.11113e-06	ENSGALG00000011859|GBE
ENSGALG00000008881	RGS3	1.20752	1.18991e-07	1307.05	0.206663	5.84291	5.12973e-09	ENSGALG00000008881|RGS3
ENSGALG00000030707		1.20738	0.571246	145.904	1.3649	0.884595	0.376375	ENSGALG00000030707
ENSGALG00000016281	DMD	1.20705	1.83999e-07	14751	0.20958	5.75935	8.44398e-09	ENSGALG00000016281|DMD
ENSGALG00000010050	LRFN2	1.20668	0.000409098	233.624	0.297539	4.05556	5.00148e-05	ENSGALG00000010050|LRFN2
ENSGALG00000020392	PRIMA1	1.20568	0.0547686	31.2215	0.501623	2.40356	0.0162362	ENSGALG00000020392|PRIMA1
ENSGALG00000019932		1.20551	0.191868	34.6605	0.689949	1.74725	0.0805945	ENSGALG00000019932
ENSGALG00000012505	LRFN5	1.20546	0.0467658	170.76	0.486801	2.47629	0.0132756	ENSGALG00000012505|LRFN5
ENSGALG00000053297		1.20479	0.468904	9.81839	1.11029	1.08511	0.277872	ENSGALG00000053297
ENSGALG00000053407		1.20404	0.512993	5.56032	1.20464	0.999497	0.317554	ENSGALG00000053407
ENSGALG00000003726	EGFLAM	1.20352	2.63119e-07	2955.24	0.211439	5.69205	1.25522e-08	ENSGALG00000003726|EGFLAM
ENSGALG00000030140	CCDC3	1.20288	0.498708	9.95965	1.17164	1.02666	0.30458	ENSGALG00000030140|CCDC3
ENSGALG00000022875		1.20235	0.0682617	133.429	0.522251	2.30224	0.0213217	ENSGALG00000022875
ENSGALG00000054570		1.20233	0.164978	24.4492	0.654494	1.83704	0.0662045	ENSGALG00000054570
ENSGALG00000051340		1.20207	0.839253	3.39024	3.27773	0.366739	0.713814	ENSGALG00000051340
ENSGALG00000031211	LBX2	1.20186	0.687706	5.57208	1.81916	0.660668	0.508825	ENSGALG00000031211|LBX2
ENSGALG00000011446	TNFAIP2	1.20029	1.09163e-06	1149.77	0.221631	5.41569	6.10529e-08	ENSGALG00000011446|TNFAIP2
ENSGALG00000040842	HSPB2	1.19983	NA	2.67577	1.55453	0.771833	0.440213	ENSGALG00000040842|HSPB2
ENSGALG00000015322	IMPG2	1.19946	0.00628232	173.848	0.369947	3.24225	0.00118589	ENSGALG00000015322|IMPG2
ENSGALG00000011742	ART4	1.19933	0.66197	6.00437	1.68928	0.709969	0.477723	ENSGALG00000011742|ART4
ENSGALG00000005725	CSF1R	1.19914	4.09304e-08	4520.06	0.198637	6.03685	1.57149e-09	ENSGALG00000005725|CSF1R
ENSGALG00000029857		1.1977	0.0693848	33.8785	0.522067	2.29415	0.0217816	ENSGALG00000029857
ENSGALG00000050462		1.19769	NA	0.908854	5.06688	0.236375	0.813141	ENSGALG00000050462
ENSGALG00000047661	gga-mir-1563	1.19592	NA	1.02728	1.92084	0.622602	0.533546	ENSGALG00000047661|gga-mir-1563
ENSGALG00000001926	HSPB1	1.19578	0.0720274	232.515	0.52527	2.2765	0.0228159	ENSGALG00000001926|HSPB1
ENSGALG00000015388	PRDM1	1.19489	0.00061702	392.875	0.30299	3.94366	8.02473e-05	ENSGALG00000015388|PRDM1
ENSGALG00000016804	SLC5A7	1.1945	0.0352065	297.605	0.459958	2.59698	0.00940482	ENSGALG00000016804|SLC5A7
ENSGALG00000007740		1.19442	0.00139043	253.608	0.321532	3.71478	0.000203377	ENSGALG00000007740
ENSGALG00000010009	TTC29	1.19326	0.00322031	238.764	0.345189	3.45684	0.000546552	ENSGALG00000010009|TTC29
ENSGALG00000016186	PDE9A	1.19164	2.3181e-10	6272.28	0.172663	6.90155	5.14385e-12	ENSGALG00000016186|PDE9A
ENSGALG00000013606	FGL1	1.19156	5.53752e-05	176.961	0.261325	4.5597	5.12269e-06	ENSGALG00000013606|FGL1
ENSGALG00000000498	ACE	1.18996	2.90473e-05	449.431	0.252523	4.7123	2.44933e-06	ENSGALG00000000498|ACE
ENSGALG00000047128		1.18935	0.613863	7.56456	1.4816	0.802747	0.422121	ENSGALG00000047128
ENSGALG00000010764	FBXO8	1.18823	6.37765e-25	1163.65	0.10839	10.9626	5.7842e-28	ENSGALG00000010764|FBXO8
ENSGALG00000023581	UTS2R	1.18816	3.05364e-05	206.845	0.252795	4.70008	2.60064e-06	ENSGALG00000023581|UTS2R
ENSGALG00000020615	STK32C	1.18776	0.0550268	133.274	0.494683	2.40106	0.0163476	ENSGALG00000020615|STK32C
ENSGALG00000008085	NEFH	1.18773	0.0926243	15.9519	0.55273	2.14883	0.0316476	ENSGALG00000008085|NEFH
ENSGALG00000011889		1.18642	0.0168143	151.636	0.409941	2.89412	0.00380225	ENSGALG00000011889
ENSGALG00000007441	MAP6	1.18515	0.00871277	929.891	0.378726	3.12932	0.00175214	ENSGALG00000007441|MAP6
ENSGALG00000009791	PROX1	1.18375	0.0258284	118.27	0.434309	2.72559	0.00641858	ENSGALG00000009791|PROX1
ENSGALG00000006216	MYOD1	1.18364	0.18729	19.7106	0.671782	1.76194	0.0780799	ENSGALG00000006216|MYOD1
ENSGALG00000006258	SPOCK1	1.18307	4.32427e-07	349.013	0.211383	5.59682	2.18318e-08	ENSGALG00000006258|SPOCK1
ENSGALG00000033517	VSX2	1.18247	NA	4530.92	0.765145	1.54542	NA	ENSGALG00000033517|VSX2
ENSGALG00000048352		1.18246	NA	2.47749	3.33511	0.354548	0.722928	ENSGALG00000048352
ENSGALG00000038425		1.18235	0.295076	24.7629	0.807652	1.46393	0.143212	ENSGALG00000038425
ENSGALG00000039817	NOG2	1.18112	0.0275702	24.0849	0.437485	2.69981	0.00693798	ENSGALG00000039817|NOG2
ENSGALG00000049603		1.18081	NA	1.3652	4.45867	0.264834	0.791137	ENSGALG00000049603
ENSGALG00000028759	LYPD6B	1.18074	2.75077e-05	476.679	0.249848	4.72582	2.29189e-06	ENSGALG00000028759|LYPD6B
ENSGALG00000050647		1.1803	0.598801	239.783	1.41717	0.832856	0.404926	ENSGALG00000050647
ENSGALG00000006677	P4HA2	1.17975	4.13682e-16	1472.13	0.135382	8.71427	2.92647e-18	ENSGALG00000006677|P4HA2
ENSGALG00000003433	DPEP2	1.17967	0.0248106	181.398	0.430224	2.74198	0.00610702	ENSGALG00000003433|DPEP2
ENSGALG00000030420	ECEL1	1.17828	0.028378	394.618	0.438437	2.68747	0.00719961	ENSGALG00000030420|ECEL1
ENSGALG00000003138	OXTR	1.17824	0.139644	14.7676	0.609154	1.93422	0.053086	ENSGALG00000003138|OXTR
ENSGALG00000009686	PPP1R9A	1.17795	5.65066e-06	3050.22	0.232138	5.07436	3.88805e-07	ENSGALG00000009686|PPP1R9A
ENSGALG00000009368	RGS6	1.17731	0.488329	17.5017	1.12325	1.04813	0.29458	ENSGALG00000009368|RGS6
ENSGALG00000009493	TMEM229B	1.17689	2.34254e-19	5002.16	0.122738	9.58867	8.92315e-22	ENSGALG00000009493|TMEM229B
ENSGALG00000007282	CNGA2	1.1757	0.0511721	29.1846	0.482555	2.4364	0.0148344	ENSGALG00000007282|CNGA2
ENSGALG00000047141		1.17561	0.00683406	121.603	0.365907	3.21287	0.00131418	ENSGALG00000047141
ENSGALG00000008486	CACNA2D1	1.17535	4.17307e-05	1390.97	0.254045	4.62654	3.71821e-06	ENSGALG00000008486|CACNA2D1
ENSGALG00000036189	ANGPT2	1.17447	1.02125e-06	3357.01	0.216296	5.42993	5.63757e-08	ENSGALG00000036189|ANGPT2
ENSGALG00000013625		1.17435	0.0864351	42.5974	0.537866	2.18335	0.0290103	ENSGALG00000013625
ENSGALG00000038583		1.17346	0.400785	11.509	0.956348	1.22702	0.219815	ENSGALG00000038583
ENSGALG00000034905		1.17238	0.615823	326.323	1.46683	0.799261	0.424139	ENSGALG00000034905
ENSGALG00000048847		1.17228	NA	1.69025	3.9954	0.293408	0.769211	ENSGALG00000048847
ENSGALG00000001437	NTM	1.17205	0.0250806	259.857	0.428127	2.73762	0.00618865	ENSGALG00000001437|NTM
ENSGALG00000047682		1.17194	0.157071	66.1004	0.628167	1.86564	0.0620915	ENSGALG00000047682
ENSGALG00000012985	SLC6A13	1.17187	9.6567e-07	1231.91	0.215383	5.44089	5.30158e-08	ENSGALG00000012985|SLC6A13
ENSGALG00000005061	PPM1E	1.17112	4.95584e-05	1175.5	0.255377	4.58584	4.52165e-06	ENSGALG00000005061|PPM1E
ENSGALG00000047540		1.17098	0.408863	5.94804	0.968824	1.20866	0.226792	ENSGALG00000047540
ENSGALG00000039040	PAX1	1.17082	NA	1.97685	4.07304	0.287456	0.773763	ENSGALG00000039040|PAX1
ENSGALG00000053245		1.1708	0.498912	25.0803	1.14076	1.02633	0.304735	ENSGALG00000053245
ENSGALG00000051320		1.1706	0.412868	6.00122	0.975231	1.20033	0.230012	ENSGALG00000051320
ENSGALG00000003578	FN1	1.17054	1.19483e-05	68900.5	0.238348	4.91104	9.05928e-07	ENSGALG00000003578|FN1
ENSGALG00000034488		1.17042	0.638117	746.817	1.55131	0.75447	0.450567	ENSGALG00000034488
ENSGALG00000016473	OSR1	1.1703	0.0140262	165.068	0.395207	2.96124	0.00306407	ENSGALG00000016473|OSR1
ENSGALG00000031163	ZNRF2	1.16926	0.000238629	340.929	0.278566	4.19744	2.69952e-05	ENSGALG00000031163|ZNRF2
ENSGALG00000039023		1.16912	0.450035	3218.45	1.04084	1.12325	0.261331	ENSGALG00000039023
ENSGALG00000054675	TMEM272	1.16868	0.452534	10.7208	1.04481	1.11856	0.263328	ENSGALG00000054675|TMEM272
ENSGALG00000046455		1.16765	0.33272	11.5699	0.849308	1.37482	0.169186	ENSGALG00000046455
ENSGALG00000002789	MAP2	1.16626	0.000206911	1119.89	0.275419	4.23449	2.29068e-05	ENSGALG00000002789|MAP2
ENSGALG00000003126	ERBB4	1.16559	0.0796954	82.8207	0.523988	2.22447	0.026117	ENSGALG00000003126|ERBB4
ENSGALG00000029485		1.16423	2.43389e-05	378.496	0.2449	4.75388	1.9955e-06	ENSGALG00000029485
ENSGALG00000011442	TGFBR2	1.16417	6.37757e-13	2229.86	0.149906	7.76604	8.09777e-15	ENSGALG00000011442|TGFBR2
ENSGALG00000015675		1.164	8.77534e-17	888.08	0.130719	8.90458	5.35891e-19	ENSGALG00000015675
ENSGALG00000053275		1.16354	0.0088387	82.458	0.372437	3.12413	0.00178334	ENSGALG00000053275
ENSGALG00000039311	SMAGP	1.1632	0.282978	24.799	0.778631	1.4939	0.135201	ENSGALG00000039311|SMAGP
ENSGALG00000035935		1.16162	0.000227887	424.015	0.275989	4.20895	2.5656e-05	ENSGALG00000035935
ENSGALG00000053330		1.16162	0.343726	20.3232	0.861185	1.34886	0.177381	ENSGALG00000053330
ENSGALG00000037285	KCNK9	1.16129	NA	1.25696	4.85853	0.23902	0.81109	ENSGALG00000037285|KCNK9
ENSGALG00000012044	ANK2	1.161	1.33364e-06	3052.91	0.215995	5.37514	7.65236e-08	ENSGALG00000012044|ANK2
ENSGALG00000011806		1.16073	0.0250037	42.2068	0.423799	2.73887	0.00616513	ENSGALG00000011806
ENSGALG00000013454	HOXB1	1.16005	0.129043	42.0663	0.586479	1.97799	0.0479299	ENSGALG00000013454|HOXB1
ENSGALG00000041042	GABRG3	1.15933	0.0126529	89.2868	0.386521	2.9994	0.00270516	ENSGALG00000041042|GABRG3
ENSGALG00000025233	gga-mir-1722	1.15841	NA	0.678423	2.4841	0.466328	0.640981	ENSGALG00000025233|gga-mir-1722
ENSGALG00000015458	ILDR2	1.15831	5.27741e-09	4403.49	0.181039	6.39811	1.57311e-10	ENSGALG00000015458|ILDR2
ENSGALG00000007045	ADGRA1	1.15779	5.8379e-06	632.425	0.228482	5.06732	4.03453e-07	ENSGALG00000007045|ADGRA1
ENSGALG00000040205		1.15745	0.0374074	55.411	0.450107	2.5715	0.0101259	ENSGALG00000040205
ENSGALG00000052906		1.15656	0.754586	3.07203	2.17125	0.532671	0.594261	ENSGALG00000052906
ENSGALG00000022896	IRX4	1.1563	0.399571	25.3453	0.940412	1.22957	0.218859	ENSGALG00000022896|IRX4
ENSGALG00000001955	AANAT	1.15547	0.00142808	97.8657	0.311734	3.70658	0.00021008	ENSGALG00000001955|AANAT
ENSGALG00000001645	KCNT1	1.15463	0.00305747	43.2832	0.332284	3.47484	0.00051115	ENSGALG00000001645|KCNT1
ENSGALG00000012612	FBP2	1.15126	0.000178812	383.69	0.269584	4.27049	1.9504e-05	ENSGALG00000012612|FBP2
ENSGALG00000015544	ALDOB	1.15062	0.0218861	1237.12	0.411962	2.79303	0.00522175	ENSGALG00000015544|ALDOB
ENSGALG00000051676	INA	1.15037	0.0308717	50.6794	0.433558	2.65332	0.00797038	ENSGALG00000051676|INA
ENSGALG00000026276	TCF15	1.15026	0.00392699	547.238	0.338871	3.39437	0.000687859	ENSGALG00000026276|TCF15
ENSGALG00000052434		1.14897	NA	0.664651	3.45267	0.332778	0.739302	ENSGALG00000052434
ENSGALG00000038064		1.14868	0.626597	380.295	1.48156	0.775318	0.438152	ENSGALG00000038064
ENSGALG00000047054		1.14853	NA	1.54426	4.11048	0.279415	0.779926	ENSGALG00000047054
ENSGALG00000050296		1.1483	0.773578	4.0871	2.31921	0.495125	0.620512	ENSGALG00000050296
ENSGALG00000029022	NPAS3	1.14689	8.67262e-07	426.131	0.209962	5.46236	4.69839e-08	ENSGALG00000029022|NPAS3
ENSGALG00000033744	gga-mir-7469	1.14628	NA	2.02657	1.31089	0.874427	0.381886	ENSGALG00000033744|gga-mir-7469
ENSGALG00000002790	ABLIM3	1.14523	3.54461e-05	1409.37	0.245395	4.6669	3.05774e-06	ENSGALG00000002790|ABLIM3
ENSGALG00000014372	SLC34A2	1.14511	0.74994	4.75371	2.11464	0.541513	0.588154	ENSGALG00000014372|SLC34A2
ENSGALG00000024266		1.14463	0.252932	13.4179	0.727954	1.57239	0.11586	ENSGALG00000024266
ENSGALG00000049422	ATF3	1.14385	2.94812e-05	1360.19	0.242926	4.70864	2.49375e-06	ENSGALG00000049422|ATF3
ENSGALG00000006708		1.1434	0.00820445	1833.39	0.362939	3.15038	0.00163057	ENSGALG00000006708
ENSGALG00000013576	MTNR1A	1.14336	NA	2.31915	2.8668	0.398827	0.69002	ENSGALG00000013576|MTNR1A
ENSGALG00000007485	TFRC	1.14318	7.83657e-09	27273	0.180619	6.32923	2.46388e-10	ENSGALG00000007485|TFRC
ENSGALG00000052820		1.14316	NA	0.608436	5.20542	0.219609	0.826176	ENSGALG00000052820
ENSGALG00000047159	gga-mir-12226	1.14298	NA	0.706646	2.31263	0.494232	0.621142	ENSGALG00000047159|gga-mir-12226
ENSGALG00000049236	PEBP4	1.1424	0.0189584	65.1331	0.40104	2.84859	0.00439141	ENSGALG00000049236|PEBP4
ENSGALG00000017154	ZC3H12C	1.14186	0.00067612	513.551	0.291391	3.91867	8.90374e-05	ENSGALG00000017154|ZC3H12C
ENSGALG00000011690	CLBA1	1.14186	5.51498e-05	1289.88	0.25037	4.56069	5.0985e-06	ENSGALG00000011690|CLBA1
ENSGALG00000006560	SEMA3A	1.13964	1.33949e-07	5713.67	0.19577	5.82129	5.83937e-09	ENSGALG00000006560|SEMA3A
ENSGALG00000025329	5S_rRNA	1.13835	0.204882	10.4051	0.667353	1.70576	0.0880523	ENSGALG00000025329|5S_rRNA
ENSGALG00000007217	BEST1	1.13749	5.84831e-05	12690.2	0.250232	4.54576	5.47384e-06	ENSGALG00000007217|BEST1
ENSGALG00000053721		1.13719	0.241927	21.8682	0.70973	1.60228	0.109093	ENSGALG00000053721
ENSGALG00000036568	gga-mir-7444	1.13694	0.0196023	26.3563	0.400975	2.83545	0.00457611	ENSGALG00000036568|gga-mir-7444
ENSGALG00000028155	DUSP16	1.13648	1.24774e-12	611.602	0.148061	7.67574	1.64464e-14	ENSGALG00000028155|DUSP16
ENSGALG00000007647	MYO3A	1.1355	9.45639e-05	7482.06	0.256373	4.4291	9.46268e-06	ENSGALG00000007647|MYO3A
ENSGALG00000034505	CDKN2A	1.13549	0.107615	22.1572	0.547871	2.07255	0.0382142	ENSGALG00000034505|CDKN2A
ENSGALG00000035970		1.13508	NA	2.65805	2.30113	0.493273	0.621819	ENSGALG00000035970
ENSGALG00000037332	IGFBP7	1.13478	0.000565492	7325.58	0.286	3.96775	7.25542e-05	ENSGALG00000037332|IGFBP7
ENSGALG00000027494	SPTSSB	1.13463	0.46921	11.9506	1.04634	1.08438	0.278196	ENSGALG00000027494|SPTSSB
ENSGALG00000005763	VILL	1.13369	0.143635	74.0361	0.591042	1.91812	0.0550952	ENSGALG00000005763|VILL
ENSGALG00000026422		1.13268	9.11702e-05	188.636	0.255207	4.43828	9.06796e-06	ENSGALG00000026422
ENSGALG00000031035	PCMTD1	1.13208	9.70548e-22	4711.12	0.111084	10.1912	2.17125e-24	ENSGALG00000031035|PCMTD1
ENSGALG00000006361	NEU4	1.13189	5.06813e-05	1944.3	0.24712	4.58033	4.64249e-06	ENSGALG00000006361|NEU4
ENSGALG00000015110	FAM189A2	1.13188	3.56304e-05	374.952	0.242614	4.66537	3.08069e-06	ENSGALG00000015110|FAM189A2
ENSGALG00000035375	LRTOMT	1.13142	0.825101	5.16265	2.87127	0.394048	0.693546	ENSGALG00000035375|LRTOMT
ENSGALG00000054972		1.12891	NA	2.33958	2.96172	0.381169	0.703078	ENSGALG00000054972
ENSGALG00000036399		1.12835	0.14772	22.9067	0.592883	1.90316	0.0570195	ENSGALG00000036399
ENSGALG00000020386	BDKRB1	1.12804	0.268771	29.6969	0.737932	1.52866	0.126349	ENSGALG00000020386|BDKRB1
ENSGALG00000013528		1.12695	0.00378985	349.538	0.330874	3.40599	0.000659254	ENSGALG00000013528
ENSGALG00000044226		1.12597	0.252155	11.6843	0.71494	1.57492	0.115276	ENSGALG00000044226
ENSGALG00000007948	LRRC4C	1.12419	3.07455e-05	147.227	0.239282	4.69818	2.62486e-06	ENSGALG00000007948|LRRC4C
ENSGALG00000053849		1.1239	0.732479	6.04539	1.95105	0.576047	0.564583	ENSGALG00000053849
ENSGALG00000016992	HTR2A	1.12364	0.0987268	35.5926	0.530819	2.11681	0.0342759	ENSGALG00000016992|HTR2A
ENSGALG00000017040		1.12335	0.761262	9.6135	2.16111	0.519804	0.6032	ENSGALG00000017040
ENSGALG00000040360	DUSP1	1.12312	0.00336364	4337.58	0.32618	3.44326	0.000574741	ENSGALG00000040360|DUSP1
ENSGALG00000010200	TRHDE	1.1218	8.10159e-05	362.383	0.251164	4.46639	7.95513e-06	ENSGALG00000010200|TRHDE
ENSGALG00000009219	C3H1orf95	1.1214	0.113876	20.7744	0.548483	2.04456	0.0408986	ENSGALG00000009219|C3H1orf95
ENSGALG00000009395	GLRB	1.12101	0.000314152	214.508	0.271677	4.12628	3.68686e-05	ENSGALG00000009395|GLRB
ENSGALG00000025941	RGS20	1.12077	0.410405	87.5691	0.929781	1.20541	0.228044	ENSGALG00000025941|RGS20
ENSGALG00000012006	RTN1	1.11964	0.00356502	611.015	0.326878	3.42526	0.000614207	ENSGALG00000012006|RTN1
ENSGALG00000014042	SSPN	1.11949	4.59868e-07	315.736	0.200471	5.58428	2.34675e-08	ENSGALG00000014042|SSPN
ENSGALG00000055026		1.11908	0.0113639	38.0121	0.368537	3.03653	0.00239316	ENSGALG00000055026
ENSGALG00000053484		1.11832	NA	1.95139	2.26075	0.494669	0.620834	ENSGALG00000053484
ENSGALG00000051593		1.11814	NA	1.555	2.45009	0.456367	0.648126	ENSGALG00000051593
ENSGALG00000049177		1.11614	0.688502	7.17907	1.69484	0.658554	0.510182	ENSGALG00000049177
ENSGALG00000002443	FBXL16	1.11506	0.09236	36.8241	0.518531	2.15043	0.0315213	ENSGALG00000002443|FBXL16
ENSGALG00000016464	VSNL1	1.11328	0.0002966	302.225	0.268818	4.14138	3.45218e-05	ENSGALG00000016464|VSNL1
ENSGALG00000023120	SULT1B1	1.11218	0.000347963	2129.12	0.271335	4.09891	4.15098e-05	ENSGALG00000023120|SULT1B1
ENSGALG00000006575	VIPR2	1.11196	0.448866	20.1575	0.987828	1.12566	0.260311	ENSGALG00000006575|VIPR2
ENSGALG00000052288		1.11152	0.478086	9.38573	1.04027	1.06849	0.2853	ENSGALG00000052288
ENSGALG00000015519	ROBO2	1.11151	0.167308	172.09	0.607677	1.82911	0.0673825	ENSGALG00000015519|ROBO2
ENSGALG00000011443	EXOC3L4	1.1112	0.747891	8.27467	2.0378	0.545293	0.585552	ENSGALG00000011443|EXOC3L4
ENSGALG00000006175	DPEP1	1.11092	0.014498	52.4413	0.376765	2.94856	0.00319255	ENSGALG00000006175|DPEP1
ENSGALG00000009723	FMN1	1.11026	9.20874e-08	4452.14	0.188448	5.89158	3.82514e-09	ENSGALG00000009723|FMN1
ENSGALG00000015466	SIM1	1.10782	NA	1.4334	5.05668	0.21908	0.826588	ENSGALG00000015466|SIM1
ENSGALG00000029783		1.10761	0.620136	1475.33	1.40255	0.789711	0.429697	ENSGALG00000029783
ENSGALG00000005978	RBP3	1.10716	0.659249	17.4273	1.54713	0.715623	0.474224	ENSGALG00000005978|RBP3
ENSGALG00000028207		1.10665	0.051654	72.3664	0.455039	2.43199	0.0150162	ENSGALG00000028207
ENSGALG00000002554	TSPAN2	1.10647	3.86575e-09	208.161	0.171541	6.45017	1.11726e-10	ENSGALG00000002554|TSPAN2
ENSGALG00000034303	C1orf115	1.10603	1.81702e-06	621.713	0.208191	5.31254	1.08105e-07	ENSGALG00000034303|C1orf115
ENSGALG00000029746	NT5DC3	1.10514	0.000113142	5802.65	0.252039	4.3848	1.1609e-05	ENSGALG00000029746|NT5DC3
ENSGALG00000008945	NEXN	1.10503	3.58122e-10	205.929	0.161729	6.83264	8.33648e-12	ENSGALG00000008945|NEXN
ENSGALG00000046766		1.10482	0.309937	27.3145	0.774106	1.42722	0.153516	ENSGALG00000046766
ENSGALG00000029024	TCF21	1.10434	0.233404	14.775	0.679735	1.62467	0.104234	ENSGALG00000029024|TCF21
ENSGALG00000049068	ZNF831	1.10429	0.857874	3.88887	3.36066	0.328592	0.742464	ENSGALG00000049068|ZNF831
ENSGALG00000008181	MADD	1.10424	2.13158e-10	6417.07	0.159697	6.91462	4.6913e-12	ENSGALG00000008181|MADD
ENSGALG00000052034		1.10263	0.0882655	41.6055	0.507469	2.1728	0.0297954	ENSGALG00000052034
ENSGALG00000007226	OSTN	1.10207	0.491114	9.90382	1.05714	1.0425	0.29718	ENSGALG00000007226|OSTN
ENSGALG00000039170	LHFPL5	1.1019	7.66398e-08	1498.12	0.185952	5.92572	3.10933e-09	ENSGALG00000039170|LHFPL5
ENSGALG00000026187	NMNAT3	1.10153	1.6822e-06	787.793	0.206755	5.32768	9.94733e-08	ENSGALG00000026187|NMNAT3
ENSGALG00000015602	CKMT2	1.10137	NA	2.71242	4.47562	0.246081	0.80562	ENSGALG00000015602|CKMT2
ENSGALG00000009129	DLX5	1.10132	0.136796	36.9064	0.565936	1.94601	0.0516532	ENSGALG00000009129|DLX5
ENSGALG00000049575		1.10077	0.498293	7.30602	1.07109	1.02771	0.304086	ENSGALG00000049575
ENSGALG00000005103	GDPD1	1.1003	1.64207e-08	2598.94	0.177416	6.20179	5.58258e-10	ENSGALG00000005103|GDPD1
ENSGALG00000032066		1.09926	0.0556553	46.12	0.45891	2.39537	0.0166034	ENSGALG00000032066
ENSGALG00000008326		1.09827	0.00477881	152.346	0.32964	3.33173	0.000863069	ENSGALG00000008326
ENSGALG00000054585		1.09776	0.0227214	76.0704	0.39516	2.77801	0.00546924	ENSGALG00000054585
ENSGALG00000001480	INKA2	1.09757	5.05543e-05	168.573	0.239577	4.58127	4.62169e-06	ENSGALG00000001480|INKA2
ENSGALG00000009007	PCARE	1.09754	0.0902933	446.186	0.507777	2.16147	0.0306591	ENSGALG00000009007|PCARE
ENSGALG00000053980		1.09639	0.0341096	78.7763	0.42002	2.61033	0.00904558	ENSGALG00000053980
ENSGALG00000047751		1.09613	0.452607	17.3212	0.980094	1.1184	0.263398	ENSGALG00000047751
ENSGALG00000010005	EPAS1	1.09507	2.86289e-06	36022.5	0.209907	5.21692	1.81927e-07	ENSGALG00000010005|EPAS1
ENSGALG00000049536		1.09431	0.261197	17.3644	0.706736	1.5484	0.121526	ENSGALG00000049536
ENSGALG00000013253	INSRR	1.09424	2.65984e-07	240.472	0.192309	5.68999	1.2705e-08	ENSGALG00000013253|INSRR
ENSGALG00000011205	SMOC2	1.09403	0.00216367	4694.54	0.305506	3.58104	0.000342231	ENSGALG00000011205|SMOC2
ENSGALG00000001603	NARF	1.09361	4.17948e-06	16262.9	0.212814	5.13883	2.76459e-07	ENSGALG00000001603|NARF
ENSGALG00000030793	KCNE2	1.09324	0.69467	3.67416	1.68666	0.648169	0.516876	ENSGALG00000030793|KCNE2
ENSGALG00000006922		1.09242	NA	2.77218	2.71593	0.402228	0.687516	ENSGALG00000006922
ENSGALG00000037214		1.09169	7.77522e-05	385.938	0.243842	4.47703	7.56884e-06	ENSGALG00000037214
ENSGALG00000016622	STS	1.09062	0.000383933	896.001	0.267798	4.07257	4.64973e-05	ENSGALG00000016622|STS
ENSGALG00000027633	RASSF9	1.09024	0.019878	212.048	0.385235	2.83007	0.00465371	ENSGALG00000027633|RASSF9
ENSGALG00000053091		1.0902	0.347317	8.16398	0.81281	1.34127	0.179832	ENSGALG00000053091
ENSGALG00000041098		1.08973	0.198932	35.7571	0.63179	1.72484	0.0845571	ENSGALG00000041098
ENSGALG00000009021	ST6GALNAC5	1.08913	2.35964e-09	6735.38	0.166746	6.53163	6.50581e-11	ENSGALG00000009021|ST6GALNAC5
ENSGALG00000001933	CORO2A	1.08906	0.0497659	59.2792	0.444752	2.44868	0.0143379	ENSGALG00000001933|CORO2A
ENSGALG00000004960	FBN1	1.08894	4.45679e-08	22783	0.180862	6.02082	1.7354e-09	ENSGALG00000004960|FBN1
ENSGALG00000038806		1.08866	0.442288	14.0138	0.956153	1.13858	0.254879	ENSGALG00000038806
ENSGALG00000050297		1.08714	0.812222	4.98706	2.58994	0.419752	0.674666	ENSGALG00000050297
ENSGALG00000028228	gga-mir-6639	1.08665	NA	2.23003	1.23574	0.879352	0.379211	ENSGALG00000028228|gga-mir-6639
ENSGALG00000036806	GDF11	1.08524	4.26336e-10	659.203	0.159476	6.805	1.01048e-11	ENSGALG00000036806|GDF11
ENSGALG00000043256		1.08442	0.025913	80.853	0.398082	2.72412	0.00644731	ENSGALG00000043256
ENSGALG00000033705		1.08436	0.666511	7010.14	1.54809	0.700449	0.483647	ENSGALG00000033705
ENSGALG00000003553	ABCA12	1.08397	0.33828	130.065	0.796573	1.36079	0.173579	ENSGALG00000003553|ABCA12
ENSGALG00000006717		1.0833	0.843919	3.43043	3.02356	0.358285	0.72013	ENSGALG00000006717
ENSGALG00000052964		1.08227	0.300938	83.6164	0.746928	1.44896	0.147349	ENSGALG00000052964
ENSGALG00000044631		1.08167	NA	1.28836	4.03127	0.26832	0.788453	ENSGALG00000044631
ENSGALG00000028018	RAB38	1.08077	1.3611e-05	2149.24	0.221307	4.88356	1.04187e-06	ENSGALG00000028018|RAB38
ENSGALG00000052412		1.08071	0.740541	5.72295	1.93085	0.559709	0.575678	ENSGALG00000052412
ENSGALG00000005956		1.07975	0.20191	62.8045	0.629649	1.71484	0.0863749	ENSGALG00000005956
ENSGALG00000035780		1.07915	0.67973	833.751	1.59721	0.675645	0.499266	ENSGALG00000035780
ENSGALG00000028210		1.07872	0.555442	15.7891	1.17743	0.916163	0.359581	ENSGALG00000028210
ENSGALG00000041826	S100A6	1.078	0.000696877	779.604	0.275677	3.91038	9.215e-05	ENSGALG00000041826|S100A6
ENSGALG00000002118	KCNMB1	1.078	0.0649433	49.2683	0.463777	2.32439	0.0201046	ENSGALG00000002118|KCNMB1
ENSGALG00000053688		1.07778	NA	1.46974	4.50421	0.239283	0.810886	ENSGALG00000053688
ENSGALG00000048210		1.07772	0.000561683	290.676	0.271487	3.9697	7.19636e-05	ENSGALG00000048210
ENSGALG00000034021		1.07769	0.148976	27.4512	0.56796	1.89747	0.0577655	ENSGALG00000034021
ENSGALG00000014225	KCTD8	1.0775	0.138431	77.0434	0.555603	1.93933	0.0524611	ENSGALG00000014225|KCTD8
ENSGALG00000011708	MYLK	1.07685	1.0028e-15	13237.5	0.125131	8.60579	7.57904e-18	ENSGALG00000011708|MYLK
ENSGALG00000048309		1.07616	0.0276047	100.168	0.39874	2.69891	0.00695666	ENSGALG00000048309
ENSGALG00000042992		1.07603	0.786998	5.57082	2.29357	0.469149	0.638963	ENSGALG00000042992
[truncated: 16,337 more rows]

## Sheet: Retinectomy + FGF
Ensembl ID	Gene Name	log2FoldChange	padj	baseMean	lfcSE	stat	pvalue	Tag
ENSGALG00000052369		38.6362	NA	39.2605	5.13602	7.52261	NA	ENSGALG00000052369
ENSGALG00000052767		37.4734	3.1068e-21	102.091	3.71406	10.0896	6.14259e-24	ENSGALG00000052767
ENSGALG00000051929		30.832	4.31474e-11	42.9572	4.29737	7.17462	7.25101e-13	ENSGALG00000051929
ENSGALG00000053436		25.6886	NA	6.27179	5.13627	5.00142	NA	ENSGALG00000053436
ENSGALG00000050191		25.5824	NA	5.67213	5.13645	4.98056	NA	ENSGALG00000050191
ENSGALG00000046879		10.873	0.0216993	59.5591	4.01923	2.70524	0.00682551	ENSGALG00000046879
ENSGALG00000009639	DDX60	8.03665	0.181698	8.90535	4.8136	1.66957	0.0950043	ENSGALG00000009639|DDX60
ENSGALG00000031305	FAM13C	8.0343	0.00923323	8.9723	2.64813	3.03396	0.0024137	ENSGALG00000031305|FAM13C
ENSGALG00000001369		7.98674	4.32722e-08	47.6462	1.32289	6.03734	1.56677e-09	ENSGALG00000001369
ENSGALG00000016491	APOB	7.80293	0.0469181	76.7246	3.28488	2.37541	0.0175294	ENSGALG00000016491|APOB
ENSGALG00000046204	R3HDML	7.73338	5.39354e-05	13.5638	1.69843	4.55324	5.28252e-06	ENSGALG00000046204|R3HDML
ENSGALG00000050369		7.70947	0.00712311	8.44474	2.46605	3.12624	0.00177055	ENSGALG00000050369
ENSGALG00000020084	CAPN13	7.60823	0.00035092	18.307	1.87031	4.06789	4.74398e-05	ENSGALG00000020084|CAPN13
ENSGALG00000024122	TNFRSF13B	7.36907	0.0911541	5.60916	3.58214	2.05717	0.0396696	ENSGALG00000024122|TNFRSF13B
ENSGALG00000046632		7.35021	0.109734	27.1648	3.75055	1.95977	0.0500229	ENSGALG00000046632
ENSGALG00000049234		7.09024	0.0361551	6.17978	2.84574	2.49152	0.0127196	ENSGALG00000049234
ENSGALG00000047671		7.05329	0.000136935	24.6937	1.63449	4.31528	1.59397e-05	ENSGALG00000047671
ENSGALG00000037819		6.81894	0.120633	5.35504	3.57291	1.90851	0.0563252	ENSGALG00000037819
ENSGALG00000047448	PCSK9	6.7346	0.000280168	18.6468	1.63149	4.12789	3.66114e-05	ENSGALG00000047448|PCSK9
ENSGALG00000016142	MX1	6.56003	0.0489264	38.6064	2.78384	2.35647	0.0184497	ENSGALG00000016142|MX1
ENSGALG00000053220		6.54361	NA	10.6836	5.13824	1.27351	NA	ENSGALG00000053220
ENSGALG00000030985	MYH7B	6.52799	0.0430651	7.57308	2.70349	2.41466	0.01575	ENSGALG00000030985|MYH7B
ENSGALG00000049352		6.52487	NA	3.14174	4.07114	1.60271	0.108998	ENSGALG00000049352
ENSGALG00000029144		6.52342	NA	3.161	5.1383	1.26957	0.204238	ENSGALG00000029144
ENSGALG00000011418	CCR6	6.49251	NA	3.09991	4.08921	1.58772	0.112351	ENSGALG00000011418|CCR6
ENSGALG00000043904	SH3RF2	6.44735	NA	3.62386	2.87677	2.24118	0.0250146	ENSGALG00000043904|SH3RF2
ENSGALG00000054596		6.3764	0.00475268	6.22485	1.9526	3.26559	0.00109237	ENSGALG00000054596
ENSGALG00000048193		6.37023	NA	2.6051	5.13872	1.23965	0.215104	ENSGALG00000048193
ENSGALG00000054850		6.34709	0.296739	7.71578	4.72048	1.34459	0.178759	ENSGALG00000054850
ENSGALG00000046159	KNG1	6.29272	0.000739893	23.8669	1.63221	3.85534	0.000115567	ENSGALG00000046159|KNG1
ENSGALG00000053609		6.26459	NA	2.42128	5.13904	1.21902	0.222837	ENSGALG00000053609
ENSGALG00000047891		6.24286	NA	3.10871	3.67023	1.70095	0.0889531	ENSGALG00000047891
ENSGALG00000047491		6.23545	NA	2.37311	5.13913	1.21333	0.225004	ENSGALG00000047491
ENSGALG00000052580		6.22929	0.00365325	8.33974	1.85706	3.35438	0.000795431	ENSGALG00000052580
ENSGALG00000052175		6.20291	NA	6.2978	2.52393	2.45764	NA	ENSGALG00000052175
ENSGALG00000012941		6.1786	0.000922184	29.1001	1.6304	3.78962	0.000150879	ENSGALG00000012941
ENSGALG00000048356		6.16437	NA	2.72575	5.13936	1.19944	0.230356	ENSGALG00000048356
ENSGALG00000007109	APOA4	6.10114	NA	22.7015	3.46757	1.75948	NA	ENSGALG00000007109|APOA4
ENSGALG00000045255	CYP2AB5	6.08518	0.115478	3.95726	3.14914	1.93233	0.0533188	ENSGALG00000045255|CYP2AB5
ENSGALG00000040898		6.04862	0.000387301	49.5646	1.49679	4.04107	5.32081e-05	ENSGALG00000040898
ENSGALG00000011838	GUCY2C	6.04557	0.044312	7.06085	2.51717	2.40173	0.0163175	ENSGALG00000011838|GUCY2C
ENSGALG00000035094	CDH17	6.04484	0.00481954	8.84865	1.85354	3.26125	0.00110922	ENSGALG00000035094|CDH17
ENSGALG00000053286		6.02828	0.00138422	8.27529	1.6445	3.66571	0.000246653	ENSGALG00000053286
ENSGALG00000013813	NMBR	6.02719	NA	3.0708	2.40589	2.50518	0.0122388	ENSGALG00000013813|NMBR
ENSGALG00000047059		6.0258	NA	2.37739	4.44432	1.35584	0.17515	ENSGALG00000047059
ENSGALG00000052774		6.02138	0.0262673	4.56811	2.29106	2.6282	0.00858373	ENSGALG00000052774
ENSGALG00000048056		6.01027	0.374225	14.8362	5.13991	1.16933	0.242269	ENSGALG00000048056
ENSGALG00000009468		5.99236	0.00122037	9.52084	1.61723	3.70532	0.000211123	ENSGALG00000009468
ENSGALG00000031869		5.98883	0.00524003	5.8321	1.85255	3.23274	0.00122607	ENSGALG00000031869
ENSGALG00000054964		5.98157	0.203646	4.81559	3.74809	1.5959	0.110511	ENSGALG00000054964
ENSGALG00000047128		5.95401	0.0044879	7.56456	1.8119	3.28606	0.00101598	ENSGALG00000047128
ENSGALG00000050365		5.90661	0.0101394	14.2256	1.96894	2.9999	0.00270072	ENSGALG00000050365
ENSGALG00000049068	ZNF831	5.89856	NA	3.88887	3.48523	1.69245	0.0905611	ENSGALG00000049068|ZNF831
ENSGALG00000012593	SLC28A3	5.89185	0.000273718	10.1916	1.42518	4.13411	3.56333e-05	ENSGALG00000012593|SLC28A3
ENSGALG00000053671		5.88883	0.0106823	5.86257	1.97582	2.98044	0.00287831	ENSGALG00000053671
ENSGALG00000016571	GLRA2	5.88715	NA	1.86365	5.14039	1.14527	0.252096	ENSGALG00000016571|GLRA2
ENSGALG00000047523		5.86828	NA	2.05639	5.14047	1.14158	0.253627	ENSGALG00000047523
ENSGALG00000048177		5.86092	0.194736	4.64073	3.60793	1.62446	0.104278	ENSGALG00000048177
ENSGALG00000012190	TMEM163	5.83123	0.000638866	25.5381	1.4958	3.89841	9.68266e-05	ENSGALG00000012190|TMEM163
ENSGALG00000012472	IL2RB	5.82681	0.0130722	5.88449	2.00584	2.90493	0.00367337	ENSGALG00000012472|IL2RB
ENSGALG00000050853		5.82074	0.000839783	15.1592	1.5241	3.81914	0.000133919	ENSGALG00000050853
ENSGALG00000011986	FABP2	5.79186	0.0208807	13.6606	2.12797	2.72178	0.00649321	ENSGALG00000011986|FABP2
ENSGALG00000000911	IL19	5.72133	NA	1.66134	5.1411	1.11286	0.265768	ENSGALG00000000911|IL19
ENSGALG00000007171		5.70314	0.041023	36.9146	2.34017	2.43706	0.0148073	ENSGALG00000007171
ENSGALG00000054129		5.69989	NA	2.01074	5.1412	1.10867	0.267573	ENSGALG00000054129
ENSGALG00000054009		5.69903	NA	3.75414	3.22886	1.76503	0.0775587	ENSGALG00000054009
ENSGALG00000054745		5.6786	0.00396585	5.35566	1.70676	3.32713	0.000877462	ENSGALG00000054745
ENSGALG00000046905		5.67458	0.000361721	9.86201	1.39774	4.05983	4.91087e-05	ENSGALG00000046905
ENSGALG00000053079		5.66513	0.0277935	6.51955	2.17503	2.60462	0.00919753	ENSGALG00000053079
ENSGALG00000054363		5.65064	0.00974623	9.91324	1.87499	3.01369	0.00258093	ENSGALG00000054363
ENSGALG00000009265	KCNK18	5.64771	0.0142998	5.20899	1.96729	2.87081	0.00409425	ENSGALG00000009265|KCNK18
ENSGALG00000032097	TBX20	5.62767	NA	2.89823	3.93551	1.42997	0.152725	ENSGALG00000032097|TBX20
ENSGALG00000052155		5.62725	0.00151387	7.1614	1.54685	3.63787	0.000274901	ENSGALG00000052155
ENSGALG00000053910		5.62486	0.00361398	7.14393	1.6751	3.35792	0.000785318	ENSGALG00000053910
ENSGALG00000034478	CCL4	5.62156	7.51444e-09	742.181	0.885971	6.34509	2.22301e-10	ENSGALG00000034478|CCL4
ENSGALG00000053245		5.6081	0.00322419	25.0803	1.65089	3.39701	0.000681262	ENSGALG00000053245
ENSGALG00000016662	GATA4	5.60669	0.0786215	4.66236	2.63162	2.13051	0.0331296	ENSGALG00000016662|GATA4
ENSGALG00000033664	MOV10L1	5.58324	0.0697299	6.99245	2.55069	2.18892	0.0286028	ENSGALG00000033664|MOV10L1
ENSGALG00000049314		5.54856	NA	1.47366	5.14194	1.07908	0.280553	ENSGALG00000049314
ENSGALG00000048598		5.53553	NA	3.43608	2.53632	2.1825	0.0290725	ENSGALG00000048598
ENSGALG00000051048		5.53388	0.0383034	5.05297	2.24258	2.46764	0.0136008	ENSGALG00000051048
ENSGALG00000049366		5.5169	NA	3.1746	2.76184	1.99754	0.0457661	ENSGALG00000049366
ENSGALG00000043415	ACPP	5.50812	NA	1.43335	5.14215	1.07117	0.284092	ENSGALG00000043415|ACPP
ENSGALG00000048682	MYLPF	5.50645	NA	3.0421	4.88352	1.12756	0.259506	ENSGALG00000048682|MYLPF
ENSGALG00000035867	ELF5	5.50323	NA	3.61627	2.36805	2.32395	0.0201282	ENSGALG00000035867|ELF5
ENSGALG00000047098		5.49683	NA	3.18076	4.26556	1.28865	0.197519	ENSGALG00000047098
ENSGALG00000050021		5.47387	0.00133649	31.2171	1.48901	3.67619	0.000236744	ENSGALG00000050021
ENSGALG00000053922		5.46838	0.0174646	5.12204	1.95842	2.79223	0.00523454	ENSGALG00000053922
ENSGALG00000047104		5.46597	0.0009558	8.67984	1.44638	3.77908	0.000157407	ENSGALG00000047104
ENSGALG00000005978	RBP3	5.45919	0.017156	17.4273	1.95069	2.7986	0.0051325	ENSGALG00000005978|RBP3
ENSGALG00000005226	MYOZ1	5.44512	NA	3.64216	2.74164	1.98608	0.0470242	ENSGALG00000005226|MYOZ1
ENSGALG00000005932	MYT1	5.44065	0.2388	50.1615	3.64349	1.49325	0.135372	ENSGALG00000005932|MYT1
ENSGALG00000050379		5.43744	0.0497369	4.16601	2.31458	2.34921	0.0188131	ENSGALG00000050379
ENSGALG00000016273	LGSN	5.43265	NA	1.62916	5.14256	1.05641	0.290781	ENSGALG00000016273|LGSN
ENSGALG00000020002	SLC22A3	5.4289	0.0163375	9.00008	1.9259	2.81889	0.00481899	ENSGALG00000020002|SLC22A3
ENSGALG00000003005	CHRNB4	5.42486	0.0273139	11.7123	2.07711	2.61173	0.00900844	ENSGALG00000003005|CHRNB4
ENSGALG00000034498		5.41174	0.015864	23.9772	1.91237	2.82986	0.00465679	ENSGALG00000034498
ENSGALG00000013056	TUBA8	5.40211	0.000789364	16.7427	1.40791	3.83697	0.000124562	ENSGALG00000013056|TUBA8
ENSGALG00000011612	GC	5.39323	0.267956	15.3568	3.80915	1.41586	0.156817	ENSGALG00000011612|GC
ENSGALG00000048346		5.39236	0.0111007	7.2672	1.81785	2.96634	0.0030137	ENSGALG00000048346
ENSGALG00000041327	TRIM55	5.35404	NA	2.47117	3.50076	1.52939	0.126167	ENSGALG00000041327|TRIM55
ENSGALG00000030629	KRT6A	5.34553	NA	1.44759	4.95976	1.07778	0.281132	ENSGALG00000030629|KRT6A
ENSGALG00000055116		5.34166	NA	1.27724	5.14308	1.03861	0.298986	ENSGALG00000055116
ENSGALG00000047129		5.30541	NA	2.66085	3.21698	1.64919	0.099109	ENSGALG00000047129
ENSGALG00000029130		5.27262	0.089683	5.35001	2.55323	2.06508	0.0389153	ENSGALG00000029130
ENSGALG00000052222		5.26596	0.169043	4.12642	3.07011	1.71523	0.0863022	ENSGALG00000052222
ENSGALG00000011443	EXOC3L4	5.26478	0.0635907	8.27467	2.35704	2.23364	0.025507	ENSGALG00000011443|EXOC3L4
ENSGALG00000050122		5.26341	NA	1.20932	5.14356	1.0233	0.306165	ENSGALG00000050122
ENSGALG00000050874		5.25801	NA	1.87959	3.54614	1.48274	0.138143	ENSGALG00000050874
ENSGALG00000014875	HCN1	5.25396	NA	2.51114	3.65273	1.43836	0.150331	ENSGALG00000014875|HCN1
ENSGALG00000025817	NHLH1	5.24648	0.0260034	34.1127	1.99308	2.63234	0.00847981	ENSGALG00000025817|NHLH1
ENSGALG00000044567		5.24121	0.00423926	7.71649	1.58565	3.30539	0.000948431	ENSGALG00000044567
ENSGALG00000054685	UBXN11	5.23104	NA	1.47439	5.02296	1.04143	0.297678	ENSGALG00000054685|UBXN11
ENSGALG00000035494		5.22866	0.00202569	24.8358	1.47529	3.54416	0.000393874	ENSGALG00000035494
ENSGALG00000038606		5.18448	NA	3.90791	5.14104	1.00845	0.313238	ENSGALG00000038606
ENSGALG00000029966		5.18357	0.0057469	11.4551	1.61978	3.20018	0.00137343	ENSGALG00000029966
ENSGALG00000053642		5.16442	NA	1.82065	3.70902	1.39239	0.163804	ENSGALG00000053642
ENSGALG00000048507		5.1587	NA	1.62672	4.94783	1.04262	0.297125	ENSGALG00000048507
ENSGALG00000000901		5.13717	NA	1.46174	5.14439	0.998598	0.317989	ENSGALG00000000901
ENSGALG00000053051		5.12522	NA	1.09924	5.14447	0.996259	0.319124	ENSGALG00000053051
ENSGALG00000049019		5.10585	NA	1.41078	5.09293	1.00254	0.316084	ENSGALG00000049019
ENSGALG00000052390		5.0923	NA	2.06654	3.29524	1.54535	0.122262	ENSGALG00000052390
ENSGALG00000004196		5.07573	0.184022	6.31154	3.05373	1.66214	0.0964853	ENSGALG00000004196
ENSGALG00000008593	ATP1B4	5.07208	NA	3.4229	3.0275	1.67533	0.0938689	ENSGALG00000008593|ATP1B4
ENSGALG00000019662	SLC25A40	5.06659	0.173756	5.0473	2.98441	1.69769	0.0895672	ENSGALG00000019662|SLC25A40
ENSGALG00000016667	AvBD10	5.06619	0.302765	15.2943	3.80739	1.33062	0.183314	ENSGALG00000016667|AvBD10
ENSGALG00000041878	AQP5	5.05961	0.0316547	6.0751	1.98496	2.54898	0.0108039	ENSGALG00000041878|AQP5
ENSGALG00000010427	TM4SF4	5.05332	NA	1.04582	5.14498	0.982185	0.326008	ENSGALG00000010427|TM4SF4
ENSGALG00000051776		5.03055	NA	1.80829	3.28764	1.53014	0.125982	ENSGALG00000051776
ENSGALG00000051053		5.02632	NA	1.47081	5.09337	0.986837	0.323723	ENSGALG00000051053
ENSGALG00000001661	SLC22A7	5.02521	0.0433153	6.71293	2.08331	2.41213	0.0158595	ENSGALG00000001661|SLC22A7
ENSGALG00000052465		5.01902	NA	1.17964	5.14523	0.975472	0.329326	ENSGALG00000052465
ENSGALG00000001325	CYP1A1	4.99504	NA	1.54034	4.21985	1.1837	0.236532	ENSGALG00000001325|CYP1A1
ENSGALG00000053055		4.98698	NA	0.998403	5.14547	0.969198	0.332446	ENSGALG00000053055
ENSGALG00000048146		4.97764	NA	1.1662	5.14554	0.96737	0.333359	ENSGALG00000048146
ENSGALG00000004339		4.97618	0.0737405	5.22333	2.30233	2.16137	0.0306671	ENSGALG00000004339
ENSGALG00000034349		4.97311	0.442189	9.95815	4.83024	1.02958	0.303208	ENSGALG00000034349
ENSGALG00000011262	KCNH8	4.97255	NA	3.07519	2.80023	1.77576	0.075772	ENSGALG00000011262|KCNH8
ENSGALG00000053873		4.95604	NA	3.0173	3.10168	1.59785	0.110076	ENSGALG00000053873
ENSGALG00000048060		4.94851	0.226144	4.03326	3.23719	1.52864	0.126353	ENSGALG00000048060
ENSGALG00000019175		4.9421	0.139696	5.85894	2.70462	1.82728	0.0676575	ENSGALG00000019175
ENSGALG00000034133		4.93546	NA	2.27846	3.75602	1.31402	0.188841	ENSGALG00000034133
ENSGALG00000052948		4.93535	NA	1.09796	5.14586	0.95909	0.337514	ENSGALG00000052948
ENSGALG00000010760		4.92457	NA	2.8521	3.65566	1.34711	0.177945	ENSGALG00000010760
ENSGALG00000008178	CYP2AB2	4.91918	0.116584	4.73744	2.55255	1.92716	0.0539594	ENSGALG00000008178|CYP2AB2
ENSGALG00000009266	FGA	4.90673	0.1599	13.5349	2.80599	1.74866	0.0803499	ENSGALG00000009266|FGA
ENSGALG00000010137	TTC6	4.90582	0.140453	5.9255	2.68922	1.82426	0.0681134	ENSGALG00000010137|TTC6
ENSGALG00000052257		4.89507	NA	1.22083	5.14619	0.951203	0.341501	ENSGALG00000052257
ENSGALG00000048540		4.89308	NA	0.935892	5.1462	0.950813	0.341699	ENSGALG00000048540
ENSGALG00000001512	KCND3	4.8718	0.0394225	10.0548	1.98524	2.45401	0.0141273	ENSGALG00000001512|KCND3
ENSGALG00000048955		4.86902	0.00484751	4.88892	1.49402	3.259	0.00111806	ENSGALG00000048955
ENSGALG00000033591		4.83266	5.13352e-13	229.059	0.618762	7.81021	5.70919e-15	ENSGALG00000033591
ENSGALG00000008332	F2	4.82715	0.160524	7.008	2.7638	1.74656	0.0807133	ENSGALG00000008332|F2
ENSGALG00000042338		4.82447	0.0567056	6.5145	2.10762	2.28906	0.0220761	ENSGALG00000042338
ENSGALG00000002186	UNC45B	4.81447	0.14026	5.69649	2.63808	1.82499	0.0680025	ENSGALG00000002186|UNC45B
ENSGALG00000047405		4.81264	NA	0.884645	5.14687	0.935061	0.349757	ENSGALG00000047405
ENSGALG00000004804		4.80824	NA	1.1148	5.14691	0.934199	0.350201	ENSGALG00000004804
ENSGALG00000053821		4.80629	NA	2.43084	2.96188	1.62271	0.10465	ENSGALG00000053821
ENSGALG00000048195		4.79976	NA	0.877254	5.14698	0.932539	0.351058	ENSGALG00000048195
ENSGALG00000049414	CYP2C23a	4.78618	NA	2.64361	2.96026	1.61681	0.105919	ENSGALG00000049414|CYP2C23a
ENSGALG00000041122	SLC17A8	4.76294	NA	3.03848	3.33202	1.42945	0.152876	ENSGALG00000041122|SLC17A8
ENSGALG00000010057	KIF6	4.7627	0.441249	4.71301	4.61658	1.03165	0.302236	ENSGALG00000010057|KIF6
ENSGALG00000029331		4.74725	0.0404395	7.74947	1.94327	2.44291	0.0145692	ENSGALG00000029331
ENSGALG00000003512	SPINK7	4.74639	NA	1.80844	5.14745	0.922085	0.356484	ENSGALG00000003512|SPINK7
ENSGALG00000038936	TMEM182	4.74429	NA	2.40664	4.09753	1.15784	0.24693	ENSGALG00000038936|TMEM182
ENSGALG00000028357		4.72521	NA	1.00685	5.14764	0.917937	0.358652	ENSGALG00000028357
ENSGALG00000040716	PRLH	4.71667	NA	2.92622	2.53672	1.85935	0.062977	ENSGALG00000040716|PRLH
ENSGALG00000044649	P2RX2	4.71278	NA	0.825969	5.14775	0.915502	0.359928	ENSGALG00000044649|P2RX2
ENSGALG00000053003		4.69535	NA	1.30048	4.32821	1.08482	0.277999	ENSGALG00000053003
ENSGALG00000035725	SP8	4.67943	0.0869396	11.1406	2.24906	2.08062	0.0374692	ENSGALG00000035725|SP8
ENSGALG00000049180		4.6731	NA	2.98643	2.15913	2.16434	0.030438	ENSGALG00000049180
ENSGALG00000054953		4.67234	NA	1.15728	5.14813	0.907579	0.364101	ENSGALG00000054953
ENSGALG00000037112		4.66955	0.506382	4.15687	5.14816	0.907033	0.364389	ENSGALG00000037112
ENSGALG00000053303		4.66522	NA	2.95803	2.53203	1.84248	0.0654043	ENSGALG00000053303
ENSGALG00000052890		4.65502	NA	1.68124	3.81891	1.21894	0.222867	ENSGALG00000052890
ENSGALG00000011242	OBSL1	4.65249	NA	2.43787	4.01583	1.15854	0.246645	ENSGALG00000011242|OBSL1
ENSGALG00000053292		4.65221	NA	0.791634	5.14832	0.903637	0.366188	ENSGALG00000053292
ENSGALG00000055015		4.65054	NA	2.84676	3.09569	1.50226	0.133029	ENSGALG00000055015
ENSGALG00000055136		4.65001	NA	0.791037	5.14834	0.903204	0.366417	ENSGALG00000055136
ENSGALG00000013265	GYS2	4.64995	NA	2.23698	4.98327	0.933113	0.350762	ENSGALG00000013265|GYS2
ENSGALG00000016943	OLFM4	4.63425	0.379413	19.6483	4.00517	1.15707	0.247245	ENSGALG00000016943|OLFM4
ENSGALG00000051364		4.60217	NA	3.3911	2.72779	1.68714	0.0915759	ENSGALG00000051364
ENSGALG00000010969	SPIA4	4.59435	NA	3.69698	3.43218	1.33861	0.180698	ENSGALG00000010969|SPIA4
ENSGALG00000047205		4.58869	NA	3.07591	3.17719	1.44426	0.148666	ENSGALG00000047205
ENSGALG00000047181		4.58611	0.22128	23.0198	2.97297	1.5426	0.122927	ENSGALG00000047181
ENSGALG00000019795		4.58088	NA	1.27635	5.14902	0.889661	0.373648	ENSGALG00000019795
ENSGALG00000016300	TINAG	4.57618	NA	3.76344	2.22216	2.05934	0.0394617	ENSGALG00000016300|TINAG
ENSGALG00000020943	AGXT	4.57003	NA	6.9332	5.14913	0.887535	NA	ENSGALG00000020943|AGXT
ENSGALG00000008427	GNAT3	4.56706	0.00368274	12.967	1.36255	3.35184	0.000802761	ENSGALG00000008427|GNAT3
ENSGALG00000031306	BHLHA15	4.56222	NA	1.32627	4.42377	1.0313	0.302402	ENSGALG00000031306|BHLHA15
ENSGALG00000001115	MMEL1	4.55316	0.137459	5.25087	2.47953	1.8363	0.0663134	ENSGALG00000001115|MMEL1
ENSGALG00000032384		4.55146	NA	0.738213	5.14932	0.883895	0.376753	ENSGALG00000032384
ENSGALG00000051710		4.54899	NA	1.34208	4.34063	1.048	0.294638	ENSGALG00000051710
ENSGALG00000048407		4.54878	NA	1.59511	5.14935	0.883371	0.377036	ENSGALG00000048407
ENSGALG00000048149		4.54878	NA	0.848367	5.14935	0.883371	0.377036	ENSGALG00000048149
ENSGALG00000020331		4.54364	NA	1.42591	4.37789	1.03786	0.299335	ENSGALG00000020331
ENSGALG00000053778		4.54342	NA	1.33618	5.1494	0.882321	0.377603	ENSGALG00000053778
ENSGALG00000051004		4.54231	NA	2.23431	3.80031	1.19525	0.23199	ENSGALG00000051004
ENSGALG00000048972		4.51868	NA	1.50619	4.31457	1.04731	0.294957	ENSGALG00000048972
ENSGALG00000049191		4.51281	NA	0.719127	5.14972	0.876322	0.380855	ENSGALG00000049191
ENSGALG00000054513		4.51266	NA	1.16151	4.46083	1.01162	0.311721	ENSGALG00000054513
ENSGALG00000007022	PGPEP1L	4.50544	0.170825	4.27974	2.63774	1.70807	0.0876236	ENSGALG00000007022|PGPEP1L
ENSGALG00000049601		4.50055	NA	0.712963	5.14985	0.873918	0.382163	ENSGALG00000049601
ENSGALG00000053458		4.49944	NA	2.51527	2.54685	1.76667	0.0772838	ENSGALG00000053458
ENSGALG00000050429		4.49007	NA	0.883012	5.14996	0.871865	0.383282	ENSGALG00000050429
ENSGALG00000051441		4.46512	NA	0.987931	4.45284	1.00276	0.315978	ENSGALG00000051441
ENSGALG00000008032		4.46398	0.144758	7.13178	2.4704	1.80699	0.0707646	ENSGALG00000008032
ENSGALG00000051332		4.46317	NA	2.08417	3.27159	1.36422	0.172497	ENSGALG00000051332
ENSGALG00000020982		4.46313	NA	1.50689	5.15025	0.866585	0.38617	ENSGALG00000020982
ENSGALG00000016286	CXorf21	4.45755	0.0489264	5.54247	1.89169	2.35639	0.0184537	ENSGALG00000016286|CXorf21
ENSGALG00000016556		4.44809	9.91457e-06	93.4423	0.898547	4.95031	7.40941e-07	ENSGALG00000016556
ENSGALG00000051787		4.44313	NA	0.819281	5.15047	0.862666	0.388321	ENSGALG00000051787
ENSGALG00000048559		4.44101	NA	2.48914	3.38367	1.31248	0.189357	ENSGALG00000048559
ENSGALG00000043916		4.44026	NA	0.683409	5.1505	0.862102	0.388631	ENSGALG00000043916
ENSGALG00000049220		4.4363	NA	2.64953	2.70561	1.63967	0.101074	ENSGALG00000049220
ENSGALG00000054696		4.42956	0.109907	8.31197	2.26123	1.95892	0.0501219	ENSGALG00000054696
ENSGALG00000052050		4.42578	NA	0.676493	5.15066	0.859264	0.390195	ENSGALG00000052050
ENSGALG00000049356		4.41289	0.0119834	35.7107	1.50223	2.93755	0.00330818	ENSGALG00000049356
ENSGALG00000053673		4.40794	NA	0.94763	5.15086	0.855766	0.392127	ENSGALG00000053673
ENSGALG00000055051		4.39475	NA	0.829331	5.15101	0.853183	0.393558	ENSGALG00000055051
ENSGALG00000052274		4.38812	NA	0.659542	5.15109	0.851882	0.39428	ENSGALG00000052274
ENSGALG00000051157		4.37008	NA	1.26193	5.1513	0.848346	0.396245	ENSGALG00000051157
ENSGALG00000041774	TESMIN	4.37008	NA	1.13575	5.1513	0.848346	0.396245	ENSGALG00000041774|TESMIN
ENSGALG00000047814		4.36998	NA	2.05926	3.74196	1.16783	0.242875	ENSGALG00000047814
ENSGALG00000051756		4.36942	0.122968	4.5014	2.3024	1.89777	0.0577269	ENSGALG00000051756
ENSGALG00000031360		4.36871	NA	2.78379	2.18416	2.00018	0.0454811	ENSGALG00000031360
ENSGALG00000047342		4.36802	NA	1.2213	4.50887	0.968762	0.332664	ENSGALG00000047342
ENSGALG00000035970		4.36259	NA	2.65805	2.44581	1.7837	0.0744725	ENSGALG00000035970
ENSGALG00000049148		4.36128	NA	0.771899	5.1514	0.84662	0.397207	ENSGALG00000049148
ENSGALG00000050313		4.36029	NA	0.646779	5.15141	0.846427	0.397315	ENSGALG00000050313
ENSGALG00000008273	CALHM3	4.36029	NA	0.809591	5.15141	0.846426	0.397315	ENSGALG00000008273|CALHM3
ENSGALG00000047341		4.3482	NA	2.92493	2.95667	1.47064	0.141389	ENSGALG00000047341
ENSGALG00000052109		4.34767	NA	1.79643	5.15156	0.843953	0.398696	ENSGALG00000052109
ENSGALG00000032298		4.34215	0.0459781	5.86459	1.82107	2.3844	0.0171072	ENSGALG00000032298
ENSGALG00000016684	RHAG	4.3373	8.36406e-05	90.8678	0.976302	4.44258	8.88859e-06	ENSGALG00000016684|RHAG
ENSGALG00000051782		4.33224	NA	1.50638	5.15174	0.840927	0.400389	ENSGALG00000051782
ENSGALG00000033033	MEP1A	4.32988	NA	2.23928	3.34127	1.29588	0.195017	ENSGALG00000033033|MEP1A
ENSGALG00000053174		4.32926	NA	2.30802	4.62191	0.936682	0.348922	ENSGALG00000053174
ENSGALG00000048781		4.31471	0.085973	8.35824	2.06821	2.0862	0.0369601	ENSGALG00000048781
ENSGALG00000012297	GRM1	4.31131	NA	3.62313	3.53116	1.22093	0.222112	ENSGALG00000012297|GRM1
ENSGALG00000050929		4.31036	NA	1.64238	5.15201	0.836637	0.402797	ENSGALG00000050929
ENSGALG00000054285		4.30164	NA	1.61908	4.60973	0.933166	0.350734	ENSGALG00000054285
ENSGALG00000054382		4.28029	NA	1.6449	4.33569	0.987221	0.323535	ENSGALG00000054382
ENSGALG00000015254	ST18	4.26589	0.428636	13.1393	4.03964	1.05601	0.290965	ENSGALG00000015254|ST18
ENSGALG00000053188		4.25991	NA	3.34315	3.47229	1.22683	0.219887	ENSGALG00000053188
ENSGALG00000047216		4.25792	0.0350844	11.3524	1.70045	2.50399	0.0122801	ENSGALG00000047216
ENSGALG00000047013		4.23847	NA	1.11407	4.51177	0.939425	0.347513	ENSGALG00000047013
ENSGALG00000048635		4.22225	NA	1.86499	4.48193	0.942061	0.346161	ENSGALG00000048635
ENSGALG00000053442		4.22216	NA	0.974516	5.15311	0.819343	0.412591	ENSGALG00000053442
ENSGALG00000054351		4.22216	NA	0.7821	5.1531	0.819343	0.412591	ENSGALG00000054351
ENSGALG00000053298		4.20871	NA	1.1914	5.15328	0.816706	0.414096	ENSGALG00000053298
ENSGALG00000050978		4.20345	0.0797992	8.36269	1.97979	2.12318	0.033739	ENSGALG00000050978
ENSGALG00000034684		4.20237	NA	2.79646	3.96436	1.06004	0.289128	ENSGALG00000034684
ENSGALG00000006635	RHCG	4.18803	0.186347	5.19656	2.5325	1.65371	0.0981856	ENSGALG00000006635|RHCG
ENSGALG00000003105	ANKFN1	4.18614	0.339524	4.22393	3.36067	1.24562	0.212902	ENSGALG00000003105|ANKFN1
ENSGALG00000055019		4.18523	NA	2.06095	4.39737	0.951758	0.34122	ENSGALG00000055019
ENSGALG00000050071		4.14068	NA	1.43926	4.60891	0.898406	0.368969	ENSGALG00000050071
ENSGALG00000000341	KRTAP10-4	4.12502	NA	0.549619	5.1544	0.800291	0.423542	ENSGALG00000000341|KRTAP10-4
ENSGALG00000038966		4.12502	NA	0.549619	5.1544	0.800291	0.423542	ENSGALG00000038966
ENSGALG00000052892		4.10901	NA	0.543455	5.15462	0.797152	0.425363	ENSGALG00000052892
ENSGALG00000049573		4.10901	NA	0.807792	5.15462	0.797152	0.425363	ENSGALG00000049573
ENSGALG00000027654	C5orf49	4.10781	0.105416	7.45733	2.07337	1.98123	0.0475659	ENSGALG00000027654|C5orf49
ENSGALG00000046802		4.10702	NA	0.927792	5.15465	0.796761	0.42559	ENSGALG00000046802
ENSGALG00000046568		4.09284	NA	1.18993	5.15484	0.793979	0.427208	ENSGALG00000046568
ENSGALG00000020391	SERPINA10	4.08482	NA	15.4675	4.26296	0.958213	NA	ENSGALG00000020391|SERPINA10
ENSGALG00000032713	FOXA1	4.08468	NA	0.534211	5.15496	0.792379	0.42814	ENSGALG00000032713|FOXA1
ENSGALG00000053318		4.07443	NA	3.20504	3.19514	1.2752	0.202239	ENSGALG00000053318
ENSGALG00000046935		4.06748	NA	2.16774	2.9988	1.35637	0.174981	ENSGALG00000046935
ENSGALG00000024138		4.06619	NA	1.33017	5.15522	0.788752	0.430257	ENSGALG00000024138
ENSGALG00000044424		4.05873	NA	0.728089	5.15533	0.787289	0.431113	ENSGALG00000044424
ENSGALG00000051020		4.04747	NA	0.520379	5.15549	0.78508	0.432407	ENSGALG00000051020
ENSGALG00000048574		4.04747	NA	0.520379	5.15549	0.78508	0.432407	ENSGALG00000048574
ENSGALG00000017271	ANO2	4.03254	0.000629686	39.8712	1.03327	3.9027	9.51241e-05	ENSGALG00000017271|ANO2
ENSGALG00000008177	NOS1	4.01217	NA	0.654375	5.15601	0.778154	0.436478	ENSGALG00000008177|NOS1
ENSGALG00000048958		4.01138	NA	2.31702	4.02452	0.996734	0.318894	ENSGALG00000048958
ENSGALG00000007927	CNTN6	4.01114	0.431181	3.96282	3.8159	1.05117	0.293182	ENSGALG00000007927|CNTN6
ENSGALG00000052907		3.9769	NA	1.15357	3.83765	1.03628	0.300069	ENSGALG00000052907
ENSGALG00000019553	SERPINB10B	3.97312	9.27744e-10	92.9954	0.592981	6.70024	2.08076e-11	ENSGALG00000019553|SERPINB10B
ENSGALG00000025774	HOXB2	3.95909	0.0926592	5.07747	1.93261	2.04857	0.0405044	ENSGALG00000025774|HOXB2
ENSGALG00000045154		3.95063	NA	1.59801	3.13377	1.26066	0.207431	ENSGALG00000045154
ENSGALG00000054168		3.93594	NA	1.89022	2.9169	1.34936	0.177222	ENSGALG00000054168
ENSGALG00000044618		3.93411	0.17491	5.58314	2.3236	1.69311	0.0904345	ENSGALG00000044618
ENSGALG00000011353	TNNI3K	3.93397	0.191918	9.28296	2.40633	1.63485	0.102081	ENSGALG00000011353|TNNI3K
ENSGALG00000049631		3.93271	NA	0.674232	5.15723	0.762563	0.445724	ENSGALG00000049631
ENSGALG00000050492		3.92486	0.0480243	5.83669	1.65959	2.36497	0.0180317	ENSGALG00000050492
ENSGALG00000020160	ADH6	3.92082	NA	3.11831	3.98195	0.984648	0.324797	ENSGALG00000020160|ADH6
ENSGALG00000051268		3.91765	NA	3.67076	1.71876	2.27934	0.0226467	ENSGALG00000051268
ENSGALG00000041748	FAM83A	3.91632	NA	1.07713	5.15748	0.759346	0.447646	ENSGALG00000041748|FAM83A
ENSGALG00000053573		3.89557	NA	0.758505	5.15782	0.755275	0.450084	ENSGALG00000053573
ENSGALG00000054231		3.8661	0.355498	4.47731	3.19679	1.20937	0.226522	ENSGALG00000054231
ENSGALG00000007278	GRIN2A	3.86416	0.000458251	23.9894	0.967125	3.99551	6.45544e-05	ENSGALG00000007278|GRIN2A
ENSGALG00000055091		3.86311	0.014179	9.45131	1.34414	2.87404	0.00405264	ENSGALG00000055091
ENSGALG00000029212	PADI2	3.84211	NA	0.784127	5.15869	0.744783	0.456403	ENSGALG00000029212|PADI2
ENSGALG00000048073		3.84211	NA	0.784868	5.15869	0.744783	0.456403	ENSGALG00000048073
ENSGALG00000050063		3.841	NA	2.07275	3.86136	0.994728	0.319868	ENSGALG00000050063
ENSGALG00000048420		3.82194	NA	1.21611	3.9173	0.975658	0.329234	ENSGALG00000048420
ENSGALG00000047998		3.81475	0.0325346	5.93058	1.50379	2.53675	0.0111886	ENSGALG00000047998
ENSGALG00000052253		3.81248	NA	1.92526	4.22795	0.901732	0.367199	ENSGALG00000052253
ENSGALG00000054159		3.81145	NA	1.94399	3.13812	1.21457	0.224532	ENSGALG00000054159
ENSGALG00000045960		3.81123	NA	2.36422	2.63029	1.44898	0.147344	ENSGALG00000045960
ENSGALG00000053453		3.80708	0.123858	5.54303	2.00992	1.89414	0.0582059	ENSGALG00000053453
ENSGALG00000050419		3.79952	NA	0.816432	5.15942	0.736425	0.461472	ENSGALG00000050419
ENSGALG00000047560		3.7981	NA	2.41608	2.75705	1.37759	0.168328	ENSGALG00000047560
ENSGALG00000015623	HGFAC	3.79192	NA	3.62201	2.63714	1.43789	0.150464	ENSGALG00000015623|HGFAC
ENSGALG00000044243		3.76431	0.203192	5.46622	2.35669	1.59729	0.110202	ENSGALG00000044243
ENSGALG00000053270		3.76282	NA	0.630929	5.16006	0.729221	0.465867	ENSGALG00000053270
ENSGALG00000029380		3.76282	NA	0.621836	5.16005	0.72922	0.465867	ENSGALG00000029380
ENSGALG00000054461		3.75714	NA	2.8314	2.65108	1.41721	0.156421	ENSGALG00000054461
ENSGALG00000052071		3.75382	NA	1.08819	4.50783	0.832733	0.404995	ENSGALG00000052071
ENSGALG00000054219		3.75242	0.176893	4.85749	2.22542	1.68617	0.0917636	ENSGALG00000054219
ENSGALG00000054840		3.74982	NA	1.65014	3.50946	1.06849	0.2853	ENSGALG00000054840
ENSGALG00000008447	SH2D1A	3.7492	NA	1.01182	4.59404	0.816101	0.414442	ENSGALG00000008447|SH2D1A
ENSGALG00000008814	ASB15	3.74903	NA	1.39928	5.1603	0.726514	0.467524	ENSGALG00000008814|ASB15
ENSGALG00000038138		3.74481	NA	2.23282	4.16874	0.898309	0.369021	ENSGALG00000038138
ENSGALG00000052744		3.74105	NA	1.67781	3.31648	1.12802	0.259313	ENSGALG00000052744
ENSGALG00000049383		3.74055	NA	1.8421	3.76652	0.993104	0.320659	ENSGALG00000049383
ENSGALG00000035052	BMP3	3.73453	0.000353376	43.1017	0.918514	4.06584	4.78591e-05	ENSGALG00000035052|BMP3
ENSGALG00000038513		3.73224	NA	2.94929	2.19589	1.69964	0.089198	ENSGALG00000038513
ENSGALG00000052643	C15orf48	3.72916	1.04214e-12	597.925	0.48362	7.71092	1.24915e-14	ENSGALG00000052643|C15orf48
ENSGALG00000030255	AMBP	3.72842	0.328671	9.41552	2.93859	1.26878	0.20452	ENSGALG00000030255|AMBP
ENSGALG00000054179		3.72674	NA	1.90724	3.83569	0.971596	0.331251	ENSGALG00000054179
ENSGALG00000039634		3.72576	NA	0.583609	5.16072	0.721947	0.470327	ENSGALG00000039634
ENSGALG00000005754		3.72576	NA	1.03382	5.16072	0.721947	0.470327	ENSGALG00000005754
ENSGALG00000054268		3.72576	NA	0.505963	5.16072	0.721947	0.470327	ENSGALG00000054268
ENSGALG00000015466	SIM1	3.72576	NA	1.4334	5.16072	0.721946	0.470327	ENSGALG00000015466|SIM1
ENSGALG00000040070	PDIA2	3.72576	NA	0.805239	5.16072	0.721946	0.470328	ENSGALG00000040070|PDIA2
ENSGALG00000022815	AvBD1	3.70278	0.0173309	29.8225	1.32485	2.79486	0.00519219	ENSGALG00000022815|AvBD1
ENSGALG00000014726	RAB3C	3.68835	0.00208055	20.2544	1.04301	3.53627	0.000405827	ENSGALG00000014726|RAB3C
ENSGALG00000009479		3.68728	NA	2.79737	3.68795	0.999818	0.317399	ENSGALG00000009479
ENSGALG00000052075		3.66735	6.23807e-05	49.3982	0.812078	4.51601	6.30167e-06	ENSGALG00000052075
ENSGALG00000047280	CLDN20	3.65756	1.74934e-05	76.2722	0.75892	4.81943	1.43968e-06	ENSGALG00000047280|CLDN20
ENSGALG00000048573		3.64928	NA	0.569763	5.16214	0.706931	0.479609	ENSGALG00000048573
ENSGALG00000009231	PNLIPRP1	3.64928	NA	0.840072	5.16214	0.706931	0.479609	ENSGALG00000009231|PNLIPRP1
ENSGALG00000042557		3.64928	NA	0.728393	5.16214	0.706931	0.47961	ENSGALG00000042557
ENSGALG00000051227		3.64927	NA	1.45151	5.16214	0.70693	0.47961	ENSGALG00000051227
ENSGALG00000047799		3.64894	NA	1.40539	4.67786	0.780045	0.435364	ENSGALG00000047799
ENSGALG00000016465	ZPAX	3.64801	NA	2.80518	3.85127	0.947222	0.343526	ENSGALG00000016465|ZPAX
ENSGALG00000047361		3.64749	0.445258	4.0888	3.56281	1.02377	0.305944	ENSGALG00000047361
ENSGALG00000003224	HSF4	3.64705	NA	2.63266	3.3623	1.08469	0.27806	ENSGALG00000003224|HSF4
ENSGALG00000016600	POMC	3.64365	NA	2.96874	2.54237	1.43317	0.151809	ENSGALG00000016600|POMC
ENSGALG00000051002		3.64133	0.201404	5.21305	2.27181	1.60283	0.108971	ENSGALG00000051002
ENSGALG00000049922		3.63876	NA	3.36237	3.45864	1.05208	0.292763	ENSGALG00000049922
ENSGALG00000053576		3.62711	NA	0.576379	5.16257	0.702578	0.482318	ENSGALG00000053576
ENSGALG00000008290	VSIG1	3.61212	NA	2.12061	4.36211	0.828067	0.407633	ENSGALG00000008290|VSIG1
ENSGALG00000052527		3.58408	NA	0.955063	5.16341	0.694131	0.4876	ENSGALG00000052527
ENSGALG00000007065	GJD4	3.58401	NA	2.64255	2.69362	1.33056	0.183335	ENSGALG00000007065|GJD4
ENSGALG00000028153		3.58378	0.0928019	4.84116	1.75005	2.04781	0.0405783	ENSGALG00000028153
ENSGALG00000052288		3.57907	0.00573011	9.38573	1.11797	3.20139	0.00136765	ENSGALG00000052288
ENSGALG00000049330		3.5708	NA	2.06157	3.32035	1.07543	0.282182	ENSGALG00000049330
ENSGALG00000047831		3.57074	NA	2.22298	3.42254	1.0433	0.296809	ENSGALG00000047831
ENSGALG00000053495		3.57031	NA	1.36246	4.69935	0.759745	0.447407	ENSGALG00000053495
ENSGALG00000052401		3.57022	NA	0.928692	5.16369	0.691409	0.489309	ENSGALG00000052401
ENSGALG00000052644		3.57022	NA	1.4885	5.16369	0.691408	0.489309	ENSGALG00000052644
ENSGALG00000048790		3.55911	NA	2.72688	2.79937	1.2714	0.203588	ENSGALG00000048790
ENSGALG00000052755		3.5545	NA	0.536506	5.16401	0.688321	0.491251	ENSGALG00000052755
ENSGALG00000000154	DENND2D	3.55077	3.05865e-28	260.843	0.302828	11.7254	9.44903e-32	ENSGALG00000000154|DENND2D
ENSGALG00000047951		3.54922	NA	0.682224	5.16412	0.687284	0.491904	ENSGALG00000047951
ENSGALG00000051940		3.53328	NA	0.596592	5.16445	0.684154	0.493878	ENSGALG00000051940
ENSGALG00000052300		3.53328	NA	0.596592	5.16445	0.684154	0.493878	ENSGALG00000052300
ENSGALG00000033087	STAT4	3.53328	NA	0.606068	5.16445	0.684154	0.493878	ENSGALG00000033087|STAT4
ENSGALG00000047219		3.53328	NA	0.628292	5.16445	0.684154	0.493878	ENSGALG00000047219
ENSGALG00000044199	CYP2AC7	3.53328	NA	0.645054	5.16445	0.684154	0.493878	ENSGALG00000044199|CYP2AC7
ENSGALG00000003075	SLC34A1	3.53327	NA	1.81583	5.16444	0.684153	0.493879	ENSGALG00000003075|SLC34A1
ENSGALG00000011222	IL12RB2	3.53327	NA	1.22839	5.16444	0.684153	0.493879	ENSGALG00000011222|IL12RB2
ENSGALG00000032721		3.51463	NA	1.99208	4.42907	0.793537	0.427465	ENSGALG00000032721
ENSGALG00000009219	C3H1orf95	3.47748	9.43841e-05	20.7744	0.788202	4.41191	1.02461e-05	ENSGALG00000009219|C3H1orf95
ENSGALG00000018267	gga-mir-146a	3.47726	NA	1.78323	1.63674	2.12451	0.0336279	ENSGALG00000018267|gga-mir-146a
ENSGALG00000030913		3.43595	0.0680267	8.08945	1.56113	2.20094	0.0277402	ENSGALG00000030913
ENSGALG00000012382		3.43472	0.324518	6.7033	2.68541	1.27903	0.200886	ENSGALG00000012382
ENSGALG00000021910	gga-mir-147	3.43269	7.46539e-09	47.126	0.540864	6.34668	2.20018e-10	ENSGALG00000021910|gga-mir-147
ENSGALG00000040870		3.42665	NA	0.629179	5.16673	0.663213	0.507194	ENSGALG00000040870
ENSGALG00000051969		3.42665	NA	0.716424	5.16673	0.663213	0.507194	ENSGALG00000051969
ENSGALG00000053943		3.42664	NA	1.44653	5.16673	0.663213	0.507194	ENSGALG00000053943
ENSGALG00000049876		3.42614	NA	1.87235	4.57096	0.749546	0.453528	ENSGALG00000049876
ENSGALG00000048424		3.42611	NA	1.96835	4.5335	0.755731	0.449811	ENSGALG00000048424
ENSGALG00000050297		3.42224	0.365834	4.98706	2.88257	1.18722	0.235142	ENSGALG00000050297
ENSGALG00000053163		3.42184	0.350867	6.12328	2.80571	1.2196	0.222617	ENSGALG00000053163
ENSGALG00000054093		3.41982	0.287913	4.85008	2.50326	1.36614	0.171894	ENSGALG00000054093
ENSGALG00000053306		3.39453	NA	1.12187	2.24546	1.51173	0.130603	ENSGALG00000053306
ENSGALG00000027716		3.39236	1.3509e-36	471.295	0.254597	13.3244	1.66932e-40	ENSGALG00000027716
ENSGALG00000009256	LEFTY1	3.39106	2.44228e-06	34.3858	0.645487	5.2535	1.49238e-07	ENSGALG00000009256|LEFTY1
ENSGALG00000047764	HSPB3	3.38777	NA	0.700039	5.16761	0.655578	0.512095	ENSGALG00000047764|HSPB3
ENSGALG00000046707		3.38536	NA	1.41247	2.63006	1.28718	0.198031	ENSGALG00000046707
ENSGALG00000025729		3.36928	0.364865	7.31747	2.83323	1.1892	0.234361	ENSGALG00000025729
ENSGALG00000007806	FGF16	3.3691	0.0345531	15.1757	1.34193	2.51063	0.0120514	ENSGALG00000007806|FGF16
ENSGALG00000019361	TAFA2	3.35843	0.0424584	8.95717	1.38674	2.42181	0.0154435	ENSGALG00000019361|TAFA2
ENSGALG00000051512		3.35667	0.000144816	36.7191	0.780433	4.30103	1.70004e-05	ENSGALG00000051512
ENSGALG00000005400	CACNA2D3	3.35091	0.184579	8.6256	2.01859	1.66003	0.0969091	ENSGALG00000005400|CACNA2D3
ENSGALG00000050806		3.35067	0.197912	4.76212	2.07472	1.615	0.106311	ENSGALG00000050806
ENSGALG00000041906		3.35038	0.21773	7.09769	2.15793	1.55259	0.120522	ENSGALG00000041906
ENSGALG00000053746		3.34877	NA	3.14704	3.05859	1.09487	0.273572	ENSGALG00000053746
ENSGALG00000054961		3.34864	NA	2.78735	3.20552	1.04465	0.296186	ENSGALG00000054961
ENSGALG00000052681		3.34842	NA	3.17614	3.52328	0.950369	0.341925	ENSGALG00000052681
ENSGALG00000050083	SYCP2L	3.34804	NA	1.93928	4.47307	0.748487	0.454166	ENSGALG00000050083|SYCP2L
ENSGALG00000047406		3.34799	NA	1.64981	4.64854	0.720225	0.471386	ENSGALG00000047406
ENSGALG00000048971		3.34789	NA	0.804132	5.16854	0.647744	0.517151	ENSGALG00000048971
ENSGALG00000047100		3.34789	NA	0.595291	5.16854	0.647744	0.517151	ENSGALG00000047100
ENSGALG00000009573	ANXA10	3.34789	NA	1.17985	5.16854	0.647744	0.517151	ENSGALG00000009573|ANXA10
ENSGALG00000052047		3.34789	NA	0.683024	5.16854	0.647744	0.517151	ENSGALG00000052047
ENSGALG00000053480		3.34789	NA	0.875271	5.16854	0.647744	0.517151	ENSGALG00000053480
ENSGALG00000047742		3.34788	NA	1.35414	5.16853	0.647743	0.517151	ENSGALG00000047742
ENSGALG00000051874		3.34788	NA	1.16702	5.16853	0.647743	0.517151	ENSGALG00000051874
ENSGALG00000044527		3.34788	NA	1.02184	5.16853	0.647743	0.517151	ENSGALG00000044527
ENSGALG00000049696		3.33597	NA	2.20332	2.06436	1.61598	0.106099	ENSGALG00000049696
ENSGALG00000053623		3.33251	NA	1.0965	2.68781	1.23986	0.215026	ENSGALG00000053623
ENSGALG00000054985		3.3318	NA	2.13237	2.94097	1.13289	0.257259	ENSGALG00000054985
ENSGALG00000017040		3.33005	0.218576	9.6135	2.14801	1.55029	0.121071	ENSGALG00000017040
ENSGALG00000049771		3.32966	NA	0.644458	5.02409	0.662739	0.507498	ENSGALG00000049771
ENSGALG00000048223		3.3296	NA	1.03061	5.16897	0.644152	0.519477	ENSGALG00000048223
ENSGALG00000031624		3.3174	NA	0.915016	4.97039	0.667431	0.504497	ENSGALG00000031624
ENSGALG00000048764		3.31608	NA	3.44755	2.61336	1.2689	0.204478	ENSGALG00000048764
ENSGALG00000026563	HAPLN4	3.31313	NA	3.36877	3.43163	0.965467	0.334311	ENSGALG00000026563|HAPLN4
ENSGALG00000054234		3.31228	NA	1.4211	3.90437	0.848352	0.396242	ENSGALG00000054234
ENSGALG00000010572	TSHR	3.31201	NA	1.67204	4.09863	0.808079	0.419045	ENSGALG00000010572|TSHR
ENSGALG00000045557	MTTPL	3.31198	NA	1.71097	4.128	0.802322	0.422367	ENSGALG00000045557|MTTPL
ENSGALG00000027166	ART7B	3.31132	NA	1.17805	4.81799	0.687283	0.491904	ENSGALG00000027166|ART7B
ENSGALG00000004945	SLC12A1	3.31109	NA	3.37281	5.16941	0.640516	0.521838	ENSGALG00000004945|SLC12A1
ENSGALG00000005766	PKD2L1	3.31109	NA	0.699112	5.16941	0.640516	0.521838	ENSGALG00000005766|PKD2L1
ENSGALG00000053115		3.31109	NA	0.994005	5.16941	0.640515	0.521838	ENSGALG00000053115
ENSGALG00000005285	TBX4	3.31109	NA	1.5636	5.16941	0.640515	0.521838	ENSGALG00000005285|TBX4
ENSGALG00000047666		3.31108	NA	0.858362	5.16941	0.640515	0.521838	ENSGALG00000047666
ENSGALG00000051152		3.30857	0.108436	10.4635	1.68243	1.96654	0.0492366	ENSGALG00000051152
ENSGALG00000048885		3.29662	0.644516	18.813	5.00508	0.658655	0.510117	ENSGALG00000048885
ENSGALG00000045085	IFIT5	3.27158	4.14787e-13	397.474	0.417301	7.83986	4.5105e-15	ENSGALG00000045085|IFIT5
ENSGALG00000044466		3.26069	1.25739e-09	79.3346	0.490351	6.64971	2.93663e-11	ENSGALG00000044466
ENSGALG00000009497	AVPR2	3.25743	NA	2.55165	2.06191	1.57981	0.11415	ENSGALG00000009497|AVPR2
ENSGALG00000016522	PPEF1	3.24598	0.00559559	38.1643	1.01125	3.20987	0.00132794	ENSGALG00000016522|PPEF1
ENSGALG00000011225	SLC25A47	3.24157	0.00884381	13.3842	1.06298	3.04952	0.00229205	ENSGALG00000011225|SLC25A47
ENSGALG00000054560		3.24038	NA	1.77665	2.1821	1.48498	0.137548	ENSGALG00000054560
ENSGALG00000013697	CNDP1	3.19484	0.139521	9.53787	1.74767	1.82806	0.0675406	ENSGALG00000013697|CNDP1
ENSGALG00000000357		3.19082	3.18791e-15	203.215	0.376483	8.47534	2.34391e-17	ENSGALG00000000357
ENSGALG00000013993	VNN1	3.17892	1.91517e-19	138.363	0.329929	9.63517	5.67983e-22	ENSGALG00000013993|VNN1
ENSGALG00000001534	TMEM88B	3.17586	0.0443497	5.97039	1.32252	2.40136	0.0163342	ENSGALG00000001534|TMEM88B
ENSGALG00000048984		3.16397	0.0464914	17.8987	1.32977	2.37933	0.0173442	ENSGALG00000048984
ENSGALG00000054951		3.16328	NA	0.631003	5.17316	0.611478	0.540883	ENSGALG00000054951
ENSGALG00000009909	PRPH2	3.16328	NA	0.959696	5.17316	0.611478	0.540883	ENSGALG00000009909|PRPH2
ENSGALG00000031196		3.16328	NA	0.946724	5.17316	0.611478	0.540883	ENSGALG00000031196
ENSGALG00000036550		3.16328	NA	1.69463	5.17316	0.611478	0.540883	ENSGALG00000036550
ENSGALG00000051180		3.16328	NA	0.721094	5.17316	0.611478	0.540883	ENSGALG00000051180
ENSGALG00000028496		3.16327	NA	1.41495	5.17316	0.611478	0.540883	ENSGALG00000028496
ENSGALG00000015722	TMED11	3.16274	NA	1.68016	4.63203	0.682798	0.494735	ENSGALG00000015722|TMED11
ENSGALG00000029764		3.16264	NA	1.80318	4.54942	0.695174	0.486946	ENSGALG00000029764
ENSGALG00000049597		3.16169	NA	1.12626	3.94636	0.801167	0.423035	ENSGALG00000049597
ENSGALG00000052805		3.16155	NA	1.72941	3.87749	0.81536	0.414866	ENSGALG00000052805
ENSGALG00000053624		3.16127	NA	2.26212	3.75264	0.842413	0.399557	ENSGALG00000053624
ENSGALG00000049169		3.15539	NA	3.34135	2.52555	1.24939	0.211524	ENSGALG00000049169
ENSGALG00000030034	G6PC	3.14378	NA	3.43979	2.00037	1.5716	0.116044	ENSGALG00000030034|G6PC
ENSGALG00000011671	SLC15A2	3.13671	3.25722e-10	566.959	0.457074	6.8626	6.76198e-12	ENSGALG00000011671|SLC15A2
ENSGALG00000051101		3.12892	0.0401735	26.0399	1.27921	2.44598	0.0144461	ENSGALG00000051101
ENSGALG00000053078	APOBEC4	3.12233	0.133701	5.30362	1.68641	1.85146	0.0641038	ENSGALG00000053078|APOBEC4
ENSGALG00000051944		3.11832	NA	0.518167	5.17438	0.602646	0.546744	ENSGALG00000051944
ENSGALG00000036514		3.11802	0.246926	4.78794	2.11876	1.47162	0.141123	ENSGALG00000036514
ENSGALG00000025599		3.11677	NA	0.626938	2.97625	1.04722	0.295	ENSGALG00000025599
ENSGALG00000020049	KCNK16	3.11205	0.211576	9.42523	1.98032	1.57149	0.116069	ENSGALG00000020049|KCNK16
ENSGALG00000051845		3.09175	0.0186808	11.7987	1.11788	2.76571	0.00567984	ENSGALG00000051845
ENSGALG00000046991		3.08752	0.284115	7.12456	2.24466	1.3755	0.168977	ENSGALG00000046991
ENSGALG00000055078		3.08678	NA	3.75839	2.52449	1.22274	0.221429	ENSGALG00000055078
ENSGALG00000019300		3.08598	NA	2.28737	3.04337	1.014	0.310582	ENSGALG00000019300
ENSGALG00000044263	DEUP1	3.08565	NA	2.31969	3.41037	0.904784	0.36558	ENSGALG00000044263|DEUP1
ENSGALG00000013376	CAPSL	3.08547	NA	2.64128	3.67847	0.838793	0.401586	ENSGALG00000013376|CAPSL
ENSGALG00000054968		3.08541	NA	2.00203	3.7699	0.818434	0.413109	ENSGALG00000054968
ENSGALG00000020292	GABRE	3.08494	NA	0.847432	5.17531	0.596087	0.551117	ENSGALG00000020292|GABRE
ENSGALG00000045520		3.08494	NA	0.963458	5.17531	0.596087	0.551117	ENSGALG00000045520
ENSGALG00000050389		3.08494	NA	0.916325	5.17531	0.596087	0.551117	ENSGALG00000050389
ENSGALG00000054836		3.08493	NA	0.654091	5.17531	0.596087	0.551117	ENSGALG00000054836
ENSGALG00000050292		3.08493	NA	1.85734	5.17531	0.596087	0.551117	ENSGALG00000050292
ENSGALG00000010116	DNAH8	3.08493	NA	1.10589	5.17531	0.596087	0.551117	ENSGALG00000010116|DNAH8
ENSGALG00000038254		3.07185	0.229691	8.9017	2.02242	1.5189	0.128789	ENSGALG00000038254
ENSGALG00000023709		3.0706	0.00165456	37.6987	0.850497	3.61037	0.000305765	ENSGALG00000023709
ENSGALG00000051702		3.07056	NA	0.876172	4.82459	0.636439	0.52449	ENSGALG00000051702
ENSGALG00000029868		3.0632	NA	0.757245	4.95471	0.618241	0.536417	ENSGALG00000029868
ENSGALG00000051715		3.05705	NA	3.53745	2.28753	1.3364	0.181419	ENSGALG00000051715
ENSGALG00000016400	RSAD2	3.05017	0.00936027	11.3903	1.00714	3.02854	0.00245737	ENSGALG00000016400|RSAD2
ENSGALG00000030960	TRIM67	3.05017	NA	2.55033	3.6859	0.827523	0.407941	ENSGALG00000030960|TRIM67
ENSGALG00000023070	SPIA1	3.04862	0.659954	5.57604	4.8243	0.63193	0.527433	ENSGALG00000023070|SPIA1
ENSGALG00000049425		3.04842	NA	2.3564	5.06368	0.602017	0.547163	ENSGALG00000049425
ENSGALG00000052874		3.04834	NA	0.524526	5.17635	0.588897	0.55593	ENSGALG00000052874
ENSGALG00000048931		3.04834	NA	0.575287	5.17635	0.588897	0.55593	ENSGALG00000048931
ENSGALG00000049235		3.04834	NA	0.631056	5.17635	0.588897	0.55593	ENSGALG00000049235
ENSGALG00000046959		3.04834	NA	0.705553	5.17635	0.588897	0.55593	ENSGALG00000046959
ENSGALG00000049520		3.04834	NA	0.598268	5.17635	0.588897	0.555931	ENSGALG00000049520
ENSGALG00000011447	GADL1	3.04812	3.74136e-11	78.0571	0.42359	7.19592	6.2039e-13	ENSGALG00000011447|GADL1
ENSGALG00000054605		3.03777	NA	1.95321	1.75442	1.7315	0.0833633	ENSGALG00000054605
ENSGALG00000026808	TMEM72	3.02568	2.32934e-24	474.3	0.278715	10.8558	1.87096e-27	ENSGALG00000026808|TMEM72
ENSGALG00000044293		3.02426	4.37082e-12	60.6653	0.402858	7.50701	6.0492e-14	ENSGALG00000044293
ENSGALG00000051809		2.99786	2.71855e-21	424.778	0.296647	10.1058	5.20699e-24	ENSGALG00000051809
ENSGALG00000042992		2.99208	0.341987	5.57082	2.41219	1.2404	0.214827	ENSGALG00000042992
ENSGALG00000046771		2.97673	0.145962	5.35743	1.65162	1.8023	0.0714975	ENSGALG00000046771
ENSGALG00000053050		2.97672	0.200701	5.19056	1.85419	1.60541	0.108404	ENSGALG00000053050
ENSGALG00000054973	C1QL4	2.97239	NA	3.34393	1.98897	1.49443	0.135062	ENSGALG00000054973|C1QL4
ENSGALG00000034392		2.96787	2.58997e-10	286.352	0.430254	6.89794	5.27612e-12	ENSGALG00000034392
ENSGALG00000036598	SHISAL1	2.96664	0.0496086	14.7995	1.26217	2.35043	0.0187516	ENSGALG00000036598|SHISAL1
ENSGALG00000021235	NPY6R	2.95077	0.106818	4.83659	1.49425	1.97474	0.0482974	ENSGALG00000021235|NPY6R
ENSGALG00000054736		2.94727	0.11775	10.4322	1.53359	1.92181	0.0546299	ENSGALG00000054736
ENSGALG00000028407	GDF9	2.94462	7.19134e-25	408.707	0.268024	10.9864	4.44321e-28	ENSGALG00000028407|GDF9
ENSGALG00000049577	SHISAL2A	2.93439	0.0114229	66.1115	0.992739	2.95585	0.00311809	ENSGALG00000049577|SHISAL2A
ENSGALG00000025208	gga-mir-1800	2.90084	NA	2.56458	1.60848	1.80347	0.0713144	ENSGALG00000025208|gga-mir-1800
ENSGALG00000026849	SIAH3	2.89529	0.137164	5.35674	1.57553	1.83767	0.0661118	ENSGALG00000026849|SIAH3
ENSGALG00000001882	TNFRSF18	2.8881	6.40829e-14	49.7273	0.356769	8.09514	5.71965e-16	ENSGALG00000001882|TNFRSF18
ENSGALG00000028415		2.88505	0.294398	86.177	2.13629	1.3505	0.176857	ENSGALG00000028415
ENSGALG00000002132	KCNIP1	2.88261	0.00148034	61.4748	0.790944	3.64451	0.000267897	ENSGALG00000002132|KCNIP1
ENSGALG00000016258	SYTL5	2.88053	0.235892	6.44775	1.91837	1.50155	0.133213	ENSGALG00000016258|SYTL5
ENSGALG00000048626		2.85141	0.0598604	11.8696	1.25993	2.26316	0.0236261	ENSGALG00000048626
ENSGALG00000048622		2.84267	NA	3.32406	3.52001	0.807574	0.419336	ENSGALG00000048622
ENSGALG00000051153		2.84085	NA	0.853199	5.18279	0.548131	0.583602	ENSGALG00000051153
ENSGALG00000048731		2.84085	NA	0.516174	5.18279	0.548131	0.583602	ENSGALG00000048731
ENSGALG00000047270		2.84085	NA	0.866122	5.18279	0.548131	0.583602	ENSGALG00000047270
ENSGALG00000016316	GCM1	2.84085	NA	1.10008	5.18279	0.548131	0.583602	ENSGALG00000016316|GCM1
ENSGALG00000011524	PPEF2	2.84085	NA	0.660178	5.18279	0.548131	0.583602	ENSGALG00000011524|PPEF2
ENSGALG00000047085		2.84042	NA	2.06146	4.81283	0.590178	0.555071	ENSGALG00000047085
ENSGALG00000053688		2.84021	NA	1.46974	4.65571	0.610049	0.54183	ENSGALG00000053688
ENSGALG00000052910		2.83843	NA	1.89258	3.77839	0.751228	0.452515	ENSGALG00000052910
ENSGALG00000024272	S100A12	2.83432	0.000182472	137.819	0.668157	4.242	2.21537e-05	ENSGALG00000024272|S100A12
ENSGALG00000022702	CHRNA10	2.83204	NA	2.6361	2.6059	1.08678	0.277133	ENSGALG00000022702|CHRNA10
ENSGALG00000037350	gga-mir-7b	2.82196	NA	0.923591	3.12048	0.904337	0.365817	ENSGALG00000037350|gga-mir-7b
ENSGALG00000022622	HOXA4	2.82155	0.296599	7.05568	2.09769	1.34508	0.178601	ENSGALG00000022622|HOXA4
ENSGALG00000002102		2.81358	0.0870505	20.3373	1.3528	2.07982	0.0375417	ENSGALG00000002102
ENSGALG00000011213	DEGS2	2.80598	0.000823313	27.9558	0.733595	3.82498	0.000130784	ENSGALG00000011213|DEGS2
ENSGALG00000007620	GFRA3	2.80522	NA	3.51598	2.36648	1.1854	0.23586	ENSGALG00000007620|GFRA3
ENSGALG00000001977	LDB3	2.80514	0.137178	11.2445	1.52655	1.83756	0.0661268	ENSGALG00000001977|LDB3
ENSGALG00000055048		2.80191	NA	0.952477	5.10942	0.54838	0.583431	ENSGALG00000055048
ENSGALG00000009511		2.79262	0.206311	12.6791	1.75965	1.58703	0.112505	ENSGALG00000009511
ENSGALG00000014603	C1S	2.79179	7.59215e-14	547.3	0.345917	8.0707	6.98937e-16	ENSGALG00000014603|C1S
ENSGALG00000025334	gga-mir-1689	2.78341	NA	1.41599	2.5067	1.11039	0.266832	ENSGALG00000025334|gga-mir-1689
ENSGALG00000031605	POU3F1	2.77873	0.128143	13.5034	1.48206	1.87491	0.0608057	ENSGALG00000031605|POU3F1
ENSGALG00000012322	KCTD16	2.76547	NA	3.74059	2.48513	1.11281	0.265791	ENSGALG00000012322|KCTD16
ENSGALG00000053774		2.76526	0.417952	4.91553	2.56965	1.07612	0.281872	ENSGALG00000053774
ENSGALG00000032974	ADAMTS2	2.76459	3.03515e-19	839.056	0.28841	9.58564	9.1889e-22	ENSGALG00000032974|ADAMTS2
ENSGALG00000013576	MTNR1A	2.7643	NA	2.31915	3.13007	0.883142	0.37716	ENSGALG00000013576|MTNR1A
ENSGALG00000052999		2.76378	NA	1.33791	3.6815	0.750721	0.452821	ENSGALG00000052999
ENSGALG00000054918		2.76366	NA	1.45951	3.85701	0.716529	0.473665	ENSGALG00000054918
ENSGALG00000051558		2.76341	NA	1.27237	4.32684	0.638668	0.523039	ENSGALG00000051558
ENSGALG00000053151		2.76313	NA	0.530888	5.18545	0.532862	0.594129	ENSGALG00000053151
ENSGALG00000027453	CLRN2	2.76313	NA	0.564216	5.18545	0.532862	0.594129	ENSGALG00000027453|CLRN2
ENSGALG00000051995		2.76313	NA	0.564216	5.18545	0.532862	0.594129	ENSGALG00000051995
ENSGALG00000050289		2.76313	NA	0.685083	5.18545	0.532862	0.594129	ENSGALG00000050289
ENSGALG00000037864	MYH1A	2.76313	NA	0.824366	5.18545	0.532862	0.594129	ENSGALG00000037864|MYH1A
ENSGALG00000047428		2.76313	NA	1.56129	5.18545	0.532862	0.594129	ENSGALG00000047428
ENSGALG00000053855		2.76313	NA	0.945939	5.18545	0.532861	0.594129	ENSGALG00000053855
ENSGALG00000036828		2.76313	NA	0.672571	5.18545	0.532861	0.594129	ENSGALG00000036828
ENSGALG00000055111		2.76313	NA	0.594996	5.18545	0.532861	0.594129	ENSGALG00000055111
ENSGALG00000028655	gga-mir-6607	2.758	NA	0.706818	2.98156	0.92502	0.354955	ENSGALG00000028655|gga-mir-6607
ENSGALG00000025551	gga-mir-1684b	2.74683	NA	0.588477	3.50712	0.783216	0.4335	ENSGALG00000025551|gga-mir-1684b
ENSGALG00000047445		2.74295	NA	2.76329	2.75008	0.997406	0.318568	ENSGALG00000047445
ENSGALG00000043591	PLA2G4F	2.74264	0.000847342	76.5228	0.718692	3.81616	0.000135543	ENSGALG00000043591|PLA2G4F
ENSGALG00000048035	GCNT2	2.73524	1.92012e-20	167.676	0.276477	9.89319	4.45589e-23	ENSGALG00000048035|GCNT2
ENSGALG00000029832		2.73473	0.415915	6.28635	2.53141	1.08032	0.280001	ENSGALG00000029832
ENSGALG00000047295		2.73303	NA	1.64852	5.07475	0.538554	0.590195	ENSGALG00000047295
ENSGALG00000048397		2.72924	NA	2.77396	3.63002	0.751852	0.45214	ENSGALG00000048397
ENSGALG00000047850		2.7281	NA	0.929154	4.15715	0.656241	0.511669	ENSGALG00000047850
ENSGALG00000055012		2.72698	NA	1.0485	5.02303	0.542895	0.587202	ENSGALG00000055012
ENSGALG00000049058		2.72683	NA	0.779918	5.18674	0.52573	0.599076	ENSGALG00000049058
ENSGALG00000006031	BRDT	2.72683	NA	0.944506	5.18674	0.52573	0.599076	ENSGALG00000006031|BRDT
ENSGALG00000053345		2.72683	NA	1.3502	5.18674	0.52573	0.599076	ENSGALG00000053345
ENSGALG00000003286	ACSBG1	2.72316	2.24177e-11	2114.93	0.374506	7.27133	3.55969e-13	ENSGALG00000003286|ACSBG1
ENSGALG00000038612		2.71702	4.95411e-05	170.951	0.594063	4.57363	4.79341e-06	ENSGALG00000038612
ENSGALG00000002907	MYL1	2.70812	0.10212	22.5214	1.35547	1.99792	0.0457252	ENSGALG00000002907|MYL1
ENSGALG00000051538		2.70484	NA	2.84248	1.9781	1.36739	0.171502	ENSGALG00000051538
ENSGALG00000011687		2.70162	1.95315e-08	4644.83	0.43736	6.17711	6.52861e-10	ENSGALG00000011687
ENSGALG00000020316	IL13RA2	2.69914	1.76563e-11	1060.71	0.36938	7.30722	2.72726e-13	ENSGALG00000020316|IL13RA2
ENSGALG00000025640	U4	2.69473	NA	1.47316	1.80993	1.48886	0.136523	ENSGALG00000025640|U4
ENSGALG00000047545		2.68231	0.21674	23.4634	1.72421	1.55567	0.119786	ENSGALG00000047545
ENSGALG00000051302		2.67329	NA	2.67946	2.80798	0.952036	0.341079	ENSGALG00000051302
ENSGALG00000053654		2.66805	NA	2.74263	2.7622	0.965915	0.334087	ENSGALG00000053654
ENSGALG00000014681	PCSK1	2.66517	5.31027e-11	1083.87	0.37321	7.14119	9.25237e-13	ENSGALG00000014681|PCSK1
ENSGALG00000008439	CD36	2.66004	1.83665e-12	423.57	0.34869	7.62868	2.3717e-14	ENSGALG00000008439|CD36
ENSGALG00000001935		2.65759	0.292673	13.7338	1.96224	1.35437	0.175619	ENSGALG00000001935
ENSGALG00000043219	HOXB3	2.65726	0.0449521	15.7777	1.10964	2.3947	0.0166338	ENSGALG00000043219|HOXB3
ENSGALG00000050359		2.63724	NA	1.31996	2.51242	1.04968	0.293866	ENSGALG00000050359
ENSGALG00000047739		2.63724	0.111604	12.2065	1.35192	1.95073	0.0510887	ENSGALG00000047739
ENSGALG00000030032	SLC4A10	2.63505	3.39025e-23	829.73	0.249341	10.5681	4.18937e-26	ENSGALG00000030032|SLC4A10
ENSGALG00000043257		2.62539	NA	3.33925	2.57559	1.01934	0.308043	ENSGALG00000043257
ENSGALG00000016761	LYG2	2.62414	0.0801672	9.68594	1.23717	2.12109	0.0339144	ENSGALG00000016761|LYG2
ENSGALG00000014908	FST	2.62322	8.44166e-08	309.935	0.443597	5.91352	3.34879e-09	ENSGALG00000014908|FST
ENSGALG00000034675	XKR9	2.6196	0.399657	7.59721	2.35212	1.11372	0.265401	ENSGALG00000034675|XKR9
ENSGALG00000039554		2.60854	NA	2.54888	4.25251	0.613412	0.539604	ENSGALG00000039554
ENSGALG00000011040	SCN3A	2.60064	0.0298457	23.9509	1.00986	2.57525	0.0100168	ENSGALG00000011040|SCN3A
ENSGALG00000004946		2.59953	9.5489e-12	683.927	0.351507	7.39538	1.41006e-13	ENSGALG00000004946
ENSGALG00000050171		2.59479	0.190053	12.7967	1.58107	1.64117	0.100763	ENSGALG00000050171
ENSGALG00000039239	SERPIND1	2.59077	0.217928	23.9576	1.66923	1.55207	0.120645	ENSGALG00000039239|SERPIND1
ENSGALG00000015795	ADAMTS5	2.58658	3.11486e-06	78.769	0.497169	5.20262	1.96495e-07	ENSGALG00000015795|ADAMTS5
ENSGALG00000049860		2.58147	0.0115755	13.8752	0.874846	2.95078	0.00316977	ENSGALG00000049860
ENSGALG00000045925		2.58052	0.525042	6.50114	2.96137	0.871395	0.383538	ENSGALG00000045925
ENSGALG00000028256	CCL19	2.57128	0.41616	4.67333	2.38119	1.07983	0.280217	ENSGALG00000028256|CCL19
ENSGALG00000050138		2.56726	NA	3.26367	2.82714	0.908076	0.363838	ENSGALG00000050138
ENSGALG00000043064	EXFABP	2.55851	3.35667e-06	3268.92	0.493196	5.18762	2.12993e-07	ENSGALG00000043064|EXFABP
ENSGALG00000037870		2.55564	0.327735	4.51693	2.0101	1.2714	0.203586	ENSGALG00000037870
ENSGALG00000013402	AHRR	2.55551	0.288855	6.9277	1.874	1.36367	0.172672	ENSGALG00000013402|AHRR
ENSGALG00000006725	ACAN	2.55334	4.19196e-15	3833.46	0.30251	8.4405	3.15983e-17	ENSGALG00000006725|ACAN
ENSGALG00000004346	P2RY4	2.54775	4.66399e-07	485.269	0.456002	5.58715	2.30822e-08	ENSGALG00000004346|P2RY4
ENSGALG00000015776	GABRR2	2.54601	0.0600064	15.4035	1.12554	2.26204	0.0236948	ENSGALG00000015776|GABRR2
ENSGALG00000015935	SMYD1	2.54307	0.139911	16.8101	1.39235	1.82646	0.0677815	ENSGALG00000015935|SMYD1
ENSGALG00000001347	LHX6	2.53651	0.0574513	8.8077	1.11095	2.28318	0.0224197	ENSGALG00000001347|LHX6
ENSGALG00000030121		2.53095	NA	3.0788	3.45711	0.7321	0.464108	ENSGALG00000030121
ENSGALG00000015799	ELAVL2	2.52572	0.10037	19.731	1.25783	2.00799	0.0446439	ENSGALG00000015799|ELAVL2
ENSGALG00000010915	IL6	2.52506	0.119068	12.7131	1.31813	1.91564	0.0554108	ENSGALG00000010915|IL6
ENSGALG00000042471	IL2RA	2.51997	0.669666	12.1876	4.10411	0.614011	0.539208	ENSGALG00000042471|IL2RA
ENSGALG00000016448	KCNF1	2.51791	0.0155498	13.5577	0.887358	2.83754	0.00454628	ENSGALG00000016448|KCNF1
ENSGALG00000019716	KRT40	2.51332	0.429222	5.14816	2.38243	1.05494	0.291452	ENSGALG00000019716|KRT40
ENSGALG00000029020	PLPP4	2.51023	1.49632e-13	110.701	0.314617	7.97867	1.47921e-15	ENSGALG00000029020|PLPP4
ENSGALG00000009652	USH2A	2.51005	0.00459268	52.1515	0.765776	3.27779	0.00104623	ENSGALG00000009652|USH2A
ENSGALG00000038042	GABRG2	2.50784	0.00122487	144.771	0.677041	3.70412	0.00021213	ENSGALG00000038042|GABRG2
ENSGALG00000015374	RBP4	2.50423	0.0535744	439.331	1.0814	2.31574	0.0205724	ENSGALG00000015374|RBP4
ENSGALG00000051348		2.50104	0.427679	4.79765	2.36408	1.05793	0.290087	ENSGALG00000051348
ENSGALG00000046192	CCL19	2.501	2.94043e-06	47.3641	0.479666	5.21405	1.84765e-07	ENSGALG00000046192|CCL19
ENSGALG00000038462		2.49981	0.255754	8.18977	1.72634	1.44804	0.147606	ENSGALG00000038462
ENSGALG00000027925	HOXA3	2.49945	0.342584	11.0878	2.01724	1.23905	0.215328	ENSGALG00000027925|HOXA3
ENSGALG00000026446	CPLX3	2.49603	0.000315803	25.9392	0.609425	4.09571	4.20875e-05	ENSGALG00000026446|CPLX3
ENSGALG00000048800		2.47598	0.000255368	64.7203	0.596384	4.15166	3.30077e-05	ENSGALG00000048800
ENSGALG00000046775		2.46588	0.469066	4.84613	2.52284	0.977421	0.328361	ENSGALG00000046775
ENSGALG00000034950	SMPD3	2.45789	1.92012e-20	1203.33	0.248472	9.89202	4.50816e-23	ENSGALG00000034950|SMPD3
ENSGALG00000000172	MYOG	2.45697	NA	2.19707	3.14891	0.780259	0.435238	ENSGALG00000000172|MYOG
ENSGALG00000005448	MYL3	2.45256	0.342728	12.0958	1.97988	1.23874	0.215441	ENSGALG00000005448|MYL3
ENSGALG00000004860	RASD1	2.44573	3.33e-25	419.244	0.22103	11.0651	1.85172e-28	ENSGALG00000004860|RASD1
ENSGALG00000054404		2.44349	NA	3.06581	2.64256	0.924667	0.355139	ENSGALG00000054404
ENSGALG00000053246	OCM2	2.43929	0.235815	9.84842	1.62427	1.50178	0.133155	ENSGALG00000053246|OCM2
ENSGALG00000011668	IL8L1	2.43565	0.365719	10.5208	2.05104	1.18752	0.235023	ENSGALG00000011668|IL8L1
ENSGALG00000006320		2.43204	NA	1.14774	5.07492	0.479227	0.631777	ENSGALG00000006320
ENSGALG00000004365		2.42734	2.2043e-08	740.306	0.394328	6.15565	7.47704e-10	ENSGALG00000004365
ENSGALG00000053135		2.425	NA	0.569903	5.19882	0.466452	0.640892	ENSGALG00000053135
ENSGALG00000053514		2.425	NA	0.574123	5.19882	0.466452	0.640892	ENSGALG00000053514
ENSGALG00000050462		2.425	NA	0.908854	5.19882	0.466452	0.640892	ENSGALG00000050462
ENSGALG00000047018		2.425	NA	0.831307	5.19848	0.466482	0.64087	ENSGALG00000047018
ENSGALG00000054987		2.425	NA	0.636653	5.19882	0.466452	0.640892	ENSGALG00000054987
ENSGALG00000044418		2.425	NA	0.732972	5.19882	0.466452	0.640892	ENSGALG00000044418
ENSGALG00000050008		2.425	NA	0.75947	5.19882	0.466452	0.640892	ENSGALG00000050008
ENSGALG00000034825	CELA1	2.4243	NA	1.27076	4.74632	0.510775	0.609509	ENSGALG00000034825|CELA1
ENSGALG00000054606		2.42426	NA	1.38179	4.72598	0.512965	0.607976	ENSGALG00000054606
ENSGALG00000053827		2.42425	NA	1.26723	4.72031	0.51358	0.607546	ENSGALG00000053827
ENSGALG00000052431		2.42415	NA	1.6814	4.66489	0.519658	0.603302	ENSGALG00000052431
ENSGALG00000039254	SLC17A6	2.42391	NA	3.78826	4.54231	0.53363	0.593598	ENSGALG00000039254|SLC17A6
ENSGALG00000047663		2.42379	NA	1.04303	4.48393	0.540551	0.588817	ENSGALG00000047663
ENSGALG00000040805	RNF212	2.42371	NA	2.26179	4.44673	0.545054	0.585716	ENSGALG00000040805|RNF212
ENSGALG00000040415		2.4231	NA	1.11849	4.19294	0.5779	0.563332	ENSGALG00000040415
ENSGALG00000052233		2.42079	NA	1.47633	3.533	0.685195	0.493221	ENSGALG00000052233
ENSGALG00000049485		2.42044	NA	3.60063	3.46004	0.699542	0.484213	ENSGALG00000049485
ENSGALG00000051915		2.42042	NA	1.94858	3.45528	0.700499	0.483616	ENSGALG00000051915
ENSGALG00000054735	FAM181A	2.42041	NA	1.53343	3.45182	0.701198	0.48318	ENSGALG00000054735|FAM181A
ENSGALG00000016896	ABCC4	2.41815	8.20651e-16	547.072	0.279607	8.6484	5.22255e-18	ENSGALG00000016896|ABCC4
ENSGALG00000012072		2.41572	3.91849e-24	1838.63	0.22378	10.7951	3.6316e-27	ENSGALG00000012072
ENSGALG00000053475		2.41386	NA	1.20363	2.62741	0.918722	0.358241	ENSGALG00000053475
ENSGALG00000020656	PRLHR	2.41318	0.00547084	86.0453	0.749903	3.218	0.0012909	ENSGALG00000020656|PRLHR
ENSGALG00000052125		2.41111	NA	3.91686	2.72896	0.883526	0.376952	ENSGALG00000052125
ENSGALG00000001122	CALN1	2.4027	3.83969e-07	98.4627	0.427013	5.62676	1.83622e-08	ENSGALG00000001122|CALN1
ENSGALG00000050628		2.39912	0.274351	5.75082	1.71403	1.3997	0.161604	ENSGALG00000050628
ENSGALG00000050141		2.39548	0.224532	4.21387	1.56207	1.53353	0.125145	ENSGALG00000050141
ENSGALG00000041800	GLP2R	2.39495	0.000843042	53.1759	0.627312	3.8178	0.000134647	ENSGALG00000041800|GLP2R
ENSGALG00000019761		2.38926	4.58194e-11	908.89	0.333491	7.16439	7.8135e-13	ENSGALG00000019761
ENSGALG00000005572		2.38867	0.491812	6.42369	2.55639	0.934392	0.350102	ENSGALG00000005572
ENSGALG00000007426	MKX	2.38716	0.00229192	61.3619	0.68081	3.50636	0.000454278	ENSGALG00000007426|MKX
ENSGALG00000025217	gga-mir-1697	2.38665	NA	0.593907	3.61777	0.659702	0.509445	ENSGALG00000025217|gga-mir-1697
ENSGALG00000016941	PCDH17	2.37728	1.92695e-07	316.818	0.412833	5.75845	8.4888e-09	ENSGALG00000016941|PCDH17
ENSGALG00000047825		2.37676	9.38155e-05	106.791	0.538524	4.41347	1.01728e-05	ENSGALG00000047825
ENSGALG00000051464		2.37601	0.224182	7.66136	1.54822	1.53467	0.124864	ENSGALG00000051464
ENSGALG00000014668	MCTP1	2.36327	0.17481	23.9144	1.39535	1.69368	0.0903268	ENSGALG00000014668|MCTP1
ENSGALG00000047718		2.36235	NA	0.681109	2.65866	0.888549	0.374246	ENSGALG00000047718
ENSGALG00000048515		2.35638	NA	3.04594	2.71869	0.866735	0.386087	ENSGALG00000048515
ENSGALG00000039269	RNF213	2.35275	1.01402e-23	1891.07	0.219854	10.7014	1.00243e-26	ENSGALG00000039269|RNF213
ENSGALG00000010293	RBP	2.35169	NA	18.6333	2.06431	1.13922	NA	ENSGALG00000010293|RBP
ENSGALG00000052906		2.35105	NA	3.07203	2.55036	0.92185	0.356607	ENSGALG00000052906
ENSGALG00000016183		2.35054	NA	3.47298	2.7409	0.85758	0.391124	ENSGALG00000016183
ENSGALG00000047160		2.35027	NA	3.59086	2.86324	0.820844	0.411735	ENSGALG00000047160
ENSGALG00000054312		2.34994	NA	3.1589	3.04309	0.772219	0.439984	ENSGALG00000054312
ENSGALG00000050930		2.34967	NA	1.75811	3.21067	0.731831	0.464271	ENSGALG00000050930
ENSGALG00000017117		2.34941	NA	0.779802	4.99089	0.470741	0.637826	ENSGALG00000017117
ENSGALG00000049105		2.34928	NA	1.84682	3.53415	0.664736	0.506219	ENSGALG00000049105
ENSGALG00000048968		2.34923	NA	2.9611	3.57673	0.65681	0.511303	ENSGALG00000048968
ENSGALG00000026853	FGF3	2.34923	0.645589	5.34642	3.57795	0.656586	0.511447	ENSGALG00000026853|FGF3
ENSGALG00000055093		2.34893	NA	1.80468	3.91572	0.599873	0.548591	ENSGALG00000055093
ENSGALG00000004267	SIGIRR	2.34867	NA	3.35071	4.30974	0.544969	0.585775	ENSGALG00000004267|SIGIRR
ENSGALG00000053336		2.3485	NA	1.016	4.64698	0.505382	0.613291	ENSGALG00000053336
ENSGALG00000013969	ALDH8A1	2.34842	NA	1.10267	4.82569	0.48665	0.626507	ENSGALG00000013969|ALDH8A1
ENSGALG00000046564	ASB18	2.34837	NA	1.27224	4.96469	0.473014	0.636203	ENSGALG00000046564|ASB18
ENSGALG00000046912		2.34836	NA	0.932678	4.97884	0.471668	0.637163	ENSGALG00000046912
ENSGALG00000053489		2.34833	NA	1.08947	5.06545	0.463598	0.642936	ENSGALG00000053489
ENSGALG00000002442	ANKS4B	2.34829	NA	0.756458	5.20231	0.451393	0.651706	ENSGALG00000002442|ANKS4B
ENSGALG00000043839	SPACA1	2.34829	NA	0.906652	5.20231	0.451393	0.651706	ENSGALG00000043839|SPACA1
ENSGALG00000032941		2.34829	NA	0.590399	5.20231	0.451393	0.651706	ENSGALG00000032941
ENSGALG00000049453		2.34829	NA	0.561964	5.20231	0.451393	0.651706	ENSGALG00000049453
ENSGALG00000008898	GRIN1	2.34829	NA	1.76487	5.20231	0.451393	0.651706	ENSGALG00000008898|GRIN1
ENSGALG00000052237		2.34829	NA	0.773089	5.20231	0.451393	0.651706	ENSGALG00000052237
ENSGALG00000005923	NPY4R	2.34829	NA	1.70034	5.20231	0.451393	0.651706	ENSGALG00000005923|NPY4R
ENSGALG00000051728		2.34829	NA	1.15334	5.20231	0.451393	0.651706	ENSGALG00000051728
ENSGALG00000044563		2.34829	0.762735	7.86788	5.20231	0.451393	0.651706	ENSGALG00000044563
ENSGALG00000032863		2.34829	NA	0.809573	5.20231	0.451393	0.651706	ENSGALG00000032863
ENSGALG00000055100		2.34829	NA	0.670753	5.20231	0.451393	0.651706	ENSGALG00000055100
ENSGALG00000035726	FLT3	2.34829	NA	0.990666	5.20231	0.451393	0.651706	ENSGALG00000035726|FLT3
ENSGALG00000051496		2.34828	NA	0.567262	5.2023	0.451393	0.651706	ENSGALG00000051496
ENSGALG00000052177		2.34828	NA	1.50047	5.2023	0.451393	0.651706	ENSGALG00000052177
ENSGALG00000002395		2.34724	0.0303198	65.7732	0.913917	2.56833	0.010219	ENSGALG00000002395
ENSGALG00000052503		2.33859	0.206612	11.4939	1.4745	1.58603	0.112734	ENSGALG00000052503
ENSGALG00000053008		2.33544	0.359798	9.65501	1.94625	1.19997	0.230151	ENSGALG00000053008
ENSGALG00000038328	ANKRD33B	2.33153	0.00342579	17.079	0.690612	3.37604	0.000735372	ENSGALG00000038328|ANKRD33B
ENSGALG00000050993		2.33082	0.011397	19.5742	0.788272	2.95688	0.00310772	ENSGALG00000050993
ENSGALG00000046804		2.32951	0.470754	4.75219	2.39154	0.974063	0.330025	ENSGALG00000046804
ENSGALG00000030140	CCDC3	2.32511	0.139042	9.95965	1.27059	1.82995	0.0672571	ENSGALG00000030140|CCDC3
ENSGALG00000006812	TTC36	2.32511	0.460259	4.29392	2.33625	0.995231	0.319624	ENSGALG00000006812|TTC36
ENSGALG00000050108		2.32305	0.492609	4.78782	2.49044	0.93279	0.350929	ENSGALG00000050108
ENSGALG00000046160		2.32297	1.5696e-11	132.377	0.317145	7.32464	2.39537e-13	ENSGALG00000046160
ENSGALG00000053275		2.32157	4.65607e-09	82.458	0.361214	6.42714	1.30031e-10	ENSGALG00000053275
ENSGALG00000051959		2.3187	NA	3.36475	2.98287	0.777338	0.436959	ENSGALG00000051959
ENSGALG00000038201		2.3185	NA	2.14375	3.01437	0.769147	0.441806	ENSGALG00000038201
ENSGALG00000027323	MYH1D	2.31822	0.251542	30.7281	1.58858	1.4593	0.144482	ENSGALG00000027323|MYH1D
ENSGALG00000048360		2.31806	NA	1.02743	3.08593	0.751172	0.452549	ENSGALG00000048360
ENSGALG00000053757		2.31587	NA	1.23246	3.558	0.650892	0.515116	ENSGALG00000053757
ENSGALG00000033055		2.31586	NA	2.46417	3.56292	0.649989	0.5157	ENSGALG00000033055
ENSGALG00000043918		2.31521	NA	2.47151	3.75423	0.616694	0.537436	ENSGALG00000043918
ENSGALG00000029799		2.31462	0.184579	4.19162	1.39458	1.65972	0.096971	ENSGALG00000029799
ENSGALG00000027423	SLC26A1	2.31438	0.0920166	10.7484	1.12772	2.05226	0.0401439	ENSGALG00000027423|SLC26A1
ENSGALG00000048342		2.3132	NA	1.21823	4.6589	0.496512	0.619533	ENSGALG00000048342
ENSGALG00000051186		2.3132	NA	1.50698	4.65808	0.496599	0.619472	ENSGALG00000051186
ENSGALG00000053835		2.31277	NA	0.925752	4.95709	0.466558	0.640816	ENSGALG00000053835
ENSGALG00000050903		2.31247	NA	0.625761	5.204	0.444365	0.656779	ENSGALG00000050903
ENSGALG00000046899		2.31247	NA	0.771587	5.204	0.444365	0.656779	ENSGALG00000046899
ENSGALG00000035828		2.31247	NA	0.651727	5.204	0.444365	0.656779	ENSGALG00000035828
ENSGALG00000051880		2.31247	NA	0.639964	5.204	0.444365	0.656779	ENSGALG00000051880
ENSGALG00000028539	TRAPPC3L	2.31247	NA	1.09212	5.204	0.444365	0.656779	ENSGALG00000028539|TRAPPC3L
ENSGALG00000053606		2.31247	NA	0.847359	5.204	0.444365	0.656779	ENSGALG00000053606
ENSGALG00000049535		2.31247	NA	0.831576	5.204	0.444364	0.656779	ENSGALG00000049535
ENSGALG00000050604		2.31247	NA	0.979163	5.204	0.444364	0.656779	ENSGALG00000050604
ENSGALG00000038995	GRIA4	2.3099	0.125337	14.0437	1.22372	1.8876	0.0590791	ENSGALG00000038995|GRIA4
ENSGALG00000013072	AKR1B10	2.30349	7.76131e-07	315.757	0.419942	5.48525	4.12881e-08	ENSGALG00000013072|AKR1B10
ENSGALG00000054138		2.30305	NA	3.52036	2.79962	0.822631	0.410718	ENSGALG00000054138
ENSGALG00000021856		2.29358	NA	1.36854	2.63322	0.871018	0.383744	ENSGALG00000021856
ENSGALG00000043947		2.29329	0.299681	7.52956	1.71435	1.3377	0.180993	ENSGALG00000043947
ENSGALG00000005483	CDH13	2.29267	9.60271e-13	938.096	0.296875	7.72267	1.13915e-14	ENSGALG00000005483|CDH13
ENSGALG00000019157	SMPX	2.29224	NA	2.5174	2.99689	0.764871	0.444348	ENSGALG00000019157|SMPX
ENSGALG00000012377	HNMT	2.28703	2.36303e-10	84.9652	0.330872	6.91213	4.77425e-12	ENSGALG00000012377|HNMT
ENSGALG00000033561	DGKB	2.28367	4.14787e-13	723.298	0.291289	7.83989	4.50936e-15	ENSGALG00000033561|DGKB
ENSGALG00000048321		2.27897	4.90405e-07	435.577	0.408628	5.57713	2.44521e-08	ENSGALG00000048321
ENSGALG00000050344		2.2778	NA	1.9073	3.19683	0.712518	0.476144	ENSGALG00000050344
ENSGALG00000030855		2.27034	3.57562e-17	813.259	0.251394	9.031	1.7011e-19	ENSGALG00000030855
ENSGALG00000006473	PLXNA4	2.26806	2.26376e-05	694.869	0.476496	4.75987	1.93717e-06	ENSGALG00000006473|PLXNA4
ENSGALG00000042257	MYH1F	2.26744	0.311622	7.28467	1.73167	1.3094	0.190401	ENSGALG00000042257|MYH1F
ENSGALG00000053145		2.2665	0.11919	19.1731	1.1835	1.91508	0.0554821	ENSGALG00000053145
ENSGALG00000011663	FNDC1	2.26117	6.47211e-23	3295.6	0.215471	10.4941	9.19731e-26	ENSGALG00000011663|FNDC1
ENSGALG00000034504		2.25366	0.541316	26.8979	2.67895	0.841247	0.400209	ENSGALG00000034504
ENSGALG00000030793	KCNE2	2.25055	NA	3.67416	1.72001	1.30845	0.19072	ENSGALG00000030793|KCNE2
ENSGALG00000014428	TAPBPL	2.24087	2.05749e-09	354.907	0.341235	6.56695	5.13579e-11	ENSGALG00000014428|TAPBPL
ENSGALG00000042454	DCDC2	2.23564	0.111478	13.4471	1.14567	1.95138	0.0510116	ENSGALG00000042454|DCDC2
ENSGALG00000014202	GABRA4	2.22962	9.75475e-05	41.9842	0.506367	4.40317	1.06678e-05	ENSGALG00000014202|GABRA4
ENSGALG00000004074	KCNS1	2.22864	5.12414e-05	24.4588	0.488135	4.56562	4.98009e-06	ENSGALG00000004074|KCNS1
ENSGALG00000012464	SOUL	2.22637	5.51289e-23	5465.03	0.211765	10.5134	7.49358e-26	ENSGALG00000012464|SOUL
ENSGALG00000040847	EDQM3	2.22207	NA	0.605631	5.12958	0.433187	0.664879	ENSGALG00000040847|EDQM3
ENSGALG00000009268	FGG	2.22003	0.383138	26.2437	1.93248	1.1488	0.250639	ENSGALG00000009268|FGG
ENSGALG00000017197	CNTN5	2.20469	0.0030584	43.6376	0.645585	3.41503	0.000637758	ENSGALG00000017197|CNTN5
ENSGALG00000047835		2.20428	0.502826	8.73308	2.41328	0.913396	0.361034	ENSGALG00000047835
ENSGALG00000052045		2.20308	0.407235	12.279	2.00609	1.0982	0.272119	ENSGALG00000052045
ENSGALG00000042022	GSG1L2	2.20255	0.0233851	62.1881	0.823242	2.67546	0.00746273	ENSGALG00000042022|GSG1L2
ENSGALG00000050976		2.1947	3.95203e-06	62.7601	0.425925	5.1528	2.56632e-07	ENSGALG00000050976
ENSGALG00000023601		2.19377	3.12172e-16	2497.64	0.250226	8.76716	1.83233e-18	ENSGALG00000023601
ENSGALG00000047387		2.19342	0.157379	12.1401	1.24802	1.75751	0.0788304	ENSGALG00000047387
ENSGALG00000006323	LECT2	2.1887	0.175564	30.7474	1.29445	1.69084	0.090868	ENSGALG00000006323|LECT2
ENSGALG00000054675	TMEM272	2.18368	0.0842173	10.7208	1.04124	2.09719	0.0359767	ENSGALG00000054675|TMEM272
ENSGALG00000051752		2.17658	0.305524	7.55569	1.64402	1.32394	0.185523	ENSGALG00000051752
ENSGALG00000053725		2.17263	0.338474	4.42474	1.74083	1.24805	0.212014	ENSGALG00000053725
ENSGALG00000052307	RPP25	2.17213	0.104961	9.70638	1.09499	1.9837	0.0472891	ENSGALG00000052307|RPP25
ENSGALG00000039080	CD44	2.16746	1.48132e-10	869.131	0.310298	6.98511	2.84641e-12	ENSGALG00000039080|CD44
ENSGALG00000033369		2.16259	1.05757e-05	31.3307	0.438108	4.93622	7.96526e-07	ENSGALG00000033369
ENSGALG00000034474	CRISP3	2.15684	0.389543	9.37926	1.89952	1.13546	0.256181	ENSGALG00000034474|CRISP3
ENSGALG00000054413		2.1565	NA	0.763543	5.05204	0.426858	0.669483	ENSGALG00000054413
ENSGALG00000002314	CDHR1	2.14611	1.80552e-12	1127.02	0.281194	7.63212	2.30919e-14	ENSGALG00000002314|CDHR1
ENSGALG00000012770		2.1442	9.37223e-18	327.51	0.23316	9.19627	3.70604e-20	ENSGALG00000012770
ENSGALG00000051031		2.13644	0.09351	16.8995	1.04524	2.04396	0.0409572	ENSGALG00000051031
ENSGALG00000047510		2.13394	NA	1.4131	1.6815	1.26907	0.204415	ENSGALG00000047510
ENSGALG00000044245	GSC2	2.13317	0.371371	6.97465	1.81493	1.17535	0.239857	ENSGALG00000044245|GSC2
ENSGALG00000001207	PLCH2	2.13281	1.95232e-09	686.662	0.324339	6.57587	4.83707e-11	ENSGALG00000001207|PLCH2
ENSGALG00000006413	CEMIP	2.13118	2.82836e-05	282.908	0.452609	4.70864	2.49371e-06	ENSGALG00000006413|CEMIP
ENSGALG00000009349	SLC7A14	2.12735	0.00193347	216.681	0.597635	3.55961	0.000371403	ENSGALG00000009349|SLC7A14
ENSGALG00000052425	BATF3	2.12729	3.02626e-08	232.164	0.348764	6.09951	1.06391e-09	ENSGALG00000052425|BATF3
ENSGALG00000047174		2.12713	0.0528301	7.99384	0.915729	2.32288	0.0201854	ENSGALG00000047174
ENSGALG00000021567	EPHA8	2.12639	0.263419	23.4395	1.48845	1.4286	0.15312	ENSGALG00000021567|EPHA8
ENSGALG00000012973	ESR1	2.12424	0.286057	13.8281	1.54956	1.37087	0.170415	ENSGALG00000012973|ESR1
ENSGALG00000050224	GOLT1A	2.12322	NA	2.13709	4.90894	0.43252	0.665363	ENSGALG00000050224|GOLT1A
ENSGALG00000030512		2.12077	1.40807e-07	4000.76	0.364556	5.81741	5.97677e-09	ENSGALG00000030512
ENSGALG00000041098		2.12036	0.0032517	35.7571	0.624678	3.39432	0.000687995	ENSGALG00000041098
ENSGALG00000007666	KCNIP2	2.10906	1.81153e-05	157.947	0.438318	4.81171	1.49646e-06	ENSGALG00000007666|KCNIP2
ENSGALG00000007319	BICDL1	2.10786	6.2659e-06	56.6906	0.417172	5.05273	4.35535e-07	ENSGALG00000007319|BICDL1
ENSGALG00000016324	GSTA4	2.10745	1.88307e-10	1627.67	0.303366	6.94687	3.73473e-12	ENSGALG00000016324|GSTA4
ENSGALG00000053215		2.1054	NA	0.723751	2.62325	0.802592	0.42221	ENSGALG00000053215
ENSGALG00000001527	VWA1	2.10375	7.44278e-09	205.532	0.331432	6.34746	2.18892e-10	ENSGALG00000001527|VWA1
ENSGALG00000006453	TF	2.10285	1.76199e-12	17154.5	0.27539	7.63589	2.24264e-14	ENSGALG00000006453|TF
ENSGALG00000040007	IL17D	2.10013	0.0817765	9.84382	0.994601	2.11153	0.0347266	ENSGALG00000040007|IL17D
ENSGALG00000026098	IL8	2.09905	1.02914e-06	85.1029	0.38662	5.42925	5.65914e-08	ENSGALG00000026098|IL8
ENSGALG00000053896		2.09864	0.0348027	7.48793	0.836977	2.5074	0.0121621	ENSGALG00000053896
ENSGALG00000000616	ELF3	2.09815	0.0437299	81.9315	0.871431	2.4077	0.0160532	ENSGALG00000000616|ELF3
ENSGALG00000041233		2.09113	6.8204e-19	1272.89	0.220223	9.49551	2.19129e-21	ENSGALG00000041233
ENSGALG00000010858	LRP2	2.09017	3.00721e-09	7117.14	0.321471	6.50189	7.93171e-11	ENSGALG00000010858|LRP2
ENSGALG00000041372		2.08787	1.56285e-17	8235.58	0.228685	9.12991	6.85588e-20	ENSGALG00000041372
ENSGALG00000009007	PCARE	2.08668	0.000212954	446.186	0.496688	4.20119	2.65519e-05	ENSGALG00000009007|PCARE
ENSGALG00000008591	CACNB2	2.08202	2.48623e-07	123.21	0.36462	5.71011	1.12906e-08	ENSGALG00000008591|CACNB2
ENSGALG00000025190	gga-mir-1646	2.07906	NA	0.833829	2.63936	0.787713	0.430864	ENSGALG00000025190|gga-mir-1646
ENSGALG00000036189	ANGPT2	2.07602	1.29641e-19	3357.01	0.214525	9.67732	3.76466e-22	ENSGALG00000036189|ANGPT2
ENSGALG00000054380		2.07454	NA	2.47618	3.72636	0.55672	0.577719	ENSGALG00000054380
ENSGALG00000052153		2.07218	0.471543	5.7904	2.13058	0.972589	0.330758	ENSGALG00000052153
ENSGALG00000000242	EBF2	2.06914	0.310341	24.9042	1.57661	1.31239	0.189387	ENSGALG00000000242|EBF2
ENSGALG00000050045		2.06824	0.243599	8.33581	1.39645	1.48107	0.138589	ENSGALG00000050045
ENSGALG00000006689	ABHD2	2.0682	2.37626e-14	3278.33	0.251482	8.22405	1.96737e-16	ENSGALG00000006689|ABHD2
ENSGALG00000049422	ATF3	2.06806	7.52599e-16	1360.19	0.238823	8.65939	4.74298e-18	ENSGALG00000049422|ATF3
ENSGALG00000027702	SCN11A	2.06182	NA	3.4209	4.02255	0.512564	0.608256	ENSGALG00000027702|SCN11A
ENSGALG00000028735		2.06056	NA	1.34452	1.99597	1.03236	0.301905	ENSGALG00000028735
ENSGALG00000033787		2.06043	NA	3.52481	1.80378	1.14228	0.253336	ENSGALG00000033787
ENSGALG00000008997	STEAP4	2.05947	0.000132631	66.505	0.476381	4.32315	1.53814e-05	ENSGALG00000008997|STEAP4
ENSGALG00000005554	ADIPOQ	2.05816	0.0879902	11.0056	0.992015	2.07472	0.0380122	ENSGALG00000005554|ADIPOQ
ENSGALG00000007320	FXYD2	2.05681	0.427244	5.55803	1.94288	1.05864	0.289765	ENSGALG00000007320|FXYD2
ENSGALG00000043106	WDR17	2.05677	0.17063	12.7847	1.20353	1.70895	0.0874603	ENSGALG00000043106|WDR17
ENSGALG00000000164	MYBPHL	2.05609	0.00262743	86.4806	0.59368	3.4633	0.000533603	ENSGALG00000000164|MYBPHL
ENSGALG00000009514	NRCAM	2.05074	4.77529e-07	1227.76	0.367365	5.58231	2.37343e-08	ENSGALG00000009514|NRCAM
ENSGALG00000014232	RIBC2	2.0495	0.448902	4.05707	2.01647	1.01638	0.309447	ENSGALG00000014232|RIBC2
ENSGALG00000041475		2.04488	0.481514	7.95708	2.1432	0.954126	0.34002	ENSGALG00000041475
ENSGALG00000006379	SHH	2.04394	0.336221	8.14565	1.63146	1.25283	0.210268	ENSGALG00000006379|SHH
ENSGALG00000051480		2.04325	0.172739	4.67116	1.20102	1.70126	0.088895	ENSGALG00000051480
ENSGALG00000054816		2.04284	0.152884	13.4621	1.15112	1.77465	0.0759555	ENSGALG00000054816
ENSGALG00000006443	MADPRT1	2.04253	0.106598	13.0933	1.03381	1.97573	0.048185	ENSGALG00000006443|MADPRT1
ENSGALG00000030571		2.04035	0.462026	6.39815	2.05805	0.991398	0.321491	ENSGALG00000030571
ENSGALG00000037556	SLC1A2	2.03818	6.11539e-09	364.22	0.319518	6.37892	1.78342e-10	ENSGALG00000037556|SLC1A2
ENSGALG00000006388	IL16	2.03783	3.28461e-22	7466.06	0.197243	10.3315	5.07354e-25	ENSGALG00000006388|IL16
ENSGALG00000009861	RD3	2.03437	1.19198e-20	1228.33	0.204562	9.94502	2.65131e-23	ENSGALG00000009861|RD3
ENSGALG00000032803		2.03284	5.97516e-07	37.2334	0.367033	5.53858	3.04942e-08	ENSGALG00000032803
ENSGALG00000034206		2.03281	0.0463889	12.5636	0.854003	2.38033	0.0172973	ENSGALG00000034206
ENSGALG00000034295		2.03232	0.121495	14.2784	1.06709	1.90454	0.0568404	ENSGALG00000034295
ENSGALG00000015198	NOL4	2.03088	0.623394	19.8606	2.92293	0.694809	0.487175	ENSGALG00000015198|NOL4
ENSGALG00000013846	ARFGEF3	2.02931	1.35342e-10	628.736	0.28993	6.99932	2.57206e-12	ENSGALG00000013846|ARFGEF3
ENSGALG00000044889	FYB2	2.02915	0.00201115	82.532	0.572106	3.54681	0.000389929	ENSGALG00000044889|FYB2
ENSGALG00000015136	ILDR1	2.02512	0.00216383	50.6375	0.574631	3.52421	0.000424745	ENSGALG00000015136|ILDR1
ENSGALG00000013045	TUBA8B	2.02342	NA	1.90927	3.67616	0.550416	0.582034	ENSGALG00000013045|TUBA8B
ENSGALG00000013723	OASL	2.02131	8.56208e-07	449.459	0.369822	5.46562	4.613e-08	ENSGALG00000013723|OASL
ENSGALG00000052127		2.02052	0.479103	12.2509	2.10789	0.958552	0.337784	ENSGALG00000052127
ENSGALG00000053935		2.01953	0.317408	9.87459	1.55917	1.29527	0.195229	ENSGALG00000053935
ENSGALG00000040521	HOXA2	2.01399	0.445668	8.0694	1.96882	1.02294	0.306337	ENSGALG00000040521|HOXA2
ENSGALG00000011813		2.00907	1.45774e-09	8081.56	0.303229	6.62559	3.45858e-11	ENSGALG00000011813
ENSGALG00000007853	PAPOLG	2.00445	NA	1.10609	3.65145	0.548945	0.583043	ENSGALG00000007853|PAPOLG
ENSGALG00000045327		1.99482	NA	2.54607	1.31084	1.52179	0.128062	ENSGALG00000045327
ENSGALG00000046198		1.99295	NA	2.31275	2.33976	0.851775	0.394339	ENSGALG00000046198
ENSGALG00000013869	IL20RA	1.99286	1.95043e-07	380.197	0.346283	5.75499	8.66454e-09	ENSGALG00000013869|IL20RA
ENSGALG00000005714	PKD1	1.99139	3.43656e-11	1612.29	0.276207	7.20975	5.60551e-13	ENSGALG00000005714|PKD1
ENSGALG00000053402		1.99124	8.88349e-06	485.395	0.400213	4.97545	6.50962e-07	ENSGALG00000053402
ENSGALG00000016964		1.99026	0.328671	13.617	1.56883	1.26863	0.204574	ENSGALG00000016964
ENSGALG00000053362		1.98754	0.353249	7.11857	1.63677	1.21431	0.22463	ENSGALG00000053362
ENSGALG00000054003		1.98539	0.240872	6.35235	1.33418	1.4881	0.136725	ENSGALG00000054003
ENSGALG00000036920	SLC22A5	1.98434	7.75299e-20	2907.84	0.203805	9.73646	2.1077e-22	ENSGALG00000036920|SLC22A5
ENSGALG00000011961	TNIP3	1.98419	8.31968e-09	186.06	0.313617	6.32678	2.50336e-10	ENSGALG00000011961|TNIP3
ENSGALG00000009844	ACTC1	1.9798	0.152591	65.1422	1.11501	1.77559	0.0758008	ENSGALG00000009844|ACTC1
ENSGALG00000016905	SLITRK1	1.97861	NA	2.23648	2.72831	0.725215	0.46832	ENSGALG00000016905|SLITRK1
ENSGALG00000004729	SLC7A10	1.97829	1.12616e-06	340.115	0.365589	5.41123	6.25917e-08	ENSGALG00000004729|SLC7A10
ENSGALG00000047152	HBBA	1.97464	0.00991457	15746.3	0.656497	3.00785	0.00263102	ENSGALG00000047152|HBBA
ENSGALG00000051881		1.97359	0.417578	7.85421	1.83279	1.07683	0.281558	ENSGALG00000051881
ENSGALG00000039458	GDF8	1.97359	0.522875	5.69665	2.25505	0.875185	0.381473	ENSGALG00000039458|GDF8
ENSGALG00000020836	FAM237A	1.97347	0.000826837	35.438	0.516097	3.82383	0.000131395	ENSGALG00000020836|FAM237A
ENSGALG00000010331	MME	1.97303	0.00189151	131.686	0.553138	3.56698	0.000361122	ENSGALG00000010331|MME
ENSGALG00000028047	RHOV	1.97281	3.92544e-05	85.9801	0.42611	4.62982	3.65986e-06	ENSGALG00000028047|RHOV
ENSGALG00000030493	ENTPD3	1.97167	2.53157e-08	154.918	0.321646	6.12995	8.7905e-10	ENSGALG00000030493|ENTPD3
ENSGALG00000014228	SMC1B	1.97059	0.00827784	45.0274	0.641044	3.07404	0.00211184	ENSGALG00000014228|SMC1B
ENSGALG00000032282	CALB1	1.96939	0.298988	7.07559	1.47049	1.33927	0.180483	ENSGALG00000032282|CALB1
ENSGALG00000030416		1.96458	NA	1.85236	4.2598	0.461192	0.644661	ENSGALG00000030416
ENSGALG00000035804	SQSTM1	1.96405	7.10105e-26	4730.21	0.175154	11.2133	3.50994e-29	ENSGALG00000035804|SQSTM1
ENSGALG00000034305		1.96356	3.87644e-15	381.393	0.232331	8.45157	2.8741e-17	ENSGALG00000034305
ENSGALG00000041192	IFIH1	1.9599	5.83281e-12	349.862	0.262523	7.46565	8.28883e-14	ENSGALG00000041192|IFIH1
ENSGALG00000021686		1.95841	0.114042	12.3426	1.01001	1.93901	0.0525002	ENSGALG00000021686
ENSGALG00000054308		1.95828	NA	1.98754	1.65386	1.18407	0.236385	ENSGALG00000054308
ENSGALG00000044087	KCTD19	1.95709	NA	3.38704	2.89189	0.676752	0.498563	ENSGALG00000044087|KCTD19
ENSGALG00000036916		1.95209	0.14923	14.6936	1.09106	1.78917	0.0735871	ENSGALG00000036916
ENSGALG00000010843	GPR137B	1.9512	1.03837e-15	1092.98	0.226346	8.6204	6.67228e-18	ENSGALG00000010843|GPR137B
ENSGALG00000005442	PALMD	1.95041	6.63599e-07	346.035	0.353472	5.51785	3.43177e-08	ENSGALG00000005442|PALMD
ENSGALG00000006728	SLC5A1	1.95027	0.000783057	72.0059	0.50796	3.83942	0.000123325	ENSGALG00000006728|SLC5A1
ENSGALG00000008608	FETUB	1.94925	0.00867138	39.2697	0.637591	3.05722	0.00223403	ENSGALG00000008608|FETUB
ENSGALG00000046005		1.94912	0.0069136	42.9373	0.621435	3.13647	0.00170993	ENSGALG00000046005
ENSGALG00000008602	SLC39A12	1.94573	5.18693e-09	2473.84	0.303608	6.40869	1.46779e-10	ENSGALG00000008602|SLC39A12
ENSGALG00000039970	ENDOU	1.94498	0.518493	4.90348	2.20261	0.883036	0.377217	ENSGALG00000039970|ENDOU
ENSGALG00000004526	TNR	1.93789	0.0226343	44.7309	0.720678	2.68897	0.00716719	ENSGALG00000004526|TNR
ENSGALG00000047990	SCRG1	1.93275	0.276548	11.6056	1.38664	1.39384	0.163366	ENSGALG00000047990|SCRG1
ENSGALG00000054307		1.93251	0.319654	29.7962	1.49772	1.2903	0.196947	ENSGALG00000054307
ENSGALG00000010145	MDGA1	1.93234	1.23399e-26	1569.21	0.169821	11.3787	5.33701e-30	ENSGALG00000010145|MDGA1
ENSGALG00000047886		1.93162	NA	1.72874	1.28776	1.49999	0.133617	ENSGALG00000047886
ENSGALG00000009791	PROX1	1.92954	6.58901e-05	118.27	0.428589	4.50207	6.72946e-06	ENSGALG00000009791|PROX1
ENSGALG00000005265	SYT9	1.92667	2.78199e-11	1230.31	0.266076	7.24106	4.45188e-13	ENSGALG00000005265|SYT9
ENSGALG00000052165		1.92569	0.0655581	85.9437	0.867749	2.21918	0.0264744	ENSGALG00000052165
ENSGALG00000054366		1.92502	2.03438e-08	119.979	0.312021	6.16951	6.85039e-10	ENSGALG00000054366
ENSGALG00000009173	GFRA1	1.92374	8.72111e-11	318.708	0.272344	7.06365	1.62191e-12	ENSGALG00000009173|GFRA1
ENSGALG00000047176		1.91843	0.231935	18.6411	1.26824	1.51267	0.130362	ENSGALG00000047176
ENSGALG00000014699	MEGF10	1.91809	3.78481e-13	4327.51	0.244211	7.85424	4.02216e-15	ENSGALG00000014699|MEGF10
ENSGALG00000011117	AGT	1.91358	0.00536849	127.572	0.593527	3.22408	0.00126376	ENSGALG00000011117|AGT
ENSGALG00000011717		1.90508	2.65973e-18	1631	0.203969	9.34006	9.62826e-21	ENSGALG00000011717
ENSGALG00000029819	SCG2	1.90292	1.83665e-12	7513.91	0.249441	7.62872	2.37098e-14	ENSGALG00000029819|SCG2
ENSGALG00000031449	KCNV1	1.90038	1.76225e-05	121.255	0.39446	4.81767	1.45248e-06	ENSGALG00000031449|KCNV1
ENSGALG00000012074	ALPK1	1.89529	0.187064	13.4662	1.14789	1.65111	0.0987158	ENSGALG00000012074|ALPK1
ENSGALG00000008912	ABCB1	1.89428	1.15205e-05	79.9689	0.385244	4.9171	8.78359e-07	ENSGALG00000008912|ABCB1
ENSGALG00000040035	ADRB2	1.89383	1.55665e-05	426.594	0.390756	4.84658	1.2561e-06	ENSGALG00000040035|ADRB2
ENSGALG00000005258	SSTR5	1.89294	NA	2.82994	2.74165	0.69044	0.489917	ENSGALG00000005258|SSTR5
ENSGALG00000002389		1.89161	3.97022e-06	1845.42	0.367204	5.1514	2.58549e-07	ENSGALG00000002389
ENSGALG00000007160		1.88603	0.00258772	90.5424	0.543921	3.46747	0.000525378	ENSGALG00000007160
ENSGALG00000001442	OPCML	1.88096	0.00028202	124.028	0.455852	4.12626	3.68708e-05	ENSGALG00000001442|OPCML
ENSGALG00000037387	CLSTN2	1.88082	1.73982e-10	899.809	0.270258	6.95935	3.41836e-12	ENSGALG00000037387|CLSTN2
ENSGALG00000043388		1.88069	NA	1.97711	3.09318	0.608013	0.543179	ENSGALG00000043388
ENSGALG00000025580		1.88014	NA	2.49003	2.17369	0.864954	0.387064	ENSGALG00000025580
ENSGALG00000002854	PDZD2	1.87975	1.40586e-09	909.571	0.283415	6.63249	3.30075e-11	ENSGALG00000002854|PDZD2
ENSGALG00000050296		1.87974	0.572806	4.0871	2.39666	0.784317	0.432854	ENSGALG00000050296
ENSGALG00000047408		1.87716	NA	3.07528	3.29746	0.569274	0.56917	ENSGALG00000047408
ENSGALG00000037856	CHL1	1.87711	6.53067e-06	1669.62	0.372237	5.04279	4.58781e-07	ENSGALG00000037856|CHL1
ENSGALG00000051176		1.87702	1.15475e-06	55.374	0.347207	5.40606	6.44264e-08	ENSGALG00000051176
ENSGALG00000016205	PDXK	1.87574	2.0906e-24	2917.64	0.172484	10.8749	1.51855e-27	ENSGALG00000016205|PDXK
ENSGALG00000012683	RNF144B	1.87438	0.207353	9.33564	1.18351	1.58374	0.113253	ENSGALG00000012683|RNF144B
ENSGALG00000046032	CD83	1.86857	3.66277e-10	74.0773	0.273002	6.84455	7.67179e-12	ENSGALG00000046032|CD83
ENSGALG00000050514		1.86751	NA	2.7678	2.54832	0.732841	0.463655	ENSGALG00000050514
ENSGALG00000040995		1.866	0.101335	25.0202	0.932129	2.00187	0.0452988	ENSGALG00000040995
ENSGALG00000023670	NAALADL2	1.86576	1.89643e-07	420.109	0.323825	5.76162	8.33092e-09	ENSGALG00000023670|NAALADL2
ENSGALG00000011219	GCGR	1.86489	0.00312115	4020.61	0.54719	3.40812	0.00065412	ENSGALG00000011219|GCGR
ENSGALG00000015018	CASQ2	1.86363	6.27221e-13	487.743	0.239454	7.78283	7.09185e-15	ENSGALG00000015018|CASQ2
ENSGALG00000030270	CD1C	1.86291	0.433309	6.32396	1.77853	1.04744	0.294896	ENSGALG00000030270|CD1C
ENSGALG00000016774	NPAS2	1.8606	5.92239e-09	224.242	0.291396	6.38513	1.7125e-10	ENSGALG00000016774|NPAS2
ENSGALG00000052793		1.85986	0.191866	36.6616	1.13739	1.63519	0.102009	ENSGALG00000052793
ENSGALG00000005470	PLPPR5	1.85863	1.75048e-13	248.818	0.233562	7.95774	1.7521e-15	ENSGALG00000005470|PLPPR5
ENSGALG00000043556		1.85824	0.105751	73.5011	0.938643	1.97971	0.0477365	ENSGALG00000043556
ENSGALG00000035825		1.85181	0.278745	8.96134	1.33396	1.3882	0.165077	ENSGALG00000035825
ENSGALG00000048402		1.85154	NA	3.23113	2.4632	0.75168	0.452243	ENSGALG00000048402
ENSGALG00000054444		1.84898	NA	1.56674	5.05361	0.365872	0.71446	ENSGALG00000054444
ENSGALG00000006007	SAMD10	1.84821	0.226949	17.7072	1.21075	1.5265	0.126886	ENSGALG00000006007|SAMD10
ENSGALG00000036897	SLC16A8	1.84802	1.33358e-07	22958.4	0.317109	5.82771	5.61939e-09	ENSGALG00000036897|SLC16A8
ENSGALG00000016669	DEFB4A	1.84674	0.437388	9.46794	1.77704	1.03923	0.2987	ENSGALG00000016669|DEFB4A
ENSGALG00000035842	SLC37A2	1.84669	8.6599e-11	652.255	0.261382	7.06509	1.60517e-12	ENSGALG00000035842|SLC37A2
ENSGALG00000037295		1.84647	0.0024591	61.385	0.530059	3.48352	0.00049486	ENSGALG00000037295
ENSGALG00000003126	ERBB4	1.84576	0.00240997	82.8207	0.528836	3.49024	0.00048259	ENSGALG00000003126|ERBB4
ENSGALG00000051789		1.84523	0.00174948	25.2679	0.513671	3.59224	0.000327846	ENSGALG00000051789
ENSGALG00000027518	gga-mir-6711	1.84423	NA	0.75969	3.93972	0.468111	0.639705	ENSGALG00000027518|gga-mir-6711
ENSGALG00000000653	CNTN2	1.84149	0.181397	76.9576	1.10201	1.67102	0.0947176	ENSGALG00000000653|CNTN2
ENSGALG00000050942		1.83847	NA	0.671294	5.23077	0.351471	0.725235	ENSGALG00000050942
ENSGALG00000015494	HTR1F	1.83847	NA	1.02502	5.23077	0.351471	0.725235	ENSGALG00000015494|HTR1F
ENSGALG00000050121		1.83847	NA	1.12855	5.23077	0.351471	0.725235	ENSGALG00000050121
ENSGALG00000041202	FBXO32	1.83843	5.64832e-27	1541.92	0.160421	11.4601	2.09391e-30	ENSGALG00000041202|FBXO32
ENSGALG00000054642		1.83839	NA	0.690741	5.1931	0.354007	0.723334	ENSGALG00000054642
ENSGALG00000051197		1.83823	NA	0.782967	2.95812	0.621419	0.534324	ENSGALG00000051197
ENSGALG00000005257		1.83498	2.11922e-09	284.313	0.279692	6.56071	5.35533e-11	ENSGALG00000005257
ENSGALG00000039005	TMEM114	1.83206	NA	2.10034	3.4957	0.524091	0.600216	ENSGALG00000039005|TMEM114
ENSGALG00000050547		1.83188	NA	1.37355	3.46893	0.528082	0.597442	ENSGALG00000050547
ENSGALG00000030195		1.83171	0.54041	4.15247	2.17351	0.842743	0.399372	ENSGALG00000030195
ENSGALG00000045264		1.83169	0.000845003	263.818	0.479885	3.81694	0.000135117	ENSGALG00000045264
ENSGALG00000051181		1.83111	0.441435	5.68139	1.776	1.03103	0.302527	ENSGALG00000051181
ENSGALG00000011076	SYNE3	1.83111	6.18116e-05	197.999	0.405262	4.51834	6.23271e-06	ENSGALG00000011076|SYNE3
ENSGALG00000001078		1.83109	NA	1.9835	2.671	0.685547	0.492999	ENSGALG00000001078
ENSGALG00000048228		1.8299	NA	0.903802	2.52369	0.72509	0.468397	ENSGALG00000048228
ENSGALG00000037285	KCNK9	1.82984	NA	1.25696	4.76589	0.383945	0.701019	ENSGALG00000037285|KCNK9
ENSGALG00000047090		1.82918	NA	1.34064	3.13774	0.582961	0.55992	ENSGALG00000047090
ENSGALG00000025546		1.82789	NA	0.708486	2.21095	0.826744	0.408382	ENSGALG00000025546
ENSGALG00000048523		1.82774	0.045055	11.5356	0.763528	2.3938	0.0166747	ENSGALG00000048523
ENSGALG00000046705		1.82645	0.420315	8.90598	1.7045	1.07155	0.283924	ENSGALG00000046705
ENSGALG00000053632		1.82515	0.0789106	17.0459	0.857433	2.12862	0.0332853	ENSGALG00000053632
ENSGALG00000043544		1.82374	NA	1.51281	2.69382	0.67701	0.4984	ENSGALG00000043544
ENSGALG00000012685	KDM1B	1.82154	2.43248e-08	536.531	0.296792	6.13744	8.38631e-10	ENSGALG00000012685|KDM1B
ENSGALG00000002931	REG4	1.81995	0.51686	6.90328	2.05312	0.886431	0.375385	ENSGALG00000002931|REG4
ENSGALG00000008601	AHSG	1.81917	0.0953447	35.0143	0.89419	2.03443	0.0419081	ENSGALG00000008601|AHSG
ENSGALG00000027850		1.81763	0.152142	5.51621	1.02257	1.77751	0.0754852	ENSGALG00000027850
ENSGALG00000004087	THSD4	1.81378	3.03687e-08	1423.85	0.297405	6.09867	1.06952e-09	ENSGALG00000004087|THSD4
ENSGALG00000047473		1.81362	NA	1.60318	1.56662	1.15766	0.247001	ENSGALG00000047473
ENSGALG00000054620		1.81278	NA	0.90244	2.22328	0.815363	0.414865	ENSGALG00000054620
ENSGALG00000054387		1.81271	NA	1.19158	2.33489	0.77636	0.437536	ENSGALG00000054387
ENSGALG00000033461		1.81203	0.0142657	46.3759	0.630951	2.8719	0.00408007	ENSGALG00000033461
ENSGALG00000023439		1.80855	0.692746	4.31546	3.15146	0.573875	0.566053	ENSGALG00000023439
ENSGALG00000049977		1.80802	0.390932	6.23985	1.59643	1.13254	0.257409	ENSGALG00000049977
ENSGALG00000030801	CCKAR	1.80795	0.00429605	122.613	0.547761	3.30062	0.000964709	ENSGALG00000030801|CCKAR
ENSGALG00000052466		1.80793	NA	3.21688	2.39209	0.755796	0.449772	ENSGALG00000052466
ENSGALG00000004285	HNF4A	1.80675	5.87006e-21	287.575	0.180349	10.0181	1.2694e-23	ENSGALG00000004285|HNF4A
ENSGALG00000032338		1.80057	NA	0.541899	4.36174	0.412811	0.679745	ENSGALG00000032338
ENSGALG00000026152		1.80034	4.13583e-05	366.277	0.389953	4.61681	3.8969e-06	ENSGALG00000026152
ENSGALG00000053327		1.79584	NA	0.976052	2.7592	0.650855	0.51514	ENSGALG00000053327
ENSGALG00000054658		1.79574	NA	0.87745	2.58143	0.695637	0.486656	ENSGALG00000054658
ENSGALG00000015554	SORCS2	1.79527	0.00010038	561.376	0.408435	4.3955	1.1052e-05	ENSGALG00000015554|SORCS2
ENSGALG00000052003		1.79452	NA	1.6056	5.03955	0.356088	0.721775	ENSGALG00000052003
ENSGALG00000029432		1.7939	0.00280568	30.8815	0.521006	3.44314	0.000575004	ENSGALG00000029432
ENSGALG00000051056		1.79333	NA	3.95537	1.57533	1.13839	0.254959	ENSGALG00000051056
ENSGALG00000047751		1.79205	0.154974	17.3212	1.01426	1.76686	0.0772517	ENSGALG00000047751
ENSGALG00000053454		1.79201	0.335671	8.52246	1.42858	1.2544	0.209698	ENSGALG00000053454
ENSGALG00000010050	LRFN2	1.79184	1.01312e-07	233.624	0.304742	5.87985	4.1063e-09	ENSGALG00000010050|LRFN2
ENSGALG00000012094	SLC35F4	1.79154	0.13092	18.9154	0.961674	1.86294	0.0624712	ENSGALG00000012094|SLC35F4
ENSGALG00000041236	CBX7	1.79023	0.000598666	51.1816	0.456774	3.91929	8.88105e-05	ENSGALG00000041236|CBX7
ENSGALG00000009301	CHRNA1	1.78867	0.417952	7.62708	1.6622	1.07609	0.281888	ENSGALG00000009301|CHRNA1
ENSGALG00000010090	FAM160A1	1.78752	3.07383e-12	1304.19	0.236554	7.55651	4.14023e-14	ENSGALG00000010090|FAM160A1
ENSGALG00000007217	BEST1	1.78744	5.07916e-11	12690.2	0.250069	7.14779	8.81832e-13	ENSGALG00000007217|BEST1
ENSGALG00000015605	BACH2	1.78737	2.33696e-08	1092.64	0.290896	6.14437	8.0281e-10	ENSGALG00000015605|BACH2
ENSGALG00000025501	gga-mir-1705	1.78626	NA	0.838102	3.00933	0.593574	0.552797	ENSGALG00000025501|gga-mir-1705
ENSGALG00000027255	NRXN3	1.7845	1.35342e-10	265.456	0.25496	6.99913	2.57555e-12	ENSGALG00000027255|NRXN3
ENSGALG00000038265	CREB5	1.78384	2.51825e-05	88.1169	0.376712	4.73527	2.18761e-06	ENSGALG00000038265|CREB5
ENSGALG00000054858		1.78303	NA	0.997353	3.05391	0.583852	0.55932	ENSGALG00000054858
ENSGALG00000026261	gga-mir-6598	1.78295	NA	0.746478	3.00257	0.593807	0.552642	ENSGALG00000026261|gga-mir-6598
ENSGALG00000047852		1.78205	NA	2.85393	3.4785	0.512303	0.608439	ENSGALG00000047852
ENSGALG00000034188	PAG1	1.78135	4.1311e-11	1461.85	0.248045	7.18157	6.89155e-13	ENSGALG00000034188|PAG1
ENSGALG00000003744	ADAM19	1.77966	0.000188679	46.3594	0.42047	4.23255	2.31054e-05	ENSGALG00000003744|ADAM19
ENSGALG00000035903	FAM46A	1.77906	6.48207e-15	1747.29	0.212156	8.38561	5.04628e-17	ENSGALG00000035903|FAM46A
ENSGALG00000032672	KRT5	1.77894	NA	3.38475	2.60697	0.682379	0.494999	ENSGALG00000032672|KRT5
ENSGALG00000041565		1.77865	1.69129e-05	123.345	0.368437	4.82756	1.38215e-06	ENSGALG00000041565
ENSGALG00000037273		1.77662	NA	0.860205	3.43529	0.517167	0.60504	ENSGALG00000037273
ENSGALG00000006325		1.77527	0.000624678	440.294	0.454576	3.90533	9.40974e-05	ENSGALG00000006325
ENSGALG00000051790		1.77342	0.127994	7.15075	0.945584	1.87548	0.060727	ENSGALG00000051790
ENSGALG00000016254	OTC	1.77293	0.376448	14.4387	1.52353	1.1637	0.244546	ENSGALG00000016254|OTC
ENSGALG00000054927		1.77099	0.337371	17.243	1.41625	1.25048	0.211125	ENSGALG00000054927
ENSGALG00000045511	PARP9	1.76818	4.14072e-45	890.856	0.119775	14.7624	2.55837e-49	ENSGALG00000045511|PARP9
ENSGALG00000050706		1.76549	NA	2.08907	3.3004	0.534932	0.592697	ENSGALG00000050706
ENSGALG00000049089		1.76494	NA	2.70892	3.65441	0.482962	0.629123	ENSGALG00000049089
ENSGALG00000029931		1.76422	0.289424	23.432	1.29518	1.36214	0.173154	ENSGALG00000029931
ENSGALG00000048553	OR52R1	1.76415	NA	0.557271	4.45441	0.396046	0.692071	ENSGALG00000048553|OR52R1
ENSGALG00000054475		1.76387	0.142684	18.8881	0.971663	1.81531	0.0694758	ENSGALG00000054475
ENSGALG00000047817		1.76381	NA	0.904692	4.99424	0.35317	0.723961	ENSGALG00000047817
ENSGALG00000052782		1.76374	NA	0.681502	5.13959	0.343168	0.731472	ENSGALG00000052782
ENSGALG00000052714		1.7637	NA	0.661225	5.23584	0.336851	0.736229	ENSGALG00000052714
ENSGALG00000045167		1.7637	NA	0.557762	5.23584	0.336851	0.736229	ENSGALG00000045167
ENSGALG00000030719	CLMN	1.7619	1.12056e-08	1463.92	0.280725	6.27624	3.46866e-10	ENSGALG00000030719|CLMN
ENSGALG00000007337	LPP	1.76189	0.00022996	355.232	0.421418	4.18085	2.90415e-05	ENSGALG00000007337|LPP
ENSGALG00000050534		1.76087	0.423105	6.08539	1.65153	1.0662	0.286331	ENSGALG00000050534
ENSGALG00000052457		1.76045	0.0158439	118.742	0.621965	2.83047	0.00464795	ENSGALG00000052457
ENSGALG00000028210		1.76017	0.266602	15.7891	1.23962	1.41993	0.155629	ENSGALG00000028210
ENSGALG00000047188		1.75828	NA	2.61954	2.54986	0.689559	0.490471	ENSGALG00000047188
ENSGALG00000053860		1.75668	0.0122666	83.1851	0.599728	2.92913	0.00339918	ENSGALG00000053860
ENSGALG00000050912		1.75493	0.383305	5.00239	1.5283	1.14829	0.250847	ENSGALG00000050912
ENSGALG00000014847	MYOM1	1.75419	3.59046e-05	90.0445	0.377131	4.65142	3.29652e-06	ENSGALG00000014847|MYOM1
ENSGALG00000005594	OMG	1.75267	NA	3.75558	1.81189	0.967315	0.333387	ENSGALG00000005594|OMG
ENSGALG00000035818		1.75177	0.672404	51.3078	2.87566	0.609173	0.54241	ENSGALG00000035818
ENSGALG00000050197		1.75172	0.330382	4.19848	1.38455	1.26519	0.205802	ENSGALG00000050197
ENSGALG00000016309	KLHL31	1.75001	NA	2.88863	1.99197	0.878532	0.379655	ENSGALG00000016309|KLHL31
ENSGALG00000047442		1.74794	0.47232	17.9835	1.79989	0.971135	0.331481	ENSGALG00000047442
ENSGALG00000049044		1.74636	NA	0.694941	5.22152	0.334455	0.738037	ENSGALG00000049044
ENSGALG00000050481		1.7416	0.000171848	175.949	0.409051	4.25767	2.06573e-05	ENSGALG00000050481
ENSGALG00000017046	POSTN	1.74005	3.6089e-10	2858.67	0.254129	6.84709	7.53666e-12	ENSGALG00000017046|POSTN
ENSGALG00000052227		1.73924	NA	0.604091	2.81909	0.61695	0.537268	ENSGALG00000052227
ENSGALG00000054344		1.7375	0.0259027	30.0596	0.659553	2.63437	0.00842938	ENSGALG00000054344
ENSGALG00000051059		1.73738	NA	1.04286	3.01303	0.576623	0.564194	ENSGALG00000051059
ENSGALG00000049465		1.73675	NA	1.91462	2.426	0.71589	0.47406	ENSGALG00000049465
ENSGALG00000047240		1.73624	NA	1.4393	1.70506	1.01829	0.308542	ENSGALG00000047240
ENSGALG00000012890	DGKI	1.73598	9.20178e-09	386.028	0.275187	6.30837	2.81995e-10	ENSGALG00000012890|DGKI
ENSGALG00000053787		1.73509	NA	0.902395	3.32104	0.522455	0.601354	ENSGALG00000053787
ENSGALG00000050745		1.734	NA	0.576064	3.50655	0.494503	0.620951	ENSGALG00000050745
ENSGALG00000033017	C2orf88	1.73301	4.38913e-10	553.463	0.254253	6.81608	9.35589e-12	ENSGALG00000033017|C2orf88
ENSGALG00000053788	TNFSF8	1.73251	NA	0.885838	3.82093	0.453426	0.650242	ENSGALG00000053788|TNFSF8
ENSGALG00000010494	SLC5A9	1.73086	NA	2.88204	4.29502	0.402992	0.686954	ENSGALG00000010494|SLC5A9
ENSGALG00000054625		1.73049	0.521774	4.32538	1.97275	0.8772	0.380378	ENSGALG00000054625
ENSGALG00000054849		1.72946	NA	1.0563	4.87722	0.3546	0.72289	ENSGALG00000054849
ENSGALG00000055043		1.72902	NA	0.562008	5.11597	0.337965	0.73539	ENSGALG00000055043
ENSGALG00000004742	BMP15	1.72882	NA	0.762859	5.2383	0.330034	0.741374	ENSGALG00000004742|BMP15
ENSGALG00000046839		1.72882	NA	0.49096	5.2383	0.330034	0.741374	ENSGALG00000046839
ENSGALG00000050807		1.72882	NA	1.04666	5.2383	0.330034	0.741374	ENSGALG00000050807
ENSGALG00000049724		1.72882	NA	0.839347	5.2383	0.330034	0.741374	ENSGALG00000049724
ENSGALG00000005411	MEIOB	1.72882	NA	0.749941	5.23829	0.330034	0.741374	ENSGALG00000005411|MEIOB
ENSGALG00000049799		1.7255	0.597791	14.024	2.33321	0.739537	0.459581	ENSGALG00000049799
ENSGALG00000051709		1.72442	0.34273	7.54541	1.39214	1.23868	0.215463	ENSGALG00000051709
ENSGALG00000030689		1.71917	0.00227128	31.9741	0.489895	3.50927	0.000449344	ENSGALG00000030689
ENSGALG00000013102	COBL	1.71736	1.65336e-07	289.01	0.29674	5.78742	7.14773e-09	ENSGALG00000013102|COBL
ENSGALG00000005540	MICAL2	1.71435	6.32825e-10	1393.38	0.253589	6.76038	1.3763e-11	ENSGALG00000005540|MICAL2
ENSGALG00000025852	gga-mir-6677	1.71414	NA	1.0308	2.54868	0.672559	0.501228	ENSGALG00000025852|gga-mir-6677
ENSGALG00000048599		1.71306	0.0908926	8.82796	0.83221	2.05845	0.0395468	ENSGALG00000048599
ENSGALG00000047383		1.70929	0.247706	13.2756	1.16325	1.46941	0.141721	ENSGALG00000047383
ENSGALG00000026991		1.7044	0.403352	20.7706	1.54137	1.10577	0.268827	ENSGALG00000026991
ENSGALG00000000806	LINGO3	1.7043	0.282508	26.3105	1.23555	1.37938	0.167777	ENSGALG00000000806|LINGO3
ENSGALG00000035275		1.704	0.346983	14.0454	1.38768	1.22795	0.219467	ENSGALG00000035275
ENSGALG00000030350		1.70265	4.98157e-06	62.4211	0.333655	5.10303	3.34259e-07	ENSGALG00000030350
ENSGALG00000015150	RORB	1.70181	0.0038969	156.852	0.510543	3.33334	0.000858112	ENSGALG00000015150|RORB
ENSGALG00000020392	PRIMA1	1.70165	0.00360108	31.2215	0.50655	3.3593	0.000781401	ENSGALG00000020392|PRIMA1
ENSGALG00000030996		1.70135	NA	3.91164	1.90848	0.89147	0.372677	ENSGALG00000030996
ENSGALG00000012709	ATXN1	1.69973	3.39325e-06	218.817	0.327813	5.18506	2.15944e-07	ENSGALG00000012709|ATXN1
ENSGALG00000048944		1.69639	0.56266	8.22515	2.11539	0.801928	0.422595	ENSGALG00000048944
ENSGALG00000016959	DGKH	1.69613	6.90104e-06	145.014	0.337187	5.03022	4.89916e-07	ENSGALG00000016959|DGKH
ENSGALG00000049690		1.69538	NA	3.64642	2.03681	0.832372	0.405199	ENSGALG00000049690
ENSGALG00000010889	HOOK1	1.69394	1.84923e-09	2343.5	0.257217	6.58564	4.52925e-11	ENSGALG00000010889|HOOK1
ENSGALG00000021126	SLC2A11L1	1.6932	9.0185e-20	1564.35	0.17422	9.71879	2.50746e-22	ENSGALG00000021126|SLC2A11L1
ENSGALG00000030007		1.69298	5.99062e-05	84.0665	0.373958	4.52718	5.97767e-06	ENSGALG00000030007
ENSGALG00000054360		1.69156	0.0366801	44.5388	0.680583	2.48546	0.0129383	ENSGALG00000054360
ENSGALG00000037166		1.68934	0.0069822	33.0502	0.539186	3.13314	0.00172948	ENSGALG00000037166
ENSGALG00000013771	KIAA1211	1.68569	0.00452199	60.9308	0.513364	3.28362	0.00102482	ENSGALG00000013771|KIAA1211
ENSGALG00000048987		1.68563	0.316997	5.07126	1.30042	1.29622	0.194899	ENSGALG00000048987
ENSGALG00000053185		1.6846	0.00225445	99.0133	0.479682	3.51191	0.000444901	ENSGALG00000053185
ENSGALG00000006502	PCGF5	1.68455	9.05077e-06	108.894	0.338874	4.97102	6.66016e-07	ENSGALG00000006502|PCGF5
ENSGALG00000004594	CD74	1.68381	2.09297e-18	1575.47	0.179699	9.37017	7.24166e-21	ENSGALG00000004594|CD74
ENSGALG00000034377	SLC30A8	1.68255	0.193965	26.5057	1.03407	1.62712	0.103712	ENSGALG00000034377|SLC30A8
ENSGALG00000007311	CLDN2	1.68018	0.0168374	49.6068	0.5989	2.80545	0.00502471	ENSGALG00000007311|CLDN2
ENSGALG00000054463		1.67912	NA	2.40868	2.08133	0.806756	0.419807	ENSGALG00000054463
ENSGALG00000046083		1.67626	0.226594	5.92251	1.09734	1.52757	0.126618	ENSGALG00000046083
ENSGALG00000048810		1.67578	0.15056	14.4011	0.939386	1.78391	0.0744381	ENSGALG00000048810
ENSGALG00000054544		1.67537	0.249029	6.50001	1.14282	1.466	0.142647	ENSGALG00000054544
ENSGALG00000000302	TNNT2	1.67333	0.326183	20.4952	1.31249	1.27492	0.202336	ENSGALG00000000302|TNNT2
ENSGALG00000015216	SYK	1.67095	0.0662722	24.8261	0.754962	2.21329	0.0268774	ENSGALG00000015216|SYK
ENSGALG00000002878	CREBRF	1.6704	2.43993e-09	777.627	0.255497	6.53785	6.24115e-11	ENSGALG00000002878|CREBRF
ENSGALG00000008905	HABP2	1.66772	0.000152233	54.4706	0.388846	4.2889	1.79557e-05	ENSGALG00000008905|HABP2
ENSGALG00000048953		1.66512	NA	1.92418	3.80378	0.437755	0.661564	ENSGALG00000048953
ENSGALG00000038084	GNAT2	1.66404	0.000246417	137.172	0.399849	4.16168	3.1592e-05	ENSGALG00000038084|GNAT2
ENSGALG00000014236	ATP8A1	1.66242	1.6328e-12	1418.22	0.217397	7.64695	2.05803e-14	ENSGALG00000014236|ATP8A1
ENSGALG00000048952		1.65867	NA	3.46647	2.66929	0.621387	0.534345	ENSGALG00000048952
ENSGALG00000041154	MNX1	1.65389	NA	1.89117	3.65038	0.453072	0.650497	ENSGALG00000041154|MNX1
ENSGALG00000002655	ITGAV	1.6538	2.314e-15	15567.2	0.194117	8.51958	1.60128e-17	ENSGALG00000002655|ITGAV
ENSGALG00000009700	PDK4	1.65356	2.03043e-18	2047	0.176375	9.37527	6.89983e-21	ENSGALG00000009700|PDK4
ENSGALG00000015824	CGA	1.65303	0.656934	4.30739	2.59377	0.637309	0.523923	ENSGALG00000015824|CGA
ENSGALG00000049192		1.6514	0.544618	7.49734	1.97691	0.835342	0.403525	ENSGALG00000049192
ENSGALG00000015358	MYH15	1.64926	1.97442e-05	619.622	0.344162	4.79209	1.65053e-06	ENSGALG00000015358|MYH15
ENSGALG00000040720	GRID2IP	1.64849	0.0180292	27.3756	0.592968	2.78006	0.00543493	ENSGALG00000040720|GRID2IP
ENSGALG00000046779		1.64813	0.00305332	132.852	0.482534	3.41556	0.000636509	ENSGALG00000046779
ENSGALG00000010593	GALC	1.64806	2.84415e-15	2713.5	0.194055	8.49274	2.01813e-17	ENSGALG00000010593|GALC
ENSGALG00000005778		1.64678	6.46344e-11	2694.53	0.231605	7.11028	1.15811e-12	ENSGALG00000005778
ENSGALG00000054030		1.64287	0.0296001	30.2634	0.63705	2.57887	0.00991241	ENSGALG00000054030
ENSGALG00000051701		1.64225	0.00632829	25.5142	0.518493	3.16736	0.00153831	ENSGALG00000051701
ENSGALG00000054783	NDRG1	1.63849	0.0329785	2907.13	0.647288	2.53131	0.0113637	ENSGALG00000054783|NDRG1
ENSGALG00000003999	NAV2	1.63559	2.34582e-09	2568.36	0.249892	6.54518	5.94245e-11	ENSGALG00000003999|NAV2
ENSGALG00000010744	GALNT7	1.63234	1.10096e-06	2175.91	0.301392	5.41599	6.09492e-08	ENSGALG00000010744|GALNT7
ENSGALG00000014994	CRHBP	1.63191	0.144371	35.6873	0.902307	1.8086	0.0705128	ENSGALG00000014994|CRHBP
ENSGALG00000041025	FOXJ1	1.63123	2.38393e-13	393.9	0.206058	7.91639	2.44506e-15	ENSGALG00000041025|FOXJ1
ENSGALG00000021303	NPY7R	1.63111	0.48221	4.49405	1.71212	0.952685	0.34075	ENSGALG00000021303|NPY7R
ENSGALG00000017120	SACS	1.62974	8.12143e-10	13248.6	0.242463	6.72158	1.79768e-11	ENSGALG00000017120|SACS
ENSGALG00000007963	NFATC2	1.6294	0.00255115	63.4052	0.469278	3.47214	0.000516324	ENSGALG00000007963|NFATC2
ENSGALG00000006912	CPEB3	1.62487	9.17942e-10	206.014	0.242439	6.7022	2.0531e-11	ENSGALG00000006912|CPEB3
ENSGALG00000015345		1.62424	0.000594443	116.616	0.414188	3.9215	8.80004e-05	ENSGALG00000015345
ENSGALG00000041978	K123	1.62191	9.03049e-05	171.342	0.366662	4.42344	9.71398e-06	ENSGALG00000041978|K123
ENSGALG00000052297		1.61899	0.171899	10.3205	0.94978	1.70459	0.0882701	ENSGALG00000052297
ENSGALG00000046481		1.61759	0.00181764	692.832	0.451824	3.58014	0.000343415	ENSGALG00000046481
ENSGALG00000001894		1.61717	0.232029	17.7261	1.0693	1.51235	0.130444	ENSGALG00000001894
ENSGALG00000047196		1.61623	0.166918	36.0563	0.938248	1.72261	0.0849594	ENSGALG00000047196
ENSGALG00000001209	TP53INP2	1.61593	1.10971e-05	150.17	0.328072	4.92554	8.41279e-07	ENSGALG00000001209|TP53INP2
ENSGALG00000045875	PSCA	1.61563	0.680088	6.22908	2.71621	0.594811	0.55197	ENSGALG00000045875|PSCA
ENSGALG00000006572	TNNT3	1.615	0.273938	11.1338	1.15289	1.40083	0.161266	ENSGALG00000006572|TNNT3
ENSGALG00000008786	NBEAL1	1.61275	3.94114e-07	5694.89	0.286941	5.62049	1.90421e-08	ENSGALG00000008786|NBEAL1
ENSGALG00000035916	SHANK2	1.61193	0.00403213	119.093	0.485292	3.32157	0.000895116	ENSGALG00000035916|SHANK2
ENSGALG00000016164	ABCG1	1.61165	3.30302e-12	5235.32	0.213561	7.54655	4.46933e-14	ENSGALG00000016164|ABCG1
ENSGALG00000030372	MPZ	1.60986	0.181442	17.559	0.963661	1.67057	0.0948074	ENSGALG00000030372|MPZ
ENSGALG00000014903	ITGA2	1.60922	1.96254e-11	1080.63	0.220702	7.29139	3.06779e-13	ENSGALG00000014903|ITGA2
ENSGALG00000006425	SLC6A6	1.60715	1.97859e-08	6542.47	0.260277	6.17477	6.62586e-10	ENSGALG00000006425|SLC6A6
ENSGALG00000017017	SERPINE3	1.60699	2.35715e-06	7308.77	0.305424	5.26152	1.42871e-07	ENSGALG00000017017|SERPINE3
ENSGALG00000003777	NELL1	1.60495	0.000109946	385.336	0.367085	4.37216	1.23023e-05	ENSGALG00000003777|NELL1
ENSGALG00000053926		1.6047	NA	2.21523	3.15209	0.509091	0.610688	ENSGALG00000053926
ENSGALG00000032836		1.60426	0.000900628	244.404	0.422509	3.797	0.00014646	ENSGALG00000032836
ENSGALG00000053013		1.60353	5.22539e-07	115.113	0.288202	5.56393	2.63771e-08	ENSGALG00000053013
ENSGALG00000048230		1.60298	0.000953977	79.9174	0.424104	3.77969	0.000157022	ENSGALG00000048230
ENSGALG00000017204	SESN3	1.60285	2.04232e-05	3900.37	0.335056	4.78382	1.71992e-06	ENSGALG00000017204|SESN3
ENSGALG00000013775	CDH19	1.60195	0.0272452	25.2073	0.613103	2.61285	0.00897906	ENSGALG00000013775|CDH19
ENSGALG00000002455	LRRTM2	1.60094	1.67041e-05	359.326	0.331396	4.83089	1.35924e-06	ENSGALG00000002455|LRRTM2
ENSGALG00000001437	NTM	1.60027	0.000438245	259.857	0.399223	4.00847	6.11133e-05	ENSGALG00000001437|NTM
ENSGALG00000042411	GASK1B	1.59755	4.44622e-11	1230.12	0.22281	7.17	7.49965e-13	ENSGALG00000042411|GASK1B
ENSGALG00000006992	MMP9	1.59751	0.00856571	1435.63	0.521754	3.06181	0.00220004	ENSGALG00000006992|MMP9
ENSGALG00000008425	MAP1A	1.59511	1.889e-09	5157.49	0.242349	6.58189	4.64517e-11	ENSGALG00000008425|MAP1A
ENSGALG00000039023		1.59386	0.225207	3218.45	1.04084	1.53132	0.12569	ENSGALG00000039023
ENSGALG00000000720		1.59355	2.45773e-05	935.19	0.336137	4.74078	2.12897e-06	ENSGALG00000000720
ENSGALG00000009078	GALNT14	1.59302	0.163365	7.40946	0.917709	1.73586	0.0825884	ENSGALG00000009078|GALNT14
ENSGALG00000052053		1.59271	0.180929	7.9001	0.952299	1.67249	0.0944272	ENSGALG00000052053
ENSGALG00000008121	CYP17A1	1.59146	0.000784555	39.4052	0.414566	3.83885	0.000123611	ENSGALG00000008121|CYP17A1
ENSGALG00000011322	NEK10	1.59133	0.562513	8.42793	1.98373	0.802193	0.422441	ENSGALG00000011322|NEK10
ENSGALG00000030789	PGAP1	1.59129	1.91241e-07	797.459	0.276267	5.75997	8.41296e-09	ENSGALG00000030789|PGAP1
ENSGALG00000012934	BICD1	1.59047	3.68784e-10	3452.23	0.232418	6.84315	7.74708e-12	ENSGALG00000012934|BICD1
ENSGALG00000015181	GAREM1	1.58927	1.44869e-07	875.705	0.273451	5.81192	6.17605e-09	ENSGALG00000015181|GAREM1
ENSGALG00000004146	RIMS4	1.58816	0.00299936	96.5595	0.464251	3.4209	0.000624148	ENSGALG00000004146|RIMS4
ENSGALG00000055026		1.58768	0.000626383	38.0121	0.406642	3.90437	9.44702e-05	ENSGALG00000055026
ENSGALG00000015433	ABCA1	1.58745	3.23172e-07	3997.32	0.280523	5.65889	1.52351e-08	ENSGALG00000015433|ABCA1
ENSGALG00000013468	TLR3	1.58631	0.00045996	90.13	0.397131	3.99442	6.4852e-05	ENSGALG00000013468|TLR3
ENSGALG00000048224		1.58287	0.367035	11.9603	1.33636	1.18446	0.236232	ENSGALG00000048224
ENSGALG00000052447		1.58268	NA	1.6595	4.79246	0.330244	0.741215	ENSGALG00000052447
ENSGALG00000026431	SEZ6	1.57748	0.192029	32.9313	0.965182	1.63438	0.102178	ENSGALG00000026431|SEZ6
ENSGALG00000001698	GABRA1	1.57719	1.39142e-05	393.607	0.323678	4.87272	1.10073e-06	ENSGALG00000001698|GABRA1
ENSGALG00000047137		1.57718	NA	1.56958	3.84174	0.410538	0.681411	ENSGALG00000047137
ENSGALG00000023898		1.57573	1.7631e-08	3229.7	0.254318	6.1959	5.79531e-10	ENSGALG00000023898
ENSGALG00000021589		1.57518	0.0549265	58.3646	0.683749	2.30373	0.0212376	ENSGALG00000021589
ENSGALG00000006019	EPHX4	1.57503	0.000224604	115.661	0.376152	4.18721	2.82402e-05	ENSGALG00000006019|EPHX4
ENSGALG00000048183		1.5733	0.334518	4.006	1.25208	1.25655	0.208916	ENSGALG00000048183
ENSGALG00000033144	COLEC10	1.57285	0.275351	156.965	1.12594	1.39692	0.162437	ENSGALG00000033144|COLEC10
ENSGALG00000005435		1.57156	2.49108e-05	396.944	0.3317	4.7379	2.1594e-06	ENSGALG00000005435
ENSGALG00000002479	MAT1A	1.57116	5.06592e-18	690.599	0.16957	9.26556	1.94061e-20	ENSGALG00000002479|MAT1A
ENSGALG00000023821	DHX58	1.57102	1.77338e-06	87.1134	0.295399	5.31829	1.04748e-07	ENSGALG00000023821|DHX58
ENSGALG00000044735		1.56992	0.090851	10.137	0.762578	2.0587	0.0395231	ENSGALG00000044735
ENSGALG00000025567	gga-mir-1686	1.56971	NA	0.729649	2.86988	0.546961	0.584406	ENSGALG00000025567|gga-mir-1686
ENSGALG00000007324	TP63	1.56893	0.000140626	170.679	0.364102	4.30905	1.63955e-05	ENSGALG00000007324|TP63
ENSGALG00000023083		1.56512	2.39747e-06	291.503	0.297696	5.25746	1.46055e-07	ENSGALG00000023083
ENSGALG00000015094	ZBTB20	1.56494	0.0752575	21.2972	0.727317	2.15167	0.0314236	ENSGALG00000015094|ZBTB20
ENSGALG00000048911		1.56485	0.00010149	113.536	0.356241	4.39267	1.11969e-05	ENSGALG00000048911
ENSGALG00000017462	FNIP1	1.56407	1.40655e-12	5484.98	0.203973	7.66802	1.74678e-14	ENSGALG00000017462|FNIP1
ENSGALG00000045920	HSD17B3	1.56275	0.00519977	41.8325	0.483016	3.2354	0.00121472	ENSGALG00000045920|HSD17B3
ENSGALG00000048029		1.56218	0.113279	29.1395	0.804007	1.94299	0.0520168	ENSGALG00000048029
ENSGALG00000009602	MYO3B	1.56161	0.00619523	226.937	0.491852	3.17496	0.00149857	ENSGALG00000009602|MYO3B
ENSGALG00000038771	TECRL	1.56086	0.375232	21.6421	1.33759	1.16691	0.243246	ENSGALG00000038771|TECRL
ENSGALG00000051749		1.56056	NA	2.48968	2.60919	0.598101	0.549772	ENSGALG00000051749
ENSGALG00000054225		1.56056	0.577457	5.82967	2.01105	0.775992	0.437754	ENSGALG00000054225
ENSGALG00000010857	DAB1	1.56037	2.79306e-12	9790.74	0.206088	7.57137	3.69302e-14	ENSGALG00000010857|DAB1
ENSGALG00000003886	SGCD	1.56009	0.00757753	192.832	0.502488	3.10472	0.00190457	ENSGALG00000003886|SGCD
ENSGALG00000054377		1.55279	0.437839	8.53258	1.49555	1.03827	0.299143	ENSGALG00000054377
ENSGALG00000020143	GABRG1	1.55276	2.92181e-09	2703.36	0.23862	6.50724	7.65429e-11	ENSGALG00000020143|GABRG1
ENSGALG00000015336	CHRNA8	1.55166	0.0417357	115.732	0.638588	2.42983	0.0151057	ENSGALG00000015336|CHRNA8
ENSGALG00000047072		1.5511	0.120417	25.4079	0.812273	1.90958	0.0561873	ENSGALG00000047072
ENSGALG00000005589	SYNGR3	1.55102	1.11401e-10	764.643	0.220686	7.02818	2.09243e-12	ENSGALG00000005589|SYNGR3
ENSGALG00000049729		1.55014	0.406134	5.4724	1.4087	1.1004	0.271157	ENSGALG00000049729
ENSGALG00000019696	CATHL2	1.54943	0.631991	5.50924	2.27666	0.680571	0.496143	ENSGALG00000019696|CATHL2
ENSGALG00000008885	PDE1A	1.5486	0.016303	181.671	0.549179	2.81984	0.00480478	ENSGALG00000008885|PDE1A
ENSGALG00000003689	PAPSS2	1.54818	1.8414e-11	6042.44	0.212065	7.3005	2.86705e-13	ENSGALG00000003689|PAPSS2
ENSGALG00000015143	TTR	1.54694	0.0354255	318.521	0.618866	2.49963	0.0124323	ENSGALG00000015143|TTR
ENSGALG00000009276	LRAT	1.54604	0.000308463	46.5833	0.376877	4.10223	4.09187e-05	ENSGALG00000009276|LRAT
ENSGALG00000007412	MPZL2	1.54533	8.31199e-05	565.039	0.34771	4.4443	8.81785e-06	ENSGALG00000007412|MPZL2
ENSGALG00000011635	TFCP2L1	1.54497	0.297827	15.488	1.1511	1.34216	0.179543	ENSGALG00000011635|TFCP2L1
ENSGALG00000041644	ATP11A	1.54388	4.65944e-08	9022.64	0.256321	6.02323	1.70972e-09	ENSGALG00000041644|ATP11A
ENSGALG00000037682	CCSER2	1.54386	5.39986e-14	1176.48	0.190176	8.11804	4.73759e-16	ENSGALG00000037682|CCSER2
ENSGALG00000002744	PCDH15	1.54255	3.6005e-09	552.202	0.238384	6.47087	9.74371e-11	ENSGALG00000002744|PCDH15
ENSGALG00000026167	PIK3R5	1.54206	2.17653e-05	2423.68	0.323362	4.76882	1.85311e-06	ENSGALG00000026167|PIK3R5
ENSGALG00000053139		1.54176	NA	2.70515	3.08428	0.499878	0.617161	ENSGALG00000053139
ENSGALG00000053028		1.54091	4.53402e-08	1077.4	0.255596	6.0287	1.65281e-09	ENSGALG00000053028
ENSGALG00000012845	MYLK4	1.53997	NA	1.29114	5.06477	0.304055	0.761086	ENSGALG00000012845|MYLK4
ENSGALG00000016788	IL18RAP	1.539	0.122587	10.3952	0.8102	1.89953	0.0574953	ENSGALG00000016788|IL18RAP
ENSGALG00000037352	SOX14	1.53367	NA	3.55528	1.55416	0.986821	0.323731	ENSGALG00000037352|SOX14
ENSGALG00000009315	PAPLN	1.53099	0.00170104	967.013	0.425083	3.60162	0.000316245	ENSGALG00000009315|PAPLN
ENSGALG00000008153		1.5299	0.109233	16.2648	0.779598	1.96242	0.0497131	ENSGALG00000008153
ENSGALG00000049079		1.52872	0.30357	7.54541	1.15038	1.32888	0.183886	ENSGALG00000049079
ENSGALG00000002555	RET	1.52535	5.34295e-09	463.405	0.238255	6.40218	1.53175e-10	ENSGALG00000002555|RET
ENSGALG00000010902	CERS6	1.52509	2.61288e-09	787.675	0.233701	6.52579	6.76426e-11	ENSGALG00000010902|CERS6
ENSGALG00000012177	NCKAP5	1.52466	4.71935e-12	5904.27	0.203409	7.49553	6.60324e-14	ENSGALG00000012177|NCKAP5
ENSGALG00000037626	KCNQ3	1.52355	0.00817807	83.5019	0.494941	3.07824	0.00208229	ENSGALG00000037626|KCNQ3
ENSGALG00000028318	CDKN1A	1.52299	9.6451e-05	175.23	0.345645	4.40622	1.05192e-05	ENSGALG00000028318|CDKN1A
ENSGALG00000009024	CLIP4	1.52281	3.73841e-07	2573.01	0.270351	5.63272	1.77392e-08	ENSGALG00000009024|CLIP4
ENSGALG00000053803	gga-mir-12267	1.52251	NA	1.8759	1.64178	0.927351	0.353744	ENSGALG00000053803|gga-mir-12267
ENSGALG00000050002	COLEC11	1.5223	0.0192696	24.1957	0.552922	2.75319	0.00590172	ENSGALG00000050002|COLEC11
ENSGALG00000008309		1.5212	0.0785444	19.429	0.713796	2.13114	0.0330775	ENSGALG00000008309
ENSGALG00000046226	SCARB1	1.5182	2.09231e-16	5856	0.172153	8.81892	1.15573e-18	ENSGALG00000046226|SCARB1
ENSGALG00000052523		1.518	NA	3.04142	3.70701	0.409495	0.682177	ENSGALG00000052523
ENSGALG00000026572	RGS5	1.51691	0.00663863	100.171	0.481497	3.15041	0.00163043	ENSGALG00000026572|RGS5
ENSGALG00000049500		1.51444	0.00553692	43.6422	0.471309	3.21328	0.0013123	ENSGALG00000049500
ENSGALG00000034237	gga-mir-7455	1.51399	NA	3.36484	0.978952	1.54654	0.121973	ENSGALG00000034237|gga-mir-7455
ENSGALG00000033512	CPEB4	1.5121	1.94934e-07	644.05	0.262731	5.75532	8.64769e-09	ENSGALG00000033512|CPEB4
ENSGALG00000010875	ITGB8	1.50924	7.74167e-09	29717.8	0.238059	6.33979	2.30074e-10	ENSGALG00000010875|ITGB8
ENSGALG00000005408	BCO1	1.50865	3.71563e-06	5829.96	0.292017	5.16631	2.38756e-07	ENSGALG00000005408|BCO1
ENSGALG00000017196	ARHGAP42	1.50862	9.67144e-09	1972.55	0.239474	6.29972	2.9818e-10	ENSGALG00000017196|ARHGAP42
ENSGALG00000055122		1.5062	NA	2.65254	1.07324	1.40341	0.160493	ENSGALG00000055122
ENSGALG00000028982	CMPK2	1.50591	0.000247839	176.841	0.362003	4.15992	3.18355e-05	ENSGALG00000028982|CMPK2
ENSGALG00000015224		1.50552	0.254835	18.59	1.03813	1.45022	0.146997	ENSGALG00000015224
ENSGALG00000054916		1.50551	NA	1.30214	1.64523	0.915076	0.360152	ENSGALG00000054916
ENSGALG00000027170		1.50502	0.437547	315.706	1.4487	1.03888	0.298862	ENSGALG00000027170
ENSGALG00000005822	KCNQ2	1.5042	0.000464945	160.669	0.376895	3.99104	6.57846e-05	ENSGALG00000005822|KCNQ2
ENSGALG00000048510		1.5015	0.363812	6.92173	1.26012	1.19155	0.233438	ENSGALG00000048510
ENSGALG00000001793	MYL10	1.50124	0.30543	18.7046	1.13353	1.32439	0.185373	ENSGALG00000001793|MYL10
ENSGALG00000012783	MYBPC1	1.49631	0.174365	37.51	0.882722	1.69511	0.0900538	ENSGALG00000012783|MYBPC1
ENSGALG00000040832	CFD	1.49605	2.71461e-06	1204.66	0.286003	5.23091	1.68676e-07	ENSGALG00000040832|CFD
ENSGALG00000046461	LRRC15	1.49551	0.00118431	152.148	0.402619	3.71446	0.000203641	ENSGALG00000046461|LRRC15
ENSGALG00000008501	KLF7	1.49395	0.00102461	219.131	0.397474	3.7586	0.000170864	ENSGALG00000008501|KLF7
ENSGALG00000034007	ITGA6	1.49387	2.43688e-14	13055.2	0.181733	8.22014	2.03261e-16	ENSGALG00000034007|ITGA6
ENSGALG00000001531	FN3K	1.49273	4.32722e-08	795.865	0.247271	6.03679	1.57206e-09	ENSGALG00000001531|FN3K
ENSGALG00000001955	AANAT	1.49211	1.49294e-05	97.8657	0.307266	4.85608	1.1973e-06	ENSGALG00000001955|AANAT
ENSGALG00000006454	SLC22A18	1.49176	3.36919e-05	129.49	0.319667	4.66661	3.06214e-06	ENSGALG00000006454|SLC22A18
ENSGALG00000015080	SLC24A2	1.48945	0.00461482	52.1372	0.454734	3.27544	0.00105498	ENSGALG00000015080|SLC24A2
ENSGALG00000001490	KCNJ13	1.48928	6.53067e-06	3965.54	0.295328	5.0428	4.58763e-07	ENSGALG00000001490|KCNJ13
ENSGALG00000012932	FGD4	1.48893	1.67993e-11	2042.79	0.20356	7.31444	2.58451e-13	ENSGALG00000012932|FGD4
ENSGALG00000016907	KLHL1	1.48873	0.000683295	128.237	0.383808	3.87885	0.000104953	ENSGALG00000016907|KLHL1
ENSGALG00000008181	MADD	1.48748	3.56382e-18	6417.07	0.159833	9.3065	1.32116e-20	ENSGALG00000008181|MADD
ENSGALG00000040212	FYCO1	1.48678	4.72501e-13	2113.85	0.190058	7.82277	5.16729e-15	ENSGALG00000040212|FYCO1
ENSGALG00000019824		1.48531	0.246749	7.63967	1.009	1.47205	0.141006	ENSGALG00000019824
ENSGALG00000041808	ANO1	1.48525	0.00660195	65.2927	0.471183	3.15217	0.00162061	ENSGALG00000041808|ANO1
ENSGALG00000007945	CRYAB	1.48522	0.0913502	127.515	0.722436	2.05585	0.0397972	ENSGALG00000007945|CRYAB
ENSGALG00000010402	HPGDS	1.4841	1.99341e-11	17670	0.203616	7.28875	3.12836e-13	ENSGALG00000010402|HPGDS
ENSGALG00000052343		1.48286	NA	3.70416	2.3446	0.632461	0.527086	ENSGALG00000052343
ENSGALG00000011743	SMCO3	1.48183	0.299964	22.589	1.10827	1.33706	0.181202	ENSGALG00000011743|SMCO3
ENSGALG00000032683	ADTRP	1.48101	9.48221e-06	3145.2	0.298569	4.96036	7.03623e-07	ENSGALG00000032683|ADTRP
ENSGALG00000051970		1.48058	0.701366	4.3352	2.6478	0.559174	0.576043	ENSGALG00000051970
ENSGALG00000054498		1.47891	0.000843776	185.493	0.387405	3.81749	0.000134817	ENSGALG00000054498
ENSGALG00000053405	PDCL2	1.47881	0.306144	15.21	1.11808	1.32264	0.185956	ENSGALG00000053405|PDCL2
ENSGALG00000041663	KLB	1.47789	0.686002	4.11437	2.52442	0.585438	0.558253	ENSGALG00000041663|KLB
ENSGALG00000013803	ADGRG6	1.47767	1.98161e-09	1097.87	0.224812	6.57291	4.93413e-11	ENSGALG00000013803|ADGRG6
ENSGALG00000040205		1.47569	0.00520511	55.411	0.456181	3.23488	0.00121694	ENSGALG00000040205
ENSGALG00000050155	CLCA2	1.47528	0.00377612	65.8676	0.441158	3.34412	0.000825451	ENSGALG00000050155|CLCA2
ENSGALG00000003759	RORA	1.47468	0.000947155	260.606	0.389954	3.78167	0.000155782	ENSGALG00000003759|RORA
ENSGALG00000041014		1.47436	0.00420984	54.5563	0.44569	3.30803	0.000939541	ENSGALG00000041014
ENSGALG00000052640		1.47425	0.193056	12.2756	0.904119	1.63059	0.102976	ENSGALG00000052640
ENSGALG00000050036		1.47343	NA	1.25245	1.82113	0.809073	0.418473	ENSGALG00000050036
ENSGALG00000046093		1.47198	0.00227241	207.875	0.419481	3.50905	0.000449709	ENSGALG00000046093
ENSGALG00000014569	PNPLA2	1.47015	2.15038e-07	573.48	0.256255	5.73708	9.63255e-09	ENSGALG00000014569|PNPLA2
ENSGALG00000025199	gga-mir-1555	1.46926	4.20484e-06	60.2183	0.285951	5.13814	2.77465e-07	ENSGALG00000025199|gga-mir-1555
ENSGALG00000027868	AMER2	1.46872	6.40844e-05	647.185	0.325713	4.50926	6.50545e-06	ENSGALG00000027868|AMER2
ENSGALG00000019555	SERPINB1	1.46836	0.587863	4.68149	1.93953	0.757073	0.449006	ENSGALG00000019555|SERPINB1
ENSGALG00000049964		1.46639	NA	0.952836	5.09629	0.287736	0.773549	ENSGALG00000049964
ENSGALG00000001620		1.46552	0.00381016	1434.57	0.438659	3.34092	0.000835009	ENSGALG00000001620
ENSGALG00000003557		1.46128	NA	1.69162	4.18205	0.349418	0.726776	ENSGALG00000003557
ENSGALG00000034412		1.46126	NA	1.85118	4.34068	0.336644	0.736386	ENSGALG00000034412
ENSGALG00000052207		1.45918	NA	11.4448	5.01713	0.29084	NA	ENSGALG00000052207
ENSGALG00000047062		1.45817	0.314771	17.7163	1.12022	1.30168	0.193025	ENSGALG00000047062
ENSGALG00000052499		1.4578	0.00079119	55.2422	0.380002	3.83631	0.000124899	ENSGALG00000052499
ENSGALG00000051589		1.45766	NA	3.82157	1.25125	1.16496	0.244036	ENSGALG00000051589
ENSGALG00000051978		1.45693	NA	0.720811	2.87596	0.506589	0.612444	ENSGALG00000051978
ENSGALG00000048220		1.45618	0.595939	4.89438	1.95864	0.743466	0.4572	ENSGALG00000048220
ENSGALG00000030940	BLB2	1.45597	1.57192e-06	390.213	0.272517	5.34267	9.15861e-08	ENSGALG00000030940|BLB2
ENSGALG00000053484		1.4556	NA	1.95139	2.44246	0.595954	0.551206	ENSGALG00000053484
ENSGALG00000047605		1.45549	0.34553	22.9112	1.18223	1.23114	0.21827	ENSGALG00000047605
ENSGALG00000025804	CLCN2	1.45472	1.25102e-05	451.905	0.297044	4.89731	9.71595e-07	ENSGALG00000025804|CLCN2
ENSGALG00000014713	DDX4	1.45437	0.449912	10.6956	1.4334	1.01463	0.310282	ENSGALG00000014713|DDX4
ENSGALG00000038787	ADRA1D	1.45296	1.10864e-09	113.151	0.217786	6.6715	2.53196e-11	ENSGALG00000038787|ADRA1D
ENSGALG00000008663	DDAH1	1.45176	4.21784e-09	633.333	0.225258	6.44486	1.15707e-10	ENSGALG00000008663|DDAH1
ENSGALG00000050697		1.45157	0.664219	4.96879	2.32518	0.624282	0.532442	ENSGALG00000050697
ENSGALG00000045522	C6orf58	1.45151	0.000379738	771.347	0.358726	4.0463	5.2033e-05	ENSGALG00000045522|C6orf58
ENSGALG00000008285	NAPEPLD	1.4504	8.21519e-15	6355.96	0.173579	8.35584	6.49703e-17	ENSGALG00000008285|NAPEPLD
ENSGALG00000007938	RAG1	1.44938	NA	0.834013	4.09836	0.353649	0.723602	ENSGALG00000007938|RAG1
ENSGALG00000003103	MST1R	1.44893	0.000173149	195.075	0.340468	4.2557	2.08399e-05	ENSGALG00000003103|MST1R
ENSGALG00000009282	ELMSAN1	1.44864	0.000584311	632.176	0.368936	3.92654	8.61755e-05	ENSGALG00000009282|ELMSAN1
ENSGALG00000046800		1.44802	NA	2.56552	2.48394	0.58295	0.559927	ENSGALG00000046800
ENSGALG00000009784	PTPN14	1.44773	0.000124972	1594.08	0.333668	4.33885	1.43233e-05	ENSGALG00000009784|PTPN14
ENSGALG00000052141		1.44773	NA	0.889349	3.27615	0.4419	0.658562	ENSGALG00000052141
ENSGALG00000052379		1.44768	0.504926	9.01491	1.59128	0.909757	0.362951	ENSGALG00000052379
ENSGALG00000017075	FRY	1.44746	5.42269e-05	457.501	0.318021	4.55147	5.3272e-06	ENSGALG00000017075|FRY
ENSGALG00000030417	PDC	1.44712	0.115812	71.9224	0.749474	1.93085	0.0535017	ENSGALG00000030417|PDC
ENSGALG00000052333		1.44688	0.00351133	199.934	0.429626	3.36776	0.000757804	ENSGALG00000052333
ENSGALG00000048948		1.44606	0.608191	4.84217	2.005	0.721225	0.470771	ENSGALG00000048948
ENSGALG00000048865		1.44555	0.00149254	88.1195	0.396922	3.64189	0.000270649	ENSGALG00000048865
ENSGALG00000003011	TOM1L1	1.44454	9.85267e-13	762.292	0.187147	7.71874	1.17489e-14	ENSGALG00000003011|TOM1L1
ENSGALG00000041838		1.44423	0.709986	4.41917	2.6587	0.54321	0.586985	ENSGALG00000041838
ENSGALG00000007367	WFIKKN2	1.44375	9.99538e-07	166772	0.265626	5.43526	5.47167e-08	ENSGALG00000007367|WFIKKN2
ENSGALG00000012610	CTSV	1.44373	4.27201e-20	40510.6	0.147332	9.79918	1.13498e-22	ENSGALG00000012610|CTSV
ENSGALG00000013057		1.44312	7.25938e-09	1340.61	0.227194	6.35195	2.12601e-10	ENSGALG00000013057
ENSGALG00000009723	FMN1	1.44307	1.59036e-12	4452.14	0.188613	7.65097	1.9947e-14	ENSGALG00000009723|FMN1
ENSGALG00000006445	ARNT2	1.4428	4.372e-07	2813.72	0.257638	5.60011	2.1421e-08	ENSGALG00000006445|ARNT2
ENSGALG00000045173		1.44272	1.57797e-15	14980.8	0.168406	8.56694	1.0627e-17	ENSGALG00000045173
ENSGALG00000006237	PKN2	1.44231	8.03324e-14	10410.5	0.178899	8.06218	7.49471e-16	ENSGALG00000006237|PKN2
ENSGALG00000011742	ART4	1.44187	0.536117	6.00437	1.69529	0.850512	0.39504	ENSGALG00000011742|ART4
ENSGALG00000000521	SPIRE2	1.44156	2.82839e-09	804.277	0.221354	6.51248	7.39208e-11	ENSGALG00000000521|SPIRE2
ENSGALG00000026422		1.44084	1.4044e-07	188.636	0.247639	5.81833	5.94384e-09	ENSGALG00000026422
ENSGALG00000010200	TRHDE	1.44023	4.72794e-08	362.383	0.239229	6.02029	1.74103e-09	ENSGALG00000010200|TRHDE
ENSGALG00000046593		1.43891	0.00711555	197.512	0.460211	3.12663	0.00176823	ENSGALG00000046593
ENSGALG00000049379		1.43874	7.79089e-10	1970.43	0.21384	6.72814	1.71847e-11	ENSGALG00000049379
ENSGALG00000016543	NHS	1.43846	1.83151e-09	1063.49	0.218359	6.5876	4.46986e-11	ENSGALG00000016543|NHS
ENSGALG00000004279	GRIFIN	1.43808	0.501623	12.504	1.571	0.915394	0.359985	ENSGALG00000004279|GRIFIN
ENSGALG00000006708		1.43698	0.000526278	1833.39	0.363214	3.9563	7.6121e-05	ENSGALG00000006708
ENSGALG00000048945		1.43602	0.721875	5.70652	2.75171	0.521866	0.601763	ENSGALG00000048945
ENSGALG00000010822	SPATA4	1.43602	0.00872164	45.8802	0.470049	3.05504	0.00225033	ENSGALG00000010822|SPATA4
ENSGALG00000007647	MYO3A	1.43585	4.19651e-07	7482.06	0.256032	5.60809	2.04575e-08	ENSGALG00000007647|MYO3A
ENSGALG00000010513	OPNVA	1.4344	0.648971	9.91031	2.20382	0.650868	0.515132	ENSGALG00000010513|OPNVA
ENSGALG00000015721	SVEP1	1.43411	4.47719e-05	381.188	0.311861	4.59855	4.25451e-06	ENSGALG00000015721|SVEP1
ENSGALG00000011639		1.43393	1.75525e-09	3048.36	0.21745	6.59429	4.2729e-11	ENSGALG00000011639
ENSGALG00000046770		1.43311	0.197842	24.6017	0.887251	1.61523	0.106261	ENSGALG00000046770
ENSGALG00000032937	DLGAP2	1.43311	0.129717	24.1035	0.767041	1.86836	0.0617126	ENSGALG00000032937|DLGAP2
ENSGALG00000024428	C18H17ORF67	1.4279	0.220016	23.1663	0.923429	1.5463	0.122032	ENSGALG00000024428|C18H17ORF67
ENSGALG00000006508	FGF13	1.4278	0.0408724	97.0278	0.585504	2.43857	0.0147454	ENSGALG00000006508|FGF13
ENSGALG00000018247	gga-mir-221	1.42764	0.129239	5.43936	0.763332	1.87028	0.0614456	ENSGALG00000018247|gga-mir-221
ENSGALG00000015253	COL8A1	1.42733	0.000580974	5092.3	0.363343	3.92832	8.55397e-05	ENSGALG00000015253|COL8A1
ENSGALG00000007748	SLC16A2	1.42688	6.10412e-15	13324.9	0.169977	8.39456	4.67662e-17	ENSGALG00000007748|SLC16A2
ENSGALG00000049167		1.42549	0.344051	4.26653	1.15454	1.23468	0.216949	ENSGALG00000049167
ENSGALG00000050237		1.42458	NA	1.02645	5.13047	0.277671	0.781265	ENSGALG00000050237
ENSGALG00000054568		1.42398	NA	0.589226	5.09703	0.279374	0.779957	ENSGALG00000054568
ENSGALG00000016804	SLC5A7	1.42352	0.00461897	297.605	0.434649	3.27511	0.00105621	ENSGALG00000016804|SLC5A7
ENSGALG00000013616	OPRM1	1.42334	0.00198454	70.2409	0.400802	3.55124	0.000383421	ENSGALG00000013616|OPRM1
ENSGALG00000012994	ERC1	1.42249	2.03054e-05	1470	0.297272	4.78513	1.70874e-06	ENSGALG00000012994|ERC1
ENSGALG00000049990		1.42072	0.323984	45.4607	1.10966	1.28031	0.200436	ENSGALG00000049990
ENSGALG00000005401	WNT9A	1.42069	0.0115334	115.363	0.481247	2.95211	0.00315609	ENSGALG00000005401|WNT9A
ENSGALG00000010718		1.42028	0.000205757	615.032	0.337371	4.20986	2.55528e-05	ENSGALG00000010718
ENSGALG00000007800	ZDHHC15	1.42	0.000170493	183.884	0.333318	4.26019	2.04255e-05	ENSGALG00000007800|ZDHHC15
ENSGALG00000010230	TESK2	1.41947	1.19812e-09	1532.42	0.213199	6.65796	2.77661e-11	ENSGALG00000010230|TESK2
ENSGALG00000052111		1.41611	0.000267284	55.3615	0.342018	4.14044	3.46635e-05	ENSGALG00000052111
ENSGALG00000039403	GRM8	1.41316	0.204562	10.7582	0.887293	1.59266	0.111236	ENSGALG00000039403|GRM8
ENSGALG00000040180	CEBPD	1.41178	0.00123659	201.54	0.381425	3.70134	0.000214464	ENSGALG00000040180|CEBPD
ENSGALG00000006421	SLC16A12	1.41159	0.000620051	611.402	0.361268	3.90732	9.33237e-05	ENSGALG00000006421|SLC16A12
ENSGALG00000005733	WNT8B	1.41156	NA	3.44144	2.82075	0.500419	0.61678	ENSGALG00000005733|WNT8B
ENSGALG00000010048	SUPT7L	1.41127	1.53233e-06	1182.52	0.263903	5.34768	8.90898e-08	ENSGALG00000010048|SUPT7L
ENSGALG00000000141	BLB1	1.41121	2.12801e-10	364.66	0.203688	6.92828	4.25997e-12	ENSGALG00000000141|BLB1
ENSGALG00000028818	gga-mir-6641	1.41047	NA	0.966901	2.74141	0.514505	0.606899	ENSGALG00000028818|gga-mir-6641
ENSGALG00000007701	B3GNT7	1.41046	0.00060465	76.0063	0.360187	3.9159	9.00669e-05	ENSGALG00000007701|B3GNT7
ENSGALG00000009279	SFMBT2	1.4099	2.08709e-06	105.645	0.266766	5.28515	1.25599e-07	ENSGALG00000009279|SFMBT2
ENSGALG00000051347		1.40974	0.0072041	130.809	0.451534	3.12211	0.00179557	ENSGALG00000051347
ENSGALG00000004582	MYL2	1.40856	0.350877	29.452	1.15501	1.21952	0.222645	ENSGALG00000004582|MYL2
ENSGALG00000042588		1.40851	0.5047	9.89487	1.54749	0.910189	0.362723	ENSGALG00000042588
ENSGALG00000029072	NTN3	1.40844	0.000170972	199.413	0.330671	4.25933	2.05039e-05	ENSGALG00000029072|NTN3
ENSGALG00000054588		1.40766	NA	0.659637	5.13088	0.274351	0.783815	ENSGALG00000054588
ENSGALG00000049585		1.40691	0.730183	6.15266	2.77187	0.507568	0.611756	ENSGALG00000049585
ENSGALG00000047586		1.40617	0.44863	4.6344	1.38202	1.01748	0.308927	ENSGALG00000047586
ENSGALG00000004568	CELA2A	1.40575	0.515598	8.14989	1.58109	0.889103	0.373948	ENSGALG00000004568|CELA2A
ENSGALG00000005752	ABCA4	1.40417	1.88015e-06	1791.75	0.264622	5.30631	1.11868e-07	ENSGALG00000005752|ABCA4
ENSGALG00000000249	GH	1.40414	NA	1.43822	4.51352	0.311097	0.755727	ENSGALG00000000249|GH
ENSGALG00000025665		1.40037	NA	0.784501	2.23669	0.626093	0.531254	ENSGALG00000025665
ENSGALG00000027560	gga-mir-3536	1.39995	NA	1.44662	1.76636	0.792564	0.428032	ENSGALG00000027560|gga-mir-3536
ENSGALG00000032352		1.39983	NA	3.89859	1.16781	1.19868	0.230652	ENSGALG00000032352
ENSGALG00000030397	TRIM27.1	1.39935	0.0362684	83.0385	0.561907	2.49035	0.0127617	ENSGALG00000030397|TRIM27.1
ENSGALG00000011835	FGF2	1.39907	8.46658e-09	186.646	0.221241	6.32376	2.55279e-10	ENSGALG00000011835|FGF2
ENSGALG00000036456	TRIB1	1.39788	2.84156e-07	1143.91	0.245878	5.68525	1.30622e-08	ENSGALG00000036456|TRIB1
ENSGALG00000044739		1.39716	0.223999	13.8887	0.910058	1.53524	0.124725	ENSGALG00000044739
ENSGALG00000001764		1.39631	0.637432	9.13837	2.08078	0.671053	0.502187	ENSGALG00000001764
ENSGALG00000025675	SNORA84	1.39585	NA	1.48684	2.12035	0.658313	0.510337	ENSGALG00000025675|SNORA84
ENSGALG00000002016	PRKCD	1.39526	3.75122e-21	7444.3	0.138583	10.068	7.64846e-24	ENSGALG00000002016|PRKCD
ENSGALG00000010005	EPAS1	1.39477	1.28846e-09	36022.5	0.209875	6.64573	3.01715e-11	ENSGALG00000010005|EPAS1
ENSGALG00000009796	RPS6KC1	1.39455	4.16561e-22	3902.89	0.135328	10.305	6.69175e-25	ENSGALG00000009796|RPS6KC1
ENSGALG00000055082		1.39376	0.0317995	63.6559	0.54723	2.54695	0.010867	ENSGALG00000055082
ENSGALG00000033619		1.39249	0.000905387	241.875	0.36688	3.7955	0.000147346	ENSGALG00000033619
ENSGALG00000029132	gga-mir-6626	1.39145	0.0140274	19.854	0.483392	2.87852	0.00399544	ENSGALG00000029132|gga-mir-6626
ENSGALG00000052327		1.39114	0.000938871	69.6715	0.367578	3.7846	0.000153955	ENSGALG00000052327
ENSGALG00000007993	DCX	1.39087	0.000728709	1175.06	0.360307	3.86023	0.00011328	ENSGALG00000007993|DCX
ENSGALG00000052006		1.39072	NA	0.878472	2.69885	0.515301	0.606343	ENSGALG00000052006
ENSGALG00000028118	MSMP	1.38854	NA	0.771568	5.0729	0.273717	0.784302	ENSGALG00000028118|MSMP
ENSGALG00000052920		1.38764	0.253767	5.98339	0.955057	1.45294	0.146239	ENSGALG00000052920
ENSGALG00000015384	CHRNB3	1.38661	0.792629	15.0509	3.4751	0.399013	0.689884	ENSGALG00000015384|CHRNB3
ENSGALG00000016001	LZTS3	1.38508	8.26443e-05	282.81	0.31154	4.44591	8.75208e-06	ENSGALG00000016001|LZTS3
ENSGALG00000015019		1.38413	1.69035e-05	842.581	0.286692	4.82792	1.37964e-06	ENSGALG00000015019
ENSGALG00000051025		1.38267	0.0136461	636.923	0.478523	2.88946	0.00385901	ENSGALG00000051025
ENSGALG00000050434		1.38106	0.388004	8.66979	1.21292	1.13863	0.254858	ENSGALG00000050434
ENSGALG00000046504		1.38094	0.00130536	165.233	0.374839	3.68409	0.000229525	ENSGALG00000046504
ENSGALG00000048496		1.38024	0.0228082	60.0402	0.513896	2.68583	0.00723492	ENSGALG00000048496
ENSGALG00000006785	IRF1	1.38011	8.666e-06	659.43	0.277089	4.98074	6.33418e-07	ENSGALG00000006785|IRF1
ENSGALG00000015669	PTBP3	1.37867	1.57929e-06	712.939	0.258099	5.34163	9.21128e-08	ENSGALG00000015669|PTBP3
ENSGALG00000008351	CAV3	1.37807	0.689433	5.29226	2.37808	0.579488	0.56226	ENSGALG00000008351|CAV3
ENSGALG00000014466	PIANP	1.37652	0.000868726	69.1476	0.361407	3.80877	0.000139662	ENSGALG00000014466|PIANP
ENSGALG00000007862	CNTN3	1.37558	2.05899e-05	480.519	0.287654	4.78204	1.73522e-06	ENSGALG00000007862|CNTN3
ENSGALG00000018293	gga-mir-133a-2	1.3753	NA	0.543237	4.35361	0.315899	0.752079	ENSGALG00000018293|gga-mir-133a-2
ENSGALG00000006833	ITIH2	1.3747	0.394918	24.5733	1.2235	1.12358	0.261192	ENSGALG00000006833|ITIH2
ENSGALG00000045754		1.37375	0.193897	21.2204	0.844104	1.62746	0.103639	ENSGALG00000045754
ENSGALG00000002242	GALNT9	1.37286	5.0888e-05	208.261	0.300582	4.56735	4.93939e-06	ENSGALG00000002242|GALNT9
ENSGALG00000006424	JADE2	1.3722	1.973e-18	824.966	0.146286	9.38023	6.58275e-21	ENSGALG00000006424|JADE2
ENSGALG00000054329		1.3717	0.0545728	138.786	0.594562	2.30708	0.0210502	ENSGALG00000054329
ENSGALG00000052301	gga-mir-12274	1.37101	NA	1.68858	1.43775	0.953583	0.340295	ENSGALG00000052301|gga-mir-12274
ENSGALG00000054273	RASSF8	1.3705	1.30215e-17	6254.7	0.149711	9.1543	5.47089e-20	ENSGALG00000054273|RASSF8
ENSGALG00000014923	ARHGEF28	1.36946	1.21642e-09	390.059	0.205779	6.65498	2.83342e-11	ENSGALG00000014923|ARHGEF28
ENSGALG00000037901	EFEMP1	1.36888	7.53011e-09	8208.29	0.215762	6.34438	2.23321e-10	ENSGALG00000037901|EFEMP1
ENSGALG00000030588	GALNTL6	1.3687	0.116706	26.51	0.71047	1.92648	0.0540448	ENSGALG00000030588|GALNTL6
ENSGALG00000005476	PTH2R	1.36737	0.673376	8.42	2.25178	0.607238	0.543693	ENSGALG00000005476|PTH2R
ENSGALG00000003174	RIMS3	1.36672	0.00193551	55.0082	0.384	3.55917	0.000372035	ENSGALG00000003174|RIMS3
ENSGALG00000026011	GALR1	1.36574	0.397573	18.3707	1.2218	1.11781	0.263648	ENSGALG00000026011|GALR1
ENSGALG00000052220		1.36512	0.188234	22.2561	0.828788	1.64713	0.099531	ENSGALG00000052220
ENSGALG00000050553		1.3645	0.436596	7.02516	1.31094	1.04086	0.297942	ENSGALG00000050553
ENSGALG00000010161	DMRT3	1.3641	0.0429669	80.5742	0.564638	2.41588	0.0156972	ENSGALG00000010161|DMRT3
ENSGALG00000007174	TNFSF15	1.36319	0.0212381	45.9537	0.502282	2.714	0.00664765	ENSGALG00000007174|TNFSF15
ENSGALG00000007028		1.36306	0.260046	14.0624	0.948376	1.43726	0.150645	ENSGALG00000007028
ENSGALG00000054905		1.36122	0.218492	5.48165	0.877897	1.55054	0.121011	ENSGALG00000054905
ENSGALG00000022909	PTPN3	1.36062	1.19647e-05	377.931	0.277192	4.90857	9.17406e-07	ENSGALG00000022909|PTPN3
ENSGALG00000029566		1.35878	0.245317	9.55042	0.920692	1.47583	0.13999	ENSGALG00000029566
ENSGALG00000031144	ZIC3	1.35849	0.26003	75.5167	0.945141	1.43735	0.15062	ENSGALG00000031144|ZIC3
ENSGALG00000050177		1.35815	0.0646961	10.3748	0.61031	2.22534	0.0260583	ENSGALG00000050177
ENSGALG00000032840		1.35802	9.8935e-10	784.014	0.202991	6.69004	2.23116e-11	ENSGALG00000032840
ENSGALG00000026584		1.35629	0.163753	25.4859	0.782035	1.73431	0.0828629	ENSGALG00000026584
ENSGALG00000016173	UBASH3A	1.35572	0.355505	16.7446	1.12113	1.20924	0.22657	ENSGALG00000016173|UBASH3A
ENSGALG00000031341		1.35437	0.00246236	132.532	0.388843	3.48309	0.000495667	ENSGALG00000031341
ENSGALG00000005321	LAMA5	1.35426	1.08413e-10	17017.5	0.19256	7.0329	2.02291e-12	ENSGALG00000005321|LAMA5
ENSGALG00000051675		1.35351	NA	1.41771	3.091	0.437886	0.661469	ENSGALG00000051675
ENSGALG00000001933	CORO2A	1.35337	0.00629858	59.2792	0.42707	3.16897	0.00152979	ENSGALG00000001933|CORO2A
ENSGALG00000033376	APOH	1.3532	9.21133e-05	579.444	0.306271	4.41829	9.94835e-06	ENSGALG00000033376|APOH
ENSGALG00000004336	INPPL1	1.3517	0.109416	18.4668	0.689156	1.96138	0.049835	ENSGALG00000004336|INPPL1
ENSGALG00000049526		1.35109	0.314846	9.45917	1.03817	1.30141	0.193116	ENSGALG00000049526
ENSGALG00000001883	ST6GALNAC2	1.34974	0.00250057	223.109	0.38802	3.47853	0.00050417	ENSGALG00000001883|ST6GALNAC2
ENSGALG00000002789	MAP2	1.34942	1.23833e-05	1119.89	0.27537	4.90041	9.5639e-07	ENSGALG00000002789|MAP2
ENSGALG00000006819	AGBL1	1.3493	5.50133e-13	675.718	0.172985	7.80009	6.18623e-15	ENSGALG00000006819|AGBL1
ENSGALG00000014455	LPAR5	1.34667	NA	2.75581	2.73617	0.492173	0.622597	ENSGALG00000014455|LPAR5
ENSGALG00000007636	PCK1	1.34518	0.0864387	32.08	0.645662	2.08341	0.0372138	ENSGALG00000007636|PCK1
ENSGALG00000050226		1.34468	0.0203649	62.6489	0.49228	2.73154	0.00630388	ENSGALG00000050226
ENSGALG00000004597	ZBTB37	1.34411	0.000120859	734.93	0.309125	4.3481	1.37325e-05	ENSGALG00000004597|ZBTB37
ENSGALG00000007740		1.34394	0.000190545	253.608	0.317733	4.22977	2.33929e-05	ENSGALG00000007740
ENSGALG00000028283		1.34384	0.0116051	37.1067	0.455584	2.94971	0.00318075	ENSGALG00000028283
ENSGALG00000005077	F8	1.34377	1.07658e-07	944.101	0.228969	5.86878	4.39014e-09	ENSGALG00000005077|F8
ENSGALG00000050919		1.3432	0.376768	27.5341	1.15499	1.16296	0.244847	ENSGALG00000050919
ENSGALG00000009400	SLC8A3	1.34303	0.00104444	103.649	0.357832	3.75325	0.000174557	ENSGALG00000009400|SLC8A3
ENSGALG00000008671	ST8SIA6	1.34112	0.0234639	181.131	0.501529	2.67407	0.00749365	ENSGALG00000008671|ST8SIA6
ENSGALG00000002193	ARHGEF4	1.34106	0.0018228	230.299	0.374706	3.57896	0.000344964	ENSGALG00000002193|ARHGEF4
ENSGALG00000011277	C12orf74	1.33954	4.56432e-07	1742.03	0.239575	5.59134	2.25326e-08	ENSGALG00000011277|C12orf74
ENSGALG00000028420	SAMD5	1.33914	NA	3.349	2.98621	0.448441	0.653835	ENSGALG00000028420|SAMD5
ENSGALG00000038405	CASR	1.3391	0.0114025	34.9544	0.452917	2.95661	0.0031104	ENSGALG00000038405|CASR
ENSGALG00000054501		1.33824	NA	2.14506	1.46514	0.913388	0.361038	ENSGALG00000054501
ENSGALG00000012612	FBP2	1.33628	1.98784e-05	383.69	0.278971	4.79002	1.66761e-06	ENSGALG00000012612|FBP2
ENSGALG00000004859	ZNFX1	1.33582	4.95943e-06	377.489	0.261709	5.10422	3.32161e-07	ENSGALG00000004859|ZNFX1
ENSGALG00000054131	TAL2	1.33578	0.510814	13.2193	1.48618	0.898802	0.368758	ENSGALG00000054131|TAL2
ENSGALG00000047667		1.33545	0.452525	11.1975	1.32248	1.00981	0.312587	ENSGALG00000047667
ENSGALG00000003582	SLC1A3	1.33285	0.0255832	434.031	0.504953	2.63955	0.00830169	ENSGALG00000003582|SLC1A3
ENSGALG00000039935	PDE1C	1.33086	7.24838e-05	425.452	0.297162	4.47856	7.51485e-06	ENSGALG00000039935|PDE1C
ENSGALG00000036927	gga-mir-1704	1.32934	0.162493	6.94856	0.764475	1.73889	0.0820546	ENSGALG00000036927|gga-mir-1704
ENSGALG00000041563	UNC80	1.32908	0.00892887	90.169	0.43635	3.0459	0.00231988	ENSGALG00000041563|UNC80
ENSGALG00000000394	SLC6A17	1.32854	1.4088e-06	346.934	0.24765	5.36459	8.11324e-08	ENSGALG00000000394|SLC6A17
ENSGALG00000053296		1.32827	0.352954	13.9393	1.09317	1.21507	0.224341	ENSGALG00000053296
ENSGALG00000053449		1.32814	0.554948	4.56183	1.6275	0.81606	0.414466	ENSGALG00000053449
ENSGALG00000050412		1.32747	0.397009	9.57927	1.18627	1.11903	0.263127	ENSGALG00000050412
ENSGALG00000051259		1.3273	1.54362e-08	2037.54	0.213369	6.22068	4.95017e-10	ENSGALG00000051259
ENSGALG00000019312		1.32726	NA	1.60339	2.68181	0.494911	0.620663	ENSGALG00000019312
ENSGALG00000004297	DNAH1	1.32706	8.94112e-15	718.166	0.159044	8.344	7.18162e-17	ENSGALG00000004297|DNAH1
ENSGALG00000011068	COBLL1	1.32642	5.51395e-08	2193.49	0.221381	5.99158	2.07816e-09	ENSGALG00000011068|COBLL1
ENSGALG00000054431		1.32577	1.28159e-05	722.122	0.271002	4.89209	9.97715e-07	ENSGALG00000054431
ENSGALG00000008888	IL1RAPL2	1.32464	0.000139144	107.891	0.307225	4.31163	1.62055e-05	ENSGALG00000008888|IL1RAPL2
ENSGALG00000004083	GRIA1	1.32443	0.026893	50.2709	0.505745	2.61877	0.00882476	ENSGALG00000004083|GRIA1
ENSGALG00000042374		1.32309	0.341795	10.8229	1.06633	1.24078	0.214685	ENSGALG00000042374
ENSGALG00000005102	CDH4	1.32103	3.2553e-09	16805.6	0.203595	6.48851	8.66874e-11	ENSGALG00000005102|CDH4
ENSGALG00000047519		1.32023	0.0207297	41.2762	0.484563	2.72457	0.00643856	ENSGALG00000047519
ENSGALG00000005481	ARHGEF3	1.31932	6.37648e-17	2237.66	0.147215	8.9619	3.19119e-19	ENSGALG00000005481|ARHGEF3
ENSGALG00000014786	PIK3R1	1.3187	0.000310302	1400.67	0.321584	4.10064	4.12011e-05	ENSGALG00000014786|PIK3R1
ENSGALG00000008113	PLCL1	1.3182	0.00520592	411.977	0.40751	3.23476	0.00121745	ENSGALG00000008113|PLCL1
ENSGALG00000028018	RAB38	1.31787	7.60972e-08	2149.24	0.222178	5.93161	2.99969e-09	ENSGALG00000028018|RAB38
ENSGALG00000010311	NAV3	1.31769	2.51047e-08	1224.07	0.214893	6.13185	8.68623e-10	ENSGALG00000010311|NAV3
ENSGALG00000043448	ABLIM2	1.31749	0.00294411	206.71	0.384335	3.42797	0.000608104	ENSGALG00000043448|ABLIM2
ENSGALG00000035602	ZNF536	1.31748	0.000158963	1542.73	0.307998	4.27754	1.88968e-05	ENSGALG00000035602|ZNF536
ENSGALG00000038089	EGFR	1.31718	1.40005e-12	8709.61	0.171748	7.66925	1.73006e-14	ENSGALG00000038089|EGFR
ENSGALG00000051018		1.31715	0.582921	5.10459	1.719	0.766231	0.443539	ENSGALG00000051018
ENSGALG00000038542		1.31697	0.117705	8.79537	0.685135	1.9222	0.0545801	ENSGALG00000038542
ENSGALG00000001573	P2RX1	1.31566	NA	2.7321	4.73883	0.277635	0.781293	ENSGALG00000001573|P2RX1
ENSGALG00000037410	HEPH	1.31467	4.29504e-14	2346.95	0.161342	8.14837	3.68867e-16	ENSGALG00000037410|HEPH
ENSGALG00000007080		1.31409	1.3726e-15	1508.88	0.153085	8.58405	9.15918e-18	ENSGALG00000007080
ENSGALG00000032452	GAS7	1.31397	4.22694e-06	306.571	0.255795	5.13681	2.79445e-07	ENSGALG00000032452|GAS7
ENSGALG00000038688	ADAMTS17	1.31289	0.0976792	711.335	0.649279	2.02207	0.0431695	ENSGALG00000038688|ADAMTS17
ENSGALG00000047249		1.31213	0.326542	10.1918	1.02993	1.274	0.202664	ENSGALG00000047249
ENSGALG00000010187	SLC1A1	1.31164	0.00715315	139.425	0.419753	3.12479	0.00177934	ENSGALG00000010187|SLC1A1
ENSGALG00000049140		1.31159	0.569298	4.4298	1.65893	0.790624	0.429163	ENSGALG00000049140
ENSGALG00000044675	MATN2	1.31146	3.7884e-06	820.565	0.254063	5.16197	2.44367e-07	ENSGALG00000044675|MATN2
ENSGALG00000040957	AGO2	1.31143	0.000885612	634.592	0.344913	3.8022	0.000143416	ENSGALG00000040957|AGO2
ENSGALG00000015306	OSTM1	1.31031	2.06926e-16	12597	0.148529	8.82193	1.12508e-18	ENSGALG00000015306|OSTM1
ENSGALG00000002638		1.31027	0.175838	20.9911	0.77534	1.68992	0.0910426	ENSGALG00000002638
ENSGALG00000052574		1.3098	0.315832	11.4642	1.00837	1.29893	0.193968	ENSGALG00000052574
ENSGALG00000012187	MGAT5	1.30951	0.000321028	2680.45	0.320041	4.09169	4.28236e-05	ENSGALG00000012187|MGAT5
ENSGALG00000009004	ZNF804B	1.30939	0.00459416	154.5	0.399494	3.27762	0.00104685	ENSGALG00000009004|ZNF804B
ENSGALG00000012748	ELOVL2	1.30812	7.89875e-05	430.856	0.293498	4.45701	8.31114e-06	ENSGALG00000012748|ELOVL2
ENSGALG00000050964		1.30783	0.689217	7.87685	2.25332	0.580399	0.561646	ENSGALG00000050964
ENSGALG00000016899	DCT	1.30767	8.20467e-15	180608	0.156478	8.35691	6.43802e-17	ENSGALG00000016899|DCT
ENSGALG00000054167		1.30745	0.0308301	64.4559	0.510623	2.56051	0.010452	ENSGALG00000054167
ENSGALG00000039509		1.3066	0.351489	18.4455	1.0725	1.21827	0.22312	ENSGALG00000039509
ENSGALG00000007248		1.30591	2.23043e-08	2480.3	0.212241	6.15295	7.60569e-10	ENSGALG00000007248
ENSGALG00000040761	DRD4	1.30386	0.00193011	772.56	0.366229	3.56024	0.000370519	ENSGALG00000040761|DRD4
ENSGALG00000037326	MAP3K9	1.30372	0.00126085	820.381	0.352827	3.69505	0.000219841	ENSGALG00000037326|MAP3K9
ENSGALG00000042293		1.30318	0.205226	15.3324	0.819328	1.59055	0.111711	ENSGALG00000042293
ENSGALG00000040256	RIMS2	1.30252	0.000593098	185.754	0.332084	3.92224	8.7728e-05	ENSGALG00000040256|RIMS2
ENSGALG00000012075	DTX3L	1.30172	3.21795e-11	614.715	0.1803	7.21973	5.20917e-13	ENSGALG00000012075|DTX3L
ENSGALG00000050627		1.30084	0.2584	7.88534	0.902512	1.44136	0.149484	ENSGALG00000050627
ENSGALG00000034488		1.30037	0.543093	746.817	1.55141	0.838186	0.401926	ENSGALG00000034488
ENSGALG00000011009	SCN2A	1.29677	0.0150317	122.559	0.454851	2.85097	0.00435858	ENSGALG00000011009|SCN2A
ENSGALG00000042570		1.29518	1.3063e-06	2925.1	0.240705	5.38076	7.41731e-08	ENSGALG00000042570
ENSGALG00000051937		1.29467	0.00326593	83.5558	0.381632	3.39245	0.000692701	ENSGALG00000051937
ENSGALG00000049385		1.29429	0.61356	5.63338	1.81773	0.712036	0.476442	ENSGALG00000049385
ENSGALG00000039583	MITF	1.29263	4.21331e-06	3588.84	0.251603	5.13759	2.78284e-07	ENSGALG00000039583|MITF
ENSGALG00000003733	LIFR	1.29215	0.000309783	9470.66	0.315072	4.10113	4.1113e-05	ENSGALG00000003733|LIFR
ENSGALG00000007755	NEXMIF	1.29133	0.000245653	546.345	0.310204	4.16283	3.14333e-05	ENSGALG00000007755|NEXMIF
ENSGALG00000013154	SLCO1C1	1.2908	0.0189658	7242.83	0.467763	2.75951	0.00578877	ENSGALG00000013154|SLCO1C1
ENSGALG00000044599		1.28989	0.00048612	248.499	0.324199	3.97871	6.92912e-05	ENSGALG00000044599
ENSGALG00000031326	SNORA50A	1.28954	NA	2.17296	1.63887	0.786848	0.431371	ENSGALG00000031326|SNORA50A
ENSGALG00000006613	CTSD	1.28953	3.83389e-16	138285	0.147554	8.73932	2.34511e-18	ENSGALG00000006613|CTSD
ENSGALG00000002759	PEAK1	1.28883	0.000120971	2549.17	0.296435	4.34777	1.37526e-05	ENSGALG00000002759|PEAK1
ENSGALG00000001951		1.28879	0.00010149	892.826	0.293391	4.39273	1.11937e-05	ENSGALG00000001951
ENSGALG00000036686	PLTP	1.28572	2.78766e-05	5949.17	0.27286	4.71203	2.45266e-06	ENSGALG00000036686|PLTP
ENSGALG00000053903		1.28514	0.000346786	55.7471	0.315692	4.07087	4.68381e-05	ENSGALG00000053903
ENSGALG00000035799	SHISA9	1.2836	5.88188e-11	748.509	0.180166	7.1245	1.04458e-12	ENSGALG00000035799|SHISA9
ENSGALG00000043044	IL1R1	1.28353	1.29727e-07	301.126	0.220045	5.83305	5.44235e-09	ENSGALG00000043044|IL1R1
ENSGALG00000012595	AGTPBP1	1.28176	3.90087e-09	1353.97	0.198496	6.45738	1.0653e-10	ENSGALG00000012595|AGTPBP1
ENSGALG00000010179	RFX3	1.28136	0.000162266	597.268	0.299894	4.27273	1.93096e-05	ENSGALG00000010179|RFX3
ENSGALG00000048311		1.28072	0.642521	6.99292	1.9354	0.661735	0.508141	ENSGALG00000048311
ENSGALG00000052223	YPEL1	1.2797	2.62835e-08	2071.24	0.208975	6.1237	9.1428e-10	ENSGALG00000052223|YPEL1
ENSGALG00000001167	KCNJ1	1.27803	1.65336e-07	663.75	0.220832	5.78734	7.15078e-09	ENSGALG00000001167|KCNJ1
ENSGALG00000013371	S1PR4	1.27728	0.418225	5.42439	1.18761	1.0755	0.28215	ENSGALG00000013371|S1PR4
ENSGALG00000027633	RASSF9	1.27525	0.00379896	212.048	0.381586	3.34197	0.000831851	ENSGALG00000027633|RASSF9
ENSGALG00000023886	ZNF804A	1.27472	2.75186e-09	610.971	0.195601	6.51695	7.17507e-11	ENSGALG00000023886|ZNF804A
ENSGALG00000006374	TBX6	1.27443	0.192725	16.9868	0.781009	1.63177	0.102727	ENSGALG00000006374|TBX6
ENSGALG00000010139	SSTR1	1.2744	0.00548317	91.488	0.396141	3.21705	0.00129516	ENSGALG00000010139|SSTR1
ENSGALG00000014835	C7	1.27386	0.593649	7.93947	1.70493	0.747161	0.454966	ENSGALG00000014835|C7
ENSGALG00000040444	SEMA3C	1.27328	0.00263254	1045.84	0.36775	3.46236	0.000535455	ENSGALG00000040444|SEMA3C
ENSGALG00000048576		1.27315	0.700019	5.47468	2.26718	0.561558	0.574417	ENSGALG00000048576
ENSGALG00000004246	SLC6A4	1.27012	0.000888157	185.16	0.334144	3.80111	0.000144048	ENSGALG00000004246|SLC6A4
ENSGALG00000001383	HTR4	1.26811	0.453021	7.03955	1.25705	1.0088	0.31307	ENSGALG00000001383|HTR4
ENSGALG00000047017	PHYHIP	1.26804	0.163365	13.9777	0.730535	1.73576	0.082606	ENSGALG00000047017|PHYHIP
ENSGALG00000030908		1.26538	3.50036e-19	1491.2	0.13224	9.56882	1.08136e-21	ENSGALG00000030908
ENSGALG00000003657	UNC119	1.26494	4.71935e-12	2425.04	0.168766	7.49521	6.61905e-14	ENSGALG00000003657|UNC119
ENSGALG00000015353	BBX	1.26464	5.59577e-05	1165.65	0.278355	4.54327	5.53872e-06	ENSGALG00000015353|BBX
ENSGALG00000004066	HTR6	1.26402	0.100382	19.0958	0.629526	2.00788	0.0446555	ENSGALG00000004066|HTR6
ENSGALG00000008318	SLK	1.26355	2.06262e-06	9086.15	0.238969	5.2875	1.23999e-07	ENSGALG00000008318|SLK
ENSGALG00000048387		1.26353	0.109416	31.3461	0.64422	1.96133	0.0498409	ENSGALG00000048387
ENSGALG00000039772	RGS7	1.26329	0.375037	19.4697	1.08204	1.16751	0.243004	ENSGALG00000039772|RGS7
ENSGALG00000042356	FSTL3	1.26266	0.339765	13.3383	1.0141	1.2451	0.213096	ENSGALG00000042356|FSTL3
ENSGALG00000040195		1.26161	0.312787	8.95117	0.965935	1.3061	0.191518	ENSGALG00000040195
ENSGALG00000019755		1.26134	0.496838	9.21891	1.36472	0.924255	0.355354	ENSGALG00000019755
ENSGALG00000002298	COL8A2	1.2613	3.78423e-06	3419.66	0.244326	5.16235	2.43865e-07	ENSGALG00000002298|COL8A2
ENSGALG00000017818	SNORD15	1.26127	NA	2.5182	1.43653	0.877993	0.379948	ENSGALG00000017818|SNORD15
ENSGALG00000035785		1.26032	0.372949	855.902	1.07512	1.17225	0.241095	ENSGALG00000035785
ENSGALG00000049284		1.26022	NA	1.82346	3.20477	0.393232	0.694148	ENSGALG00000049284
ENSGALG00000007570		1.25997	0.116594	42.5786	0.653829	1.92707	0.0539712	ENSGALG00000007570
ENSGALG00000048732		1.25956	0.650295	7.56829	1.94207	0.648564	0.51662	ENSGALG00000048732
ENSGALG00000014684	ERAP1	1.25929	7.80207e-05	3002.61	0.282358	4.4599	8.19976e-06	ENSGALG00000014684|ERAP1
ENSGALG00000041921	CWH43	1.25924	0.0223611	134.326	0.467478	2.69368	0.00706685	ENSGALG00000041921|CWH43
ENSGALG00000052091		1.25856	0.60198	5.19192	1.71966	0.731864	0.464252	ENSGALG00000052091
ENSGALG00000014515	C1QTNF7	1.25796	0.0154127	62.6898	0.442739	2.84131	0.00449287	ENSGALG00000014515|C1QTNF7
ENSGALG00000051140		1.25771	0.0165122	73.9444	0.446853	2.8146	0.00488378	ENSGALG00000051140
ENSGALG00000031045		1.25619	0.682433	5.48713	2.12659	0.590708	0.554716	ENSGALG00000031045
ENSGALG00000013795	HIVEP2	1.25616	2.7492e-08	1142.65	0.20539	6.11597	9.59716e-10	ENSGALG00000013795|HIVEP2
ENSGALG00000002350		1.25361	0.00420984	82.4702	0.378976	3.30789	0.000940029	ENSGALG00000002350
ENSGALG00000009134	CTTNBP2	1.25346	1.60476e-16	5217.51	0.141588	8.85291	8.527e-19	ENSGALG00000009134|CTTNBP2
ENSGALG00000039553	SULF1	1.25215	9.24492e-06	7500.68	0.252139	4.96609	6.83159e-07	ENSGALG00000039553|SULF1
ENSGALG00000017208	AMOTL1	1.25213	4.04086e-13	1088.6	0.159602	7.8453	4.31923e-15	ENSGALG00000017208|AMOTL1
ENSGALG00000031932	AGPAT3	1.25213	1.12417e-12	7322.16	0.162615	7.69993	1.36137e-14	ENSGALG00000031932|AGPAT3
ENSGALG00000007796	BCAS1	1.25206	0.0138733	298.273	0.434316	2.88282	0.00394128	ENSGALG00000007796|BCAS1
ENSGALG00000032161	SCUBE2	1.25117	6.14206e-05	110.233	0.276783	4.52038	6.17296e-06	ENSGALG00000032161|SCUBE2
ENSGALG00000015446	POU2F1	1.25079	0.00156726	438.479	0.344864	3.62692	0.000286822	ENSGALG00000015446|POU2F1
ENSGALG00000043838		1.25046	0.373983	63.0106	1.06892	1.16984	0.242066	ENSGALG00000043838
ENSGALG00000037889	PTPRT	1.25005	0.00881048	181.021	0.409708	3.05106	0.00228034	ENSGALG00000037889|PTPRT
ENSGALG00000004663	ARFGEF2	1.25002	1.62627e-05	2219.04	0.25843	4.83698	1.3183e-06	ENSGALG00000004663|ARFGEF2
ENSGALG00000040704	SPIN1W	1.24997	0.597698	2088.68	1.68979	0.739717	0.459472	ENSGALG00000040704|SPIN1W
ENSGALG00000027483	GLRX	1.24995	0.00117043	427.341	0.336156	3.71835	0.000200531	ENSGALG00000027483|GLRX
ENSGALG00000011405	SLC4A7	1.24931	2.83122e-05	2337.22	0.265343	4.70829	2.49798e-06	ENSGALG00000011405|SLC4A7
ENSGALG00000050618		1.2491	0.182688	13.6918	0.749694	1.66615	0.0956841	ENSGALG00000050618
ENSGALG00000027343		1.24884	0.39154	4.10726	1.10429	1.13089	0.2581	ENSGALG00000027343
ENSGALG00000001111		1.24816	0.00292916	35.5358	0.363929	3.42968	0.000604293	ENSGALG00000001111
ENSGALG00000026663	CX3CL1	1.2478	3.07911e-07	882.909	0.220109	5.669	1.43635e-08	ENSGALG00000026663|CX3CL1
ENSGALG00000025369	gga-mir-1593	1.24745	NA	0.634388	3.35333	0.372003	0.709891	ENSGALG00000025369|gga-mir-1593
ENSGALG00000052012		1.24674	0.00625832	67.797	0.393108	3.1715	0.00151654	ENSGALG00000052012
ENSGALG00000042604	ARX	1.24644	0.759295	5.11264	2.72331	0.457694	0.647172	ENSGALG00000042604|ARX
ENSGALG00000045762		1.24633	0.00400173	77.5644	0.374907	3.32438	0.000886152	ENSGALG00000045762
ENSGALG00000016725	OPN5	1.24609	NA	2.97967	3.40802	0.365634	0.714638	ENSGALG00000016725|OPN5
ENSGALG00000052533		1.24589	NA	0.89431	2.20249	0.565674	0.571616	ENSGALG00000052533
ENSGALG00000007038	ASTN2	1.24554	0.00322419	665.545	0.36666	3.397	0.000681292	ENSGALG00000007038|ASTN2
ENSGALG00000026163	TNFSF11	1.24547	0.181431	16.706	0.74548	1.67069	0.0947829	ENSGALG00000026163|TNFSF11
ENSGALG00000035230	CSMD1	1.24493	0.000449417	308.445	0.311118	4.00147	6.29489e-05	ENSGALG00000035230|CSMD1
ENSGALG00000053697	TMEM125	1.24486	0.540028	7.06559	1.47592	0.84345	0.398977	ENSGALG00000053697|TMEM125
ENSGALG00000002165	UNC13B	1.24422	8.02858e-06	711.676	0.248953	4.9978	5.79883e-07	ENSGALG00000002165|UNC13B
ENSGALG00000002473	GPR157	1.24291	0.000254375	779.035	0.299296	4.15279	3.28444e-05	ENSGALG00000002473|GPR157
ENSGALG00000002564	RGS4	1.24189	0.00280568	357.008	0.360678	3.44321	0.000574862	ENSGALG00000002564|RGS4
ENSGALG00000054827		1.24186	NA	2.12419	3.55972	0.348865	0.72719	ENSGALG00000054827
ENSGALG00000011618	ADSSL1	1.24175	2.45494e-09	2097.14	0.189973	6.53645	6.29956e-11	ENSGALG00000011618|ADSSL1
ENSGALG00000001603	NARF	1.24151	1.30237e-07	16262.9	0.212874	5.83215	5.47181e-09	ENSGALG00000001603|NARF
ENSGALG00000009568	SPOCK3	1.24151	1.49361e-10	22977.7	0.1778	6.9826	2.89771e-12	ENSGALG00000009568|SPOCK3
ENSGALG00000005689	PAX2	1.2393	0.324713	257.477	0.96934	1.27849	0.201075	ENSGALG00000005689|PAX2
ENSGALG00000006983	DNTT	1.23915	0.480498	35.2481	1.29583	0.95626	0.338941	ENSGALG00000006983|DNTT
ENSGALG00000052725		1.2388	0.00142347	277.546	0.338833	3.65607	0.000256109	ENSGALG00000052725
ENSGALG00000002028	GPRC5B	1.2385	8.07725e-06	850.086	0.247876	4.99647	5.83898e-07	ENSGALG00000002028|GPRC5B
ENSGALG00000041684	FBXO30	1.23811	1.04937e-06	2084.69	0.228198	5.42557	5.77686e-08	ENSGALG00000041684|FBXO30
ENSGALG00000003590		1.23781	0.00320035	157.336	0.364081	3.39983	0.000674279	ENSGALG00000003590
ENSGALG00000017343	FOLR1	1.2372	NA	111.544	0.873826	1.41584	NA	ENSGALG00000017343|FOLR1
ENSGALG00000015032		1.23549	4.47719e-05	203.619	0.268666	4.59859	4.25358e-06	ENSGALG00000015032
ENSGALG00000042851	PPARGC1A	1.23541	1.75081e-06	729.005	0.232176	5.321	1.03199e-07	ENSGALG00000042851|PPARGC1A
ENSGALG00000011052	SLC38A11	1.23407	0.000920024	1755.65	0.325587	3.7903	0.000150467	ENSGALG00000011052|SLC38A11
ENSGALG00000053663		1.23383	0.0296215	115.604	0.478521	2.57843	0.00992508	ENSGALG00000053663
ENSGALG00000015428		1.23316	0.00227868	457.409	0.351507	3.5082	0.000451149	ENSGALG00000015428
ENSGALG00000037629	TRANK1	1.23299	6.43394e-08	1916.29	0.206756	5.96352	2.46863e-09	ENSGALG00000037629|TRANK1
ENSGALG00000005725	CSF1R	1.232	1.78451e-08	4520.06	0.198922	6.19341	5.88772e-10	ENSGALG00000005725|CSF1R
ENSGALG00000054800		1.23119	0.607387	4.2809	1.70353	0.722727	0.469848	ENSGALG00000054800
ENSGALG00000043167	TNFRSF11B	1.23107	8.18242e-10	1441.5	0.183202	6.71978	1.82e-11	ENSGALG00000043167|TNFRSF11B
ENSGALG00000047453		1.23099	0.392928	97.553	1.09116	1.12815	0.259257	ENSGALG00000047453
ENSGALG00000052334		1.23091	NA	1.14244	3.40543	0.361455	0.71776	ENSGALG00000052334
ENSGALG00000002287	CRB1	1.22974	0.167636	74.242	0.714906	1.72014	0.0854076	ENSGALG00000002287|CRB1
ENSGALG00000053410		1.22953	0.000402425	225.434	0.305038	4.03076	5.5596e-05	ENSGALG00000053410
ENSGALG00000050941		1.22953	0.536341	8.22229	1.44644	0.850036	0.395305	ENSGALG00000050941
ENSGALG00000040276	RUNX2	1.22951	0.0623881	32.3537	0.548227	2.24269	0.0249166	ENSGALG00000040276|RUNX2
ENSGALG00000048190		1.22768	6.00505e-10	526.559	0.181373	6.7688	1.29859e-11	ENSGALG00000048190
ENSGALG00000046863		1.22732	0.0535628	21.495	0.529944	2.31594	0.0205614	ENSGALG00000046863
ENSGALG00000025780	ITPRIP	1.22689	7.9148e-06	1261.63	0.245334	5.00088	5.70687e-07	ENSGALG00000025780|ITPRIP
ENSGALG00000010692	LRP8	1.22594	3.6064e-09	3836.86	0.189473	6.47028	9.78196e-11	ENSGALG00000010692|LRP8
ENSGALG00000015025	VANGL1	1.22568	5.08653e-08	1133.58	0.204039	6.00709	1.88879e-09	ENSGALG00000015025|VANGL1
ENSGALG00000050153		1.22548	NA	1.12386	2.09184	0.585837	0.557985	ENSGALG00000050153
ENSGALG00000027036	PKIB	1.22394	0.0221518	12040	0.453794	2.69714	0.00699386	ENSGALG00000027036|PKIB
ENSGALG00000040732		1.22391	0.357284	16.2516	1.01532	1.20544	0.228035	ENSGALG00000040732
ENSGALG00000014736		1.22286	0.0333144	382.398	0.483874	2.52724	0.0114963	ENSGALG00000014736
ENSGALG00000015205	TYRP1	1.22249	0.000171691	70439.8	0.2871	4.25805	2.06221e-05	ENSGALG00000015205|TYRP1
ENSGALG00000011200	THBS2	1.22161	0.000730522	1176.71	0.316518	3.85953	0.000113607	ENSGALG00000011200|THBS2
ENSGALG00000043694	RAPGEF4	1.22125	3.89289e-09	3784.6	0.189106	6.45803	1.06071e-10	ENSGALG00000043694|RAPGEF4
ENSGALG00000023834		1.22118	0.253114	13.3575	0.839442	1.45475	0.145737	ENSGALG00000023834
ENSGALG00000013861	TNFAIP3	1.22072	7.00277e-08	577.663	0.205255	5.94731	2.72582e-09	ENSGALG00000013861|TNFAIP3
ENSGALG00000053091		1.22038	0.241653	8.16398	0.821303	1.48591	0.137303	ENSGALG00000053091
ENSGALG00000005042	IQSEC1	1.21827	4.19622e-05	1458.24	0.264073	4.61339	3.96158e-06	ENSGALG00000005042|IQSEC1
ENSGALG00000000994		1.2171	NA	3.15039	2.65813	0.457877	0.647041	ENSGALG00000000994
ENSGALG00000005251	CMTM4	1.21525	0.000128505	544.815	0.280528	4.332	1.47759e-05	ENSGALG00000005251|CMTM4
ENSGALG00000013437	GAN	1.21397	0.00114057	164.127	0.325758	3.7266	0.000194077	ENSGALG00000013437|GAN
ENSGALG00000053581		1.21391	NA	2.30507	2.55495	0.475121	0.634701	ENSGALG00000053581
ENSGALG00000052726		1.21348	0.87909	9.80614	5.00783	0.242316	0.808535	ENSGALG00000052726
ENSGALG00000003295	ADAMTS12	1.21329	0.000178099	772.214	0.28561	4.24805	2.15637e-05	ENSGALG00000003295|ADAMTS12
ENSGALG00000048470		1.21324	0.480532	5.31218	1.26899	0.956067	0.339038	ENSGALG00000048470
ENSGALG00000000755	ACER3	1.21318	1.65156e-08	5414.33	0.195413	6.20827	5.35724e-10	ENSGALG00000000755|ACER3
ENSGALG00000001132	APBB3	1.21242	0.522875	13.8304	1.38533	0.875184	0.381474	ENSGALG00000001132|APBB3
ENSGALG00000015051	CDK19	1.21228	9.11618e-06	1100.8	0.243946	4.96946	6.71392e-07	ENSGALG00000015051|CDK19
ENSGALG00000031700	TRPS1	1.21213	2.70464e-05	542.524	0.256852	4.71918	2.36792e-06	ENSGALG00000031700|TRPS1
ENSGALG00000022871	HHLA2	1.21174	0.00119896	5332.47	0.326536	3.71089	0.000206531	ENSGALG00000022871|HHLA2
ENSGALG00000001558	MOV10	1.21167	0.00101396	446.618	0.322108	3.76168	0.000168774	ENSGALG00000001558|MOV10
ENSGALG00000010448	LTBP1	1.21152	3.01413e-17	69110.7	0.133853	9.0511	1.41535e-19	ENSGALG00000010448|LTBP1
ENSGALG00000016022	RUNX1	1.21103	0.0254136	219.179	0.458353	2.64212	0.0082388	ENSGALG00000016022|RUNX1
ENSGALG00000048396		1.2106	NA	3.92477	2.13167	0.567909	0.570096	ENSGALG00000048396
ENSGALG00000029583	PLBD1	1.2088	2.77146e-05	5577.07	0.256463	4.71336	2.43669e-06	ENSGALG00000029583|PLBD1
ENSGALG00000031440	PTPRU	1.20822	1.47249e-05	4443.45	0.248619	4.85973	1.17544e-06	ENSGALG00000031440|PTPRU
ENSGALG00000053407		1.20809	0.491889	5.56032	1.29327	0.934136	0.350234	ENSGALG00000053407
ENSGALG00000013022	CACNA1C	1.20799	5.10277e-06	249.69	0.236971	5.09761	3.43968e-07	ENSGALG00000013022|CACNA1C
ENSGALG00000019211	MAEL	1.20739	0.0836778	36.7789	0.574758	2.10069	0.0356684	ENSGALG00000019211|MAEL
ENSGALG00000009725	SCG5	1.20722	6.12493e-07	1481.9	0.21817	5.53339	3.14099e-08	ENSGALG00000009725|SCG5
ENSGALG00000008474	CARF	1.20721	2.01114e-06	399.784	0.228106	5.29231	1.2078e-07	ENSGALG00000008474|CARF
ENSGALG00000015737	NCAM2	1.20615	0.000529898	221.638	0.305011	3.95445	7.67099e-05	ENSGALG00000015737|NCAM2
ENSGALG00000044155	TMEM140	1.2059	0.019566	55.2496	0.438976	2.74707	0.00601307	ENSGALG00000044155|TMEM140
ENSGALG00000020554	ADAMTSL1	1.20582	0.00292682	160.19	0.351546	3.43006	0.000603447	ENSGALG00000020554|ADAMTSL1
ENSGALG00000054939	RAPH1	1.2057	2.37212e-10	3934.5	0.174456	6.91115	4.80727e-12	ENSGALG00000054939|RAPH1
ENSGALG00000002888	CASZ1	1.20557	0.00340809	227.328	0.356911	3.3778	0.000730681	ENSGALG00000002888|CASZ1
ENSGALG00000041371		1.205	0.573668	15.5432	1.53984	0.782548	0.433892	ENSGALG00000041371
ENSGALG00000054865		1.2049	9.79158e-08	3121.18	0.204689	5.88651	3.94446e-09	ENSGALG00000054865
ENSGALG00000049912		1.2046	0.427967	7.20214	1.13916	1.05744	0.290309	ENSGALG00000049912
ENSGALG00000021171		1.20457	0.000564169	193.019	0.305977	3.93679	8.25774e-05	ENSGALG00000021171
ENSGALG00000014659	C1R	1.20444	1.8646e-15	1232.34	0.140926	8.54664	1.26726e-17	ENSGALG00000014659|C1R
ENSGALG00000003836		1.20431	NA	2.65808	2.68913	0.447843	0.654266	ENSGALG00000003836
ENSGALG00000047057		1.20371	0.226819	8.14199	0.788337	1.5269	0.126786	ENSGALG00000047057
ENSGALG00000016375	PHEX	1.20367	0.690648	5.77239	2.08366	0.577673	0.563485	ENSGALG00000016375|PHEX
ENSGALG00000004525	TSPAN10	1.20231	0.00153282	819.493	0.330825	3.63426	0.000278774	ENSGALG00000004525|TSPAN10
ENSGALG00000043754	GLUL	1.2016	1.73104e-13	16449.2	0.150956	7.95989	1.72195e-15	ENSGALG00000043754|GLUL
ENSGALG00000040360	DUSP1	1.20064	0.00125681	4337.58	0.32485	3.69599	0.000219032	ENSGALG00000040360|DUSP1
ENSGALG00000014516	CPEB2	1.20056	6.91806e-08	1176.84	0.201789	5.94956	2.68857e-09	ENSGALG00000014516|CPEB2
ENSGALG00000000364	STC1	1.20043	0.00107099	161.393	0.320493	3.74557	0.000179987	ENSGALG00000000364|STC1
ENSGALG00000002974	SPHKAP	1.20028	0.112929	302.067	0.617241	1.94459	0.0518239	ENSGALG00000002974|SPHKAP
ENSGALG00000020975	TMEM233	1.19987	0.531176	8.48853	1.39637	0.859282	0.390185	ENSGALG00000020975|TMEM233
ENSGALG00000032361	STXBP5L	1.19976	3.85964e-10	527.306	0.175505	6.83603	8.142e-12	ENSGALG00000032361|STXBP5L
ENSGALG00000051393		1.19849	NA	0.659559	5.1398	0.233178	0.815624	ENSGALG00000051393
ENSGALG00000001341	ZBTB44	1.1981	0.000876216	1073.85	0.314796	3.80598	0.000141245	ENSGALG00000001341|ZBTB44
ENSGALG00000048415		1.19739	0.407235	28.3106	1.09027	1.09825	0.272097	ENSGALG00000048415
ENSGALG00000003426	RHBDL3	1.19635	0.517891	24.4545	1.35266	0.88444	0.376459	ENSGALG00000003426|RHBDL3
ENSGALG00000016199	CRYAA	1.19628	0.0136927	80.9413	0.414207	2.88812	0.00387558	ENSGALG00000016199|CRYAA
ENSGALG00000048413		1.19565	0.104848	16.9906	0.602548	1.98433	0.0472188	ENSGALG00000048413
ENSGALG00000043931		1.19482	0.313527	5.95921	0.916012	1.30437	0.192106	ENSGALG00000043931
ENSGALG00000002864	LRRTM3	1.19332	0.155007	179.655	0.675448	1.7667	0.0772783	ENSGALG00000002864|LRRTM3
ENSGALG00000049310		1.19323	0.408703	10.7653	1.08972	1.09499	0.273522	ENSGALG00000049310
ENSGALG00000053565		1.19099	0.539993	7.72521	1.41175	0.843631	0.398875	ENSGALG00000053565
ENSGALG00000030151	LUZP2	1.19013	0.170456	84.3355	0.696143	1.7096	0.0873397	ENSGALG00000030151|LUZP2
ENSGALG00000016147	ZBTB21	1.18987	0.000228618	989.102	0.284495	4.18241	2.88438e-05	ENSGALG00000016147|ZBTB21
ENSGALG00000050747		1.18826	0.214848	18.617	0.760812	1.56183	0.118329	ENSGALG00000050747
ENSGALG00000010722		1.18758	0.0117685	812.673	0.403352	2.94427	0.00323716	ENSGALG00000010722
ENSGALG00000047645		1.18704	0.75759	7.00874	2.57552	0.460893	0.644875	ENSGALG00000047645
ENSGALG00000019077		1.18701	0.000154941	5244.38	0.277099	4.28371	1.83804e-05	ENSGALG00000019077
ENSGALG00000015166	GCNT1	1.18694	0.0568308	133.957	0.518802	2.28786	0.0221458	ENSGALG00000015166|GCNT1
ENSGALG00000050257		1.1868	NA	0.930915	5.10161	0.232633	0.816047	ENSGALG00000050257
ENSGALG00000005472	NAT	1.18625	0.23277	24.0872	0.785604	1.50998	0.131047	ENSGALG00000005472|NAT
ENSGALG00000054941		1.18616	0.00627691	79.3887	0.374134	3.17042	0.0015222	ENSGALG00000054941
ENSGALG00000012018	UGT8	1.18582	1.31637e-05	581.069	0.242711	4.88573	1.03049e-06	ENSGALG00000012018|UGT8
ENSGALG00000048580		1.18538	NA	0.926017	1.99316	0.594726	0.552027	ENSGALG00000048580
ENSGALG00000035589		1.18495	0.124727	37.5176	0.626933	1.89008	0.0587479	ENSGALG00000035589
ENSGALG00000021020	CGNRH-R	1.18462	0.000858789	101.504	0.310763	3.81199	0.000137852	ENSGALG00000021020|CGNRH-R
ENSGALG00000054878		1.18398	0.664334	8.63999	1.89831	0.623704	0.532822	ENSGALG00000054878
ENSGALG00000010583	VIT	1.18197	5.88277e-07	29548.9	0.213294	5.54152	2.99863e-08	ENSGALG00000010583|VIT
ENSGALG00000009920	COCH	1.18139	0.328671	33.9228	0.931211	1.26866	0.204563	ENSGALG00000009920|COCH
ENSGALG00000044841		1.18084	0.000800849	160.936	0.30807	3.83303	0.000126572	ENSGALG00000044841
ENSGALG00000011811	SYNE2	1.18025	2.52784e-07	10568.5	0.206814	5.70682	1.15108e-08	ENSGALG00000011811|SYNE2
ENSGALG00000048091		1.18022	4.89471e-10	354.07	0.173573	6.79956	1.04941e-11	ENSGALG00000048091
ENSGALG00000041787	PLA2G15	1.17969	8.01753e-05	1816.36	0.264902	4.4533	8.45593e-06	ENSGALG00000041787|PLA2G15
ENSGALG00000052946		1.17902	0.412094	4.8663	1.08308	1.08858	0.276339	ENSGALG00000052946
ENSGALG00000029701	INO80D	1.17729	0.00120003	490.078	0.317286	3.71048	0.000206863	ENSGALG00000029701|INO80D
ENSGALG00000007416	CD3E	1.17692	0.000912112	74.6746	0.310261	3.79333	0.000148638	ENSGALG00000007416|CD3E
ENSGALG00000002008	RNF157	1.17658	8.90899e-17	5771.45	0.13187	8.92226	4.56871e-19	ENSGALG00000002008|RNF157
ENSGALG00000032146	SLC4A5	1.17632	0.00359693	2724.37	0.350118	3.35978	0.000780057	ENSGALG00000032146|SLC4A5
ENSGALG00000053133		1.17609	0.803305	4.8264	3.09528	0.379963	0.703973	ENSGALG00000053133
ENSGALG00000016415	MAP7D2	1.17578	1.84923e-09	1021.11	0.178543	6.58542	4.53596e-11	ENSGALG00000016415|MAP7D2
ENSGALG00000026907	GMNC	1.17531	0.218831	15.3195	0.758492	1.54954	0.121253	ENSGALG00000026907|GMNC
ENSGALG00000035145	SNORD58	1.17443	NA	1.16328	1.99059	0.589991	0.555197	ENSGALG00000035145|SNORD58
ENSGALG00000048312		1.1744	0.0991323	11.7764	0.582909	2.01472	0.0439343	ENSGALG00000048312
ENSGALG00000031327		1.17299	0.613122	1712.52	1.64554	0.712831	0.47595	ENSGALG00000031327
ENSGALG00000028186	RERG	1.17255	0.00050945	976.656	0.295638	3.96616	7.30395e-05	ENSGALG00000028186|RERG
ENSGALG00000011633	SLC5A8	1.17223	NA	1.96283	3.89427	0.301015	0.763403	ENSGALG00000011633|SLC5A8
ENSGALG00000047857		1.17219	0.000411632	180.16	0.291248	4.02471	5.7046e-05	ENSGALG00000047857
ENSGALG00000012906	CDH20	1.17181	0.418873	808.817	1.09066	1.07441	0.282639	ENSGALG00000012906|CDH20
ENSGALG00000049199		1.17119	0.586162	13.8152	1.54025	0.760392	0.44702	ENSGALG00000049199
ENSGALG00000030266		1.17073	0.613607	7.29865	1.64448	0.711916	0.476517	ENSGALG00000030266
ENSGALG00000002987	SERPINF2	1.17073	0.0467035	19.5367	0.492452	2.37735	0.0174377	ENSGALG00000002987|SERPINF2
ENSGALG00000042001		1.1674	4.01119e-05	251.981	0.252445	4.62438	3.75716e-06	ENSGALG00000042001
ENSGALG00000003446	PRLR	1.16724	0.0552373	157.859	0.507237	2.30118	0.0213816	ENSGALG00000003446|PRLR
ENSGALG00000016926	KLF12	1.16693	7.27926e-06	1401.42	0.23251	5.01881	5.19915e-07	ENSGALG00000016926|KLF12
ENSGALG00000048475		1.16631	0.000524602	151.331	0.294708	3.9575	7.57386e-05	ENSGALG00000048475
ENSGALG00000046778		1.16597	NA	1.81096	3.8521	0.302683	0.762131	ENSGALG00000046778
ENSGALG00000002504	RO60	1.1653	0.000604499	1216.32	0.297563	3.91615	8.99745e-05	ENSGALG00000002504|RO60
ENSGALG00000042137	ELK4	1.16512	0.00452899	419.416	0.354901	3.28296	0.00102724	ENSGALG00000042137|ELK4
ENSGALG00000033653		1.1651	5.37919e-08	238.567	0.194291	5.99667	2.01408e-09	ENSGALG00000033653
ENSGALG00000016633	HMBOX1	1.16504	0.000170948	713.184	0.273516	4.25948	2.04905e-05	ENSGALG00000016633|HMBOX1
ENSGALG00000049499		1.16411	0.454219	16.9883	1.1566	1.00649	0.314178	ENSGALG00000049499
ENSGALG00000005550	ST6GAL1	1.1633	4.66771e-06	7358.64	0.227369	5.11637	3.11469e-07	ENSGALG00000005550|ST6GAL1
ENSGALG00000001740	MGAT5B	1.16323	1.358e-05	801.93	0.23844	4.8785	1.06895e-06	ENSGALG00000001740|MGAT5B
ENSGALG00000010343	TSPAN16	1.16313	0.368917	15.0738	0.985103	1.18072	0.237713	ENSGALG00000010343|TSPAN16
ENSGALG00000054508		1.16295	0.401606	17.9529	1.04832	1.10935	0.267281	ENSGALG00000054508
ENSGALG00000034708	USP12	1.16251	7.51861e-06	165.046	0.231955	5.01176	5.39333e-07	ENSGALG00000034708|USP12
ENSGALG00000040754	CYP1C1	1.16197	0.144409	124.804	0.642532	1.80842	0.0705406	ENSGALG00000040754|CYP1C1
ENSGALG00000015297		1.16166	6.85515e-08	1578.25	0.195185	5.95158	2.65566e-09	ENSGALG00000015297
ENSGALG00000000081	IL4I1	1.16135	0.711495	4.67738	2.14988	0.540191	0.589066	ENSGALG00000000081|IL4I1
ENSGALG00000025950	PRKCA	1.16134	4.32396e-09	2617.59	0.180321	6.44041	1.19153e-10	ENSGALG00000025950|PRKCA
ENSGALG00000015531		1.16083	0.000115091	2019.74	0.266216	4.36048	1.29775e-05	ENSGALG00000015531
ENSGALG00000005853	HTR2C	1.15977	0.433097	10.7107	1.10679	1.04787	0.294699	ENSGALG00000005853|HTR2C
ENSGALG00000041996		1.15967	0.0922994	47.2159	0.56553	2.05059	0.0403072	ENSGALG00000041996
ENSGALG00000013205	ETNK1	1.15816	0.000167048	3519.94	0.271536	4.26521	1.99715e-05	ENSGALG00000013205|ETNK1
ENSGALG00000011855	RHOJ	1.15803	0.000103703	1702.19	0.263972	4.38696	1.14948e-05	ENSGALG00000011855|RHOJ
ENSGALG00000007980	KCNG1	1.15766	0.00329584	315.649	0.341588	3.38906	0.00070132	ENSGALG00000007980|KCNG1
ENSGALG00000052545		1.15725	0.00366463	38.3348	0.345101	3.35336	0.000798361	ENSGALG00000052545
ENSGALG00000048632		1.15704	0.0247552	25.5639	0.436082	2.65326	0.00797183	ENSGALG00000048632
ENSGALG00000009805	PPM1H	1.15547	7.41921e-07	2344.99	0.210246	5.49582	3.88901e-08	ENSGALG00000009805|PPM1H
ENSGALG00000008976	ADAM22	1.15516	2.53645e-05	491.853	0.24403	4.73367	2.205e-06	ENSGALG00000008976|ADAM22
ENSGALG00000005660	NF1	1.15417	8.10692e-05	5979.22	0.259318	4.4508	8.55522e-06	ENSGALG00000005660|NF1
ENSGALG00000003226	APOBEC2	1.15409	0.100287	23.1122	0.5746	2.00851	0.0445886	ENSGALG00000003226|APOBEC2
ENSGALG00000005103	GDPD1	1.15232	3.45842e-09	2598.94	0.177873	6.47834	9.27373e-11	ENSGALG00000005103|GDPD1
ENSGALG00000054164		1.15206	0.453234	12.6728	1.14262	1.00826	0.31333	ENSGALG00000054164
ENSGALG00000052859		1.15074	0.0322141	27.8259	0.452786	2.54147	0.0110386	ENSGALG00000052859
ENSGALG00000043662	NDRG4	1.1498	3.70877e-19	5158.6	0.120262	9.56079	1.16866e-21	ENSGALG00000043662|NDRG4
ENSGALG00000039688		1.14976	0.455438	19.5598	1.14507	1.0041	0.315331	ENSGALG00000039688
ENSGALG00000052912		1.14934	0.459101	8.20376	1.15222	0.997505	0.318519	ENSGALG00000052912
ENSGALG00000012050	TNRC6B	1.14933	0.000556168	1217.07	0.291632	3.94103	8.11314e-05	ENSGALG00000012050|TNRC6B
ENSGALG00000010738	TC2N	1.14797	0.662745	10.1559	1.83048	0.627144	0.530565	ENSGALG00000010738|TC2N
ENSGALG00000041179		1.14756	0.0139921	256.171	0.398513	2.87961	0.00398171	ENSGALG00000041179
ENSGALG00000010645	ENPP6	1.1444	0.00779814	58.7157	0.369688	3.09557	0.00196435	ENSGALG00000010645|ENPP6
ENSGALG00000030875	HMX2	1.14438	NA	1.47676	3.7831	0.302498	0.762272	ENSGALG00000030875|HMX2
ENSGALG00000003837	ADCY7	1.14393	0.0110182	53.4558	0.385249	2.96933	0.00298448	ENSGALG00000003837|ADCY7
ENSGALG00000030382		1.14336	0.566594	1346.07	1.43761	0.795317	0.426429	ENSGALG00000030382
ENSGALG00000053587		1.14206	0.532128	9.21405	1.33133	0.857835	0.390984	ENSGALG00000053587
ENSGALG00000011111	PGBD5	1.1418	0.000224215	125.057	0.272655	4.18772	2.81775e-05	ENSGALG00000011111|PGBD5
ENSGALG00000049622		1.14159	0.00353408	100.774	0.339194	3.36559	0.000763807	ENSGALG00000049622
ENSGALG00000050451		1.14116	NA	1.78418	1.29557	0.880814	0.378419	ENSGALG00000050451
ENSGALG00000025955	gga-mir-3523	1.14104	NA	1.44691	1.32758	0.859492	0.390069	ENSGALG00000025955|gga-mir-3523
ENSGALG00000004657	FBXO2	1.1406	1.17467e-05	511.815	0.232173	4.91271	8.98256e-07	ENSGALG00000004657|FBXO2
ENSGALG00000031355		1.13965	0.552708	158.572	1.38911	0.820417	0.411979	ENSGALG00000031355
ENSGALG00000026360	SOWAHC	1.13955	3.64617e-07	648.32	0.202147	5.63725	1.72791e-08	ENSGALG00000026360|SOWAHC
ENSGALG00000003106	TOX2	1.13752	1.05519e-09	848.906	0.170282	6.6802	2.38616e-11	ENSGALG00000003106|TOX2
ENSGALG00000016803	ST6GAL2	1.13722	0.000144952	3225.45	0.264426	4.30071	1.70252e-05	ENSGALG00000016803|ST6GAL2
ENSGALG00000031450	MYO7A	1.13693	1.58712e-09	10106.3	0.171995	6.61027	3.83623e-11	ENSGALG00000031450|MYO7A
ENSGALG00000048527		1.13677	NA	1.87503	4.07052	0.27927	0.780038	ENSGALG00000048527
ENSGALG00000032773		1.13622	0.269612	10.3445	0.804922	1.4116	0.158069	ENSGALG00000032773
ENSGALG00000051988		1.13543	0.0301782	50.2397	0.441711	2.57052	0.0101547	ENSGALG00000051988
ENSGALG00000050576		1.13497	0.0212641	48.0644	0.418264	2.71353	0.00665711	ENSGALG00000050576
ENSGALG00000039177		1.13482	0.0225337	290.08	0.421754	2.69072	0.00712975	ENSGALG00000039177
ENSGALG00000046766		1.13482	0.242761	27.3145	0.765174	1.48308	0.138052	ENSGALG00000046766
ENSGALG00000009304	RAB11FIP2	1.1346	7.34631e-05	2507.09	0.253545	4.47493	7.64361e-06	ENSGALG00000009304|RAB11FIP2
ENSGALG00000041662	OPN4-1	1.13386	0.00716429	134.282	0.362922	3.12426	0.00178255	ENSGALG00000041662|OPN4-1
ENSGALG00000030886	PTGDS	1.13366	0.0094205	249.259	0.374635	3.02604	0.00247779	ENSGALG00000030886|PTGDS
ENSGALG00000003114	NOG	1.13363	0.00105755	753.421	0.302379	3.74905	0.000177505	ENSGALG00000003114|NOG
ENSGALG00000011149	PLA2R1	1.13353	1.87957e-21	2458.15	0.111658	10.1518	3.25164e-24	ENSGALG00000011149|PLA2R1
ENSGALG00000052649	HIST1H2B5	1.13341	0.000361721	125.261	0.279183	4.05976	4.91235e-05	ENSGALG00000052649|HIST1H2B5
ENSGALG00000055058		1.13316	1.04762e-05	1409.35	0.22946	4.93838	7.87735e-07	ENSGALG00000055058
ENSGALG00000046920		1.13285	NA	2.71219	2.07649	0.545562	0.585367	ENSGALG00000046920
ENSGALG00000005004	SAMD8	1.13277	2.70594e-06	662.062	0.216508	5.232	1.6769e-07	ENSGALG00000005004|SAMD8
ENSGALG00000008947	PAK5	1.13263	3.26549e-08	1566.27	0.186106	6.08594	1.15811e-09	ENSGALG00000008947|PAK5
ENSGALG00000034971	SLC45A4	1.13196	0.000184905	590.695	0.267069	4.23846	2.25062e-05	ENSGALG00000034971|SLC45A4
ENSGALG00000052834		1.13163	0.000216715	138.252	0.26965	4.19666	2.70877e-05	ENSGALG00000052834
ENSGALG00000001256	NLRC5	1.13084	0.01499	44.8167	0.396484	2.85218	0.00434199	ENSGALG00000001256|NLRC5
ENSGALG00000009452	GALNT16	1.12962	1.49121e-10	1178.52	0.161755	6.98355	2.87822e-12	ENSGALG00000009452|GALNT16
ENSGALG00000001895	PANK3	1.12908	0.000576208	2005.88	0.28723	3.93094	8.46153e-05	ENSGALG00000001895|PANK3
ENSGALG00000010901		1.1289	0.570893	9.03209	1.43312	0.787721	0.43086	ENSGALG00000010901
ENSGALG00000026311	C12orf75	1.12874	8.14233e-09	1360.01	0.178305	6.33042	2.44496e-10	ENSGALG00000026311|C12orf75
ENSGALG00000030791	DIAPH2	1.12873	7.93977e-06	2197.01	0.225741	5.00011	5.72978e-07	ENSGALG00000030791|DIAPH2
ENSGALG00000006362	HTR5A	1.12866	NA	1.00026	4.8039	0.234947	0.81425	ENSGALG00000006362|HTR5A
ENSGALG00000007732	RTN4R	1.12772	5.16797e-07	1453.27	0.202583	5.56671	2.59596e-08	ENSGALG00000007732|RTN4R
ENSGALG00000014917	VGLL2	1.12756	NA	2.27032	3.24115	0.347888	0.727924	ENSGALG00000014917|VGLL2
ENSGALG00000047550		1.12741	0.0333374	37.6357	0.446166	2.52688	0.0115079	ENSGALG00000047550
ENSGALG00000004573	LRRC8A	1.12732	6.70879e-18	7868.03	0.122086	9.23382	2.61139e-20	ENSGALG00000004573|LRRC8A
ENSGALG00000051321		1.12729	0.648509	5.46298	1.72953	0.651791	0.514536	ENSGALG00000051321
ENSGALG00000005855	CA5B	1.12634	6.637e-10	735.231	0.16679	6.75306	1.44755e-11	ENSGALG00000005855|CA5B
ENSGALG00000010792	AGMO	1.12594	0.493221	24.0957	1.20855	0.931651	0.351517	ENSGALG00000010792|AGMO
ENSGALG00000050550		1.12587	0.742923	4.37726	2.31696	0.485924	0.627021	ENSGALG00000050550
ENSGALG00000054960		1.12552	0.74065	5.44883	2.29885	0.489602	0.624416	ENSGALG00000054960
ENSGALG00000051113		1.12524	0.420177	33.0216	1.04979	1.07187	0.283778	ENSGALG00000051113
ENSGALG00000049471		1.12504	NA	0.538662	5.13835	0.218949	0.82669	ENSGALG00000049471
ENSGALG00000009606		1.12449	0.00025113	164.674	0.270554	4.15625	3.23513e-05	ENSGALG00000009606
ENSGALG00000028063	LOX	1.12443	0.00538237	1151.44	0.348865	3.22312	0.00126802	ENSGALG00000028063|LOX
ENSGALG00000055103		1.12422	NA	3.74739	2.41354	0.465796	0.641362	ENSGALG00000055103
ENSGALG00000007149	CYTH3	1.12317	7.30641e-06	2317.16	0.223839	5.01777	5.22757e-07	ENSGALG00000007149|CYTH3
ENSGALG00000054976	IL11	1.12272	0.680096	7.21216	1.88782	0.594721	0.55203	ENSGALG00000054976|IL11
ENSGALG00000016222	NDP	1.12261	0.137371	37.2104	0.611231	1.83665	0.0662623	ENSGALG00000016222|NDP
ENSGALG00000012021		1.12195	0.0154968	66.4849	0.395208	2.8389	0.00452697	ENSGALG00000012021
ENSGALG00000052099		1.12168	0.696937	5.74769	1.98011	0.566475	0.571071	ENSGALG00000052099
ENSGALG00000032417		1.12096	0.00047898	805.079	0.281448	3.98284	6.8096e-05	ENSGALG00000032417
ENSGALG00000025349	gga-mir-1802	1.12068	NA	2.62196	1.35381	0.827801	0.407783	ENSGALG00000025349|gga-mir-1802
ENSGALG00000049653	KMT2C	1.1205	9.91859e-05	5429.23	0.254728	4.39883	1.08838e-05	ENSGALG00000049653|KMT2C
ENSGALG00000017137	GJA3	1.11981	0.193988	25.186	0.688284	1.62696	0.103745	ENSGALG00000017137|GJA3
ENSGALG00000015083	DENND4C	1.11972	0.000333148	1084.51	0.274322	4.08177	4.46948e-05	ENSGALG00000015083|DENND4C
ENSGALG00000025906		1.11931	0.0438617	50.1277	0.465147	2.40636	0.0161122	ENSGALG00000025906
ENSGALG00000016350	ARHGEF10	1.11917	5.46972e-08	3428.57	0.186724	5.99369	2.05136e-09	ENSGALG00000016350|ARHGEF10
ENSGALG00000027665	SYNGR1	1.11908	4.91276e-09	5728.08	0.174375	6.41763	1.38413e-10	ENSGALG00000027665|SYNGR1
ENSGALG00000030944	PAX3	1.11899	0.00402245	46.2717	0.336781	3.32261	0.000891789	ENSGALG00000030944|PAX3
ENSGALG00000003025		1.11894	0.465944	8.2601	1.13807	0.983191	0.325513	ENSGALG00000003025
ENSGALG00000010826	PRKAA2	1.11873	0.014961	258.347	0.392105	2.85315	0.00432885	ENSGALG00000010826|PRKAA2
ENSGALG00000017274	CD9	1.11861	0.00308299	279.5	0.327805	3.41244	0.000643838	ENSGALG00000017274|CD9
ENSGALG00000009572	ADAMTS20	1.11773	0.000871783	478.536	0.293537	3.8078	0.000140207	ENSGALG00000009572|ADAMTS20
ENSGALG00000045544		1.11694	0.581846	4.2411	1.45433	0.768008	0.442483	ENSGALG00000045544
ENSGALG00000011537	PDE10A	1.11671	1.384e-06	642.886	0.208009	5.36859	7.93545e-08	ENSGALG00000011537|PDE10A
ENSGALG00000012989	NINJ2	1.11633	0.0463872	306.964	0.468944	2.38051	0.0172885	ENSGALG00000012989|NINJ2
ENSGALG00000011609		1.11538	0.00286404	147.58	0.324536	3.43683	0.000588558	ENSGALG00000011609
ENSGALG00000048303		1.11515	0.486314	6.42954	1.18023	0.944858	0.344731	ENSGALG00000048303
ENSGALG00000047328		1.11452	0.0264436	155.582	0.424498	2.62551	0.00865194	ENSGALG00000047328
ENSGALG00000006034	PITPNM3	1.11384	0.00110992	210.818	0.298216	3.73503	0.000187696	ENSGALG00000006034|PITPNM3
ENSGALG00000047463		1.11377	0.668302	5.72581	1.80536	0.616925	0.537284	ENSGALG00000047463
ENSGALG00000035228	SPAG17	1.11326	9.99805e-05	303.652	0.253196	4.39685	1.09833e-05	ENSGALG00000035228|SPAG17
ENSGALG00000000478	TANC2	1.11301	0.000116931	1125.14	0.255474	4.35665	1.32067e-05	ENSGALG00000000478|TANC2
ENSGALG00000009341	CRAMP1	1.11232	0.000594556	1260.5	0.283662	3.92128	8.80789e-05	ENSGALG00000009341|CRAMP1
ENSGALG00000012917	CDH6	1.1121	0.12228	73.2241	0.585086	1.90074	0.0573358	ENSGALG00000012917|CDH6
ENSGALG00000052196		1.11162	0.000352752	1026.74	0.273371	4.06636	4.77528e-05	ENSGALG00000052196
ENSGALG00000012984		1.11136	NA	3.12951	3.82438	0.290599	0.771358	ENSGALG00000012984
ENSGALG00000053471		1.11125	0.297833	14.3704	0.828029	1.34204	0.179583	ENSGALG00000053471
ENSGALG00000005415	TEAD1	1.11058	0.00045544	2085.5	0.277834	3.99728	6.40739e-05	ENSGALG00000005415|TEAD1
ENSGALG00000049699		1.11036	0.00271951	128.783	0.321605	3.45254	0.000555327	ENSGALG00000049699
ENSGALG00000005318	OVCH2	1.10985	0.37306	22.1559	0.947043	1.17191	0.241233	ENSGALG00000005318|OVCH2
ENSGALG00000017238	GRM5	1.10871	0.0842173	25.3483	0.528679	2.09713	0.0359816	ENSGALG00000017238|GRM5
ENSGALG00000022762		1.10862	NA	3.00768	2.12251	0.522315	0.601451	ENSGALG00000022762
ENSGALG00000004078		1.10848	0.0150008	52.0064	0.3887	2.85176	0.00434777	ENSGALG00000004078
ENSGALG00000034146		1.10734	0.279983	6.02601	0.799297	1.3854	0.165931	ENSGALG00000034146
ENSGALG00000040269		1.10711	0.130174	69.071	0.5932	1.86633	0.0619946	ENSGALG00000040269
ENSGALG00000022739	AKAP11	1.10687	8.1619e-05	2061.68	0.248779	4.44922	8.61828e-06	ENSGALG00000022739|AKAP11
ENSGALG00000048882		1.10556	0.721668	4.03665	2.11557	0.522582	0.601265	ENSGALG00000048882
ENSGALG00000012787	BMP6	1.10529	1.49755e-06	2365.1	0.206481	5.35299	8.65129e-08	ENSGALG00000012787|BMP6
ENSGALG00000026188	TMEM8A	1.10512	2.38325e-06	2290.28	0.210141	5.25893	1.44895e-07	ENSGALG00000026188|TMEM8A
ENSGALG00000005821	FAM219A	1.10476	0.0079908	231.429	0.357858	3.08716	0.00202078	ENSGALG00000005821|FAM219A
ENSGALG00000007912	ATP9A	1.10433	2.27761e-05	452.994	0.232084	4.75835	1.95183e-06	ENSGALG00000007912|ATP9A
ENSGALG00000017183	MMP13	1.10413	0.604945	12.1462	1.51933	0.726719	0.467398	ENSGALG00000017183|MMP13
ENSGALG00000011468	IGFBP5	1.10386	0.003395	1549.75	0.326681	3.37902	0.000727438	ENSGALG00000011468|IGFBP5
ENSGALG00000007972	TRPC5	1.10353	0.278858	23.2404	0.795129	1.38786	0.165178	ENSGALG00000007972|TRPC5
ENSGALG00000040536		1.1035	0.686114	4.75986	1.88576	0.585176	0.558429	ENSGALG00000040536
ENSGALG00000003014	CHRNA3	1.10321	0.480498	26.7935	1.15368	0.95625	0.338946	ENSGALG00000003014|CHRNA3
ENSGALG00000014537	BMF	1.10295	3.8309e-07	5798.84	0.195981	5.62783	1.82491e-08	ENSGALG00000014537|BMF
ENSGALG00000054877		1.10194	0.0150152	87.8706	0.386457	2.85139	0.00435288	ENSGALG00000054877
ENSGALG00000049277		1.10142	0.224851	19.2775	0.718643	1.53263	0.125367	ENSGALG00000049277
ENSGALG00000005035	KAT6B	1.10046	3.54833e-08	2291.21	0.181243	6.07176	1.26519e-09	ENSGALG00000005035|KAT6B
ENSGALG00000015016	SLC22A15	1.10021	0.00169776	92.1095	0.305419	3.60229	0.000315425	ENSGALG00000015016|SLC22A15
ENSGALG00000049452		1.0999	0.350897	24.9168	0.901972	1.21943	0.222679	ENSGALG00000049452
ENSGALG00000016470	KCNS3	1.0983	0.238156	14.666	0.734683	1.49493	0.134933	ENSGALG00000016470|KCNS3
ENSGALG00000012044	ANK2	1.09818	5.20185e-06	3052.91	0.215606	5.09345	3.51611e-07	ENSGALG00000012044|ANK2
ENSGALG00000006165		1.09807	0.52679	16.5725	1.2655	0.867691	0.385564	ENSGALG00000006165
ENSGALG00000016975	KCTD4	1.09723	0.376408	10.4362	0.942694	1.16394	0.24445	ENSGALG00000016975|KCTD4
ENSGALG00000028041		1.09706	0.000770351	1803.33	0.28538	3.84421	0.000120943	ENSGALG00000028041
ENSGALG00000002792	SPDEF	1.09624	0.428908	7.62859	1.03857	1.05552	0.291185	ENSGALG00000002792|SPDEF
ENSGALG00000009063		1.09591	0.00202569	201.469	0.309223	3.54407	0.000393999	ENSGALG00000009063
ENSGALG00000015388	PRDM1	1.09591	0.00168735	392.875	0.304054	3.60432	0.000312971	ENSGALG00000015388|PRDM1
ENSGALG00000054185		1.09452	0.368858	18.6567	0.926765	1.18101	0.237597	ENSGALG00000054185
ENSGALG00000033408	ZBTB7C	1.0945	0.343799	9.95863	0.885944	1.2354	0.216681	ENSGALG00000033408|ZBTB7C
ENSGALG00000004058	GPR146	1.09436	1.11455e-08	1059.36	0.174333	6.27739	3.44314e-10	ENSGALG00000004058|GPR146
ENSGALG00000004769	PSAP	1.09427	6.98027e-19	59363.4	0.115295	9.49111	2.28578e-21	ENSGALG00000004769|PSAP
ENSGALG00000037773	ST3GAL1	1.09427	1.16051e-08	6418.2	0.174546	6.26924	3.62818e-10	ENSGALG00000037773|ST3GAL1
ENSGALG00000009520	MARCH1	1.09389	8.95616e-06	964.106	0.219942	4.97355	6.57393e-07	ENSGALG00000009520|MARCH1
ENSGALG00000047957		1.09356	NA	2.26066	3.29314	0.332072	0.739835	ENSGALG00000047957
ENSGALG00000009626	THBS1	1.09306	1.41442e-14	21564.1	0.131873	8.28871	1.14482e-16	ENSGALG00000009626|THBS1
ENSGALG00000016584	EGFL6	1.09293	0.000186631	325.86	0.258029	4.23569	2.27854e-05	ENSGALG00000016584|EGFL6
ENSGALG00000054678		1.09241	0.122913	25.6376	0.575552	1.89802	0.0576934	ENSGALG00000054678
ENSGALG00000015090	PLIN2	1.09195	0.000508455	6501.38	0.275261	3.96697	7.27916e-05	ENSGALG00000015090|PLIN2
ENSGALG00000038752		1.09111	0.789854	5.29275	2.7002	0.404085	0.68615	ENSGALG00000038752
ENSGALG00000030173	WNT2	1.09104	0.785256	4.06436	2.64708	0.412169	0.680215	ENSGALG00000030173|WNT2
ENSGALG00000004758	KCNB1	1.09017	4.68984e-05	392.816	0.237702	4.5863	4.51163e-06	ENSGALG00000004758|KCNB1
ENSGALG00000043532	SBSPON	1.08977	0.294875	7.56072	0.807851	1.34898	0.177344	ENSGALG00000043532|SBSPON
ENSGALG00000044716	KIAA1109	1.08922	2.64149e-13	7303.89	0.137826	7.90287	2.72554e-15	ENSGALG00000044716|KIAA1109
ENSGALG00000010665	FOXN3	1.0882	0.000540369	763.239	0.275567	3.94896	7.84929e-05	ENSGALG00000010665|FOXN3
ENSGALG00000038222		1.08737	0.00927132	996.479	0.358582	3.03243	0.00242595	ENSGALG00000038222
ENSGALG00000004538	TNN	1.08704	0.081011	29.2069	0.513772	2.1158	0.0343615	ENSGALG00000004538|TNN
ENSGALG00000007956	PLXDC2	1.08633	9.21951e-09	2972.1	0.172221	6.30776	2.83108e-10	ENSGALG00000007956|PLXDC2
ENSGALG00000010554		1.08585	3.7959e-07	756.605	0.192874	5.62986	1.80355e-08	ENSGALG00000010554
ENSGALG00000010924	NFIA	1.08564	0.000325913	750.243	0.26561	4.08733	4.36363e-05	ENSGALG00000010924|NFIA
ENSGALG00000008875	PLCB1	1.08483	3.27921e-05	517.832	0.232127	4.67343	2.96213e-06	ENSGALG00000008875|PLCB1
ENSGALG00000030542	SEMA6D	1.0843	0.000123531	1146.85	0.249724	4.34199	1.412e-05	ENSGALG00000030542|SEMA6D
ENSGALG00000005441	NFIB	1.08421	7.50585e-07	1059.86	0.197387	5.49281	3.95582e-08	ENSGALG00000005441|NFIB
ENSGALG00000030357	ABL2	1.08361	3.96233e-06	2039.51	0.210322	5.15213	2.57546e-07	ENSGALG00000030357|ABL2
ENSGALG00000037408	ADMP	1.08342	NA	3.57841	2.24252	0.483126	0.629007	ENSGALG00000037408|ADMP
ENSGALG00000010673	SLC1A7	1.08326	1.0809e-07	3307.92	0.184609	5.86786	4.41444e-09	ENSGALG00000010673|SLC1A7
ENSGALG00000001730	DGKD	1.08226	3.66461e-06	1116.22	0.209365	5.16926	2.35024e-07	ENSGALG00000001730|DGKD
ENSGALG00000041280	FOSB	1.08173	0.372949	17.471	0.92283	1.17219	0.24112	ENSGALG00000041280|FOSB
ENSGALG00000003433	DPEP2	1.08167	0.0329503	181.398	0.427255	2.53167	0.0113519	ENSGALG00000003433|DPEP2
ENSGALG00000004960	FBN1	1.08136	6.00499e-08	22783	0.180948	5.9761	2.2855e-09	ENSGALG00000004960|FBN1
ENSGALG00000052881		1.08078	0.0400874	60.1604	0.441699	2.44687	0.0144102	ENSGALG00000052881
ENSGALG00000008996	ANKEF1	1.08049	4.64554e-05	218.892	0.235461	4.58883	4.45728e-06	ENSGALG00000008996|ANKEF1
ENSGALG00000008459	BMPR2	1.07778	0.000123052	2734.27	0.24816	4.34308	1.405e-05	ENSGALG00000008459|BMPR2
ENSGALG00000002944	CPS1	1.07734	0.000525819	140.731	0.272282	3.95671	7.59896e-05	ENSGALG00000002944|CPS1
ENSGALG00000007994	PARD6B	1.0772	6.38412e-06	884.268	0.213359	5.04876	4.44692e-07	ENSGALG00000007994|PARD6B
ENSGALG00000008842	PIKFYVE	1.07628	0.00184651	2290.25	0.30108	3.57473	0.000350592	ENSGALG00000008842|PIKFYVE
ENSGALG00000030563		1.07604	1.19417e-06	3451.34	0.199302	5.39905	6.69948e-08	ENSGALG00000030563
ENSGALG00000009372	PHC3	1.076	1.39399e-06	278.002	0.200492	5.36678	8.01531e-08	ENSGALG00000009372|PHC3
ENSGALG00000047271		1.07561	0.0299263	31.3515	0.417869	2.57403	0.0100521	ENSGALG00000047271
ENSGALG00000039498	PPP3CA	1.0754	2.86767e-13	3000.06	0.136279	7.89114	2.99436e-15	ENSGALG00000039498|PPP3CA
ENSGALG00000047695		1.07518	0.0165959	149.933	0.382332	2.81217	0.00492083	ENSGALG00000047695
ENSGALG00000035533	ADIPOR2	1.07472	1.11589e-15	4922.26	0.124807	8.61105	7.23933e-18	ENSGALG00000035533|ADIPOR2
ENSGALG00000031205	GNGT2	1.07452	0.000355745	515.683	0.264389	4.06418	4.8202e-05	ENSGALG00000031205|GNGT2
ENSGALG00000011177		1.07447	0.0052591	412.934	0.332492	3.23156	0.00123119	ENSGALG00000011177
ENSGALG00000006891	ITIH5	1.07429	5.59577e-05	557	0.236445	4.54349	5.53313e-06	ENSGALG00000006891|ITIH5
ENSGALG00000047089		1.07416	NA	3.28563	1.59479	0.673543	0.500602	ENSGALG00000047089
ENSGALG00000002142	DGKQ	1.07391	0.0127278	166.397	0.368409	2.915	0.00355686	ENSGALG00000002142|DGKQ
ENSGALG00000008998	FAM179A	1.07331	0.0042565	286.102	0.324856	3.30395	0.000953341	ENSGALG00000008998|FAM179A
ENSGALG00000042766	TRAPPC9	1.07326	6.38412e-06	2113.16	0.212584	5.04865	4.44936e-07	ENSGALG00000042766|TRAPPC9
ENSGALG00000009645	ESRRG	1.07316	0.000222012	312.346	0.256106	4.19029	2.78595e-05	ENSGALG00000009645|ESRRG
ENSGALG00000022887	KBTBD11	1.07269	0.000481911	695.226	0.269432	3.98129	6.85424e-05	ENSGALG00000022887|KBTBD11
ENSGALG00000007025	CPNE8	1.07226	0.000143095	468.534	0.249122	4.30415	1.67629e-05	ENSGALG00000007025|CPNE8
ENSGALG00000016791	SLC9A2	1.07184	0.00694552	829.343	0.341913	3.13483	0.00171954	ENSGALG00000016791|SLC9A2
ENSGALG00000008669	CD28	1.0716	0.032221	36.8711	0.421666	2.54134	0.0110429	ENSGALG00000008669|CD28
ENSGALG00000014124	TEC	1.07007	0.000273718	736.586	0.258836	4.13416	3.5625e-05	ENSGALG00000014124|TEC
ENSGALG00000037170	TRIM39.2	1.07005	0.1331	106.67	0.577215	1.85381	0.0637661	ENSGALG00000037170|TRIM39.2
ENSGALG00000048451		1.06929	0.326247	4.57207	0.838938	1.27458	0.202458	ENSGALG00000048451
ENSGALG00000034965	DIP2B	1.0686	2.73402e-06	6976.33	0.204347	5.22935	1.70106e-07	ENSGALG00000034965|DIP2B
ENSGALG00000004435	RAB27A	1.06737	5.27873e-16	12073.1	0.122658	8.70198	3.26149e-18	ENSGALG00000004435|RAB27A
ENSGALG00000008653	MGA	1.0665	0.000322745	4274.75	0.260755	4.09003	4.31323e-05	ENSGALG00000008653|MGA
ENSGALG00000016868	NALCN	1.06624	3.76943e-05	767.089	0.229814	4.63958	3.49112e-06	ENSGALG00000016868|NALCN
ENSGALG00000012791	TBXAS1	1.06568	8.2859e-06	500.036	0.213539	4.99056	6.02053e-07	ENSGALG00000012791|TBXAS1
ENSGALG00000004150	MYO1E	1.06566	1.94934e-07	3062.8	0.185158	5.75541	8.64342e-09	ENSGALG00000004150|MYO1E
ENSGALG00000003792	FYB	1.06559	0.000784555	545.874	0.277587	3.83876	0.000123658	ENSGALG00000003792|FYB
ENSGALG00000037791	FRMD4B	1.06552	1.59116e-10	1966.43	0.152801	6.97326	3.09679e-12	ENSGALG00000037791|FRMD4B
ENSGALG00000011982	PDE5A	1.06541	0.00105548	676.353	0.284133	3.74969	0.000177054	ENSGALG00000011982|PDE5A
ENSGALG00000037618	ASAP1	1.06403	2.23001e-08	2084.14	0.172914	6.15352	7.57802e-10	ENSGALG00000037618|ASAP1
ENSGALG00000052478		1.0639	NA	3.50456	2.63902	0.40314	0.686845	ENSGALG00000052478
ENSGALG00000006097	PLXNA1	1.06312	4.91374e-07	18797	0.190648	5.57635	2.45611e-08	ENSGALG00000006097|PLXNA1
ENSGALG00000037587	ENPP3	1.06198	0.0193756	206.783	0.38607	2.75074	0.00594616	ENSGALG00000037587|ENPP3
ENSGALG00000001387	SPNS2	1.06186	0.00152378	397.686	0.292034	3.6361	0.000276793	ENSGALG00000001387|SPNS2
ENSGALG00000025283	SNORD98	1.06045	NA	2.141	1.23027	0.861971	0.388703	ENSGALG00000025283|SNORD98
ENSGALG00000047058		1.05989	0.000483325	1877.14	0.266277	3.98039	6.88032e-05	ENSGALG00000047058
ENSGALG00000017332	KLHL35	1.05937	0.52069	34.6329	1.20494	0.879191	0.379298	ENSGALG00000017332|KLHL35
ENSGALG00000047083		1.05929	NA	1.42055	1.45964	0.725718	0.468011	ENSGALG00000047083
ENSGALG00000012730	GFOD1	1.05924	0.0192887	151.885	0.384795	2.75273	0.00590997	ENSGALG00000012730|GFOD1
ENSGALG00000002152	GABRP	1.059	0.163611	31.3209	0.610432	1.73483	0.0827708	ENSGALG00000002152|GABRP
ENSGALG00000005254	CKLF	1.05884	0.059044	349.781	0.466564	2.26944	0.0232418	ENSGALG00000005254|CKLF
ENSGALG00000054585		1.05868	0.020529	76.0704	0.388035	2.7283	0.00636608	ENSGALG00000054585
ENSGALG00000041253	MYRF	1.05851	7.60621e-07	11780.2	0.192805	5.49005	4.01811e-08	ENSGALG00000041253|MYRF
ENSGALG00000052162	PPM1L	1.05826	0.00486581	303.855	0.324864	3.25755	0.00112378	ENSGALG00000052162|PPM1L
ENSGALG00000049100		1.05775	NA	1.53836	4.20588	0.251493	0.801433	ENSGALG00000049100
ENSGALG00000048869		1.05632	0.00719208	58.0017	0.338261	3.12281	0.00179132	ENSGALG00000048869
ENSGALG00000006053	SLC2A11	1.05631	5.22539e-07	1644.7	0.189847	5.564	2.63659e-08	ENSGALG00000006053|SLC2A11
ENSGALG00000052842	ANKRD11	1.0558	4.14787e-13	25513.2	0.134646	7.84129	4.45927e-15	ENSGALG00000052842|ANKRD11
ENSGALG00000005662	AMPD3	1.05579	0.0077485	206.66	0.340832	3.09768	0.00195041	ENSGALG00000005662|AMPD3
ENSGALG00000006526	PLXNB3	1.05557	3.26569e-05	11523.1	0.225819	4.67442	2.9479e-06	ENSGALG00000006526|PLXNB3
ENSGALG00000036867	CBX6	1.05518	2.89168e-05	1300.81	0.224385	4.70256	2.56919e-06	ENSGALG00000036867|CBX6
ENSGALG00000044996	TMEM71	1.05463	0.0759043	157.27	0.491129	2.14737	0.0317641	ENSGALG00000044996|TMEM71
ENSGALG00000039528	PLCE1	1.05462	2.15524e-06	4640.5	0.199794	5.27852	1.30233e-07	ENSGALG00000039528|PLCE1
ENSGALG00000037875	RBP1	1.05455	0.000375838	2079.27	0.260433	4.04922	5.13889e-05	ENSGALG00000037875|RBP1
ENSGALG00000026005	DIO2	1.0542	0.00114204	2517.45	0.282922	3.7261	0.000194468	ENSGALG00000026005|DIO2
ENSGALG00000036069	TCIRG1	1.05272	7.98626e-07	2846.77	0.192138	5.47899	4.27764e-08	ENSGALG00000036069|TCIRG1
ENSGALG00000035157	SOX21	1.05251	0.356875	15.0113	0.872477	1.20634	0.227686	ENSGALG00000035157|SOX21
ENSGALG00000053954		1.05095	0.744778	4.79539	2.17615	0.48294	0.629138	ENSGALG00000053954
ENSGALG00000016615	GPR143	1.04958	2.33718e-07	16821.8	0.183428	5.72201	1.05271e-08	ENSGALG00000016615|GPR143
ENSGALG00000043254	EPX	1.04946	0.0501885	39.7454	0.447427	2.34554	0.0189994	ENSGALG00000043254|EPX
ENSGALG00000003955	CEP350	1.04944	0.00235844	2154.81	0.300069	3.49733	0.00046994	ENSGALG00000003955|CEP350
ENSGALG00000011139	CCDC85C	1.04823	2.69222e-05	1911.47	0.222063	4.72041	2.35372e-06	ENSGALG00000011139|CCDC85C
ENSGALG00000015307		1.04755	0.429096	21.5461	0.992763	1.05519	0.29134	ENSGALG00000015307
ENSGALG00000040530	MUC6	1.04747	NA	2.73096	3.72687	0.281059	0.778665	ENSGALG00000040530|MUC6
ENSGALG00000015630	EDIL3	1.04745	0.0265167	222.594	0.399118	2.62441	0.00867999	ENSGALG00000015630|EDIL3
ENSGALG00000025367	gga-mir-1798	1.04739	NA	0.723611	3.58674	0.292018	0.770273	ENSGALG00000025367|gga-mir-1798
ENSGALG00000035932	ZC2HC1A	1.04726	0.0146447	318.223	0.365957	2.8617	0.0042138	ENSGALG00000035932|ZC2HC1A
ENSGALG00000017021	ATP7B	1.04647	0.000199705	3250.11	0.248136	4.21734	2.47201e-05	ENSGALG00000017021|ATP7B
ENSGALG00000016622	STS	1.0463	0.000584357	896.001	0.266476	3.92642	8.62184e-05	ENSGALG00000016622|STS
ENSGALG00000009856	GNS	1.04616	2.74492e-16	35835.8	0.119081	8.78524	1.56029e-18	ENSGALG00000009856|GNS
ENSGALG00000007077	CPT1A	1.04557	4.23551e-07	12237.9	0.1865	5.60627	2.06738e-08	ENSGALG00000007077|CPT1A
ENSGALG00000008160	CNNM2	1.045	2.53157e-08	2129.2	0.170467	6.13019	8.77714e-10	ENSGALG00000008160|CNNM2
ENSGALG00000042679	RETREG1	1.0448	5.14989e-07	1277.87	0.187659	5.56753	2.5837e-08	ENSGALG00000042679|RETREG1
ENSGALG00000050647		1.04476	0.599133	239.783	1.41761	0.736986	0.461131	ENSGALG00000050647
ENSGALG00000007268		1.04302	0.0506344	348.481	0.445426	2.34164	0.0191995	ENSGALG00000007268
ENSGALG00000041183	SGPP1	1.0425	0.00404926	231.414	0.313976	3.32031	0.000899168	ENSGALG00000041183|SGPP1
ENSGALG00000030707		1.0423	0.584223	145.904	1.36486	0.76367	0.445064	ENSGALG00000030707
ENSGALG00000005263	SOX8	1.04091	9.54579e-05	1183.73	0.236095	4.40885	1.03921e-05	ENSGALG00000005263|SOX8
ENSGALG00000037616		1.04042	0.0308815	52.4331	0.406446	2.5598	0.0104732	ENSGALG00000037616
[truncated: 16,337 more rows]

## Sheet: Retinectomy
Ensembl ID	Gene Name	log2FoldChange	padj	baseMean	lfcSE	stat	pvalue	Tag
ENSGALG00000006666	BPIFB2	27.6994	1.43863e-06	7.53355	5.13954	5.38947	7.06648e-08	ENSGALG00000006666|BPIFB2
ENSGALG00000016491	APOB	10.9631	0.00512499	76.7246	3.28271	3.33966	0.000838808	ENSGALG00000016491|APOB
ENSGALG00000007706	FGF8	10.7516	0.00983513	60.8639	3.44504	3.12091	0.00180296	ENSGALG00000007706|FGF8
ENSGALG00000007109	APOA4	9.22611	NA	22.7015	3.4609	2.66581	NA	ENSGALG00000007109|APOA4
ENSGALG00000039239	SERPIND1	9.13741	4.5537e-05	23.9576	1.97252	4.63235	3.61539e-06	ENSGALG00000039239|SERPIND1
ENSGALG00000020391	SERPINA10	8.73482	NA	15.4675	4.23918	2.0605	NA	ENSGALG00000020391|SERPINA10
ENSGALG00000011612	GC	8.69968	0.0741564	15.3568	3.79908	2.28994	0.0220247	ENSGALG00000011612|GC
ENSGALG00000011986	FABP2	8.47956	0.00054738	13.6606	2.11507	4.00913	6.0944e-05	ENSGALG00000011986|FABP2
ENSGALG00000050365		8.45276	0.000165966	14.2256	1.95629	4.32081	1.55455e-05	ENSGALG00000050365
ENSGALG00000048503		8.31864	0.243052	14.0731	5.13557	1.61981	0.105274	ENSGALG00000048503
ENSGALG00000052838		8.15452	0.254145	20.9056	5.1357	1.58781	0.112329	ENSGALG00000052838
ENSGALG00000019842	TFAP2D	8.14376	0.199926	22.2416	4.66841	1.74444	0.0810822	ENSGALG00000019842|TFAP2D
ENSGALG00000016667	AvBD10	8.13699	0.0996324	15.2943	3.79499	2.14414	0.0320216	ENSGALG00000016667|AvBD10
ENSGALG00000009266	FGA	8.00883	0.0191154	13.5349	2.78712	2.87352	0.00405929	ENSGALG00000009266|FGA
ENSGALG00000051121		8.00099	3.67296e-07	22.066	1.41411	5.65796	1.53182e-08	ENSGALG00000051121
ENSGALG00000005978	RBP3	7.76392	0.00053616	17.4273	1.93389	4.01467	5.95292e-05	ENSGALG00000005978|RBP3
ENSGALG00000004293		7.62792	0.292498	6.98996	5.13622	1.48512	0.137511	ENSGALG00000004293
ENSGALG00000044563		7.52836	0.300528	7.86788	5.13634	1.46571	0.142729	ENSGALG00000044563
ENSGALG00000030614	ADH1C	7.39595	0.00159107	8.19268	1.99663	3.70422	0.000212044	ENSGALG00000030614|ADH1C
ENSGALG00000023070	SPIA1	7.33452	0.273782	5.57604	4.78163	1.5339	0.125055	ENSGALG00000023070|SPIA1
ENSGALG00000015374	RBP4	7.21109	2.3247e-09	439.331	1.10013	6.55476	5.57296e-11	ENSGALG00000015374|RBP4
ENSGALG00000027144	PTF1A	7.14078	0.330983	12.3273	5.1369	1.3901	0.1645	ENSGALG00000027144|PTF1A
ENSGALG00000004196		7.09204	0.0677736	6.31154	3.04052	2.33251	0.0196737	ENSGALG00000004196
ENSGALG00000015384	CHRNB3	7.02432	0.143438	15.0509	3.61095	1.94528	0.0517409	ENSGALG00000015384|CHRNB3
ENSGALG00000005554	ADIPOQ	7.00721	3.41692e-05	11.0056	1.49098	4.69972	2.60518e-06	ENSGALG00000005554|ADIPOQ
ENSGALG00000006323	LECT2	6.82797	0.000749732	30.7474	1.74213	3.91932	8.88005e-05	ENSGALG00000006323|LECT2
ENSGALG00000050472		6.82128	0.0907773	5.62559	3.11554	2.18943	0.0285653	ENSGALG00000050472
ENSGALG00000041878	AQP5	6.80687	0.00350316	6.0751	1.96566	3.46289	0.000534402	ENSGALG00000041878|AQP5
ENSGALG00000028415		6.75789	0.00337483	86.177	1.94454	3.47532	0.000510239	ENSGALG00000028415
ENSGALG00000031164	WFDC2	6.70675	0.00235701	10.9228	1.87039	3.58576	0.000336104	ENSGALG00000031164|WFDC2
ENSGALG00000035725	SP8	6.69069	0.013471	11.1406	2.22539	3.00652	0.00264259	ENSGALG00000035725|SP8
ENSGALG00000007959	SLC26A3	6.68273	NA	3.38351	5.13779	1.3007	NA	ENSGALG00000007959|SLC26A3
ENSGALG00000008032		6.66042	0.0278573	7.13178	2.44444	2.72473	0.00643549	ENSGALG00000008032
ENSGALG00000029692	NEUROG1	6.61641	0.326192	10.155	4.7167	1.40276	0.160688	ENSGALG00000029692|NEUROG1
ENSGALG00000005853	HTR2C	6.58495	0.000368759	10.7107	1.59984	4.116	3.85505e-05	ENSGALG00000005853|HTR2C
ENSGALG00000052155		6.58083	0.000190169	7.1614	1.5351	4.2869	1.8118e-05	ENSGALG00000052155
ENSGALG00000041371		6.57971	0.00327519	15.5432	1.88843	3.48423	0.000493555	ENSGALG00000041371
ENSGALG00000034349		6.57061	0.343132	9.95815	4.82222	1.36257	0.173018	ENSGALG00000034349
ENSGALG00000011353	TNNI3K	6.53843	0.0252062	9.28296	2.36517	2.76447	0.00570158	ENSGALG00000011353|TNNI3K
ENSGALG00000004945	SLC12A1	6.5381	NA	3.37281	5.13813	1.27247	0.203207	ENSGALG00000004945|SLC12A1
ENSGALG00000015254	ST18	6.52299	0.2424	13.1393	4.02128	1.62212	0.104778	ENSGALG00000015254|ST18
ENSGALG00000010969	SPIA4	6.47826	NA	3.69698	3.41625	1.89631	0.0579196	ENSGALG00000010969|SPIA4
ENSGALG00000044272		6.40924	0.022656	9.52529	2.28263	2.80784	0.00498754	ENSGALG00000044272
ENSGALG00000051247		6.39195	0.0379636	4.87134	2.46207	2.59617	0.00942697	ENSGALG00000051247
ENSGALG00000053937	INSM2	6.3369	0.0997598	5.13622	2.95649	2.14339	0.0320821	ENSGALG00000053937|INSM2
ENSGALG00000025729		6.33345	0.075828	7.31747	2.77932	2.27877	0.0226805	ENSGALG00000025729
ENSGALG00000009383	SAMD7	6.2949	0.405883	10.6101	5.13879	1.22498	0.220584	ENSGALG00000009383|SAMD7
ENSGALG00000052760	ATOH7	6.26342	1.64992e-05	396.26	1.28665	4.86801	1.12726e-06	ENSGALG00000052760|ATOH7
ENSGALG00000003005	CHRNB4	6.24249	0.0243227	11.7123	2.24701	2.77814	0.00546717	ENSGALG00000003005|CHRNB4
ENSGALG00000013273	SPX	6.23363	NA	2.47822	5.13898	1.21301	0.225126	ENSGALG00000013273|SPX
ENSGALG00000039831	FAM135B	6.18304	NA	3.502	3.0727	2.01225	0.0441934	ENSGALG00000039831|FAM135B
ENSGALG00000010978	ANGPTL3	6.17129	NA	3.41878	5.13917	1.20083	0.229816	ENSGALG00000010978|ANGPTL3
ENSGALG00000048001		6.1463	0.0179467	4.53289	2.12004	2.89915	0.00374175	ENSGALG00000048001
ENSGALG00000049733		6.13508	0.281749	4.58757	4.05622	1.51251	0.130403	ENSGALG00000049733
ENSGALG00000020943	AGXT	6.04886	NA	6.9332	5.13959	1.17692	NA	ENSGALG00000020943|AGXT
ENSGALG00000016465	ZPAX	6.0229	NA	2.80518	3.82108	1.57623	0.114973	ENSGALG00000016465|ZPAX
ENSGALG00000028376	FGF19	6.01117	7.22224e-06	206.62	1.19001	5.05137	4.38644e-07	ENSGALG00000028376|FGF19
ENSGALG00000052222		5.99477	0.140746	4.12642	3.0638	1.95665	0.0503887	ENSGALG00000052222
ENSGALG00000053128		5.99048	0.0195787	4.89691	2.09126	2.86453	0.00417632	ENSGALG00000053128
ENSGALG00000014950		5.96437	NA	2.0561	5.13989	1.16041	0.245883	ENSGALG00000014950
ENSGALG00000041838		5.95993	0.110405	4.41917	2.85101	2.09046	0.0365766	ENSGALG00000041838
ENSGALG00000016788	IL18RAP	5.95419	0.000283783	10.3952	1.42329	4.18338	2.87202e-05	ENSGALG00000016788|IL18RAP
ENSGALG00000027423	SLC26A1	5.92947	0.00164444	10.7484	1.60492	3.69455	0.000220275	ENSGALG00000027423|SLC26A1
ENSGALG00000038476	PRDM13	5.86223	0.307683	4.44959	4.04792	1.44821	0.147559	ENSGALG00000038476|PRDM13
ENSGALG00000005932	MYT1	5.86019	0.230014	50.1615	3.53903	1.65588	0.0977469	ENSGALG00000005932|MYT1
ENSGALG00000053621		5.84921	0.210822	5.79379	3.4177	1.71144	0.0869991	ENSGALG00000053621
ENSGALG00000016301		5.83601	NA	3.48058	4.23402	1.37836	0.168091	ENSGALG00000016301
ENSGALG00000053735		5.83563	0.0583571	5.56151	2.42881	2.40267	0.0162758	ENSGALG00000053735
ENSGALG00000006436	AQP12A	5.83351	0.0775742	5.7272	2.5729	2.26729	0.0233727	ENSGALG00000006436|AQP12A
ENSGALG00000001369		5.83268	7.64069e-12	47.6462	0.784203	7.43771	1.02442e-13	ENSGALG00000001369
ENSGALG00000015623	HGFAC	5.80832	NA	3.62201	2.59968	2.23424	0.0254674	ENSGALG00000015623|HGFAC
ENSGALG00000045255	CYP2AB5	5.78719	0.172478	3.95726	3.1507	1.83679	0.0662402	ENSGALG00000045255|CYP2AB5
ENSGALG00000047044		5.75382	NA	3.78585	2.38911	2.40835	0.0160246	ENSGALG00000047044
ENSGALG00000020160	ADH6	5.74881	NA	3.11831	3.96035	1.45159	0.146615	ENSGALG00000020160|ADH6
ENSGALG00000005996		5.68022	0.0748687	4.1882	2.486	2.28489	0.0223195	ENSGALG00000005996
ENSGALG00000053174		5.66785	NA	2.30802	4.61003	1.22946	0.218898	ENSGALG00000053174
ENSGALG00000048515		5.63762	NA	3.04594	2.8355	1.98823	0.0467865	ENSGALG00000048515
ENSGALG00000008701	XDH	5.63736	0.269063	4.10873	3.64821	1.54524	0.122288	ENSGALG00000008701|XDH
ENSGALG00000035375	LRTOMT	5.63726	0.173557	5.16265	3.07484	1.83335	0.0667506	ENSGALG00000035375|LRTOMT
ENSGALG00000031266		5.63019	0.0189367	9.65715	1.95694	2.87703	0.00401432	ENSGALG00000031266
ENSGALG00000033009		5.61234	NA	1.99053	5.14137	1.0916	0.275008	ENSGALG00000033009
ENSGALG00000026853	FGF3	5.60643	0.247321	5.34642	3.48887	1.60695	0.108066	ENSGALG00000026853|FGF3
ENSGALG00000008898	GRIN1	5.60635	NA	1.76487	5.1414	1.09043	0.275523	ENSGALG00000008898|GRIN1
ENSGALG00000049177		5.6057	0.0215509	7.17907	1.98325	2.82652	0.00470564	ENSGALG00000049177
ENSGALG00000047199		5.59705	NA	1.59382	5.14145	1.08861	0.276325	ENSGALG00000047199
ENSGALG00000053286		5.59565	0.00438175	8.27529	1.64951	3.39231	0.000693067	ENSGALG00000053286
ENSGALG00000010057	KIF6	5.58984	0.41181	4.71301	4.61009	1.21252	0.225313	ENSGALG00000010057|KIF6
ENSGALG00000053246	OCM2	5.58286	0.0195591	9.84842	1.94866	2.86497	0.00417044	ENSGALG00000053246|OCM2
ENSGALG00000053896		5.5363	0.000635406	7.48793	1.39582	3.96635	7.29824e-05	ENSGALG00000053896
ENSGALG00000010577	ARHGEF38	5.48295	NA	2.96456	3.11276	1.76144	0.0781635	ENSGALG00000010577|ARHGEF38
ENSGALG00000053008		5.47046	0.0573619	9.65501	2.26913	2.41082	0.0159167	ENSGALG00000053008
ENSGALG00000038574		5.46826	NA	2.04468	5.05597	1.08154	0.279455	ENSGALG00000038574
ENSGALG00000047952		5.46603	NA	1.45584	5.14211	1.06299	0.287784	ENSGALG00000047952
ENSGALG00000004129	SPP2	5.46587	NA	3.26464	3.90497	1.39972	0.161597	ENSGALG00000004129|SPP2
ENSGALG00000052040		5.4558	NA	2.78455	3.60013	1.51544	0.12966	ENSGALG00000052040
ENSGALG00000050292		5.43779	NA	1.85734	5.14226	1.05747	0.290296	ENSGALG00000050292
ENSGALG00000035970		5.43308	NA	2.65805	2.42657	2.23899	0.0251563	ENSGALG00000035970
ENSGALG00000047645		5.42068	0.148894	7.00874	2.81795	1.92362	0.0544017	ENSGALG00000047645
ENSGALG00000048296		5.41368	0.0365077	6.40159	2.07203	2.61274	0.00898201	ENSGALG00000048296
ENSGALG00000037851	KK34	5.40785	0.186299	21.5518	3.02109	1.79003	0.0734489	ENSGALG00000037851|KK34
ENSGALG00000003928	LHX3	5.40618	NA	2.50742	5.14243	1.05129	0.293126	ENSGALG00000003928|LHX3
ENSGALG00000009306	SLC2A2	5.40051	0.213472	4.14593	3.16999	1.70364	0.0884488	ENSGALG00000009306|SLC2A2
ENSGALG00000030255	AMBP	5.38666	0.142439	9.41552	2.76354	1.94919	0.0512727	ENSGALG00000030255|AMBP
ENSGALG00000049994		5.37428	0.116244	4.34087	2.60501	2.06306	0.039107	ENSGALG00000049994
ENSGALG00000053141		5.37403	0.00154935	14.0324	1.44779	3.71189	0.000205718	ENSGALG00000053141
ENSGALG00000033432	NHLH2	5.3554	0.0319236	7.3126	2.0075	2.6677	0.0076372	ENSGALG00000033432|NHLH2
ENSGALG00000038873		5.35487	NA	2.26351	3.61868	1.47978	0.138931	ENSGALG00000038873
ENSGALG00000049575		5.35428	0.00471325	7.30602	1.5901	3.36726	0.000759188	ENSGALG00000049575
ENSGALG00000011236	BEGAIN	5.34944	0.059485	5.81045	2.23433	2.3942	0.0166565	ENSGALG00000011236|BEGAIN
ENSGALG00000054544		5.34153	0.00546411	6.50001	1.60952	3.3187	0.000904367	ENSGALG00000054544
ENSGALG00000033589	SYN3	5.34056	0.00327784	10.9944	1.53296	3.48381	0.000494331	ENSGALG00000033589|SYN3
ENSGALG00000016964		5.3398	0.0281786	13.617	1.96331	2.71979	0.00653235	ENSGALG00000016964
ENSGALG00000034761		5.33159	NA	3.49891	2.55014	2.0907	0.0365549	ENSGALG00000034761
ENSGALG00000013265	GYS2	5.31606	NA	2.23698	4.97768	1.06798	0.285531	ENSGALG00000013265|GYS2
ENSGALG00000046767		5.30345	NA	2.01012	4.78546	1.10824	0.267757	ENSGALG00000046767
ENSGALG00000050993		5.28855	0.00164705	19.5742	1.43174	3.6938	0.000220929	ENSGALG00000050993
ENSGALG00000054856		5.28251	NA	2.04845	5.11221	1.03331	0.301458	ENSGALG00000054856
ENSGALG00000047620		5.28127	NA	1.98824	3.19519	1.65288	0.0983543	ENSGALG00000047620
ENSGALG00000005795	CYP2C23b	5.25255	NA	1.2553	5.14331	1.02124	0.307141	ENSGALG00000005795|CYP2C23b
ENSGALG00000047280	CLDN20	5.24448	7.04238e-11	76.2722	0.737849	7.10779	1.17917e-12	ENSGALG00000047280|CLDN20
ENSGALG00000042099		5.23703	NA	1.24177	5.14341	1.0182	0.308582	ENSGALG00000042099
ENSGALG00000033591		5.21421	4.74858e-16	229.059	0.597974	8.71979	2.78724e-18	ENSGALG00000033591
ENSGALG00000054621		5.19731	0.0319174	4.85811	1.94808	2.66791	0.00763241	ENSGALG00000054621
[truncated: 18,213 more rows]
