# Supplementary material for: A Stage-Specific OTX2 Regulatory Network and Maturation-Associated Gene Programs Are Inherent Barriers to RPE Neural Competency
Source: Front Cell Dev Biol. 2022 Apr 19;10:875155. doi: 10.3389/fcell.2022.875155 (PMC9062105; doi:10.3389/fcell.2022.875155)
Supplement: Supplementary file 5 [file Table3.XLSX]

## Sheet: Master
Cluster 1		Cluster 2		Cluster 3		Cluster 4		Cluster 5		Cluster 6
ENSGALG00000039536	C2H8ORF22	ENSGALG00000050919		ENSGALG00000029140	CRABP2	ENSGALG00000004285	HNF4A	ENSGALG00000037856	CHL1	ENSGALG00000034950	SMPD3
ENSGALG00000053936		ENSGALG00000005203	OLFM3	ENSGALG00000043506	NMB	ENSGALG00000010435	RASGRP3	ENSGALG00000003999	NAV2	ENSGALG00000003726	EGFLAM
ENSGALG00000014585		ENSGALG00000016875	CLYBL	ENSGALG00000016680	TFAP2B	ENSGALG00000004960	FBN1	ENSGALG00000040444	SEMA3C	ENSGALG00000004519	TRPV2
ENSGALG00000002303	LRIT1	ENSGALG00000009173	GFRA1	ENSGALG00000041640	TWIST1	ENSGALG00000006413	CEMIP	ENSGALG00000026422		ENSGALG00000014861	NIM1K
ENSGALG00000052379		ENSGALG00000020193	PLAC8L1	ENSGALG00000040351	ACAP1	ENSGALG00000013900	MAP7	ENSGALG00000049469		ENSGALG00000054585
ENSGALG00000015101	BNC2	ENSGALG00000005774	NKAIN4	ENSGALG00000004127		ENSGALG00000009844	ACTC1	ENSGALG00000006992	MMP9	ENSGALG00000043167	TNFRSF11B
ENSGALG00000047380		ENSGALG00000047883		ENSGALG00000001946	RSPO1	ENSGALG00000006725	ACAN	ENSGALG00000053121		ENSGALG00000016622	STS
ENSGALG00000051064		ENSGALG00000039756	NKAIN2	ENSGALG00000040432	PAPPA2	ENSGALG00000014515	C1QTNF7	ENSGALG00000009995	AKAP6	ENSGALG00000011961	TNIP3
ENSGALG00000011235	GALNT15	ENSGALG00000036044		ENSGALG00000053294		ENSGALG00000009725	SCG5	ENSGALG00000015358	MYH15	ENSGALG00000009268	FGG
ENSGALG00000025772	ELOVL3	ENSGALG00000048309		ENSGALG00000014568	EMG1	ENSGALG00000004058	GPR146	ENSGALG00000020836	FAM237A	ENSGALG00000031255	FGF1
ENSGALG00000051268		ENSGALG00000012322	KCTD16	ENSGALG00000002911	MOXD1	ENSGALG00000000498	ACE	ENSGALG00000036091		ENSGALG00000048632
ENSGALG00000048954	DMP1	ENSGALG00000011690	CLBA1	ENSGALG00000026215		ENSGALG00000052980		ENSGALG00000049500		ENSGALG00000004243
ENSGALG00000048906		ENSGALG00000008725	KIF16B	ENSGALG00000038848	MSX2	ENSGALG00000040205		ENSGALG00000053549	ADAM8	ENSGALG00000013431	RAX2
ENSGALG00000032329	NPM3	ENSGALG00000017302		ENSGALG00000021031	CXCR7	ENSGALG00000005580	TMEM56	ENSGALG00000006341	SLC25A48	ENSGALG00000001955	AANAT
ENSGALG00000050155	CLCA2	ENSGALG00000047141		ENSGALG00000024318		ENSGALG00000051809		ENSGALG00000028815		ENSGALG00000026187	NMNAT3
ENSGALG00000016580	SCARA5	ENSGALG00000011442	TGFBR2	ENSGALG00000024296		ENSGALG00000017271	ANO2	ENSGALG00000045478		ENSGALG00000008285	NAPEPLD
ENSGALG00000005404	LRTM1	ENSGALG00000050713		ENSGALG00000012092	ESYT3	ENSGALG00000038755		ENSGALG00000037587	ENPP3	ENSGALG00000005519	TLL2
ENSGALG00000000722		ENSGALG00000011809	GRIN2B	ENSGALG00000047373		ENSGALG00000009256	LEFTY1	ENSGALG00000016934		ENSGALG00000002555	RET
ENSGALG00000054873	NPPC	ENSGALG00000039170	LHFPL5	ENSGALG00000009601	NELL2	ENSGALG00000048984		ENSGALG00000048563		ENSGALG00000020316	IL13RA2
ENSGALG00000050744		ENSGALG00000027514		ENSGALG00000038817	CKS2	ENSGALG00000005483	CDH13	ENSGALG00000016912	EDNRB	ENSGALG00000007666	KCNIP2
ENSGALG00000035438		ENSGALG00000028376	FGF19	ENSGALG00000003324	PRRX1	ENSGALG00000055117		ENSGALG00000014736		ENSGALG00000040360	DUSP1
ENSGALG00000027534	GM2A	ENSGALG00000040730	RXRG	ENSGALG00000007300	PYCR1	ENSGALG00000010050	LRFN2	ENSGALG00000041826	S100A6	ENSGALG00000018557	SOD3
ENSGALG00000010721	GLIS1	ENSGALG00000049946		ENSGALG00000011858	KCNH5	ENSGALG00000011080	BDKRB2	ENSGALG00000002993	CA10	ENSGALG00000010233	SYNDIG1L
ENSGALG00000002080	DOCK2	ENSGALG00000016138	DSCAM	ENSGALG00000006658	FANCI	ENSGALG00000019277	SLCO1B3	ENSGALG00000013085	PTPRO	ENSGALG00000006343	ACTA2
ENSGALG00000010436	DMBX1	ENSGALG00000002371	RUSC2	ENSGALG00000038540	ZBTB32	ENSGALG00000016615	GPR143	ENSGALG00000052574		ENSGALG00000037166
ENSGALG00000034094	SP5	ENSGALG00000034567	POU4F3	ENSGALG00000005613		ENSGALG00000011813		ENSGALG00000053523		ENSGALG00000046192	CCL19
ENSGALG00000002201	PPL	ENSGALG00000032640	CRIM1	ENSGALG00000014709	SKIV2L2	ENSGALG00000034988	RDH5	ENSGALG00000016804	SLC5A7	ENSGALG00000030801	CCKAR
ENSGALG00000005458	RPL3L	ENSGALG00000014938	ABHD3	ENSGALG00000055021	GREM2	ENSGALG00000008428	CDK15	ENSGALG00000015458	ILDR2	ENSGALG00000040898
ENSGALG00000032838	BKJ	ENSGALG00000054153		ENSGALG00000038364	CCN3	ENSGALG00000034303	C1orf115	ENSGALG00000037826		ENSGALG00000044388
ENSGALG00000023036		ENSGALG00000005170	HRH3	ENSGALG00000025205	SNORD102	ENSGALG00000005265	SYT9	ENSGALG00000033974	HGF	ENSGALG00000026446	CPLX3
ENSGALG00000029596	HAS2	ENSGALG00000015835	GRIK1	ENSGALG00000015091	HAUS6	ENSGALG00000007803		ENSGALG00000010200	TRHDE	ENSGALG00000053009
ENSGALG00000054562		ENSGALG00000050133		ENSGALG00000015967	LRRTM1	ENSGALG00000034498		ENSGALG00000040493	PTN	ENSGALG00000007114	APOA1
ENSGALG00000035244		ENSGALG00000037214		ENSGALG00000049806		ENSGALG00000001600	DVL1	ENSGALG00000053145		ENSGALG00000006454	SLC22A18
ENSGALG00000044684		ENSGALG00000039334		ENSGALG00000042474	FOXD2	ENSGALG00000028407	GDF9	ENSGALG00000009514	NRCAM	ENSGALG00000015143	TTR
ENSGALG00000039242	PGA5	ENSGALG00000007478	SLC51A	ENSGALG00000030730	NOL6	ENSGALG00000012190	TMEM163	ENSGALG00000011294	THRB	ENSGALG00000012704	MYLIP
ENSGALG00000050018		ENSGALG00000048256		ENSGALG00000025668	SNORD81	ENSGALG00000036568	gga-mir-7444	ENSGALG00000054366		ENSGALG00000031035	PCMTD1
ENSGALG00000021303	NPY7R	ENSGALG00000025774	HOXB2	ENSGALG00000023435	GATM	ENSGALG00000035052	BMP3	ENSGALG00000031564		ENSGALG00000005408	BCO1
ENSGALG00000000544		ENSGALG00000003578	FN1	ENSGALG00000013784	CDT1	ENSGALG00000014699	MEGF10	ENSGALG00000016261	CYBB	ENSGALG00000031010	OLIG2
ENSGALG00000051088		ENSGALG00000047152	HBBA	ENSGALG00000044225		ENSGALG00000049107		ENSGALG00000028155	DUSP16	ENSGALG00000013117	PIK3C2G
ENSGALG00000025945	AVD	ENSGALG00000002015	SNCG	ENSGALG00000005347	ADAMTS18	ENSGALG00000007945	CRYAB	ENSGALG00000041808	ANO1	ENSGALG00000007383	HSPB8
ENSGALG00000039572	PADI1	ENSGALG00000006576	GRM3	ENSGALG00000054680		ENSGALG00000001387	SPNS2	ENSGALG00000016014	RCAN1	ENSGALG00000012610	CTSV
ENSGALG00000013342	GBX2	ENSGALG00000027198	TMEM47	ENSGALG00000003866	FIBCD1	ENSGALG00000050976		ENSGALG00000001894		ENSGALG00000001091
ENSGALG00000047720	KLHDC7A	ENSGALG00000006479	CCM2L	ENSGALG00000011271	LUM	ENSGALG00000011413		ENSGALG00000014923	ARHGEF28	ENSGALG00000010375	SLC30A2
ENSGALG00000054993		ENSGALG00000030397	TRIM27.1	ENSGALG00000027213	ALX1	ENSGALG00000003286	ACSBG1	ENSGALG00000034188	PAG1	ENSGALG00000034305
ENSGALG00000002792	SPDEF	ENSGALG00000026789		ENSGALG00000015290	LIX1	ENSGALG00000015205	TYRP1	ENSGALG00000007314	DSCAML1	ENSGALG00000004436	CYP3A4
ENSGALG00000046281		ENSGALG00000007839	NCAM1	ENSGALG00000014804	THBS4	ENSGALG00000036897	SLC16A8	ENSGALG00000009791	PROX1	ENSGALG00000002203	FGF18
ENSGALG00000054598		ENSGALG00000053980		ENSGALG00000014788	CENPH	ENSGALG00000023601		ENSGALG00000017244	PRSS23	ENSGALG00000002564	RGS4
ENSGALG00000045023		ENSGALG00000003295	ADAMTS12	ENSGALG00000049172		ENSGALG00000036133	KLF15	ENSGALG00000001319	CAMK1G	ENSGALG00000027788	CPE
ENSGALG00000042030	P4HA3	ENSGALG00000004814		ENSGALG00000030546	CLEC19A	ENSGALG00000005752	ABCA4	ENSGALG00000006560	SEMA3A	ENSGALG00000001561	MXRA8
ENSGALG00000028770	INHBB	ENSGALG00000003939	KLF2	ENSGALG00000000044	WFIKKN1	ENSGALG00000010873	DHRS9	ENSGALG00000045522	C6orf58	ENSGALG00000008193	RELN
ENSGALG00000034168	WNT5A	ENSGALG00000002298	COL8A2	ENSGALG00000033320		ENSGALG00000026167	PIK3R5	ENSGALG00000054783	NDRG1	ENSGALG00000016464	VSNL1
ENSGALG00000000277	GnRH-I	ENSGALG00000007862	CNTN3	ENSGALG00000041882	KATNAL2	ENSGALG00000041906		ENSGALG00000005061	PPM1E	ENSGALG00000019761
ENSGALG00000039209	WIF1	ENSGALG00000048510		ENSGALG00000032980	DLGAP3	ENSGALG00000015388	PRDM1	ENSGALG00000034392		ENSGALG00000002551	CFAP70
ENSGALG00000016300	TINAG	ENSGALG00000016810	SH3RF3	ENSGALG00000040397	HAUS1	ENSGALG00000048337		ENSGALG00000014944	GCNT4	ENSGALG00000012177	NCKAP5
ENSGALG00000041257	ACVR1C	ENSGALG00000016635		ENSGALG00000042492	PITX2	ENSGALG00000003226	APOBEC2	ENSGALG00000022622	HOXA4	ENSGALG00000041083	ZIC2
ENSGALG00000004306	SYT12	ENSGALG00000029811	BMPER	ENSGALG00000014960		ENSGALG00000033512	CPEB4	ENSGALG00000011740	MGP	ENSGALG00000012377	HNMT
ENSGALG00000031336		ENSGALG00000015110	FAM189A2	ENSGALG00000002009	FANCG	ENSGALG00000038612		ENSGALG00000001933	CORO2A	ENSGALG00000032146	SLC4A5
ENSGALG00000000337	CTXN1	ENSGALG00000011708	MYLK	ENSGALG00000029677	NME8	ENSGALG00000003792	FYB	ENSGALG00000002389		ENSGALG00000020151	NMU
ENSGALG00000043213	CYP26C1	ENSGALG00000037851	KK34	ENSGALG00000010078	GLP1R	ENSGALG00000015374	RBP4	ENSGALG00000013606	FGL1	ENSGALG00000026499	TNFRSF25
ENSGALG00000046904		ENSGALG00000015935	SMYD1	ENSGALG00000051272		ENSGALG00000030032	SLC4A10	ENSGALG00000033428	CA13	ENSGALG00000011277	C12orf74
ENSGALG00000005502	KCNG4	ENSGALG00000030929	STMN4	ENSGALG00000041491	ACKR4	ENSGALG00000046905		ENSGALG00000008153		ENSGALG00000009315	PAPLN
ENSGALG00000051919	BAALC	ENSGALG00000011511	CKB	ENSGALG00000009724	GREM1	ENSGALG00000035725	SP8	ENSGALG00000004653		ENSGALG00000016186	PDE9A
ENSGALG00000033619		ENSGALG00000028685	SEMA5A	ENSGALG00000037777	MSC	ENSGALG00000037138	KCNQ1	ENSGALG00000026361		ENSGALG00000014835	C7
ENSGALG00000026955	DIRAS1	ENSGALG00000009021	ST6GALNAC5	ENSGALG00000015413	STX19	ENSGALG00000035228	SPAG17	ENSGALG00000050239		ENSGALG00000053275
ENSGALG00000044599		ENSGALG00000017274	CD9	ENSGALG00000004936	GLRA4	ENSGALG00000001369		ENSGALG00000053697	TMEM125	ENSGALG00000052239
ENSGALG00000054751		ENSGALG00000033522		ENSGALG00000014776	TBX15	ENSGALG00000023359	BTBD17	ENSGALG00000004083	GRIA1	ENSGALG00000010005	EPAS1
ENSGALG00000039105		ENSGALG00000029416	TRPC6	ENSGALG00000044818		ENSGALG00000031293	SLCO1A2	ENSGALG00000017154	ZC3H12C	ENSGALG00000010145	MDGA1
ENSGALG00000002307	LRIT2	ENSGALG00000012292	BANK1	ENSGALG00000015925	CGAS	ENSGALG00000014847	MYOM1	ENSGALG00000001437	NTM	ENSGALG00000042022	GSG1L2
ENSGALG00000044491		ENSGALG00000001569	RHOC	ENSGALG00000050811	SP7	ENSGALG00000041800	GLP2R	ENSGALG00000003770	ANXA2	ENSGALG00000002314	CDHR1
ENSGALG00000011113	SGIP1	ENSGALG00000050946		ENSGALG00000012421	ARHGAP15	ENSGALG00000053013		ENSGALG00000001764		ENSGALG00000052499
ENSGALG00000003302	SLC38A8	ENSGALG00000007526		ENSGALG00000016127		ENSGALG00000031449	KCNV1	ENSGALG00000006508	FGF13	ENSGALG00000001490	KCNJ13
ENSGALG00000040648	RGS11	ENSGALG00000003160	CERS1	ENSGALG00000016473	OSR1	ENSGALG00000008032		ENSGALG00000036189	ANGPT2	ENSGALG00000050884
ENSGALG00000050177		ENSGALG00000031262		ENSGALG00000002289	CHAT	ENSGALG00000038075		ENSGALG00000036883	MET	ENSGALG00000015322	IMPG2
ENSGALG00000040220	TWIST3	ENSGALG00000052394		ENSGALG00000051645	CDC6	ENSGALG00000011894	CYP2D6	ENSGALG00000053860		ENSGALG00000007740
ENSGALG00000003529	SYNC	ENSGALG00000046412		ENSGALG00000003688	NUP155	ENSGALG00000005778		ENSGALG00000010225		ENSGALG00000004044	CSRP3
ENSGALG00000051140		ENSGALG00000011219	GCGR	ENSGALG00000040582	LMX1B	ENSGALG00000004365		ENSGALG00000014984	F2RL1	ENSGALG00000027036	PKIB
ENSGALG00000052783		ENSGALG00000049507		ENSGALG00000002775	FA2H	ENSGALG00000030855		ENSGALG00000037387	CLSTN2	ENSGALG00000037332	IGFBP7
ENSGALG00000051780		ENSGALG00000007886		ENSGALG00000049280		ENSGALG00000007441	MAP6	ENSGALG00000014603	C1S	ENSGALG00000011687
ENSGALG00000016565	CHRNA2	ENSGALG00000031917	ANKIB1	ENSGALG00000002692		ENSGALG00000028018	RAB38	ENSGALG00000028602	HMP19	ENSGALG00000039145	CA8
ENSGALG00000039497	TFAP2E	ENSGALG00000013091	EPS8	ENSGALG00000049569		ENSGALG00000032974	ADAMTS2	ENSGALG00000012155	EGF	ENSGALG00000002678
ENSGALG00000051352		ENSGALG00000053084		ENSGALG00000030687	LGI3	ENSGALG00000007426	MKX	ENSGALG00000005259	VIPR1	ENSGALG00000035494
ENSGALG00000042086		ENSGALG00000008638	MMR1L3	ENSGALG00000010748	EXO1	ENSGALG00000054431		ENSGALG00000006775	TGM2	ENSGALG00000052526
ENSGALG00000044569		ENSGALG00000015089	GAP43	ENSGALG00000042726	TRMT9B	ENSGALG00000005435		ENSGALG00000022909	PTPN3	ENSGALG00000002556	NGF
ENSGALG00000039385		ENSGALG00000006627	UPB1	ENSGALG00000006864		ENSGALG00000024428	C18H17ORF67	ENSGALG00000001122	CALN1	ENSGALG00000048475
ENSGALG00000031754	KCNG2	ENSGALG00000006677	P4HA2	ENSGALG00000050665		ENSGALG00000042411	GASK1B	ENSGALG00000013616	OPRM1	ENSGALG00000052729
ENSGALG00000012200	GCH1	ENSGALG00000006045	SH3GL3	ENSGALG00000050084		ENSGALG00000008996	ANKEF1	ENSGALG00000016791	SLC9A2	ENSGALG00000050765
ENSGALG00000050326		ENSGALG00000012111	TMEM37	ENSGALG00000038799		ENSGALG00000007748	SLC16A2	ENSGALG00000017044	TRPC4	ENSGALG00000052897
ENSGALG00000042551		ENSGALG00000007781	GAL3ST1	ENSGALG00000027785	CCBE1	ENSGALG00000021304	RANBP3L	ENSGALG00000009523	CNTN1	ENSGALG00000032736	MGLL
ENSGALG00000011003	SLC35F3	ENSGALG00000038162	FAM26E	ENSGALG00000025627		ENSGALG00000026311	C12orf75	ENSGALG00000030350		ENSGALG00000008253	TBX5
ENSGALG00000015389	TMPRSS7	ENSGALG00000052467		ENSGALG00000010719	NEIL3	ENSGALG00000047280	CLDN20	ENSGALG00000049422	ATF3	ENSGALG00000042570
ENSGALG00000043240	ARPP21	ENSGALG00000008908	NEUROD1	ENSGALG00000012823	TRIM24	ENSGALG00000029931		ENSGALG00000004526	TNR	ENSGALG00000010853	C8B
ENSGALG00000003539	KIAA1522	ENSGALG00000046924		ENSGALG00000008308	BHLHE40	ENSGALG00000043190		ENSGALG00000015497	VGLL3	ENSGALG00000008602	SLC39A12
ENSGALG00000054235		ENSGALG00000044155	TMEM140	ENSGALG00000012481	TNFAIP6	ENSGALG00000025804	CLCN2	ENSGALG00000034478	CCL4	ENSGALG00000007160
ENSGALG00000005503	WFDC1	ENSGALG00000036780		ENSGALG00000039817	NOG2	ENSGALG00000012908	SLC13A4	ENSGALG00000033885	RAP1GAP2	ENSGALG00000049667	TAFA1
ENSGALG00000017831	SNORD36	ENSGALG00000002739	INPP5K	ENSGALG00000028236	PRRX2	ENSGALG00000009606		ENSGALG00000021126	SLC2A11L1	ENSGALG00000028673	MARCH3
ENSGALG00000050908		ENSGALG00000035584	COL3A1	ENSGALG00000010490	DPYSL4	ENSGALG00000004346	P2RY4	ENSGALG00000012362	THSD7B	ENSGALG00000041296
ENSGALG00000055023		ENSGALG00000013980	SLC2A12	ENSGALG00000034196	WNT2B	ENSGALG00000000653	CNTN2	ENSGALG00000012044	ANK2	ENSGALG00000012685	KDM1B
ENSGALG00000026179	FAM163B	ENSGALG00000015080	SLC24A2	ENSGALG00000026214	LRTM2	ENSGALG00000039553	SULF1	ENSGALG00000050843		ENSGALG00000001620
ENSGALG00000003904	MLPH	ENSGALG00000049430		ENSGALG00000002675	SCUBE3	ENSGALG00000016899	DCT	ENSGALG00000017046	POSTN	ENSGALG00000005195	OSBPL2
ENSGALG00000025735	PDE6H	ENSGALG00000007007		ENSGALG00000037713	FNDC10	ENSGALG00000041233		ENSGALG00000026948	ADD2	ENSGALG00000026431	SEZ6
ENSGALG00000048231		ENSGALG00000015425	LPL	ENSGALG00000041103	SLC18A3	ENSGALG00000028415		ENSGALG00000006258	SPOCK1	ENSGALG00000038372	PRDM8
ENSGALG00000034438	GNB3	ENSGALG00000037901	EFEMP1	ENSGALG00000054233		ENSGALG00000030908		ENSGALG00000020679	PLEKHS1	ENSGALG00000006519	KIAA1024
ENSGALG00000044478		ENSGALG00000005062	FOXN4	ENSGALG00000042782		ENSGALG00000041372		ENSGALG00000003433	DPEP2	ENSGALG00000004758	KCNB1
ENSGALG00000015618	ATP6AP1L	ENSGALG00000000639	LRRN2	ENSGALG00000037374		ENSGALG00000052307	RPP25	ENSGALG00000016774	NPAS2	ENSGALG00000041634	ACTG2
ENSGALG00000040527		ENSGALG00000002532	GJA4	ENSGALG00000023640	RSPO4	ENSGALG00000008181	MADD	ENSGALG00000011406	NTN4	ENSGALG00000007647	MYO3A
ENSGALG00000012095		ENSGALG00000043015	FOXS1	ENSGALG00000050772		ENSGALG00000033068	TLR21	ENSGALG00000003747		ENSGALG00000047671
ENSGALG00000035058	CAMKV	ENSGALG00000003261	PTRF	ENSGALG00000050230		ENSGALG00000009723	FMN1	ENSGALG00000015728	MUSK	ENSGALG00000033286	ARSJ
ENSGALG00000038775	SPON1	ENSGALG00000018942	NRGN	ENSGALG00000035901	GDF6	ENSGALG00000002473	GPR157	ENSGALG00000021589		ENSGALG00000011835	FGF2
ENSGALG00000052640		ENSGALG00000040249	BHLHE22	ENSGALG00000009971	CDC20	ENSGALG00000007732	RTN4R	ENSGALG00000026152		ENSGALG00000010258	LTBP2
ENSGALG00000002988		ENSGALG00000029485		ENSGALG00000009032	PIF1	ENSGALG00000052111		ENSGALG00000039659		ENSGALG00000007980	KCNG1
ENSGALG00000014958	ANKDD1B	ENSGALG00000011314	LRRC3B	ENSGALG00000003660	FANCF	ENSGALG00000006666	BPIFB2	ENSGALG00000039652		ENSGALG00000007217	BEST1
ENSGALG00000044506		ENSGALG00000043026		ENSGALG00000026757	DHFR	ENSGALG00000029583	PLBD1	ENSGALG00000039447	KRT23	ENSGALG00000003106	TOX2
ENSGALG00000001900	PHF24	ENSGALG00000027885	C4orf19	ENSGALG00000007515	SFRP5	ENSGALG00000011717		ENSGALG00000020359	SIX6	ENSGALG00000016499
ENSGALG00000016698	SHOX	ENSGALG00000000585	MYL4	ENSGALG00000000632	CHTF8	ENSGALG00000051658		ENSGALG00000017652	TTC9	ENSGALG00000000364	STC1
ENSGALG00000049698		ENSGALG00000047357		ENSGALG00000037735	CenpA	ENSGALG00000007681	HTR2B	ENSGALG00000015795	ADAMTS5	ENSGALG00000027633	RASSF9
ENSGALG00000050556		ENSGALG00000030353	SOX1	ENSGALG00000002908	TRAIP	ENSGALG00000001167	KCNJ1	ENSGALG00000012006	RTN1	ENSGALG00000026163	TNFSF11
ENSGALG00000034982	CYP11A1	ENSGALG00000053241		ENSGALG00000025687		ENSGALG00000055026		ENSGALG00000046863		ENSGALG00000040035	ADRB2
ENSGALG00000048647		ENSGALG00000006306	UROC1	ENSGALG00000002312	TMEM132E	ENSGALG00000005103	GDPD1	ENSGALG00000039080	CD44	ENSGALG00000037576	VSX1
ENSGALG00000001449	STRA6	ENSGALG00000039474	ID4	ENSGALG00000002599	ARHGEF39	ENSGALG00000000920	CGN	ENSGALG00000010598	KCNK10	ENSGALG00000006834	CPB1
ENSGALG00000009499	NPY5R	ENSGALG00000030420	ECEL1	ENSGALG00000000504	ETV7	ENSGALG00000041684	FBXO30	ENSGALG00000050226		ENSGALG00000006421	SLC16A12
ENSGALG00000002900	NOTUM	ENSGALG00000039698	DRD1	ENSGALG00000032584	ALX4	ENSGALG00000012612	FBP2	ENSGALG00000009012	ZNF385B	ENSGALG00000019553	SERPINB10B
ENSGALG00000046160		ENSGALG00000005209	AQP1	ENSGALG00000016438	MELK	ENSGALG00000006453	TF	ENSGALG00000016926	KLF12	ENSGALG00000005467	HSD17B2
ENSGALG00000020975	TMEM233	ENSGALG00000034751	TRPA1	ENSGALG00000050024		ENSGALG00000006388	IL16	ENSGALG00000034965	DIP2B	ENSGALG00000011671	SLC15A2
ENSGALG00000008317	SDSL	ENSGALG00000002708	LINGO1	ENSGALG00000036075		ENSGALG00000008326		ENSGALG00000054877		ENSGALG00000051676	INA
ENSGALG00000038087	CACNG3	ENSGALG00000028222		ENSGALG00000015691	SMC2	ENSGALG00000015018	CASQ2	ENSGALG00000051347		ENSGALG00000003759	RORA
ENSGALG00000054901		ENSGALG00000032789	TBX18	ENSGALG00000040392	ALC	ENSGALG00000006676	RLBP1	ENSGALG00000013205	ETNK1	ENSGALG00000007193
ENSGALG00000002766	MLKL	ENSGALG00000017332	KLHL35	ENSGALG00000045238		ENSGALG00000026808	TMEM72	ENSGALG00000007701	B3GNT7	ENSGALG00000051709
ENSGALG00000012505	LRFN5	ENSGALG00000008722	MCOLN2	ENSGALG00000033063	GINS2	ENSGALG00000005725	CSF1R	ENSGALG00000041014		ENSGALG00000012076	TIFA
ENSGALG00000005323	DIRAS2	ENSGALG00000000209	PRNP	ENSGALG00000045815		ENSGALG00000010448	LTBP1	ENSGALG00000009341	CRAMP1	ENSGALG00000010764	FBXO8
ENSGALG00000054080	RIPPLY3	ENSGALG00000043448	ABLIM2	ENSGALG00000009302	EMX2	ENSGALG00000003582	SLC1A3	ENSGALG00000008121	CYP17A1	ENSGALG00000019663	ACBD7
ENSGALG00000051449		ENSGALG00000027483	GLRX	ENSGALG00000040463	CABP7	ENSGALG00000026584		ENSGALG00000004594	CD74	ENSGALG00000004209	ELFN1
ENSGALG00000027747	TROJANZ	ENSGALG00000052774		ENSGALG00000036022	LIN28A	ENSGALG00000008669	CD28	ENSGALG00000037682	CCSER2	ENSGALG00000005147	AMY1A
ENSGALG00000037029		ENSGALG00000016981	SPERT	ENSGALG00000005981	GDF2	ENSGALG00000004525	TSPAN10	ENSGALG00000034971	SLC45A4	ENSGALG00000050002	COLEC11
ENSGALG00000006041	BNC1	ENSGALG00000050198		ENSGALG00000002701	DNAJC9	ENSGALG00000052075		ENSGALG00000050993		ENSGALG00000010875	ITGB8
ENSGALG00000014501	FGFBP2	ENSGALG00000013112	RERGL	ENSGALG00000054058		ENSGALG00000001603	NARF	ENSGALG00000033376	APOH	ENSGALG00000019276
ENSGALG00000034621	KCNIP4	ENSGALG00000020049	KCNK16	ENSGALG00000054582		ENSGALG00000016324	GSTA4	ENSGALG00000008160	CNNM2	ENSGALG00000003863	P2RX7
ENSGALG00000046823	SNX22	ENSGALG00000000806	LINGO3	ENSGALG00000040794	CCNE2	ENSGALG00000025817	NHLH1	ENSGALG00000036069	TCIRG1	ENSGALG00000000667	EDN2
ENSGALG00000039826	CNGA3	ENSGALG00000009415	SMOC1	ENSGALG00000008901	PTGFR	ENSGALG00000033591		ENSGALG00000040957	AGO2	ENSGALG00000016199	CRYAA
ENSGALG00000035579		ENSGALG00000008881	RGS3	ENSGALG00000039322	DDR2	ENSGALG00000011537	PDE10A	ENSGALG00000016556		ENSGALG00000005442	PALMD
ENSGALG00000032854	ACP5	ENSGALG00000007948	LRRC4C	ENSGALG00000001857	C1QTNF12	ENSGALG00000010468		ENSGALG00000012072		ENSGALG00000015517	KLHL32
ENSGALG00000044406		ENSGALG00000016224	MAOA	ENSGALG00000043172	CLVS1	ENSGALG00000052162	PPM1L	ENSGALG00000025780	ITPRIP	ENSGALG00000009078	GALNT14
ENSGALG00000051754	KRT17	ENSGALG00000005632	MRVI1	ENSGALG00000047143		ENSGALG00000010924	NFIA	ENSGALG00000007319	BICDL1	ENSGALG00000048312
ENSGALG00000051460		ENSGALG00000001373	TRAF3IP3	ENSGALG00000008349	LMCD1	ENSGALG00000040720	GRID2IP	ENSGALG00000049577	SHISAL2A	ENSGALG00000016584	EGFL6
ENSGALG00000050440	APOF	ENSGALG00000012542	RASD2	ENSGALG00000026716	CELF5	ENSGALG00000002350		ENSGALG00000032161	SCUBE2	ENSGALG00000032683	ADTRP
ENSGALG00000054601		ENSGALG00000008998	FAM179A	ENSGALG00000046425		ENSGALG00000008888	IL1RAPL2	ENSGALG00000015083	DENND4C	ENSGALG00000029746	NT5DC3
ENSGALG00000005247		ENSGALG00000028759	LYPD6B	ENSGALG00000047488		ENSGALG00000054745		ENSGALG00000052457		ENSGALG00000038789	CLIC3
ENSGALG00000011902	TAGLN	ENSGALG00000019261	ARHGAP8	ENSGALG00000032856	GFRA2	ENSGALG00000041878	AQP5	ENSGALG00000015828	BACH1	ENSGALG00000051274	B3GALT2
ENSGALG00000046976		ENSGALG00000033535	RGS16	ENSGALG00000031423	DMRTA2	ENSGALG00000047448	PCSK9	ENSGALG00000015669	PTBP3	ENSGALG00000007311	CLDN2
ENSGALG00000045305		ENSGALG00000035916	SHANK2	ENSGALG00000001252	CREB3L3	ENSGALG00000029432		ENSGALG00000031305	FAM13C	ENSGALG00000004096	CHRNA7
ENSGALG00000051829		ENSGALG00000015441	CD247	ENSGALG00000012623	CFC1	ENSGALG00000052580		ENSGALG00000049234		ENSGALG00000044391	RBM11
ENSGALG00000051334		ENSGALG00000051083		ENSGALG00000033634	TDRD5	ENSGALG00000008905	HABP2	ENSGALG00000030719	CLMN	ENSGALG00000048241
ENSGALG00000045029		ENSGALG00000051085		ENSGALG00000025541		ENSGALG00000017021	ATP7B	ENSGALG00000049653	KMT2C	ENSGALG00000000703	SLC45A3
ENSGALG00000003838		ENSGALG00000008953	AASS	ENSGALG00000047968		ENSGALG00000014759	STYK1	ENSGALG00000012156	DPP10	ENSGALG00000017398
ENSGALG00000025649		ENSGALG00000008263	CNTN4	ENSGALG00000053871		ENSGALG00000006425	SLC6A6	ENSGALG00000007800	ZDHHC15	ENSGALG00000029966
ENSGALG00000047701	C7orf57	ENSGALG00000015737	NCAM2	ENSGALG00000012544		ENSGALG00000016907	KLHL1	ENSGALG00000013846	ARFGEF3	ENSGALG00000035879	ITGA7
ENSGALG00000053884		ENSGALG00000015271		ENSGALG00000029193		ENSGALG00000015181	GAREM1	ENSGALG00000002504	RO60	ENSGALG00000004064	GPER1
ENSGALG00000014453	FAM46C	ENSGALG00000008006	CAPN6	ENSGALG00000010785	ACOT11	ENSGALG00000050365		ENSGALG00000041978	K123	ENSGALG00000013244	ABCC9
ENSGALG00000049527		ENSGALG00000021869	PODN	ENSGALG00000010674	DCTD	ENSGALG00000010331	MME	ENSGALG00000007337	LPP	ENSGALG00000009920	COCH
ENSGALG00000050853		ENSGALG00000017017	SERPINE3	ENSGALG00000035908		ENSGALG00000016164	ABCG1	ENSGALG00000021020	CGNRH-R	ENSGALG00000036686	PLTP
ENSGALG00000054250		ENSGALG00000009687	KCNK2	ENSGALG00000053986		ENSGALG00000011068	COBLL1	ENSGALG00000051101		ENSGALG00000040269
ENSGALG00000045153	SHISA3	ENSGALG00000006104		ENSGALG00000052295		ENSGALG00000052155		ENSGALG00000042137	ELK4	ENSGALG00000010645	ENPP6
ENSGALG00000003690	KRT14	ENSGALG00000001407	ADAMTS15	ENSGALG00000004037	DNA2	ENSGALG00000008608	FETUB	ENSGALG00000006891	ITIH5	ENSGALG00000013640	MBP
ENSGALG00000027418		ENSGALG00000002790	ABLIM3	ENSGALG00000016502	TP53I3	ENSGALG00000048955		ENSGALG00000034326	TMEM158	ENSGALG00000009024	CLIP4
ENSGALG00000010473	PDZK1IP1	ENSGALG00000054512		ENSGALG00000013193	IRX2	ENSGALG00000012791	TBXAS1	ENSGALG00000046461	LRRC15	ENSGALG00000045427	UPP2
ENSGALG00000033365	ALDH1A3	ENSGALG00000015253	COL8A1	ENSGALG00000010384	CLRN1	ENSGALG00000046226	SCARB1	ENSGALG00000006502	PCGF5	ENSGALG00000051325
ENSGALG00000047686		ENSGALG00000014228	SMC1B	ENSGALG00000013948	RASL11B	ENSGALG00000047825		ENSGALG00000003126	ERBB4	ENSGALG00000013615	MTUS1
ENSGALG00000047653		ENSGALG00000015630	EDIL3	ENSGALG00000002088	GALR2	ENSGALG00000005251	CMTM4	ENSGALG00000026188	TMEM8A	ENSGALG00000030251	ADCY8
ENSGALG00000012419		ENSGALG00000013598	SCGN	ENSGALG00000026321		ENSGALG00000012748	ELOVL2	ENSGALG00000000720		ENSGALG00000005102	CDH4
ENSGALG00000014673	RFESD	ENSGALG00000032534		ENSGALG00000043052	CD1B	ENSGALG00000002016	PRKCD	ENSGALG00000013795	HIVEP2	ENSGALG00000015433	ABCA1
ENSGALG00000039978	SLC4A1	ENSGALG00000001633	DUSP26	ENSGALG00000007508	HPSE2	ENSGALG00000009265	KCNK18	ENSGALG00000042766	TRAPPC9	ENSGALG00000030886	PTGDS
ENSGALG00000044480	IL13RA1	ENSGALG00000009512	TFPI2	ENSGALG00000003881	ERCC6L	ENSGALG00000006097	PLXNA1	ENSGALG00000052643	C15orf48	ENSGALG00000002888	CASZ1
ENSGALG00000001028		ENSGALG00000008615		ENSGALG00000050537		ENSGALG00000007149	CYTH3	ENSGALG00000011225	SLC25A47	ENSGALG00000038512	AGTR1
ENSGALG00000029521		ENSGALG00000051457		ENSGALG00000027707	ESM1	ENSGALG00000010722		ENSGALG00000003131	DGKE	ENSGALG00000008439	CD36
ENSGALG00000031597	HBAD	ENSGALG00000029002		ENSGALG00000003914	CALR3	ENSGALG00000009856	GNS	ENSGALG00000016400	RSAD2	ENSGALG00000044293
ENSGALG00000011970	CHADL	ENSGALG00000011663	FNDC1	ENSGALG00000052512	NPS	ENSGALG00000007278	GRIN2A	ENSGALG00000046593		ENSGALG00000039690	STMN2
ENSGALG00000050240	TBX21	ENSGALG00000016292		ENSGALG00000033083	ATOH8	ENSGALG00000038328	ANKRD33B	ENSGALG00000009674	CLCN3	ENSGALG00000027571
ENSGALG00000039022	PDE1B	ENSGALG00000054209		ENSGALG00000029401	SIX1	ENSGALG00000005978	RBP3	ENSGALG00000005855	CA5B	ENSGALG00000002549	RGS1
ENSGALG00000016086	EGR4	ENSGALG00000040114	PTPRZ1	ENSGALG00000005076		ENSGALG00000050110		ENSGALG00000013102	COBL	ENSGALG00000010820	CHGA
ENSGALG00000038225	SEMA3E	ENSGALG00000004248	TACR2	ENSGALG00000007191	TK1	ENSGALG00000009652	USH2A	ENSGALG00000014659	C1R	ENSGALG00000004966	NYAP2
ENSGALG00000033908	SLC10A4	ENSGALG00000039452	GJA5	ENSGALG00000048209		ENSGALG00000007994	PARD6B	ENSGALG00000051937		ENSGALG00000010935	PTPRQ
ENSGALG00000034855	HK2	ENSGALG00000054048		ENSGALG00000015015	CYTL1	ENSGALG00000013056	TUBA8	ENSGALG00000002759	PEAK1	ENSGALG00000019835	TRIM27.2
ENSGALG00000031164	WFDC2	ENSGALG00000003349	PLEKHA2	ENSGALG00000008538	GINS1	ENSGALG00000054865		ENSGALG00000025950	PRKCA	ENSGALG00000011889
ENSGALG00000005599		ENSGALG00000006520	MYH11	ENSGALG00000004508	EYA2	ENSGALG00000006034	PITPNM3	ENSGALG00000032361	STXBP5L	ENSGALG00000001442	OPCML
ENSGALG00000017136	GJB6	ENSGALG00000012522	PVALB	ENSGALG00000017493		ENSGALG00000007993	DCX	ENSGALG00000041362	SECISBP2L	ENSGALG00000014858	ADCYAP1
		ENSGALG00000008747	ITGA8	ENSGALG00000050838		ENSGALG00000050492		ENSGALG00000012018	UGT8	ENSGALG00000026572	RGS5
		ENSGALG00000008072	CHRDL1	ENSGALG00000052159		ENSGALG00000017197	CNTN5	ENSGALG00000039498	PPP3CA	ENSGALG00000023120	SULT1B1
		ENSGALG00000037896		ENSGALG00000055108		ENSGALG00000048523		ENSGALG00000002142	DGKQ	ENSGALG00000006572	TNNT3
		ENSGALG00000005721	DGKG	ENSGALG00000004498	SLC2A10	ENSGALG00000012593	SLC28A3	ENSGALG00000014903	ITGA2	ENSGALG00000047838
		ENSGALG00000017062	NBEA	ENSGALG00000038260	PTCD2	ENSGALG00000054363		ENSGALG00000013723	OASL	ENSGALG00000037349
		ENSGALG00000015056	LAMA3	ENSGALG00000016945	LECT1	ENSGALG00000054941		ENSGALG00000007963	NFATC2	ENSGALG00000013072	AKR1B10
		ENSGALG00000011182	DLL1	ENSGALG00000052635		ENSGALG00000029072	NTN3	ENSGALG00000036836	SOSTDC1	ENSGALG00000002455	LRRTM2
		ENSGALG00000011274	DCN	ENSGALG00000038649	DONSON	ENSGALG00000039935	PDE1C	ENSGALG00000050369		ENSGALG00000054766	ITGA2B
		ENSGALG00000007771	FAM210B	ENSGALG00000049341		ENSGALG00000027665	SYNGR1	ENSGALG00000002395		ENSGALG00000029168
		ENSGALG00000005430	ALS2CL	ENSGALG00000024049	RAB33A	ENSGALG00000010554		ENSGALG00000048496		ENSGALG00000003114	NOG
		ENSGALG00000055082		ENSGALG00000054813		ENSGALG00000017208	AMOTL1	ENSGALG00000045085	IFIT5	ENSGALG00000050021
		ENSGALG00000042257	MYH1F	ENSGALG00000054381	SNORD14	ENSGALG00000010822	SPATA4	ENSGALG00000014681	PCSK1	ENSGALG00000015544	ALDOB
		ENSGALG00000052760	ATOH7	ENSGALG00000054415		ENSGALG00000002165	UNC13B	ENSGALG00000014428	TAPBPL	ENSGALG00000038084	GNAT2
		ENSGALG00000049525		ENSGALG00000039032	FJX1	ENSGALG00000052288		ENSGALG00000037773	ST3GAL1	ENSGALG00000052767
		ENSGALG00000030087	ACTL6B	ENSGALG00000014179	SBK1	ENSGALG00000032840		ENSGALG00000052842	ANKRD11	ENSGALG00000050189
		ENSGALG00000047441	TRARG1	ENSGALG00000051082		ENSGALG00000052327		ENSGALG00000036017	NCOA2	ENSGALG00000005257
		ENSGALG00000030968		ENSGALG00000038405	CASR	ENSGALG00000013771	KIAA1211	ENSGALG00000013993	VNN1	ENSGALG00000043829
		ENSGALG00000012429	BMP4	ENSGALG00000005961	DGUOK	ENSGALG00000001512	KCND3	ENSGALG00000045762		ENSGALG00000002103	TPPP3
		ENSGALG00000013100	GRB10	ENSGALG00000015838	MRAP2	ENSGALG00000031932	AGPAT3	ENSGALG00000012890	DGKI	ENSGALG00000039206	ARID5A
		ENSGALG00000032087	MC5R	ENSGALG00000048077		ENSGALG00000048346		ENSGALG00000007116	CABP1	ENSGALG00000002479	MAT1A
		ENSGALG00000043372	RUNX3	ENSGALG00000021766		ENSGALG00000009219	C3H1orf95	ENSGALG00000005415	TEAD1	ENSGALG00000035230	CSMD1
		ENSGALG00000000818		ENSGALG00000013090	LOXL4	ENSGALG00000009468		ENSGALG00000005470	PLPPR5	ENSGALG00000035561	CPNE3
		ENSGALG00000027874	CHAC1	ENSGALG00000013634	LRRC2	ENSGALG00000015336	CHRNA8	ENSGALG00000012994	ERC1	ENSGALG00000011244	DLK1
		ENSGALG00000032453	FABP9	ENSGALG00000046322		ENSGALG00000045173		ENSGALG00000016022	RUNX1	ENSGALG00000039239	SERPIND1
		ENSGALG00000047823		ENSGALG00000052492		ENSGALG00000054360		ENSGALG00000013468	TLR3	ENSGALG00000017272	VWF
		ENSGALG00000000317	NEFM	ENSGALG00000047053		ENSGALG00000003733	LIFR	ENSGALG00000042851	PPARGC1A	ENSGALG00000049081
		ENSGALG00000048226		ENSGALG00000039011	DPYS	ENSGALG00000053245		ENSGALG00000012050	TNRC6B	ENSGALG00000050891
		ENSGALG00000023847		ENSGALG00000042177	GPR182	ENSGALG00000010230	TESK2	ENSGALG00000029819	SCG2	ENSGALG00000026258	MAF
		ENSGALG00000053125		ENSGALG00000052016	ADRA2B	ENSGALG00000047104		ENSGALG00000004859	ZNFX1	ENSGALG00000031590	B3GAT2
		ENSGALG00000052867	CABP4	ENSGALG00000004261	AQP9	ENSGALG00000008427	GNAT3	ENSGALG00000030007		ENSGALG00000001527	VWA1
		ENSGALG00000027323	MYH1D	ENSGALG00000011252		ENSGALG00000017462	FNIP1	ENSGALG00000034025	ASIC1	ENSGALG00000011405	SLC4A7
		ENSGALG00000043287	CAV1	ENSGALG00000050414		ENSGALG00000035094	CDH17	ENSGALG00000014236	ATP8A1	ENSGALG00000014466	PIANP
		ENSGALG00000033461		ENSGALG00000033695	CYP26A1	ENSGALG00000008947	PAK5	ENSGALG00000000616	ELF3	ENSGALG00000042679	RETREG1
		ENSGALG00000053105	RAP1GAP	ENSGALG00000015712	SLBP	ENSGALG00000051701		ENSGALG00000046779		ENSGALG00000005822	KCNQ2
		ENSGALG00000006361	NEU4	ENSGALG00000027147		ENSGALG00000051845		ENSGALG00000048091		ENSGALG00000008425	MAP1A
		ENSGALG00000023882	MALL	ENSGALG00000043089	VWCE	ENSGALG00000028041		ENSGALG00000004597	ZBTB37	ENSGALG00000017075	FRY
		ENSGALG00000045920	HSD17B3	ENSGALG00000034458	S100A1	ENSGALG00000035799	SHISA9	ENSGALG00000001111		ENSGALG00000004087	THSD4
		ENSGALG00000051564		ENSGALG00000054650		ENSGALG00000014726	RAB3C	ENSGALG00000031503	LRP6	ENSGALG00000007412	MPZL2
		ENSGALG00000041042	GABRG3	ENSGALG00000017790	5S_rRNA	ENSGALG00000002028	GPRC5B	ENSGALG00000005042	IQSEC1	ENSGALG00000012472	IL2RB
		ENSGALG00000038740	AMY2A	ENSGALG00000053882		ENSGALG00000010826	PRKAA2	ENSGALG00000046093		ENSGALG00000015297
		ENSGALG00000051380		ENSGALG00000011967	MAD2L1	ENSGALG00000001698	GABRA1	ENSGALG00000047328		ENSGALG00000052834
		ENSGALG00000001136		ENSGALG00000023355	TMEM154	ENSGALG00000041644	ATP11A	ENSGALG00000010139	SSTR1	ENSGALG00000030563
		ENSGALG00000001480	INKA2	ENSGALG00000016676	MCM3	ENSGALG00000016286	CXorf21	ENSGALG00000034311	BTBD7	ENSGALG00000015306	OSTM1
		ENSGALG00000002804	RND2	ENSGALG00000002563	TPM4	ENSGALG00000044567		ENSGALG00000052859		ENSGALG00000014569	PNPLA2
		ENSGALG00000047670		ENSGALG00000016442	RRM2	ENSGALG00000011052	SLC38A11	ENSGALG00000006019	EPHX4	ENSGALG00000009700	PDK4
		ENSGALG00000043460	SOX2	ENSGALG00000033902		ENSGALG00000047519		ENSGALG00000011811	SYNE2	ENSGALG00000010857	DAB1
		ENSGALG00000009705	RYR3	ENSGALG00000004309	GDAP1L1	ENSGALG00000041253	MYRF	ENSGALG00000030789	PGAP1	ENSGALG00000053903
		ENSGALG00000051132		ENSGALG00000014897		ENSGALG00000030689		ENSGALG00000003777	NELL1	ENSGALG00000000521	SPIRE2
		ENSGALG00000031163	ZNRF2	ENSGALG00000033792		ENSGALG00000011618	ADSSL1	ENSGALG00000035932	ZC2HC1A	ENSGALG00000033017	C2orf88
		ENSGALG00000016342	MYOM2	ENSGALG00000035975		ENSGALG00000053286		ENSGALG00000038089	EGFR	ENSGALG00000009861	RD3
		ENSGALG00000048970		ENSGALG00000052592	TMEM82	ENSGALG00000040761	DRD4	ENSGALG00000005004	SAMD8	ENSGALG00000008501	KLF7
		ENSGALG00000011962	NDNF	ENSGALG00000051730		ENSGALG00000010583	VIT	ENSGALG00000016896	ABCC4	ENSGALG00000016001	LZTS3
		ENSGALG00000054544		ENSGALG00000030576		ENSGALG00000011009	SCN2A	ENSGALG00000009004	ZNF804B	ENSGALG00000054344
		ENSGALG00000008486	CACNA2D1	ENSGALG00000028142	HACD4	ENSGALG00000012787	BMP6	ENSGALG00000009452	GALNT16	ENSGALG00000019077
		ENSGALG00000014477	CD4	ENSGALG00000041522	CLCF1	ENSGALG00000004435	RAB27A	ENSGALG00000023821	DHX58	ENSGALG00000006689	ABHD2
		ENSGALG00000007796	BCAS1	ENSGALG00000032298		ENSGALG00000040212	FYCO1	ENSGALG00000012730	GFOD1	ENSGALG00000011468	IGFBP5
		ENSGALG00000015001	LAMA4	ENSGALG00000048129	TEX12	ENSGALG00000033186	LRRC58	ENSGALG00000011111	PGBD5	ENSGALG00000037295
		ENSGALG00000008631	AXL	ENSGALG00000006119	SAXO2	ENSGALG00000011040	SCN3A	ENSGALG00000009572	ADAMTS20	ENSGALG00000010048	SUPT7L
		ENSGALG00000003548	BAIAP2L1	ENSGALG00000047028		ENSGALG00000005845	SLC7A5	ENSGALG00000008842	PIKFYVE	ENSGALG00000006819	AGBL1
		ENSGALG00000016968	CCDC122	ENSGALG00000002116	TEN1	ENSGALG00000043662	NDRG4	ENSGALG00000041192	IFIH1	ENSGALG00000047550
		ENSGALG00000033144	COLEC10	ENSGALG00000054255		ENSGALG00000053910		ENSGALG00000036920	SLC22A5	ENSGALG00000048035	GCNT2
		ENSGALG00000023581	UTS2R	ENSGALG00000050541		ENSGALG00000012941		ENSGALG00000054498		ENSGALG00000011139	CCDC85C
		ENSGALG00000015675		ENSGALG00000048583		ENSGALG00000041921	CWH43	ENSGALG00000027255	NRXN3	ENSGALG00000003590
		ENSGALG00000029613		ENSGALG00000014513	CDCA3	ENSGALG00000050481		ENSGALG00000006840		ENSGALG00000041565
		ENSGALG00000025748	FGF9	ENSGALG00000026914	DOK3	ENSGALG00000002008	RNF157	ENSGALG00000023886	ZNF804A	ENSGALG00000047128
		ENSGALG00000010402	HPGDS	ENSGALG00000012775	TFAP2A	ENSGALG00000053896		ENSGALG00000052425	BATF3	ENSGALG00000033675	BAHD1
		ENSGALG00000048675		ENSGALG00000030012	EMILIN3	ENSGALG00000020002	SLC22A3	ENSGALG00000000478	TANC2	ENSGALG00000031341
		ENSGALG00000013149	MOCOS	ENSGALG00000006189	CRYGN	ENSGALG00000020084	CAPN13	ENSGALG00000004663	ARFGEF2	ENSGALG00000036598	SHISAL1
		ENSGALG00000010881	ASB2	ENSGALG00000013626	GMNN	ENSGALG00000016868	NALCN	ENSGALG00000013022	CACNA1C	ENSGALG00000043754	GLUL
		ENSGALG00000029694	SNTA1	ENSGALG00000007014	PYROXD2	ENSGALG00000051048		ENSGALG00000047058		ENSGALG00000010692	LRP8
		ENSGALG00000051022		ENSGALG00000026161		ENSGALG00000016543	NHS	ENSGALG00000007025	CPNE8	ENSGALG00000041662	OPN4-1
		ENSGALG00000007349	RASL12	ENSGALG00000047563		ENSGALG00000035533	ADIPOR2	ENSGALG00000036456	TRIB1	ENSGALG00000001209	TP53INP2
		ENSGALG00000013703	DIPK1C	ENSGALG00000045581		ENSGALG00000041787	PLA2G15	ENSGALG00000015016	SLC22A15	ENSGALG00000030542	SEMA6D
		ENSGALG00000011283		ENSGALG00000007152	FAM3D	ENSGALG00000013057		ENSGALG00000013803	ADGRG6	ENSGALG00000052223	YPEL1
		ENSGALG00000023920	PHYKPL	ENSGALG00000023338	CBX2	ENSGALG00000001534	TMEM88B	ENSGALG00000038265	CREB5	ENSGALG00000047216
		ENSGALG00000016443	HPCAL1	ENSGALG00000028308	TNS4	ENSGALG00000005401	WNT9A	ENSGALG00000013861	TNFAIP3	ENSGALG00000053402
		ENSGALG00000001740	MGAT5B	ENSGALG00000011299	KIF25	ENSGALG00000005263	SOX8	ENSGALG00000031700	TRPS1	ENSGALG00000005589	SYNGR3
		ENSGALG00000048210		ENSGALG00000023396	ASPHD2	ENSGALG00000006473	PLXNA4	ENSGALG00000049379		ENSGALG00000048534
		ENSGALG00000007646		ENSGALG00000017128	SKA3	ENSGALG00000053028		ENSGALG00000016205	PDXK	ENSGALG00000041563	UNC80
		ENSGALG00000041918	CPA6	ENSGALG00000009033	FAM183A	ENSGALG00000011447	GADL1	ENSGALG00000014908	FST	ENSGALG00000054596
		ENSGALG00000019211	MAEL	ENSGALG00000011551	JCHAIN	ENSGALG00000034772		ENSGALG00000009966	FRS2	ENSGALG00000055058
		ENSGALG00000053663		ENSGALG00000034661	ID1	ENSGALG00000043694	RAPGEF4	ENSGALG00000015025	VANGL1	ENSGALG00000053922
		ENSGALG00000054821	NAALAD2	ENSGALG00000005634	CRYBA4	ENSGALG00000030944	PAX3	ENSGALG00000001883	ST6GALNAC2	ENSGALG00000017120	SACS
		ENSGALG00000044272		ENSGALG00000049537	gga-mir-363	ENSGALG00000013775	CDH19	ENSGALG00000011076	SYNE3	ENSGALG00000035602	ZNF536
		ENSGALG00000047567		ENSGALG00000001181	KCNJ5	ENSGALG00000003886	SGCD	ENSGALG00000016350	ARHGEF10	ENSGALG00000007358	CILP
		ENSGALG00000009686	PPP1R9A	ENSGALG00000021884		ENSGALG00000043219	HOXB3	ENSGALG00000037791	FRMD4B	ENSGALG00000040120
		ENSGALG00000016684	RHAG	ENSGALG00000041625	LSM5	ENSGALG00000031869		ENSGALG00000009304	RAB11FIP2	ENSGALG00000010718
		ENSGALG00000014884	ISL1	ENSGALG00000017838	SNORA62	ENSGALG00000007080		ENSGALG00000002944	CPS1	ENSGALG00000054167
		ENSGALG00000011446	TNFAIP2	ENSGALG00000034424	PPP1R42	ENSGALG00000029331		ENSGALG00000002854	PDZD2	ENSGALG00000002403	ULK1
		ENSGALG00000002637	RBP7	ENSGALG00000052931		ENSGALG00000004246	SLC6A4	ENSGALG00000048800		ENSGALG00000028186	RERG
		ENSGALG00000015347	ZPLD1	ENSGALG00000047494		ENSGALG00000039583	MITF	ENSGALG00000008318	SLK	ENSGALG00000015605	BACH2
		ENSGALG00000031425	PMP22	ENSGALG00000054143		ENSGALG00000015554	SORCS2	ENSGALG00000009063		ENSGALG00000044889	FYB2
		ENSGALG00000044849		ENSGALG00000043799	DSCC1	ENSGALG00000016491	APOB	ENSGALG00000012075	DTX3L	ENSGALG00000007077	CPT1A
		ENSGALG00000000476	LRRTM4	ENSGALG00000017405	NPR3	ENSGALG00000055091		ENSGALG00000012932	FGD4	ENSGALG00000007078	ENTPD1
		ENSGALG00000016551	AP1S2	ENSGALG00000028682	CBLN2	ENSGALG00000053671		ENSGALG00000052725		ENSGALG00000052649	HIST1H2B5
		ENSGALG00000007419	MASP1	ENSGALG00000054528		ENSGALG00000005350		ENSGALG00000001661	SLC22A7	ENSGALG00000050260
		ENSGALG00000027002		ENSGALG00000011270	KERA	ENSGALG00000012595	AGTPBP1	ENSGALG00000025199	gga-mir-1555	ENSGALG00000026005	DIO2
		ENSGALG00000006911	TMC5	ENSGALG00000053416		ENSGALG00000036001	SMAD2Z	ENSGALG00000040832	CFD	ENSGALG00000003657	UNC119
		ENSGALG00000003473	SFRP1	ENSGALG00000041524		ENSGALG00000015144	ZFAND5	ENSGALG00000010858	LRP2	ENSGALG00000006237	PKN2
		ENSGALG00000015008	ZNF366	ENSGALG00000015754		ENSGALG00000015268	NUDT12	ENSGALG00000003005	CHRNB4	ENSGALG00000006424	JADE2
		ENSGALG00000015150	RORB	ENSGALG00000022536	GPR142	ENSGALG00000045063	LRP2BP	ENSGALG00000003011	TOM1L1	ENSGALG00000049860
		ENSGALG00000037558	MEF2B	ENSGALG00000047287		ENSGALG00000038238		ENSGALG00000011609		ENSGALG00000006912	CPEB3
		ENSGALG00000028063	LOX	ENSGALG00000054793	NCAPH2	ENSGALG00000006833	ITIH2	ENSGALG00000028318	CDKN1A	ENSGALG00000051929
		ENSGALG00000031144	ZIC3	ENSGALG00000010636	PRIMPOL	ENSGALG00000038652		ENSGALG00000044716	KIAA1109	ENSGALG00000011639
		ENSGALG00000040954	GPR37	ENSGALG00000013287	C4orf47	ENSGALG00000034741	ETNPPL	ENSGALG00000015353	BBX	ENSGALG00000051025
		ENSGALG00000016636	ARSH	ENSGALG00000007493	NSDHL	ENSGALG00000053128		ENSGALG00000009372	PHC3	ENSGALG00000013753	DOK6
		ENSGALG00000009395	GLRB	ENSGALG00000012546	MCM5	ENSGALG00000040768	MAL2	ENSGALG00000002242	GALNT9	ENSGALG00000012426	DDHD1
		ENSGALG00000031667		ENSGALG00000030991	IRX1	ENSGALG00000010031	ARHGAP10	ENSGALG00000003567	FNDC5	ENSGALG00000008113	PLCL1
		ENSGALG00000005077	F8	ENSGALG00000012639	MTERF2	ENSGALG00000021777	gga-mir-211	ENSGALG00000012989	NINJ2	ENSGALG00000028283
		ENSGALG00000021399		ENSGALG00000041822	FGF22	ENSGALG00000002615	DEF6	ENSGALG00000014684	ERAP1	ENSGALG00000009520	MARCH1
		ENSGALG00000049832		ENSGALG00000000112	PLP1	ENSGALG00000011812		ENSGALG00000005714	PKD1	ENSGALG00000002132	KCNIP1
		ENSGALG00000016628	NLGN4Y	ENSGALG00000032549	TYW3	ENSGALG00000009308	CNIH3	ENSGALG00000044466		ENSGALG00000050379
		ENSGALG00000037094	POU4F2	ENSGALG00000043381		ENSGALG00000005718	BHLHE23	ENSGALG00000015390	HOOK3	ENSGALG00000001531	FN3K
		ENSGALG00000042664	CBLN1	ENSGALG00000054952		ENSGALG00000011170	WIPF3	ENSGALG00000014124	TEC	ENSGALG00000015136	ILDR1
		ENSGALG00000021171		ENSGALG00000052475		ENSGALG00000051469		ENSGALG00000005215	CACNA1H	ENSGALG00000010843	GPR137B
		ENSGALG00000012944	DENND5B	ENSGALG00000025751	NMRK2	ENSGALG00000012545	CYTIP	ENSGALG00000031987	MYO5A	ENSGALG00000003689	PAPSS2
		ENSGALG00000035946	GUCY1A1	ENSGALG00000014753	CENPK	ENSGALG00000053243		ENSGALG00000001730	DGKD	ENSGALG00000047271
		ENSGALG00000010180	GLIS3	ENSGALG00000023303	SIX2	ENSGALG00000014233	FBLN1	ENSGALG00000039269	RNF213	ENSGALG00000046159	KNG1
		ENSGALG00000009041		ENSGALG00000051491		ENSGALG00000012875	WEE2	ENSGALG00000046504		ENSGALG00000005550	ST6GAL1
		ENSGALG00000007720	AIFM3	ENSGALG00000042418	CHEK1	ENSGALG00000006629	RBP4A	ENSGALG00000001951		ENSGALG00000041236	CBX7
		ENSGALG00000000314	NEFL	ENSGALG00000034288		ENSGALG00000000645		ENSGALG00000006053	SLC2A11	ENSGALG00000023898
		ENSGALG00000013253	INSRR	ENSGALG00000041948		ENSGALG00000027423	SLC26A1	ENSGALG00000030791	DIAPH2	ENSGALG00000050576
		ENSGALG00000013427	SORBS2	ENSGALG00000048373		ENSGALG00000005554	ADIPOQ	ENSGALG00000030904	LRP1	ENSGALG00000054939	RAPH1
		ENSGALG00000007485	TFRC	ENSGALG00000019719	KRT24	ENSGALG00000051008		ENSGALG00000040256	RIMS2	ENSGALG00000004769	PSAP
		ENSGALG00000010311	NAV3	ENSGALG00000017870	SNORD24	ENSGALG00000013083	ZPBP	ENSGALG00000013869	IL20RA	ENSGALG00000009279	SFMBT2
		ENSGALG00000030969	CLEC3B	ENSGALG00000027777	CNN2	ENSGALG00000007636	PCK1	ENSGALG00000011117	AGT	ENSGALG00000005977	BTBD8
		ENSGALG00000053759		ENSGALG00000025692		ENSGALG00000013674	TUSC3	ENSGALG00000004559	DPY19L3	ENSGALG00000009349	SLC7A14
		ENSGALG00000004257	TSPAN15	ENSGALG00000034206		ENSGALG00000049575		ENSGALG00000007667	GPR158	ENSGALG00000000535	ERRFI1
		ENSGALG00000012985	SLC6A13	ENSGALG00000028140	CNTFR	ENSGALG00000011353	TNNI3K	ENSGALG00000049622		ENSGALG00000009134	CTTNBP2
		ENSGALG00000008671	ST8SIA6	ENSGALG00000032971		ENSGALG00000054486	MC1R	ENSGALG00000039177		ENSGALG00000010090	FAM160A1
		ENSGALG00000013154	SLCO1C1	ENSGALG00000055017		ENSGALG00000017237	TYR	ENSGALG00000000141	BLB1	ENSGALG00000012934	BICD1
		ENSGALG00000049978		ENSGALG00000006964	SDR42E2	ENSGALG00000008148	MYBPC3	ENSGALG00000033561	DGKB	ENSGALG00000054273	RASSF8
		ENSGALG00000001141	HES5	ENSGALG00000042871	SLIT1	ENSGALG00000045092	CCDC112	ENSGALG00000038222		ENSGALG00000004078
		ENSGALG00000030858	FRMD5	ENSGALG00000005011		ENSGALG00000004878		ENSGALG00000029020	PLPP4	ENSGALG00000002193	ARHGEF4
		ENSGALG00000005643	LYVE1	ENSGALG00000017840		ENSGALG00000051641		ENSGALG00000007324	TP63	ENSGALG00000000755	ACER3
		ENSGALG00000028115	SFN	ENSGALG00000010413	NGB	ENSGALG00000027295	NUDT2	ENSGALG00000009276	LRAT	ENSGALG00000020143	GABRG1
		ENSGALG00000011859	GBE	ENSGALG00000002570		ENSGALG00000052891		ENSGALG00000022871	HHLA2	ENSGALG00000051259
		ENSGALG00000028174	CAVIN2	ENSGALG00000002577		ENSGALG00000035389		ENSGALG00000029701	INO80D	ENSGALG00000014537	BMF
		ENSGALG00000011200	THBS2	ENSGALG00000047706		ENSGALG00000034265	ZAR1L	ENSGALG00000007038	ASTN2	ENSGALG00000006613	CTSD
		ENSGALG00000015379	TAGLN3	ENSGALG00000016558	VEGFD	ENSGALG00000007706	FGF8	ENSGALG00000010187	SLC1A1	ENSGALG00000012770
		ENSGALG00000054145		ENSGALG00000029449	RFC2	ENSGALG00000044610	CFAP100	ENSGALG00000047857		ENSGALG00000038042	GABRG2
		ENSGALG00000010009	TTC29	ENSGALG00000047570		ENSGALG00000042293		ENSGALG00000009784	PTPN14	ENSGALG00000009602	MYO3B
		ENSGALG00000013528		ENSGALG00000047571		ENSGALG00000002358	CDO1	ENSGALG00000032452	GAS7	ENSGALG00000016448	KCNF1
		ENSGALG00000010974	GSC	ENSGALG00000023099	ZDHHC22	ENSGALG00000007334	ABAT	ENSGALG00000032417		ENSGALG00000005481	ARHGEF3
		ENSGALG00000036806	GDF11	ENSGALG00000001006	TP73	ENSGALG00000005551	DKK3	ENSGALG00000007416	CD3E	ENSGALG00000053079
		ENSGALG00000034306	NEUROD4	ENSGALG00000052388	METRN	ENSGALG00000001944	TBC1D2	ENSGALG00000008663	DDAH1	ENSGALG00000004150	MYO1E
		ENSGALG00000025822	CYP1B1	ENSGALG00000038727		ENSGALG00000003932	SDC4	ENSGALG00000026098	IL8	ENSGALG00000015531
		ENSGALG00000052196		ENSGALG00000008713	BIRC5	ENSGALG00000053543		ENSGALG00000016959	DGKH	ENSGALG00000009796	RPS6KC1
		ENSGALG00000049477		ENSGALG00000030442	FOXC1	ENSGALG00000005938		ENSGALG00000037626	KCNQ3	ENSGALG00000009626	THBS1
		ENSGALG00000030512		ENSGALG00000038313	EFHD2	ENSGALG00000039327	VAV3	ENSGALG00000001895	PANK3	ENSGALG00000003174	RIMS3
		ENSGALG00000008945	NEXN	ENSGALG00000006037	MCM2	ENSGALG00000035945		ENSGALG00000044841		ENSGALG00000010161	DMRT3
		ENSGALG00000007367	WFIKKN2	ENSGALG00000012618	FANCC	ENSGALG00000045747	REEP6	ENSGALG00000007174	TNFSF15	ENSGALG00000037410	HEPH
		ENSGALG00000006137		ENSGALG00000017167	SLC35F2	ENSGALG00000048296		ENSGALG00000003744	ADAM19	ENSGALG00000009007	PCARE
		ENSGALG00000043256		ENSGALG00000010623	ORC1	ENSGALG00000002024	COMT	ENSGALG00000003837	ADCY7	ENSGALG00000030985	MYH7B
		ENSGALG00000003161	GDF3	ENSGALG00000010657		ENSGALG00000002960	HMGCS2	ENSGALG00000037556	SLC1A2	ENSGALG00000045264
		ENSGALG00000011205	SMOC2	ENSGALG00000036373		ENSGALG00000009044		ENSGALG00000010665	FOXN3	ENSGALG00000041202	FBXO32
		ENSGALG00000042647		ENSGALG00000045282		ENSGALG00000030614	ADH1C	ENSGALG00000008653	MGA	ENSGALG00000023083
		ENSGALG00000047695		ENSGALG00000009929	SOST	ENSGALG00000012703	DTNBP1	ENSGALG00000024272	S100A12	ENSGALG00000031450	MYO7A
		ENSGALG00000051848	KIF5A	ENSGALG00000025389		ENSGALG00000053659		ENSGALG00000042001		ENSGALG00000031440	PTPRU
		ENSGALG00000017205	ENDOD1	ENSGALG00000017819	SNORA71	ENSGALG00000007840		ENSGALG00000015446	POU2F1	ENSGALG00000005441	NFIB
		ENSGALG00000012457	SSTR3	ENSGALG00000047102	SAPCD2	ENSGALG00000048001		ENSGALG00000003955	CEP350	ENSGALG00000046204	R3HDML
		ENSGALG00000053410		ENSGALG00000035845	JPH1	ENSGALG00000027269	GUCA2B	ENSGALG00000015032		ENSGALG00000032836
		ENSGALG00000051831		ENSGALG00000045131		ENSGALG00000053632		ENSGALG00000049356		ENSGALG00000001207	PLCH2
		ENSGALG00000008133	AS3MT	ENSGALG00000007079	PAPPA	ENSGALG00000049833		ENSGALG00000003103	MST1R	ENSGALG00000002987	SERPINF2
		ENSGALG00000001863	VTG2	ENSGALG00000009034	ALK	ENSGALG00000015315	TRIM14	ENSGALG00000035842	SLC37A2	ENSGALG00000002878	CREBRF
		ENSGALG00000052112		ENSGALG00000036040		ENSGALG00000049308		ENSGALG00000023709		ENSGALG00000012464	SOUL
		ENSGALG00000028830		ENSGALG00000053933		ENSGALG00000049767		ENSGALG00000029132	gga-mir-6626	ENSGALG00000054944	GULP1
		ENSGALG00000000318	CSRP1	ENSGALG00000031786	BLVRA	ENSGALG00000042810		ENSGALG00000036867	CBX6	ENSGALG00000010673	SLC1A7
		ENSGALG00000027316	CRNN	ENSGALG00000033498		ENSGALG00000043143		ENSGALG00000045511	PARP9	ENSGALG00000017204	SESN3
		ENSGALG00000055140		ENSGALG00000034119		ENSGALG00000009266	FGA	ENSGALG00000022815	AvBD1	ENSGALG00000033369
		ENSGALG00000009429	RXFP1	ENSGALG00000001000	HSPA5	ENSGALG00000051121		ENSGALG00000009645	ESRRG	ENSGALG00000011838	GUCY2C
		ENSGALG00000007596		ENSGALG00000006368	PTPN5	ENSGALG00000031410	ENPEP	ENSGALG00000040180	CEBPD	ENSGALG00000027868	AMER2
		ENSGALG00000039320	ADGRF5	ENSGALG00000012223	ZRANB3	ENSGALG00000044735		ENSGALG00000052545		ENSGALG00000015051	CDK19
		ENSGALG00000011355	WNT10A	ENSGALG00000049848	CNR1	ENSGALG00000007003		ENSGALG00000048869		ENSGALG00000011284	LRRC7
		ENSGALG00000042153	APC2	ENSGALG00000015219		ENSGALG00000017926	7SK	ENSGALG00000048865		ENSGALG00000020392	PRIMA1
		ENSGALG00000013940	LNX1	ENSGALG00000025996		ENSGALG00000028210		ENSGALG00000001341	ZBTB44	ENSGALG00000033653
		ENSGALG00000031112	COL5A2	ENSGALG00000035325	PMAIP1	ENSGALG00000049166		ENSGALG00000007755	NEXMIF	ENSGALG00000002744	PCDH15
		ENSGALG00000009352	DPF3	ENSGALG00000038461	FECH	ENSGALG00000053961		ENSGALG00000008997	STEAP4	ENSGALG00000004573	LRRC8A
		ENSGALG00000002963	PID1	ENSGALG00000026761	LIN28B	ENSGALG00000029862		ENSGALG00000033510	ERBB3	ENSGALG00000032803
		ENSGALG00000030776	METTL7A	ENSGALG00000054256	HAUS3	ENSGALG00000039754		ENSGALG00000030357	ABL2	ENSGALG00000011986	FABP2
		ENSGALG00000005975	ZNF488	ENSGALG00000054532		ENSGALG00000006044	MAB21L4	ENSGALG00000015019		ENSGALG00000007248
		ENSGALG00000006175	DPEP1	ENSGALG00000000378	SLC25A37	ENSGALG00000000151	ADAMTS19	ENSGALG00000030940	BLB2	ENSGALG00000014786	PIK3R1
		ENSGALG00000013155		ENSGALG00000007631	MEGF11	ENSGALG00000004722	ASPN	ENSGALG00000000164	MYBPHL	ENSGALG00000031205	GNGT2
		ENSGALG00000007045	ADGRA1	ENSGALG00000034198	MCM10	ENSGALG00000015084	IGSF11	ENSGALG00000052012		ENSGALG00000012187	MGAT5
		ENSGALG00000006130	STMN3	ENSGALG00000011288	DACT2	ENSGALG00000031301	TULP1	ENSGALG00000011990	USP53	ENSGALG00000007956	PLXDC2
		ENSGALG00000011450		ENSGALG00000025620	SNORA58B	ENSGALG00000052793		ENSGALG00000020656	PRLHR	ENSGALG00000042452	DPP4
		ENSGALG00000002554	TSPAN2	ENSGALG00000051660		ENSGALG00000026598	NXNL2	ENSGALG00000047998		ENSGALG00000028147	CTSK
		ENSGALG00000034973	FZD7	ENSGALG00000016054	KCNJ6			ENSGALG00000005660	NF1	ENSGALG00000038506	NXNL1
		ENSGALG00000031350	KCNE4	ENSGALG00000047170				ENSGALG00000016633	HMBOX1	ENSGALG00000010497	SLC29A4
		ENSGALG00000042159	SLITRK3	ENSGALG00000022720	GJB2			ENSGALG00000011177		ENSGALG00000000808
		ENSGALG00000004916	DRC3	ENSGALG00000009207	TRIM2			ENSGALG00000026360	SOWAHC	ENSGALG00000031689
		ENSGALG00000009870	IL15	ENSGALG00000048665				ENSGALG00000048911		ENSGALG00000049464
		ENSGALG00000000558	SLC1A6	ENSGALG00000023953				ENSGALG00000019361	TAFA2	ENSGALG00000042491
		ENSGALG00000051208		ENSGALG00000036593	FOXC2			ENSGALG00000004074	KCNS1	ENSGALG00000005648
		ENSGALG00000042534	NFATC1	ENSGALG00000049772				ENSGALG00000030147	AFF4	ENSGALG00000030920	APOC3
		ENSGALG00000005204		ENSGALG00000012988	B4GALNT3			ENSGALG00000050631		ENSGALG00000008309
		ENSGALG00000008352	CKMT1B	ENSGALG00000021230	EPB42			ENSGALG00000010744	GALNT7	ENSGALG00000027872	STBD1
		ENSGALG00000016281	DMD	ENSGALG00000013782	CDH7			ENSGALG00000044675	MATN2	ENSGALG00000012747	NEDD9
		ENSGALG00000023472		ENSGALG00000046681				ENSGALG00000051789		ENSGALG00000010547	YIPF4
		ENSGALG00000020554	ADAMTSL1	ENSGALG00000040681				ENSGALG00000016941	PCDH17	ENSGALG00000019233
		ENSGALG00000017031		ENSGALG00000049262				ENSGALG00000000357		ENSGALG00000028451	MT4
		ENSGALG00000005319	CDH8	ENSGALG00000052158				ENSGALG00000016142	MX1	ENSGALG00000016852	TNFSF13B
		ENSGALG00000011806		ENSGALG00000006563	SEMA3D			ENSGALG00000037629	TRANK1	ENSGALG00000047176
		ENSGALG00000047095		ENSGALG00000049883				ENSGALG00000034708	USP12	ENSGALG00000047174
		ENSGALG00000035960		ENSGALG00000053173				ENSGALG00000035903	FAM46A	ENSGALG00000007728
		ENSGALG00000000242	EBF2	ENSGALG00000010737	PLD5			ENSGALG00000046481		ENSGALG00000005768	ETV5
		ENSGALG00000043654		ENSGALG00000028895				ENSGALG00000043591	PLA2G4F	ENSGALG00000015366
		ENSGALG00000014675	RHOBTB3	ENSGALG00000000107	TRIM7.1			ENSGALG00000011855	RHOJ	ENSGALG00000035350	PMEL
		ENSGALG00000012872	SERPINB11	ENSGALG00000035241				ENSGALG00000048321		ENSGALG00000050831
		ENSGALG00000034067	FMOD	ENSGALG00000042375				ENSGALG00000006445	ARNT2	ENSGALG00000052429
		ENSGALG00000039001	FILIP1	ENSGALG00000002370	SH2D4B			ENSGALG00000026663	CX3CL1	ENSGALG00000026207	CNTF
		ENSGALG00000012715	CAP2	ENSGALG00000023542	ALPL			ENSGALG00000052881		ENSGALG00000047241	Metazoa_SRP
		ENSGALG00000054727		ENSGALG00000049809				ENSGALG00000000154	DENND2D	ENSGALG00000029944	FAM222A
		ENSGALG00000010958	PPFIA2	ENSGALG00000003137	RFLNA			ENSGALG00000001546	ZZEF1	ENSGALG00000042119	MIP
		ENSGALG00000053184		ENSGALG00000048653				ENSGALG00000022887	KBTBD11	ENSGALG00000005086	PLAU
		ENSGALG00000053185		ENSGALG00000011250	ASIC4			ENSGALG00000008459	BMPR2	ENSGALG00000051223
		ENSGALG00000050290		ENSGALG00000015055	SLC22A16			ENSGALG00000054030		ENSGALG00000030866	CPQ
		ENSGALG00000004729	SLC7A10	ENSGALG00000007665	POLE			ENSGALG00000022739	AKAP11	ENSGALG00000006995	APOD
		ENSGALG00000009568	SPOCK3	ENSGALG00000030930				ENSGALG00000043064	EXFABP	ENSGALG00000047713	QPRT
		ENSGALG00000037769	NEBL	ENSGALG00000038355	GDF5			ENSGALG00000037889	PTPRT	ENSGALG00000040644	C8G
		ENSGALG00000037875	RBP1	ENSGALG00000034534	FAAP24			ENSGALG00000000394	SLC6A17	ENSGALG00000050732
		ENSGALG00000001094	ADGRD2	ENSGALG00000023740	HBZ			ENSGALG00000006785	IRF1	ENSGALG00000002667	OLFML2B
		ENSGALG00000010950	PPP4R4	ENSGALG00000052375				ENSGALG00000010179	RFX3	ENSGALG00000008040
		ENSGALG00000008457	RIN2	ENSGALG00000039403	GRM8			ENSGALG00000010902	CERS6	ENSGALG00000004438	ARSB
		ENSGALG00000047835		ENSGALG00000021442	CARMIL2			ENSGALG00000007171		ENSGALG00000014933	HEXB
		ENSGALG00000021647	NRTN	ENSGALG00000043642	ANLN			ENSGALG00000001256	NLRC5	ENSGALG00000002397	PSPH
		ENSGALG00000003748	ANO5	ENSGALG00000051458				ENSGALG00000008786	NBEAL1	ENSGALG00000013081	VWC2
		ENSGALG00000005360	CA4	ENSGALG00000009062	CDK14			ENSGALG00000041179		ENSGALG00000051247
		ENSGALG00000007320	FXYD2	ENSGALG00000031340	E2F7			ENSGALG00000008912	ABCB1	ENSGALG00000001250	APLP2
		ENSGALG00000001793	MYL10	ENSGALG00000052522				ENSGALG00000037618	ASAP1	ENSGALG00000010949	GPNMB
		ENSGALG00000003952	RBPJL	ENSGALG00000004444	SHCBP1			ENSGALG00000048230		ENSGALG00000043831	LRRC73
		ENSGALG00000029022	NPAS3	ENSGALG00000003212	TSPO2			ENSGALG00000028982	CMPK2	ENSGALG00000050250
		ENSGALG00000001645	KCNT1	ENSGALG00000054369				ENSGALG00000046032	CD83	ENSGALG00000049652
		ENSGALG00000001518	ZNF750	ENSGALG00000026301				ENSGALG00000005035	KAT6B	ENSGALG00000031398
		ENSGALG00000002299	RGR	ENSGALG00000005909	GATA2			ENSGALG00000007806	FGF16	ENSGALG00000054657
		ENSGALG00000049236	PEBP4	ENSGALG00000025886	SUSD3			ENSGALG00000051988		ENSGALG00000036942	KCNA3
		ENSGALG00000031565	NEBL	ENSGALG00000026119	MN1			ENSGALG00000010350	GPATCH2L	ENSGALG00000049529
		ENSGALG00000033432	NHLH2	ENSGALG00000012705	GMPR2			ENSGALG00000051512		ENSGALG00000049751
		ENSGALG00000047024	ZNF469	ENSGALG00000016609	CENPO			ENSGALG00000004297	DNAH1	ENSGALG00000050309
		ENSGALG00000005857	ALOX5	ENSGALG00000027887				ENSGALG00000008474	CARF	ENSGALG00000003446	PRLR
		ENSGALG00000002846	NEURL1B	ENSGALG00000048024				ENSGALG00000037616		ENSGALG00000040241	NTRK3
		ENSGALG00000034197	ZIC5	ENSGALG00000016908	PCDH9			ENSGALG00000028047	RHOV	ENSGALG00000002728	SLC16A3
		ENSGALG00000045413		ENSGALG00000013627	SLC7A2			ENSGALG00000015721	SVEP1	ENSGALG00000038532
		ENSGALG00000004093	TBX22	ENSGALG00000050268				ENSGALG00000030493	ENTPD3	ENSGALG00000014672	ARSK
		ENSGALG00000012021		ENSGALG00000005046	SHMT1			ENSGALG00000016803	ST6GAL2	ENSGALG00000014725	PLK2
		ENSGALG00000017229	FAT3	ENSGALG00000013124	FHOD3			ENSGALG00000004657	FBXO2	ENSGALG00000048343
		ENSGALG00000036638	TACR1	ENSGALG00000047026				ENSGALG00000041183	SGPP1	ENSGALG00000004167
		ENSGALG00000007184	FEZF2	ENSGALG00000048348				ENSGALG00000004146	RIMS4	ENSGALG00000005826	DLEC1
		ENSGALG00000040855	PTPRR	ENSGALG00000009837	DTL			ENSGALG00000013437	GAN	ENSGALG00000008057	LLGL2
		ENSGALG00000004946		ENSGALG00000035465	WDR76			ENSGALG00000052333		ENSGALG00000005853	HTR2C
		ENSGALG00000005801	CHRNA4	ENSGALG00000039354	VTG1			ENSGALG00000049613		ENSGALG00000033880	CRISPLD1
		ENSGALG00000009493	TMEM229B	ENSGALG00000012412	MTHFD1L			ENSGALG00000005321	LAMA5	ENSGALG00000036908
		ENSGALG00000038683		ENSGALG00000012756	PARPBP			ENSGALG00000006702	MFGE8	ENSGALG00000049424
		ENSGALG00000019290	SLC6A12	ENSGALG00000035565	ZAR1			ENSGALG00000041025	FOXJ1	ENSGALG00000009488	LRRN3
		ENSGALG00000034007	ITGA6	ENSGALG00000054784				ENSGALG00000009282	ELMSAN1	ENSGALG00000035219	ALB
		ENSGALG00000006708		ENSGALG00000053834				ENSGALG00000010889	HOOK1	ENSGALG00000032618	DUSP5
		ENSGALG00000010593	GALC	ENSGALG00000043033	EYA1			ENSGALG00000046879		ENSGALG00000005772	BOK
		ENSGALG00000050819		ENSGALG00000001332	RBL1			ENSGALG00000014202	GABRA4	ENSGALG00000005460	SLCO4A1
		ENSGALG00000012783	MYBPC1	ENSGALG00000023436	HDC			ENSGALG00000008875	PLCB1	ENSGALG00000002539	KCNN2
		ENSGALG00000053841		ENSGALG00000048291				ENSGALG00000046005		ENSGALG00000049408	HIST1H2B8
		ENSGALG00000033295	CAV2	ENSGALG00000051336	ANKLE1			ENSGALG00000002543	CSGALNACT2	ENSGALG00000053106	FAM181B
		ENSGALG00000004747		ENSGALG00000029264	PI15			ENSGALG00000005662	AMPD3	ENSGALG00000009192	SLITRK2
		ENSGALG00000036847	PLAC9	ENSGALG00000047338				ENSGALG00000001882	TNFRSF18	ENSGALG00000021235	NPY6R
		ENSGALG00000002789	MAP2	ENSGALG00000028172	WDR90			ENSGALG00000030054	PTPRN2	ENSGALG00000026625	gga-mir-6613
		ENSGALG00000004028	MATN4	ENSGALG00000048455				ENSGALG00000037326	MAP3K9	ENSGALG00000037286	VIL1
		ENSGALG00000008885	PDE1A	ENSGALG00000009066	KCND2			ENSGALG00000017196	ARHGAP42	ENSGALG00000047514
		ENSGALG00000035935		ENSGALG00000016196				ENSGALG00000049699		ENSGALG00000054083	H2A-VI
		ENSGALG00000014042	SSPN	ENSGALG00000011096	ABCB10			ENSGALG00000015345		ENSGALG00000051251
		ENSGALG00000006325		ENSGALG00000002346	CLSPN			ENSGALG00000016147	ZBTB21	ENSGALG00000002152	GABRP
		ENSGALG00000036514		ENSGALG00000029027	SEPTIN12			ENSGALG00000005540	MICAL2	ENSGALG00000015107	PIP5K1B
		ENSGALG00000012407	LRP1B	ENSGALG00000035309	HBE			ENSGALG00000014638	ASH1L	ENSGALG00000043744	NDFIP1
		ENSGALG00000023834		ENSGALG00000032410	CBFA2T3			ENSGALG00000008591	CACNB2	ENSGALG00000005675	PTTG1IP
		ENSGALG00000040275	RCSD1	ENSGALG00000037336	PRTG			ENSGALG00000014516	CPEB2	ENSGALG00000023411	CD180
		ENSGALG00000009805	PPM1H	ENSGALG00000027805				ENSGALG00000004860	RASD1	ENSGALG00000008840	ACSL5
		ENSGALG00000026276	TCF15	ENSGALG00000016569	FANCB			ENSGALG00000043669	WDFY3	ENSGALG00000006719	GNAZ
		ENSGALG00000052792		ENSGALG00000043204	PAX7			ENSGALG00000016522	PPEF1	ENSGALG00000051905
		ENSGALG00000011623	ADAMTS3	ENSGALG00000012540	RBFOX2			ENSGALG00000038787	ADRA1D	ENSGALG00000005849	PPDPF
		ENSGALG00000010551	CDC42EP3	ENSGALG00000036234	RFWD3			ENSGALG00000009400	SLC8A3	ENSGALG00000031874	HIST1H101
		ENSGALG00000012847		ENSGALG00000015874	TTK			ENSGALG00000006728	SLC5A1	ENSGALG00000051980
		ENSGALG00000000607	GPR37L1	ENSGALG00000016498	MFSD2B			ENSGALG00000015090	PLIN2	ENSGALG00000031159	HIST1H110
		ENSGALG00000041295	EN2	ENSGALG00000033339	FIGNL2			ENSGALG00000008976	ADAM22	ENSGALG00000005861
		ENSGALG00000052214		ENSGALG00000054032				ENSGALG00000050814		ENSGALG00000054558
		ENSGALG00000050863		ENSGALG00000026033	SYT2			ENSGALG00000016415	MAP7D2	ENSGALG00000037322	HIST1H46
		ENSGALG00000040336		ENSGALG00000047266				ENSGALG00000043044	IL1R1	ENSGALG00000031866
		ENSGALG00000007257	TEKT5	ENSGALG00000029435	CYP7B1			ENSGALG00000051176		ENSGALG00000031734	AQP11
		ENSGALG00000003562	NPTX2	ENSGALG00000050394				ENSGALG00000021910	gga-mir-147	ENSGALG00000051031
		ENSGALG00000006526	PLXNB3	ENSGALG00000035673	ADAM11			ENSGALG00000003705	VPS13C	ENSGALG00000037521	PRCP
		ENSGALG00000047313		ENSGALG00000015627	HAPLN1			ENSGALG00000023670	NAALADL2	ENSGALG00000050350	HIST1H2B7
		ENSGALG00000003742	CPAMD8	ENSGALG00000008076	TMEM164			ENSGALG00000012709	ATXN1	ENSGALG00000049859	H2AFJ
		ENSGALG00000051396		ENSGALG00000009388	SUSD4			ENSGALG00000005821	FAM219A	ENSGALG00000039216	COL6A2
		ENSGALG00000025906		ENSGALG00000047019				ENSGALG00000011213	DEGS2	ENSGALG00000045846	PDK2
		ENSGALG00000011982	PDE5A	ENSGALG00000044734				ENSGALG00000002655	ITGAV	ENSGALG00000011783	HIST1H111R
		ENSGALG00000015428		ENSGALG00000014967	SV2C			ENSGALG00000035804	SQSTM1	ENSGALG00000055129
		ENSGALG00000039528	PLCE1	ENSGALG00000034271	UHRF1			ENSGALG00000041098		ENSGALG00000040426	CREG1
		ENSGALG00000007912	ATP9A	ENSGALG00000052853				ENSGALG00000011149	PLA2R1	ENSGALG00000020320
		ENSGALG00000033883	PCDH7	ENSGALG00000044501				ENSGALG00000001558	MOV10	ENSGALG00000023437	NQO1
		ENSGALG00000006220	KCNC1	ENSGALG00000003478	GFI1B			ENSGALG00000013356	IKBKE	ENSGALG00000043072	POU6F1
		ENSGALG00000017485	TLR1A	ENSGALG00000048646				ENSGALG00000048190		ENSGALG00000000507	CPNE7
		ENSGALG00000002118	KCNMB1	ENSGALG00000023936				ENSGALG00000027716
		ENSGALG00000033589	SYN3	ENSGALG00000012298	SLC39A8			ENSGALG00000050916
		ENSGALG00000049177		ENSGALG00000017347	HBBR			ENSGALG00000015877	SH3BGRL2
		ENSGALG00000051331		ENSGALG00000052262	KCNA5			ENSGALG00000054621
		ENSGALG00000042723	SCARNA7	ENSGALG00000050186				ENSGALG00000033816	KCTD12
		ENSGALG00000019509		ENSGALG00000002781	BRCA1			ENSGALG00000003323	NECAB2
		ENSGALG00000007282	CNGA2	ENSGALG00000045232				ENSGALG00000031266
		ENSGALG00000026395	TRABD2A	ENSGALG00000053675				ENSGALG00000013177	BCAT1
		ENSGALG00000041371		ENSGALG00000051529				ENSGALG00000041404	SALL3
		ENSGALG00000046795	Metazoa_SRP	ENSGALG00000016455				ENSGALG00000008262	RASGRF1
		ENSGALG00000004103	FAM81A	ENSGALG00000014758	ARHGAP28			ENSGALG00000000400	KCNC4
		ENSGALG00000016351	ACOT9	ENSGALG00000000470	LMNA			ENSGALG00000036805
		ENSGALG00000053246	OCM2	ENSGALG00000019622	TRIM71			ENSGALG00000016964
				ENSGALG00000015348	ALCAM			ENSGALG00000006323	LECT2
								ENSGALG00000026727	SLC30A10
								ENSGALG00000053141
								ENSGALG00000049238
								ENSGALG00000014853	CLVS2
								ENSGALG00000010232	VRTN
								ENSGALG00000014616	MT3
								ENSGALG00000048500
								ENSGALG00000039822	RASSF10
								ENSGALG00000053260
								ENSGALG00000008408	GAB3
								ENSGALG00000031094	EDA2R
								ENSGALG00000017235	NOX4
								ENSGALG00000050174
								ENSGALG00000016788	IL18RAP
								ENSGALG00000023933	G0S2
								ENSGALG00000002121	PLEKHN1
								ENSGALG00000052027
								ENSGALG00000008306	FGL2
								ENSGALG00000047545
								ENSGALG00000002432	DYDC2
								ENSGALG00000010152	TSPAN8
								ENSGALG00000010868	MACC1
								ENSGALG00000002638
								ENSGALG00000015256	PAM
								ENSGALG00000037170	TRIM39.2
								ENSGALG00000016761	LYG2
								ENSGALG00000041140	HTRA1

## Sheet: Cluster_IDs
Gene ID	Chr	Start	End	Strand
ENSGALG00000000755	1	194763718	194766118	-
ENSGALG00000000808	1	194957884	194960284	+
ENSGALG00000000818	1	195030674	195033074	+
ENSGALG00000006473	1	2885148	2887548	+
ENSGALG00000006560	1	9341631	9344031	+
ENSGALG00000006563	1	8839295	8841695	+
ENSGALG00000006576	1	8187814	8190214	-
ENSGALG00000006833	1	4772156	4774556	+
ENSGALG00000006891	1	4720411	4722811	-
ENSGALG00000007025	1	15631800	15634200	+
ENSGALG00000007441	1	196899978	196902378	-
ENSGALG00000008032	1	14840550	14842950	+
ENSGALG00000008153	1	1647616	1650016	+
ENSGALG00000008193	1	13185263	13187663	-
ENSGALG00000008285	1	13064954	13067354	-
ENSGALG00000008306	1	12913252	12915652	+
ENSGALG00000008309	1	12884640	12887040	-
ENSGALG00000008427	1	11411084	11413484	+
ENSGALG00000008439	1	11333189	11335589	-
ENSGALG00000008486	1	10373977	10376377	+
ENSGALG00000008953	1	23007937	23010337	+
ENSGALG00000009066	1	23662450	23664850	-
ENSGALG00000009134	1	24614305	24616705	+
ENSGALG00000009279	1	4523885	4526285	-
ENSGALG00000009488	1	27616164	27618564	-
ENSGALG00000009514	1	28702251	28704651	+
ENSGALG00000009523	1	28880582	28882982	+
ENSGALG00000009572	1	30046260	30048660	-
ENSGALG00000009601	1	30463034	30465434	-
ENSGALG00000009805	1	33210495	33212895	-
ENSGALG00000009856	1	33892587	33894987	-
ENSGALG00000009966	1	35564490	35566890	+
ENSGALG00000010152	1	36249388	36251788	-
ENSGALG00000010200	1	36734396	36736796	+
ENSGALG00000010311	1	38748910	38751310	+
ENSGALG00000010935	1	39963497	39965897	+
ENSGALG00000010958	1	40280197	40282597	-
ENSGALG00000011177	1	42869436	42871836	-
ENSGALG00000011270	1	43999644	44002044	-
ENSGALG00000011271	1	44017883	44020283	-
ENSGALG00000011274	1	44049778	44052178	-
ENSGALG00000011277	1	44614111	44616511	+
ENSGALG00000011406	1	45630000	45632400	-
ENSGALG00000011717	1	47860544	47862944	+
ENSGALG00000011740	1	48026649	48029049	+
ENSGALG00000011783	1	48176143	48178543	-
ENSGALG00000011809	1	48468243	48470643	-
ENSGALG00000011838	1	48944972	48947372	-
ENSGALG00000011859	1	49155863	49158263	-
ENSGALG00000011894	1	49406394	49408794	+
ENSGALG00000011970	1	49752389	49754789	+
ENSGALG00000012050	1	50119869	50122269	-
ENSGALG00000012419	1	51160834	51163234	+
ENSGALG00000012457	1	51423940	51426340	+
ENSGALG00000012472	1	51455537	51457937	+
ENSGALG00000012522	1	51606164	51608564	+
ENSGALG00000012540	1	51915777	51918177	+
ENSGALG00000012542	1	52034040	52036440	-
ENSGALG00000012546	1	52093381	52095781	-
ENSGALG00000012639	1	53626604	53629004	+
ENSGALG00000012756	1	55369493	55371893	-
ENSGALG00000012783	1	55596880	55599280	-
ENSGALG00000012791	1	55749844	55752244	-
ENSGALG00000012823	1	56378868	56381268	-
ENSGALG00000012847	1	56636422	56638822	-
ENSGALG00000012875	1	57323922	57326322	+
ENSGALG00000012890	1	57433331	57435731	+
ENSGALG00000012908	1	58367935	58370335	+
ENSGALG00000012932	1	58964681	58967081	-
ENSGALG00000012934	1	59087724	59090124	-
ENSGALG00000012944	1	59420545	59422945	+
ENSGALG00000012985	1	60189770	60192170	-
ENSGALG00000012988	1	60294873	60297273	+
ENSGALG00000012989	1	60359515	60361915	-
ENSGALG00000012994	1	60554357	60556757	+
ENSGALG00000013022	1	61132027	61134427	+
ENSGALG00000013056	1	62056137	62058537	+
ENSGALG00000013057	1	62067663	62070063	+
ENSGALG00000013072	1	62458028	62460428	-
ENSGALG00000013085	1	62779911	62782311	+
ENSGALG00000013091	1	62934849	62937249	-
ENSGALG00000013112	1	63890508	63892908	-
ENSGALG00000013117	1	63979655	63982055	+
ENSGALG00000013154	1	65135008	65137408	+
ENSGALG00000013177	1	65357495	65359895	+
ENSGALG00000013205	1	66453332	66455732	-
ENSGALG00000013244	1	66872049	66874449	+
ENSGALG00000014042	1	67610113	67612513	+
ENSGALG00000014228	1	70362462	70364862	-
ENSGALG00000014233	1	70450867	70453267	+
ENSGALG00000014428	1	77544387	77546787	+
ENSGALG00000014453	1	79952297	79954697	-
ENSGALG00000014466	1	77803221	77805621	-
ENSGALG00000014477	1	77871930	77874330	+
ENSGALG00000014513	1	77922369	77924769	-
ENSGALG00000014568	1	78018566	78020966	+
ENSGALG00000014603	1	78043961	78046361	+
ENSGALG00000014659	1	78058085	78060485	-
ENSGALG00000014736	1	78550909	78553309	+
ENSGALG00000014759	1	79112221	79114621	+
ENSGALG00000014776	1	79494664	79497064	+
ENSGALG00000015016	1	81129821	81132221	-
ENSGALG00000015018	1	81230635	81233035	+
ENSGALG00000015025	1	81276092	81278492	-
ENSGALG00000015084	1	81623126	81625526	+
ENSGALG00000015089	1	83025759	83028159	-
ENSGALG00000015136	1	84338333	84340733	-
ENSGALG00000015253	1	85383262	85385662	-
ENSGALG00000015271	1	85908572	85910972	+
ENSGALG00000015322	1	86333455	86335855	-
ENSGALG00000015347	1	86681391	86683791	+
ENSGALG00000015348	1	87613066	87615466	+
ENSGALG00000015353	1	88323470	88325870	+
ENSGALG00000015358	1	88760463	88762863	-
ENSGALG00000015379	1	89824120	89826520	+
ENSGALG00000015389	1	89859241	89861641	+
ENSGALG00000015413	1	91144613	91147013	-
ENSGALG00000015441	1	93017252	93019652	+
ENSGALG00000015446	1	93077357	93079757	-
ENSGALG00000015458	1	93257644	93260044	+
ENSGALG00000015497	1	94354495	94356895	+
ENSGALG00000015675	1	99419122	99421522	+
ENSGALG00000015737	1	102075385	102077785	+
ENSGALG00000015795	1	104379220	104381620	-
ENSGALG00000015828	1	105442523	105444923	+
ENSGALG00000015835	1	105502931	105505331	-
ENSGALG00000016014	1	107251144	107253544	-
ENSGALG00000016022	1	107358160	107360560	-
ENSGALG00000016054	1	108555836	108558236	-
ENSGALG00000016127	1	109357681	109360081	+
ENSGALG00000016138	1	109565120	109567520	-
ENSGALG00000016142	1	110237567	110239967	+
ENSGALG00000016147	1	110473972	110476372	-
ENSGALG00000016164	1	110620794	110623194	+
ENSGALG00000016186	1	110822235	110824635	+
ENSGALG00000016196	1	111010928	111013328	-
ENSGALG00000016199	1	111069770	111072170	+
ENSGALG00000016205	1	111370132	111372532	+
ENSGALG00000016224	1	112603659	112606059	-
ENSGALG00000016261	1	114457037	114459437	-
ENSGALG00000016281	1	116192089	116194489	-
ENSGALG00000016286	1	116110612	116113012	+
ENSGALG00000016351	1	119752033	119754433	+
ENSGALG00000016415	1	121298649	121301049	+
ENSGALG00000016522	1	121861291	121863691	-
ENSGALG00000016543	1	122350476	122352876	-
ENSGALG00000016551	1	123218541	123220941	+
ENSGALG00000016558	1	123413471	123415871	+
ENSGALG00000016569	1	123711870	123714270	+
ENSGALG00000016584	1	124843633	124846033	+
ENSGALG00000016615	1	126516232	126518632	+
ENSGALG00000016622	1	127723384	127725784	-
ENSGALG00000016628	1	128196874	128199274	+
ENSGALG00000016635	1	129625979	129628379	+
ENSGALG00000016636	1	129749647	129752047	+
ENSGALG00000016698	1	131032187	131034587	-
ENSGALG00000016761	1	133827701	133830101	-
ENSGALG00000016774	1	134538472	134540872	+
ENSGALG00000016788	1	135227034	135229434	+
ENSGALG00000016791	1	135298958	135301358	+
ENSGALG00000016803	1	136952579	136954979	-
ENSGALG00000016804	1	137342058	137344458	+
ENSGALG00000016810	1	138068166	138070566	+
ENSGALG00000016852	1	141624010	141626410	-
ENSGALG00000016868	1	144948412	144950812	+
ENSGALG00000016875	1	145752524	145754924	-
ENSGALG00000016896	1	147541882	147544282	+
ENSGALG00000016899	1	147899713	147902113	+
ENSGALG00000016907	1	159077030	159079430	+
ENSGALG00000016908	1	160441682	160444082	+
ENSGALG00000016912	1	155288926	155291326	+
ENSGALG00000016926	1	156969305	156971705	+
ENSGALG00000016934	1	163196688	163199088	+
ENSGALG00000016941	1	164781579	164783979	-
ENSGALG00000016945	1	167039408	167041808	+
ENSGALG00000016959	1	167540039	167542439	+
ENSGALG00000016964	1	167989091	167991491	-
ENSGALG00000016968	1	168499147	168501547	-
ENSGALG00000016981	1	169181530	169183930	+
ENSGALG00000017017	1	171396869	171399269	+
ENSGALG00000017021	1	171640208	171642608	-
ENSGALG00000017031	1	171809132	171811532	+
ENSGALG00000017044	1	173125323	173127723	+
ENSGALG00000017046	1	173370443	173372843	+
ENSGALG00000017062	1	174374772	174377172	-
ENSGALG00000017075	1	175942942	175945342	-
ENSGALG00000017120	1	178930916	178933316	+
ENSGALG00000017128	1	179929545	179931945	+
ENSGALG00000017136	1	180266523	180268923	+
ENSGALG00000017154	1	180986796	180989196	-
ENSGALG00000017167	1	181758889	181761289	+
ENSGALG00000017196	1	184547320	184549720	-
ENSGALG00000017197	1	184782514	184784914	-
ENSGALG00000017204	1	186707569	186709969	+
ENSGALG00000017205	1	186760566	186762966	-
ENSGALG00000017208	1	186814476	186816876	-
ENSGALG00000017229	1	187671152	187673552	-
ENSGALG00000017235	1	189023780	189026180	+
ENSGALG00000017237	1	189152722	189155122	-
ENSGALG00000017244	1	190099304	190101704	-
ENSGALG00000017271	1	74342924	74345324	-
ENSGALG00000017272	1	74540746	74543146	-
ENSGALG00000017274	1	74713928	74716328	+
ENSGALG00000017302	1	195699721	195702121	+
ENSGALG00000017332	1	196848267	196850667	+
ENSGALG00000017347	1	197287812	197290212	-
ENSGALG00000017493	1	195600594	195602994	+
ENSGALG00000019077	1	178513945	178516345	+
ENSGALG00000019211	1	93236412	93238812	-
ENSGALG00000019233	1	83878770	83881170	-
ENSGALG00000019261	1	69829525	69831925	+
ENSGALG00000019276	1	65193273	65195673	-
ENSGALG00000019277	1	65165287	65167687	+
ENSGALG00000019290	1	60151419	60153819	-
ENSGALG00000019361	1	32828266	32830666	-
ENSGALG00000021766	1	197370419	197372819	+
ENSGALG00000022720	1	180294063	180296463	+
ENSGALG00000022739	1	167727811	167730211	+
ENSGALG00000022871	1	88746622	88749022	+
ENSGALG00000025199	1	146370968	146373368	-
ENSGALG00000025205	1	177655265	177657665	-
ENSGALG00000025735	1	47969860	47972260	-
ENSGALG00000025748	1	179686087	179688487	-
ENSGALG00000025906	1	146995466	146997866	-
ENSGALG00000026163	1	167838281	167840681	+
ENSGALG00000026214	1	61002967	61005367	+
ENSGALG00000026311	1	54178879	54181279	-
ENSGALG00000026360	1	138196427	138198827	+
ENSGALG00000026361	1	150813119	150815519	-
ENSGALG00000027198	1	115286951	115289351	+
ENSGALG00000027213	1	41896277	41898677	+
ENSGALG00000027514	1	155434427	155436827	-
ENSGALG00000027571	1	48151914	48154314	+
ENSGALG00000027633	1	42160404	42162804	-
ENSGALG00000027665	1	50677006	50679406	-
ENSGALG00000027868	1	178474496	178476896	+
ENSGALG00000028018	1	189574307	189576707	+
ENSGALG00000028155	1	71872363	71874763	-
ENSGALG00000028186	1	62631077	62633477	-
ENSGALG00000029002	1	129833886	129836286	-
ENSGALG00000029168	1	123279269	123281669	+
ENSGALG00000029416	1	184324387	184326787	+
ENSGALG00000029583	1	48904956	48907356	-
ENSGALG00000029746	1	54746399	54748799	+
ENSGALG00000029931	1	168840803	168843203	+
ENSGALG00000029966	1	77123917	77126317	+
ENSGALG00000030353	1	141150094	141152494	+
ENSGALG00000031010	1	106520741	106523141	+
ENSGALG00000031159	1	48103157	48105557	-
ENSGALG00000031293	1	65229675	65232075	-
ENSGALG00000031340	1	38375211	38377611	-
ENSGALG00000031450	1	194596969	194599369	-
ENSGALG00000031503	1	71658094	71660494	-
ENSGALG00000031734	1	194448131	194450531	-
ENSGALG00000031874	1	48149569	48151969	+
ENSGALG00000031932	1	111538937	111541337	+
ENSGALG00000032361	1	80273839	80276239	-
ENSGALG00000032836	1	112542502	112544902	+
ENSGALG00000033186	1	80693646	80696046	+
ENSGALG00000033295	1	25223160	25225560	-
ENSGALG00000033432	1	81201444	81203844	+
ENSGALG00000033589	1	53019721	53022121	+
ENSGALG00000033619	1	137723174	137725574	+
ENSGALG00000033816	1	155897968	155900368	+
ENSGALG00000033974	1	10798773	10801173	+
ENSGALG00000034197	1	145726851	145729251	+
ENSGALG00000034198	1	7246738	7249138	+
ENSGALG00000034265	1	175936760	175939160	+
ENSGALG00000034438	1	77915296	77917696	+
ENSGALG00000034708	1	177670597	177672997	+
ENSGALG00000035228	1	79789824	79792224	+
ENSGALG00000035244	1	48115646	48118046	+
ENSGALG00000035309	1	197275178	197277578	-
ENSGALG00000035494	1	76518512	76520912	-
ENSGALG00000035533	1	60923606	60926006	+
ENSGALG00000036598	1	69294187	69296587	-
ENSGALG00000036867	1	50768186	50770586	+
ENSGALG00000036883	1	25059510	25061910	-
ENSGALG00000036897	1	51006968	51009368	+
ENSGALG00000036908	1	48095287	48097687	-
ENSGALG00000037322	1	48093104	48095504	+
ENSGALG00000037521	1	190297279	190299679	-
ENSGALG00000038075	1	77793727	77796127	-
ENSGALG00000038225	1	9657444	9659844	+
ENSGALG00000038405	1	77386128	77388528	+
ENSGALG00000038649	1	106775786	106778186	-
ENSGALG00000038683	1	56545579	56547979	-
ENSGALG00000039209	1	34001832	34004232	-
ENSGALG00000039403	1	21070336	21072736	+
ENSGALG00000039452	1	93831230	93833630	-
ENSGALG00000039659	1	9906004	9908404	+
ENSGALG00000039826	1	133235889	133238289	-
ENSGALG00000040114	1	23043693	23046093	-
ENSGALG00000040275	1	92961590	92963990	-
ENSGALG00000040426	1	93003542	93005942	+
ENSGALG00000040444	1	11190619	11193019	+
ENSGALG00000040493	1	57666138	57668538	+
ENSGALG00000040681	1	73736390	73738790	+
ENSGALG00000040855	1	36024756	36027156	-
ENSGALG00000040898	1	76477911	76480311	+
ENSGALG00000040954	1	21983328	21985728	+
ENSGALG00000041042	1	132259064	132261464	-
ENSGALG00000041083	1	145717683	145720083	-
ENSGALG00000041236	1	50750535	50752935	+
ENSGALG00000041644	1	139115177	139117577	-
ENSGALG00000041978	1	4057566	4059966	+
ENSGALG00000042030	1	196014274	196016674	+
ENSGALG00000042491	1	48133982	48136382	+
ENSGALG00000042570	1	176814963	176817363	-
ENSGALG00000043044	1	135109322	135111722	+
ENSGALG00000043190	1	79844657	79847057	+
ENSGALG00000043287	1	25200848	25203248	-
ENSGALG00000044155	1	47922057	47924457	-
ENSGALG00000044391	1	99410225	99412625	+
ENSGALG00000044478	1	41784239	41786639	+
ENSGALG00000044599	1	137578308	137580708	+
ENSGALG00000045305	1	190538123	190540523	-
ENSGALG00000045762	1	49485070	49487470	+
ENSGALG00000045815	1	137710483	137712883	+
ENSGALG00000046504	1	137692905	137695305	+
ENSGALG00000046904	1	48172180	48174580	-
ENSGALG00000046905	1	71077171	71079571	+
ENSGALG00000047026	1	1825048	1827448	-
ENSGALG00000047095	1	105098992	105101392	-
ENSGALG00000047152	1	197279598	197281998	-
ENSGALG00000047373	1	101866423	101868823	-
ENSGALG00000047670	1	136273311	136275711	-
ENSGALG00000048001	1	53980144	53982544	-
ENSGALG00000048230	1	72187820	72190220	+
ENSGALG00000048231	1	48075986	48078386	-
ENSGALG00000048309	1	142895582	142897982	-
ENSGALG00000048312	1	48157514	48159914	+
ENSGALG00000048346	1	85553509	85555909	+
ENSGALG00000048911	1	137607030	137609430	+
ENSGALG00000048984	1	74499665	74502065	-
ENSGALG00000049107	1	90245614	90248014	+
ENSGALG00000049379	1	139990622	139993022	-
ENSGALG00000049408	1	48085185	48087585	+
ENSGALG00000049424	1	194696433	194698833	-
ENSGALG00000049464	1	15384839	15387239	-
ENSGALG00000049477	1	35408700	35411100	+
ENSGALG00000049529	1	86110012	86112412	-
ENSGALG00000049698	1	115812798	115815198	+
ENSGALG00000049751	1	48100060	48102460	+
ENSGALG00000049772	1	74120042	74122442	+
ENSGALG00000049809	1	171466102	171468502	-
ENSGALG00000049859	1	48100975	48103375	-
ENSGALG00000050021	1	76176534	76178934	-
ENSGALG00000050133	1	65124571	65126971	-
ENSGALG00000050177	1	124121007	124123407	-
ENSGALG00000050230	1	1796159	1798559	-
ENSGALG00000050250	1	48141201	48143601	-
ENSGALG00000050309	1	48158179	48160579	+
ENSGALG00000050326	1	115836274	115838674	+
ENSGALG00000050350	1	48070983	48073383	-
ENSGALG00000050369	1	88112013	88114413	+
ENSGALG00000050576	1	49532956	49535356	-
ENSGALG00000050891	1	120177413	120179813	+
ENSGALG00000051132	1	39939570	39941970	+
ENSGALG00000051251	1	48174568	48176968	-
ENSGALG00000051325	1	48118742	48121142	-
ENSGALG00000051334	1	137612511	137614911	+
ENSGALG00000051529	1	7247016	7249416	+
ENSGALG00000051789	1	164780089	164782489	-
ENSGALG00000051829	1	20487238	20489638	-
ENSGALG00000052027	1	131722216	131724616	-
ENSGALG00000052158	1	142110756	142113156	+
ENSGALG00000052262	1	73967099	73969499	+
ENSGALG00000052327	1	65442381	65444781	+
ENSGALG00000052475	1	70996365	70998765	+
ENSGALG00000052492	1	125144330	125146730	+
ENSGALG00000052522	1	81820456	81822856	-
ENSGALG00000052649	1	48168395	48170795	+
ENSGALG00000052767	1	197278001	197280401	+
ENSGALG00000052897	1	48151256	48153656	+
ENSGALG00000053106	1	190277567	190279967	-
ENSGALG00000053128	1	35408360	35410760	-
ENSGALG00000053141	1	135287745	135290145	-
ENSGALG00000053145	1	113568698	113571098	+
ENSGALG00000053632	1	80974111	80976511	+
ENSGALG00000053936	1	61858009	61860409	+
ENSGALG00000054032	1	14283663	14286063	+
ENSGALG00000054080	1	108322987	108325387	+
ENSGALG00000054083	1	48152838	48155238	-
ENSGALG00000054273	1	67531838	67534238	+
ENSGALG00000054512	1	941311	943711	+
ENSGALG00000054585	1	97288555	97290955	+
ENSGALG00000054598	1	89893319	89895719	+
ENSGALG00000054621	1	156946577	156948977	+
ENSGALG00000054793	1	1289724	1292124	+
ENSGALG00000054813	1	44370769	44373169	+
ENSGALG00000054821	1	188890915	188893315	-
ENSGALG00000054941	1	7528373	7530773	-
ENSGALG00000055058	1	6728670	6731070	+
ENSGALG00000055129	1	138332035	138334435	-
ENSGALG00000005209	2	1184169	1186569	+
ENSGALG00000005259	2	1813087	1815487	+
ENSGALG00000005401	2	2663702	2666102	+
ENSGALG00000005430	2	3312809	3315209	-
ENSGALG00000005826	2	4749686	4752086	+
ENSGALG00000006189	2	6324998	6327398	-
ENSGALG00000007426	2	15685491	15687891	+
ENSGALG00000007647	2	16302127	16304527	-
ENSGALG00000007667	2	16493934	16496334	-
ENSGALG00000007956	2	18525503	18527903	-
ENSGALG00000008591	2	19119496	19121896	-
ENSGALG00000008602	2	19369881	19372281	-
ENSGALG00000008638	2	19496694	19499094	-
ENSGALG00000008671	2	19731122	19733522	+
ENSGALG00000008747	2	20334331	20336731	+
ENSGALG00000008912	2	20664675	20667075	-
ENSGALG00000008976	2	20848062	20850462	+
ENSGALG00000008997	2	21006927	21009327	-
ENSGALG00000009004	2	21170333	21172733	+
ENSGALG00000009044	2	21747428	21749828	+
ENSGALG00000009062	2	21786601	21789001	+
ENSGALG00000009512	2	23301245	23303645	-
ENSGALG00000009686	2	23713866	23716266	+
ENSGALG00000009700	2	23904672	23907072	-
ENSGALG00000010718	2	26285762	26288162	-
ENSGALG00000010722	2	26617867	26620267	+
ENSGALG00000010868	2	29900882	29903282	-
ENSGALG00000010875	2	29978460	29980860	+
ENSGALG00000010949	2	31125614	31128014	+
ENSGALG00000011170	2	33836517	33838917	+
ENSGALG00000011235	2	34253021	34255421	+
ENSGALG00000011283	2	36200200	36202600	-
ENSGALG00000011294	2	37209256	37211656	-
ENSGALG00000011314	2	38119822	38122222	+
ENSGALG00000011405	2	38387728	38390128	-
ENSGALG00000011442	2	39746110	39748510	+
ENSGALG00000011447	2	39825374	39827774	-
ENSGALG00000012685	2	60347281	60349681	-
ENSGALG00000012703	2	61271549	61273949	-
ENSGALG00000012704	2	61477711	61480111	+
ENSGALG00000012705	2	61524463	61526863	+
ENSGALG00000012709	2	61571631	61574031	-
ENSGALG00000012715	2	61958517	61960917	+
ENSGALG00000012730	2	62134946	62137346	+
ENSGALG00000012747	2	63025555	63027955	+
ENSGALG00000012748	2	63140207	63142607	+
ENSGALG00000012770	2	63226311	63228711	+
ENSGALG00000012775	2	63284294	63286694	+
ENSGALG00000012787	2	64378025	64380425	-
ENSGALG00000012872	2	67733089	67735489	-
ENSGALG00000012941	2	73023298	73025698	+
ENSGALG00000013081	2	80491427	80493827	+
ENSGALG00000013083	2	80556769	80559169	-
ENSGALG00000013100	2	80852132	80854532	-
ENSGALG00000013102	2	81066753	81069153	-
ENSGALG00000013124	2	83077749	83080149	+
ENSGALG00000013149	2	84794737	84797137	-
ENSGALG00000013155	2	85440153	85442553	+
ENSGALG00000013193	2	86607924	86610324	-
ENSGALG00000013598	2	89883229	89885629	-
ENSGALG00000013626	2	90208934	90211334	-
ENSGALG00000013640	2	90465903	90468303	+
ENSGALG00000013703	2	91873930	91876330	+
ENSGALG00000013753	2	93726752	93729152	-
ENSGALG00000013775	2	95111245	95113645	+
ENSGALG00000013782	2	95468121	95470521	-
ENSGALG00000014758	2	99623022	99625422	-
ENSGALG00000014847	2	100906841	100909241	+
ENSGALG00000014858	2	101834610	101837010	-
ENSGALG00000014897	2	101941808	101944208	-
ENSGALG00000014938	2	102443396	102445796	-
ENSGALG00000015056	2	103117354	103119754	+
ENSGALG00000015143	2	106127430	106129830	+
ENSGALG00000015181	2	106409590	106411990	-
ENSGALG00000015219	2	107656018	107658418	-
ENSGALG00000017398	2	106057525	106059925	+
ENSGALG00000017790	2	44412838	44415238	-
ENSGALG00000017838	2	44296507	44298907	-
ENSGALG00000019509	2	94077036	94079436	-
ENSGALG00000019553	2	67655884	67658284	-
ENSGALG00000019622	2	40477023	40479423	-
ENSGALG00000019663	2	20617979	20620379	+
ENSGALG00000022622	2	32608498	32610898	-
ENSGALG00000022909	2	84612961	84615361	-
ENSGALG00000028682	2	92617424	92619824	+
ENSGALG00000028685	2	78653148	78655548	+
ENSGALG00000029264	2	118378780	118381180	+
ENSGALG00000029435	2	114393653	114396053	-
ENSGALG00000029596	2	137356085	137358485	-
ENSGALG00000029677	2	46118196	46120596	-
ENSGALG00000029811	2	47461580	47463980	-
ENSGALG00000030054	2	8874367	8876767	-
ENSGALG00000030251	2	140874782	140877182	-
ENSGALG00000030442	2	66978694	66981094	+
ENSGALG00000030493	2	41126904	41129304	-
ENSGALG00000030855	2	44047005	44049405	-
ENSGALG00000030866	2	126882462	126884862	+
ENSGALG00000030969	2	43034672	43037072	-
ENSGALG00000030991	2	87107992	87110392	+
ENSGALG00000031035	2	109465595	109467995	-
ENSGALG00000031163	2	41213367	41215767	-
ENSGALG00000031449	2	132745281	132747681	-
ENSGALG00000031565	2	18280264	18282664	+
ENSGALG00000031700	2	134839346	134841746	-
ENSGALG00000031754	2	56269467	56271867	-
ENSGALG00000031786	2	51587935	51590335	+
ENSGALG00000031869	2	110573597	110575997	+
ENSGALG00000031917	2	22531864	22534264	+
ENSGALG00000032087	2	96557892	96560292	-
ENSGALG00000032453	2	121339821	121342221	-
ENSGALG00000032534	2	2173097	2175497	-
ENSGALG00000032683	2	62884571	62886971	+
ENSGALG00000033144	2	136383091	136385491	+
ENSGALG00000033428	2	122622567	122624967	+
ENSGALG00000033561	2	27388394	27390794	-
ENSGALG00000033880	2	118475237	118477637	+
ENSGALG00000034119	2	55818349	55820749	+
ENSGALG00000034188	2	121112371	121114771	-
ENSGALG00000034326	2	42971622	42974022	+
ENSGALG00000034392	2	149509195	149511595	-
ENSGALG00000034424	2	115289479	115291879	-
ENSGALG00000034751	2	117290273	117292673	-
ENSGALG00000034971	2	146035210	146037610	-
ENSGALG00000035094	2	125879443	125881843	-
ENSGALG00000035561	2	123047325	123049725	+
ENSGALG00000035725	2	30160718	30163118	-
ENSGALG00000035845	2	118110983	118113383	-
ENSGALG00000035901	2	126678352	126680752	-
ENSGALG00000035932	2	120284814	120287214	+
ENSGALG00000036017	2	116504449	116506849	-
ENSGALG00000036456	2	138857505	138859905	+
ENSGALG00000036836	2	28399335	28401735	-
ENSGALG00000037618	2	140567660	140570060	-
ENSGALG00000037626	2	141407137	141409537	-
ENSGALG00000037629	2	45896194	45898594	-
ENSGALG00000037769	2	18122237	18124637	+
ENSGALG00000037773	2	142083063	142085463	-
ENSGALG00000037777	2	117208961	117211361	-
ENSGALG00000038089	2	51811580	51813980	-
ENSGALG00000038265	2	33229086	33231486	+
ENSGALG00000038328	2	78183090	78185490	-
ENSGALG00000038364	2	136480292	136482692	+
ENSGALG00000039011	2	129838989	129841389	-
ENSGALG00000039145	2	112701043	112703443	-
ENSGALG00000039474	2	59731278	59733678	-
ENSGALG00000039536	2	108492837	108495237	+
ENSGALG00000039553	2	116287225	116289625	+
ENSGALG00000039690	2	120605154	120607554	+
ENSGALG00000039754	2	50905225	50907625	+
ENSGALG00000039935	2	48124705	48127105	+
ENSGALG00000040180	2	107911032	107913432	-
ENSGALG00000040212	2	42697453	42699853	+
ENSGALG00000040249	2	114379432	114381832	+
ENSGALG00000040256	2	129348229	129350629	+
ENSGALG00000040768	2	136419910	136422310	+
ENSGALG00000040794	2	126274421	126276821	-
ENSGALG00000040957	2	145648183	145650583	-
ENSGALG00000041179	2	127948434	127950834	+
ENSGALG00000041202	2	138061419	138063819	-
ENSGALG00000041233	2	139290343	139292743	-
ENSGALG00000041295	2	7958618	7961018	+
ENSGALG00000041372	2	43943519	43945919	-
ENSGALG00000041404	2	56918889	56921289	-
ENSGALG00000041491	2	42254779	42257179	+
ENSGALG00000041524	2	332708	335108	-
ENSGALG00000041625	2	48053794	48056194	+
ENSGALG00000041640	2	29565082	29567482	-
ENSGALG00000041918	2	115481832	115484232	-
ENSGALG00000042375	2	131211171	131213571	+
ENSGALG00000042534	2	56572558	56574958	-
ENSGALG00000042679	2	75666730	75669130	+
ENSGALG00000042766	2	145413886	145416286	-
ENSGALG00000043033	2	116925218	116927618	-
ENSGALG00000043167	2	136321289	136323689	-
ENSGALG00000043172	2	113182668	113185068	+
ENSGALG00000043240	2	45389067	45391467	+
ENSGALG00000043381	2	43929993	43932393	+
ENSGALG00000043642	2	46674440	46676840	-
ENSGALG00000043799	2	136674184	136676584	-
ENSGALG00000044675	2	127304456	127306856	+
ENSGALG00000045581	2	503017	505417	+
ENSGALG00000046032	2	60690920	60693320	+
ENSGALG00000046093	2	127823948	127826348	+
ENSGALG00000046879	2	120324848	120327248	+
ENSGALG00000047128	2	92060890	92063290	+
ENSGALG00000047328	2	127996085	127998485	+
ENSGALG00000047488	2	101948864	101951264	-
ENSGALG00000047686	2	32367590	32369990	-
ENSGALG00000047701	2	79924460	79926860	+
ENSGALG00000048035	2	63255548	63257948	-
ENSGALG00000048510	2	39733366	39735766	+
ENSGALG00000048800	2	45043452	45045852	+
ENSGALG00000048869	2	15864607	15867007	+
ENSGALG00000049430	2	12791565	12793965	-
ENSGALG00000049622	2	98594795	98597195	-
ENSGALG00000049653	2	6621572	6623972	-
ENSGALG00000049978	2	35239329	35241729	+
ENSGALG00000050018	2	64571700	64574100	-
ENSGALG00000050189	2	84772711	84775111	-
ENSGALG00000050537	2	69073504	69075904	+
ENSGALG00000050814	2	15908728	15911128	+
ENSGALG00000051176	2	82993025	82995425	-
ENSGALG00000051512	2	27831369	27833769	+
ENSGALG00000051780	2	119267167	119269567	-
ENSGALG00000051919	2	129208045	129210445	+
ENSGALG00000051937	2	127770585	127772985	+
ENSGALG00000051980	2	26260549	26262949	-
ENSGALG00000052012	2	98599920	98602320	-
ENSGALG00000052111	2	116164508	116166908	+
ENSGALG00000052774	2	20470691	20473091	-
ENSGALG00000053013	2	84322245	84324645	-
ENSGALG00000053125	2	61772211	61774611	-
ENSGALG00000053275	2	63218184	63220584	+
ENSGALG00000053416	2	99744306	99746706	+
ENSGALG00000053675	2	128170384	128172784	+
ENSGALG00000053860	2	15842129	15844529	-
ENSGALG00000053882	2	43462263	43464663	-
ENSGALG00000054431	2	116227305	116229705	+
ENSGALG00000054680	2	29398058	29400458	+
ENSGALG00000054783	2	141967032	141969432	-
ENSGALG00000055017	2	87106107	87108507	-
ENSGALG00000055117	2	116344426	116346826	+
ENSGALG00000001661	3	16079562	16081962	+
ENSGALG00000002911	3	56991933	56994333	+
ENSGALG00000008457	3	4152797	4155197	+
ENSGALG00000008538	3	16495527	16497927	+
ENSGALG00000008713	3	15519144	15521544	-
ENSGALG00000008725	3	5495673	5498073	-
ENSGALG00000008875	3	14299439	14301839	-
ENSGALG00000008947	3	13937800	13940200	+
ENSGALG00000008996	3	13866189	13868589	-
ENSGALG00000008998	3	9163662	9166062	-
ENSGALG00000009007	3	9142569	9144969	+
ENSGALG00000009024	3	9097006	9099406	-
ENSGALG00000009034	3	9089386	9091786	+
ENSGALG00000009041	3	8770209	8772609	+
ENSGALG00000009078	3	8388484	8390884	+
ENSGALG00000009219	3	17045013	17047413	-
ENSGALG00000009256	3	17273456	17275856	-
ENSGALG00000009308	3	17557662	17560062	-
ENSGALG00000009388	3	17859903	17862303	+
ENSGALG00000009645	3	20066343	20068743	+
ENSGALG00000009652	3	20456579	20458979	+
ENSGALG00000009687	3	20934519	20936919	-
ENSGALG00000009784	3	21157219	21159619	+
ENSGALG00000009791	3	21384727	21387127	-
ENSGALG00000009796	3	21738441	21740841	-
ENSGALG00000009837	3	22123038	22125438	-
ENSGALG00000009861	3	22311882	22314282	+
ENSGALG00000010005	3	26669415	26671815	+
ENSGALG00000010048	3	27917747	27920147	+
ENSGALG00000010050	3	28346991	28349391	+
ENSGALG00000010078	3	29410038	29412438	-
ENSGALG00000010145	3	30004735	30007135	+
ENSGALG00000010435	3	31182430	31184830	-
ENSGALG00000010448	3	31248289	31250689	-
ENSGALG00000010547	3	31786301	31788701	-
ENSGALG00000010551	3	31889937	31892337	-
ENSGALG00000010554	3	31977443	31979843	+
ENSGALG00000010583	3	32259501	32261901	-
ENSGALG00000010737	3	35567976	35570376	+
ENSGALG00000010748	3	35823798	35826198	-
ENSGALG00000010843	3	37893459	37895859	-
ENSGALG00000011003	3	38566865	38569265	-
ENSGALG00000011096	3	40129166	40131566	-
ENSGALG00000011111	3	40400796	40403196	-
ENSGALG00000011117	3	40542777	40545177	-
ENSGALG00000011182	3	40915808	40918208	+
ENSGALG00000011200	3	41429874	41432274	+
ENSGALG00000011205	3	41691062	41693462	-
ENSGALG00000011288	3	41971928	41974328	+
ENSGALG00000011299	3	42170665	42173065	-
ENSGALG00000011537	3	43274034	43276434	+
ENSGALG00000011663	3	45891175	45893575	-
ENSGALG00000012412	3	48741410	48743810	+
ENSGALG00000013616	3	50127976	50130376	+
ENSGALG00000013795	3	52792638	52795038	+
ENSGALG00000013803	3	52959097	52961497	-
ENSGALG00000013846	3	54492508	54494908	-
ENSGALG00000013861	3	54664103	54666503	-
ENSGALG00000013869	3	54954242	54956642	+
ENSGALG00000013900	3	55158010	55160410	+
ENSGALG00000013980	3	56300892	56303292	+
ENSGALG00000013993	3	56887501	56889901	+
ENSGALG00000014853	3	61157021	61159421	-
ENSGALG00000015001	3	65712396	65714796	+
ENSGALG00000015051	3	66375571	66377971	+
ENSGALG00000015055	3	66521052	66523452	+
ENSGALG00000015297	3	67292163	67294563	-
ENSGALG00000015306	3	67540264	67542664	+
ENSGALG00000015345	3	68161219	68163619	-
ENSGALG00000015388	3	68350077	68352477	-
ENSGALG00000015517	3	72530053	72532453	-
ENSGALG00000015605	3	75305454	75307854	+
ENSGALG00000015838	3	77519611	77522011	-
ENSGALG00000015874	3	79204450	79206850	-
ENSGALG00000015877	3	79346308	79348708	-
ENSGALG00000015925	3	81526332	81528732	+
ENSGALG00000016292	3	87197659	87200059	+
ENSGALG00000016300	3	87865880	87868280	-
ENSGALG00000016324	3	88372105	88374505	+
ENSGALG00000016342	3	90704969	90707369	-
ENSGALG00000016350	3	90863895	90866295	-
ENSGALG00000016400	3	94989681	94992081	+
ENSGALG00000016442	3	96514162	96516562	+
ENSGALG00000016443	3	96719221	96721621	+
ENSGALG00000016448	3	97007136	97009536	+
ENSGALG00000016455	3	97303446	97305846	+
ENSGALG00000016464	3	100054251	100056651	+
ENSGALG00000016473	3	101011820	101014220	-
ENSGALG00000016491	3	102199005	102201405	-
ENSGALG00000016498	3	104062465	104064865	+
ENSGALG00000016499	3	104116800	104119200	-
ENSGALG00000016502	3	104194623	104197023	-
ENSGALG00000016556	3	104954856	104957256	-
ENSGALG00000016565	3	105029606	105032006	-
ENSGALG00000016580	3	105088968	105091368	+
ENSGALG00000016609	3	105456689	105459089	-
ENSGALG00000016633	3	106140315	106142715	+
ENSGALG00000016676	3	107539369	107541769	+
ENSGALG00000016680	3	108220789	108223189	-
ENSGALG00000016684	3	108757943	108760343	+
ENSGALG00000017926	3	88358809	88361209	-
ENSGALG00000020002	3	45522148	45524548	-
ENSGALG00000020049	3	29202412	29204812	+
ENSGALG00000020084	3	8477768	8480168	+
ENSGALG00000022815	3	107430292	107432692	-
ENSGALG00000022887	3	90805771	90808171	-
ENSGALG00000023303	3	26002437	26004837	-
ENSGALG00000023601	3	13884630	13887030	-
ENSGALG00000023882	3	3067591	3069991	-
ENSGALG00000025541	3	56858781	56861181	-
ENSGALG00000025822	3	32039127	32041527	-
ENSGALG00000026301	3	105689610	105692010	+
ENSGALG00000026727	3	18976772	18979172	+
ENSGALG00000026761	3	68903032	68905432	-
ENSGALG00000027036	3	61297396	61299796	-
ENSGALG00000028982	3	94980079	94982479	-
ENSGALG00000029862	3	27397132	27399532	-
ENSGALG00000030929	3	105359343	105361743	+
ENSGALG00000030930	3	35837871	35840271	+
ENSGALG00000030968	3	65813585	65815985	+
ENSGALG00000031262	3	85504342	85506742	+
ENSGALG00000031564	3	59174175	59176575	+
ENSGALG00000031590	3	82529592	82531992	+
ENSGALG00000031667	3	336539	338939	-
ENSGALG00000032298	3	22198498	22200898	-
ENSGALG00000032640	3	32394097	32396497	-
ENSGALG00000032789	3	77238681	77241081	+
ENSGALG00000032840	3	38079417	38081817	+
ENSGALG00000034206	3	58099463	58101863	-
ENSGALG00000034303	3	18739294	18741694	-
ENSGALG00000035230	3	89799439	89801839	+
ENSGALG00000035903	3	78458986	78461386	+
ENSGALG00000036189	3	88590498	88592898	+
ENSGALG00000036780	3	26020035	26022435	-
ENSGALG00000037576	3	16154890	16157290	-
ENSGALG00000037587	3	57330649	57333049	-
ENSGALG00000037901	3	268654	271054	-
ENSGALG00000038162	3	63852790	63855190	-
ENSGALG00000038652	3	88405353	88407753	+
ENSGALG00000038727	3	2483638	2486038	-
ENSGALG00000039001	3	80689191	80691591	+
ENSGALG00000039320	3	109877539	109879939	-
ENSGALG00000039756	3	60319057	60321457	-
ENSGALG00000041296	3	106816049	106818449	-
ENSGALG00000041684	3	46644483	46646883	-
ENSGALG00000041906	3	33962655	33965055	-
ENSGALG00000042293	3	24920061	24922461	-
ENSGALG00000043831	3	31042021	31044421	+
ENSGALG00000045522	3	59141647	59144047	-
ENSGALG00000047104	3	22774931	22777331	-
ENSGALG00000047141	3	68134587	68136987	-
ENSGALG00000047176	3	45575879	45578279	-
ENSGALG00000047280	3	50683551	50685951	+
ENSGALG00000047357	3	32320454	32322854	-
ENSGALG00000048241	3	3828489	3830889	-
ENSGALG00000048291	3	39102462	39104862	+
ENSGALG00000048321	3	38034754	38037154	+
ENSGALG00000048653	3	35816166	35818566	-
ENSGALG00000048955	3	14253799	14256199	+
ENSGALG00000048970	3	74347100	74349500	+
ENSGALG00000049422	3	21942439	21944839	-
ENSGALG00000049525	3	68033569	68035969	+
ENSGALG00000049527	3	61409545	61411945	-
ENSGALG00000049575	3	95603020	95605420	-
ENSGALG00000049848	3	76171595	76173995	+
ENSGALG00000050002	3	93722843	93725243	+
ENSGALG00000050186	3	39104153	39106553	+
ENSGALG00000050379	3	88994489	88996889	+
ENSGALG00000050481	3	38066439	38068839	+
ENSGALG00000050665	3	24568879	24571279	+
ENSGALG00000050916	3	27791406	27793806	+
ENSGALG00000051082	3	64898346	64900746	-
ENSGALG00000051083	3	44198898	44201298	-
ENSGALG00000051085	3	87260144	87262544	+
ENSGALG00000051223	3	39977605	39980005	-
ENSGALG00000052155	3	1314920	1317320	+
ENSGALG00000052425	3	21913154	21915554	+
ENSGALG00000052499	3	106746446	106748846	-
ENSGALG00000053079	3	28092261	28094661	+
ENSGALG00000053659	3	3292190	3294590	-
ENSGALG00000053896	3	62340191	62342591	-
ENSGALG00000053922	3	27941653	27944053	+
ENSGALG00000054235	3	107052319	107054719	-
ENSGALG00000054255	3	99278543	99280943	+
ENSGALG00000054369	3	76039339	76041739	+
ENSGALG00000054532	3	31642586	31644986	+
ENSGALG00000054544	3	43129906	43132306	+
ENSGALG00000054582	3	64614573	64616973	-
ENSGALG00000054596	3	107621727	107624127	+
ENSGALG00000055021	3	36250106	36252506	+
ENSGALG00000000112	4	1997278	1999678	-
ENSGALG00000003881	4	1667055	1669455	+
ENSGALG00000004093	4	1503219	1505619	+
ENSGALG00000004127	4	1362735	1365135	+
ENSGALG00000004346	4	1222975	1225375	-
ENSGALG00000004936	4	2007676	2010076	+
ENSGALG00000005077	4	2143614	2146014	-
ENSGALG00000005648	4	2393597	2395997	+
ENSGALG00000005853	4	2706137	2708537	+
ENSGALG00000006508	4	4749752	4752152	-
ENSGALG00000007160	4	9502323	9504723	+
ENSGALG00000007282	4	10908548	10910948	-
ENSGALG00000007311	4	10937321	10939721	+
ENSGALG00000007493	4	11272678	11275078	-
ENSGALG00000007526	4	11294949	11297349	-
ENSGALG00000007646	4	11922118	11924518	+
ENSGALG00000007740	4	12294803	12297203	-
ENSGALG00000007748	4	12308289	12310689	+
ENSGALG00000007755	4	12376199	12378599	-
ENSGALG00000007800	4	12578638	12581038	-
ENSGALG00000007806	4	12788680	12791080	+
ENSGALG00000007993	4	13229208	13231608	+
ENSGALG00000008006	4	13330487	13332887	+
ENSGALG00000008072	4	13509411	13511811	+
ENSGALG00000008076	4	13698238	13700638	-
ENSGALG00000008326	4	14160384	14162784	+
ENSGALG00000008408	4	14255773	14258173	-
ENSGALG00000008888	4	16843799	16846199	+
ENSGALG00000009063	4	17405921	17408321	-
ENSGALG00000009192	4	19317215	19319615	+
ENSGALG00000009207	4	19766464	19768864	+
ENSGALG00000009266	4	20320900	20323300	-
ENSGALG00000009268	4	20332265	20334665	-
ENSGALG00000009276	4	20394156	20396556	+
ENSGALG00000009395	4	21360248	21362648	+
ENSGALG00000009429	4	21876289	21878689	+
ENSGALG00000009499	4	23354377	23356777	+
ENSGALG00000009520	4	23436823	23439223	-
ENSGALG00000009568	4	24519959	24522359	-
ENSGALG00000009674	4	25336347	25338747	-
ENSGALG00000009870	4	29987429	29989829	+
ENSGALG00000010009	4	31585687	31588087	-
ENSGALG00000010031	4	31984664	31987064	+
ENSGALG00000010090	4	33388140	33390540	+
ENSGALG00000010402	4	37169929	37172329	-
ENSGALG00000010636	4	39481025	39483425	-
ENSGALG00000010645	4	39575144	39577544	+
ENSGALG00000010674	4	40000738	40003138	+
ENSGALG00000010719	4	42233332	42235732	-
ENSGALG00000010744	4	43214401	43216801	+
ENSGALG00000010764	4	43679794	43682194	-
ENSGALG00000010822	4	44347998	44350398	-
ENSGALG00000011551	4	50011879	50014279	-
ENSGALG00000011623	4	50473522	50475922	-
ENSGALG00000011812	4	51795304	51797704	-
ENSGALG00000011835	4	53576745	53579145	-
ENSGALG00000011961	4	54107012	54109412	+
ENSGALG00000011962	4	54185801	54188201	+
ENSGALG00000011967	4	54532509	54534909	+
ENSGALG00000011982	4	54641508	54643908	+
ENSGALG00000011986	4	54714739	54717139	+
ENSGALG00000011990	4	54728833	54731233	-
ENSGALG00000012018	4	56247808	56250208	-
ENSGALG00000012044	4	56724780	56727180	-
ENSGALG00000012076	4	57169233	57171633	+
ENSGALG00000012155	4	58021567	58023967	-
ENSGALG00000012292	4	60566176	60568576	+
ENSGALG00000012298	4	60731364	60733764	-
ENSGALG00000013287	4	61034771	61037171	+
ENSGALG00000013427	4	61098358	61100758	-
ENSGALG00000013468	4	61313317	61315717	+
ENSGALG00000013606	4	62851578	62853978	+
ENSGALG00000013615	4	62905589	62907989	+
ENSGALG00000013627	4	63026958	63029358	-
ENSGALG00000013674	4	63620550	63622950	-
ENSGALG00000013771	4	64809615	64812015	-
ENSGALG00000013940	4	65642634	65645034	+
ENSGALG00000013948	4	65944136	65946536	-
ENSGALG00000014124	4	66500757	66503157	+
ENSGALG00000014202	4	66929457	66931857	+
ENSGALG00000014236	4	68146034	68148434	+
ENSGALG00000014501	4	76565092	76567492	+
ENSGALG00000014515	4	76744421	76746821	-
ENSGALG00000014516	4	76832651	76835051	-
ENSGALG00000015015	4	78878421	78880821	-
ENSGALG00000015531	4	79530210	79532610	-
ENSGALG00000015554	4	79984601	79987001	+
ENSGALG00000015712	4	83928355	83930755	+
ENSGALG00000015935	4	85955982	85958382	+
ENSGALG00000015967	4	87569874	87572274	+
ENSGALG00000016001	4	88682445	88684845	-
ENSGALG00000016086	4	89670386	89672786	+
ENSGALG00000017485	4	69516863	69519263	+
ENSGALG00000018557	4	73665083	73667483	-
ENSGALG00000020143	4	67149128	67151528	+
ENSGALG00000020151	4	65034791	65037191	+
ENSGALG00000020193	4	46421539	46423939	-
ENSGALG00000020316	4	2834189	2836589	-
ENSGALG00000020320	4	2401626	2404026	-
ENSGALG00000023120	4	51792213	51794613	-
ENSGALG00000023355	4	33862292	33864692	-
ENSGALG00000024049	4	1566883	1569283	-
ENSGALG00000026098	4	50935659	50938059	+
ENSGALG00000027788	4	23887262	23889662	+
ENSGALG00000027872	4	49897796	49900196	-
ENSGALG00000027885	4	69865132	69867532	-
ENSGALG00000028041	4	38129005	38131405	+
ENSGALG00000028222	4	10976928	10979328	-
ENSGALG00000029613	4	26829365	26831765	-
ENSGALG00000030614	4	59984286	59986686	-
ENSGALG00000030689	4	32320740	32323140	+
ENSGALG00000030791	4	5909781	5912181	-
ENSGALG00000030801	4	73201371	73203771	+
ENSGALG00000031094	4	382400	384800	-
ENSGALG00000031144	4	4544836	4547236	+
ENSGALG00000031410	4	57825303	57827703	-
ENSGALG00000033083	4	85312167	85314567	+
ENSGALG00000033286	4	56441111	56443511	+
ENSGALG00000033883	4	71575450	71577850	-
ENSGALG00000033902	4	39356703	39359103	+
ENSGALG00000033908	4	66445433	66447833	-
ENSGALG00000034567	4	11083059	11085459	+
ENSGALG00000034621	4	74765885	74768285	+
ENSGALG00000034741	4	37651712	37654112	+
ENSGALG00000035052	4	45455337	45457737	+
ENSGALG00000035219	4	50820578	50822978	+
ENSGALG00000035565	4	66443583	66445983	-
ENSGALG00000035946	4	20750419	20752819	+
ENSGALG00000037094	4	31570704	31573104	+
ENSGALG00000037214	4	82746685	82749085	+
ENSGALG00000037332	4	49162561	49164961	+
ENSGALG00000037349	4	4552679	4555079	+
ENSGALG00000037410	4	295485	297885	+
ENSGALG00000038238	4	21198989	21201389	-
ENSGALG00000038372	4	45313298	45315698	+
ENSGALG00000038787	4	88339840	88342240	+
ENSGALG00000039177	4	69043454	69045854	-
ENSGALG00000039498	4	60301563	60303963	-
ENSGALG00000041662	4	37227825	37230225	+
ENSGALG00000041921	4	66225376	66227776	-
ENSGALG00000042001	4	35023993	35026393	+
ENSGALG00000042411	4	21769583	21771983	-
ENSGALG00000042492	4	57783050	57785450	+
ENSGALG00000042726	4	64609777	64612177	-
ENSGALG00000042851	4	73936490	73938890	+
ENSGALG00000043256	4	46471486	46473886	+
ENSGALG00000043448	4	80648649	80651049	-
ENSGALG00000043669	4	46874386	46876786	+
ENSGALG00000044225	4	70544987	70547387	+
ENSGALG00000044480	4	3390323	3392723	+
ENSGALG00000044501	4	90858289	90860689	+
ENSGALG00000044716	4	53736902	53739302	-
ENSGALG00000045063	4	39254632	39257032	+
ENSGALG00000045153	4	68244700	68247100	-
ENSGALG00000045173	4	83197131	83199531	+
ENSGALG00000046160	4	50960446	50962846	+
ENSGALG00000047968	4	74408064	74410464	+
ENSGALG00000048496	4	77368799	77371199	+
ENSGALG00000048523	4	52977229	52979629	+
ENSGALG00000048632	4	19321628	19324028	+
ENSGALG00000048954	4	45674417	45676817	-
ENSGALG00000049238	4	13735935	13738335	+
ENSGALG00000049537	4	3966797	3969197	-
ENSGALG00000049833	4	83197194	83199594	+
ENSGALG00000050394	4	57113081	57115481	+
ENSGALG00000050541	4	22161312	22163712	-
ENSGALG00000050744	4	57551369	57553769	-
ENSGALG00000050976	4	24683395	24685795	+
ENSGALG00000051022	4	68516000	68518400	-
ENSGALG00000051025	4	11541820	11544220	+
ENSGALG00000051031	4	7547337	7549737	-
ENSGALG00000051064	4	16764246	16766646	-
ENSGALG00000051140	4	14528005	14530405	+
ENSGALG00000051247	4	13181557	13183957	-
ENSGALG00000051259	4	2409415	2411815	-
ENSGALG00000051641	4	62881367	62883767	-
ENSGALG00000051660	4	91285863	91288263	-
ENSGALG00000051701	4	79785412	79787812	-
ENSGALG00000052288	4	87249007	87251407	-
ENSGALG00000052375	4	57096783	57099183	+
ENSGALG00000052580	4	37204092	37206492	+
ENSGALG00000052640	4	14535000	14537400	+
ENSGALG00000052783	4	74107006	74109406	+
ENSGALG00000053028	4	14019011	14021411	+
ENSGALG00000053084	4	51651095	51653495	-
ENSGALG00000054233	4	20505198	20507598	+
ENSGALG00000054256	4	82887813	82890213	+
ENSGALG00000054727	4	70473883	70476283	-
ENSGALG00000055091	4	32417312	32419712	+
ENSGALG00000003660	5	3167425	3169825	-
ENSGALG00000003748	5	2961916	2964316	+
ENSGALG00000003777	5	2459637	2462037	+
ENSGALG00000003999	5	1956644	1959044	+
ENSGALG00000004044	5	1920226	1922626	-
ENSGALG00000004243	5	1815672	1818072	+
ENSGALG00000004306	5	1708627	1711027	-
ENSGALG00000005265	5	7434058	7436458	+
ENSGALG00000005415	5	8003641	8006041	-
ENSGALG00000005540	5	8241774	8244174	-
ENSGALG00000005551	5	8395385	8397785	+
ENSGALG00000005632	5	9119570	9121970	+
ENSGALG00000005643	5	9147552	9149952	+
ENSGALG00000005662	5	9178663	9181063	-
ENSGALG00000006220	5	12412763	12415163	+
ENSGALG00000006368	5	12882949	12885349	-
ENSGALG00000006454	5	13347174	13349574	-
ENSGALG00000006572	5	14206786	14209186	-
ENSGALG00000006613	5	14318728	14321128	+
ENSGALG00000007077	5	16813754	16816154	-
ENSGALG00000007217	5	16985346	16987746	+
ENSGALG00000007886	5	19338564	19340964	-
ENSGALG00000007948	5	20745322	20747722	-
ENSGALG00000008148	5	23216040	23218440	+
ENSGALG00000008181	5	23283946	23286346	-
ENSGALG00000008615	5	24938202	24940602	-
ENSGALG00000008631	5	25147919	25150319	+
ENSGALG00000008653	5	25193649	25196049	+
ENSGALG00000009282	5	26347055	26349455	+
ENSGALG00000009315	5	26532655	26535055	-
ENSGALG00000009352	5	26714366	26716766	+
ENSGALG00000009400	5	27837047	27839447	+
ENSGALG00000009415	5	27925518	27927918	-
ENSGALG00000009452	5	28251874	28254274	-
ENSGALG00000009493	5	28958600	28961000	-
ENSGALG00000009626	5	29833167	29835567	-
ENSGALG00000009705	5	30373517	30375917	-
ENSGALG00000009723	5	30596320	30598720	+
ENSGALG00000009724	5	30776271	30778671	-
ENSGALG00000009725	5	30796585	30798985	-
ENSGALG00000009844	5	32478478	32480878	+
ENSGALG00000009920	5	34448679	34451079	+
ENSGALG00000009995	5	34980476	34982876	+
ENSGALG00000010139	5	37559121	37561521	+
ENSGALG00000010225	5	38052597	38054997	+
ENSGALG00000010232	5	38082164	38084564	+
ENSGALG00000010233	5	38094360	38096760	-
ENSGALG00000010258	5	38138899	38141299	-
ENSGALG00000010350	5	38767385	38769785	+
ENSGALG00000010413	5	39347499	39349899	-
ENSGALG00000010468	5	39455012	39457412	-
ENSGALG00000010593	5	43061546	43063946	-
ENSGALG00000010598	5	43170224	43172624	-
ENSGALG00000010665	5	43596600	43599000	-
ENSGALG00000010820	5	45082388	45084788	+
ENSGALG00000010881	5	45555894	45558294	-
ENSGALG00000010950	5	45634526	45636926	+
ENSGALG00000010974	5	45909921	45912321	-
ENSGALG00000011076	5	46187529	46189929	-
ENSGALG00000011080	5	46548123	46550523	+
ENSGALG00000011139	5	48213828	48216228	-
ENSGALG00000011213	5	48671481	48673881	-
ENSGALG00000011225	5	48747877	48750277	+
ENSGALG00000011244	5	49132545	49134945	+
ENSGALG00000011446	5	50328268	50330668	+
ENSGALG00000011511	5	50513573	50515973	-
ENSGALG00000011609	5	18898833	18901233	-
ENSGALG00000011618	5	51737659	51740059	+
ENSGALG00000011639	5	51942497	51944897	+
ENSGALG00000011687	5	52000207	52002607	-
ENSGALG00000011690	5	52103547	52105947	+
ENSGALG00000011811	5	53231405	53233805	-
ENSGALG00000011855	5	53595672	53598072	-
ENSGALG00000011858	5	53680353	53682753	+
ENSGALG00000011889	5	54228133	54230533	-
ENSGALG00000012006	5	54868149	54870549	+
ENSGALG00000012021	5	55138639	55141039	+
ENSGALG00000012095	5	55688420	55690820	+
ENSGALG00000012200	5	56528534	56530934	+
ENSGALG00000012426	5	58463437	58465837	-
ENSGALG00000012429	5	58714164	58716564	-
ENSGALG00000012464	5	58927202	58929602	+
ENSGALG00000012505	5	59650077	59652477	-
ENSGALG00000014537	5	29606119	29608519	+
ENSGALG00000014569	5	15965165	15967565	-
ENSGALG00000017652	5	27601029	27603429	-
ENSGALG00000020359	5	54616444	54618844	-
ENSGALG00000020392	5	45464833	45467233	-
ENSGALG00000023099	5	39304381	39306781	-
ENSGALG00000026005	5	40751835	40754235	-
ENSGALG00000026207	5	17171071	17173471	-
ENSGALG00000026215	5	28174306	28176706	+
ENSGALG00000026584	5	25716103	25718503	-
ENSGALG00000027255	5	39773061	39775461	+
ENSGALG00000027716	5	12686282	12688682	-
ENSGALG00000027874	5	24665321	24667721	+
ENSGALG00000028047	5	24508097	24510497	-
ENSGALG00000028376	5	17813209	17815609	-
ENSGALG00000029022	5	35294092	35296492	+
ENSGALG00000029401	5	54591128	54593528	+
ENSGALG00000030719	5	46093345	46095745	-
ENSGALG00000031266	5	997180	999580	+
ENSGALG00000032161	5	9742885	9745285	+
ENSGALG00000032584	5	22046423	22048823	-
ENSGALG00000032803	5	118674	121074	+
ENSGALG00000033498	5	16170352	16172752	+
ENSGALG00000033675	5	1070537	1072937	+
ENSGALG00000034311	5	45267140	45269540	-
ENSGALG00000035916	5	18179410	18181810	-
ENSGALG00000036044	5	539500	541900	-
ENSGALG00000036069	5	526497	528897	-
ENSGALG00000036805	5	575103	577503	+
ENSGALG00000037138	5	13429298	13431698	-
ENSGALG00000037166	5	115274	117674	-
ENSGALG00000037326	5	27520846	27523246	+
ENSGALG00000037556	5	19262246	19264646	-
ENSGALG00000038775	5	6640038	6642438	-
ENSGALG00000039032	5	19417316	19419716	+
ENSGALG00000039080	5	19189268	19191668	+
ENSGALG00000039242	5	298441	300841	+
ENSGALG00000039334	5	939336	941736	-
ENSGALG00000039822	5	7961578	7963978	-
ENSGALG00000040120	5	177709	180109	-
ENSGALG00000040527	5	23927640	23930040	-
ENSGALG00000040761	5	785516	787916	-
ENSGALG00000041014	5	25966320	25968720	+
ENSGALG00000041098	5	26033757	26036157	+
ENSGALG00000041183	5	53430324	53432724	+
ENSGALG00000041253	5	444077	446477	+
ENSGALG00000041522	5	189239	191639	-
ENSGALG00000041565	5	51925665	51928065	+
ENSGALG00000041808	5	17979909	17982309	+
ENSGALG00000043089	5	305439	307839	-
ENSGALG00000043591	5	25781897	25784297	-
ENSGALG00000045478	5	50362971	50365371	-
ENSGALG00000046593	5	9241593	9243993	-
ENSGALG00000046795	5	57736304	57738704	+
ENSGALG00000047216	5	57414699	57417099	-
ENSGALG00000047241	5	57843421	57845821	-
ENSGALG00000047287	5	5102881	5105281	-
ENSGALG00000047313	5	181702	184102	-
ENSGALG00000047571	5	54584262	54586662	-
ENSGALG00000047825	5	57047205	57049605	+
ENSGALG00000048226	5	50803289	50805689	+
ENSGALG00000048348	5	51620310	51622710	-
ENSGALG00000048906	5	7867785	7870185	+
ENSGALG00000049308	5	51717243	51719643	+
ENSGALG00000050843	5	49217035	49219435	-
ENSGALG00000051208	5	28945989	28948389	-
ENSGALG00000051449	5	11915525	11917925	+
ENSGALG00000051460	5	57861987	57864387	-
ENSGALG00000051905	5	24465183	24467583	-
ENSGALG00000051929	5	24285200	24287600	-
ENSGALG00000051988	5	17502459	17504859	+
ENSGALG00000052457	5	16199118	16201518	-
ENSGALG00000052867	5	223860	226260	+
ENSGALG00000053185	5	24953440	24955840	-
ENSGALG00000053286	5	31764738	31767138	+
ENSGALG00000053402	5	26577550	26579950	-
ENSGALG00000054058	5	28992939	28995339	-
ENSGALG00000054153	5	35888562	35890962	+
ENSGALG00000054167	5	55795431	55797831	+
ENSGALG00000054363	5	56873199	56875599	+
ENSGALG00000055082	5	24970313	24972713	-
ENSGALG00000002015	6	3336993	3339393	+
ENSGALG00000002289	6	3649670	3652070	-
ENSGALG00000002299	6	3712391	3714791	-
ENSGALG00000002303	6	3738718	3741118	+
ENSGALG00000002307	6	3756271	3758671	+
ENSGALG00000002314	6	3766476	3768876	-
ENSGALG00000002370	6	4939278	4941678	-
ENSGALG00000002395	6	5022944	5025344	+
ENSGALG00000002432	6	5129184	5131584	+
ENSGALG00000002479	6	5147739	5150139	+
ENSGALG00000002543	6	5483103	5485503	-
ENSGALG00000002555	6	5519795	5522195	-
ENSGALG00000002638	6	5828789	5831189	-
ENSGALG00000002701	6	5926031	5928431	-
ENSGALG00000002744	6	7003075	7005475	+
ENSGALG00000003689	6	10302349	10304749	-
ENSGALG00000004037	6	11315163	11317563	-
ENSGALG00000004167	6	11520560	11522960	+
ENSGALG00000004248	6	11613086	11615486	-
ENSGALG00000004257	6	11620065	11622465	+
ENSGALG00000004653	6	12637927	12640327	+
ENSGALG00000004747	6	12644744	12647144	-
ENSGALG00000004769	6	12653955	12656355	-
ENSGALG00000005004	6	15720306	15722706	-
ENSGALG00000005035	6	15829362	15831762	-
ENSGALG00000005086	6	16340944	16343344	-
ENSGALG00000005519	6	17425085	17427485	-
ENSGALG00000005599	6	17611138	17613538	+
ENSGALG00000005613	6	17639607	17642007	-
ENSGALG00000005857	6	18466439	18468839	-
ENSGALG00000005975	6	18789954	18792354	+
ENSGALG00000005978	6	18815078	18817478	-
ENSGALG00000005981	6	18841342	18843742	-
ENSGALG00000006137	6	19117647	19120047	-
ENSGALG00000006343	6	20062268	20064668	-
ENSGALG00000006421	6	20194480	20196880	-
ENSGALG00000006502	6	20549751	20552151	+
ENSGALG00000006629	6	21323448	21325848	+
ENSGALG00000006912	6	21810767	21813167	+
ENSGALG00000007007	6	22491713	22494113	-
ENSGALG00000007014	6	23203808	23206208	+
ENSGALG00000007045	6	22596602	22599002	-
ENSGALG00000007078	6	22953041	22955441	+
ENSGALG00000007508	6	23114734	23117134	+
ENSGALG00000007515	6	23249548	23251948	+
ENSGALG00000007666	6	23611017	23613417	+
ENSGALG00000007706	6	23667486	23669886	+
ENSGALG00000007803	6	23782693	23785093	-
ENSGALG00000008121	6	24341071	24343471	-
ENSGALG00000008133	6	24346004	24348404	+
ENSGALG00000008160	6	24351656	24354056	+
ENSGALG00000008318	6	25037313	25039713	+
ENSGALG00000008840	6	27659391	27661791	+
ENSGALG00000008905	6	28386027	28388427	+
ENSGALG00000009173	6	29567736	29570136	-
ENSGALG00000009265	6	30063669	30066069	+
ENSGALG00000009302	6	30229251	30231651	+
ENSGALG00000009304	6	30434996	30437396	-
ENSGALG00000009606	6	32365978	32368378	+
ENSGALG00000010490	6	35823229	35825629	+
ENSGALG00000013090	6	23211501	23213901	+
ENSGALG00000020656	6	30704097	30706497	-
ENSGALG00000020679	6	28480182	28482582	+
ENSGALG00000025772	6	17630410	17632810	+
ENSGALG00000025780	6	25217069	25219469	-
ENSGALG00000025996	6	34317708	34320108	+
ENSGALG00000026808	6	19962195	19964595	+
ENSGALG00000029020	6	31487421	31489821	+
ENSGALG00000031305	6	1276454	1278854	+
ENSGALG00000031689	6	22900542	22902942	-
ENSGALG00000031866	6	1615846	1618246	-
ENSGALG00000032329	6	23658511	23660911	+
ENSGALG00000032618	6	26931849	26934249	+
ENSGALG00000032838	6	9939677	9942077	+
ENSGALG00000033695	6	21524901	21527301	-
ENSGALG00000035579	6	11039030	11041430	-
ENSGALG00000036847	6	5864783	5867183	+
ENSGALG00000037616	6	26929009	26931409	-
ENSGALG00000037682	6	1632831	1635231	+
ENSGALG00000038799	6	20761234	20763634	-
ENSGALG00000039528	6	21081166	21083566	-
ENSGALG00000041103	6	3685830	3688230	-
ENSGALG00000041140	6	32229327	32231727	+
ENSGALG00000042551	6	17776777	17779177	-
ENSGALG00000042871	6	23342960	23345360	+
ENSGALG00000043213	6	21530954	21533354	-
ENSGALG00000044849	6	34192984	34195384	+
ENSGALG00000045085	6	20185816	20188216	+
ENSGALG00000047519	6	30829388	30831788	-
ENSGALG00000048337	6	27074471	27076871	+
ENSGALG00000048500	6	30607644	30610044	-
ENSGALG00000049081	6	31658102	31660502	-
ENSGALG00000049341	6	20293333	20295733	-
ENSGALG00000049469	6	12798118	12800518	+
ENSGALG00000049569	6	31155061	31157461	-
ENSGALG00000049806	6	30192360	30194760	-
ENSGALG00000050084	6	20750089	20752489	-
ENSGALG00000050198	6	32344247	32346647	+
ENSGALG00000050290	6	30040288	30042688	-
ENSGALG00000050884	6	8760093	8762493	+
ENSGALG00000051380	6	17341718	17344118	-
ENSGALG00000051676	6	24513369	24515769	+
ENSGALG00000052512	6	34151579	34153979	+
ENSGALG00000052574	6	18306793	18309193	+
ENSGALG00000052760	6	11250136	11252536	-
ENSGALG00000053549	6	10020689	10023089	-
ENSGALG00000053671	6	12956924	12959324	-
ENSGALG00000053759	6	29055448	29057848	+
ENSGALG00000054558	6	22320414	22322814	-
ENSGALG00000055026	6	27056502	27058902	+
ENSGALG00000002655	7	1348587	1350987	-
ENSGALG00000002789	7	2469804	2472204	+
ENSGALG00000002944	7	2840238	2842638	+
ENSGALG00000003126	7	3087285	3089685	-
ENSGALG00000003578	7	4388374	4390774	-
ENSGALG00000003904	7	4815405	4817805	-
ENSGALG00000008113	7	10322971	10325371	-
ENSGALG00000008428	7	11589958	11592358	+
ENSGALG00000008459	7	11819550	11821950	+
ENSGALG00000008474	7	11983951	11986351	+
ENSGALG00000008501	7	12264170	12266570	+
ENSGALG00000008669	7	13435735	13438135	-
ENSGALG00000008786	7	13691834	13694234	-
ENSGALG00000008842	7	13811674	13814074	+
ENSGALG00000008885	7	13986323	13988723	+
ENSGALG00000008908	7	14255747	14258147	+
ENSGALG00000009012	7	14840857	14843257	+
ENSGALG00000009602	7	18273498	18275898	-
ENSGALG00000010657	7	18684199	18686599	-
ENSGALG00000010858	7	18734749	18737149	+
ENSGALG00000010873	7	18858121	18860521	-
ENSGALG00000010902	7	18943031	18945431	-
ENSGALG00000011009	7	19817102	19819502	-
ENSGALG00000011040	7	19910518	19912918	+
ENSGALG00000011052	7	20002119	20004519	+
ENSGALG00000011068	7	20043523	20045923	+
ENSGALG00000011149	7	21826489	21828889	+
ENSGALG00000011250	7	22086295	22088695	-
ENSGALG00000011252	7	22127021	22129421	+
ENSGALG00000011355	7	22385725	22388125	-
ENSGALG00000011468	7	23230312	23232712	+
ENSGALG00000011671	7	26389057	26391457	+
ENSGALG00000011708	7	27172496	27174896	-
ENSGALG00000011806	7	27920085	27922485	-
ENSGALG00000011813	7	27951177	27953577	-
ENSGALG00000012072	7	28237578	28239978	-
ENSGALG00000012075	7	28255673	28258073	-
ENSGALG00000012092	7	28286440	28288840	-
ENSGALG00000012111	7	28370513	28372913	-
ENSGALG00000012156	7	29189936	29192336	-
ENSGALG00000012177	7	29784717	29787117	-
ENSGALG00000012187	7	30237783	30240183	+
ENSGALG00000012190	7	30339776	30342176	-
ENSGALG00000012223	7	30532913	30535313	-
ENSGALG00000012362	7	30957190	30959590	+
ENSGALG00000012377	7	31244874	31247274	+
ENSGALG00000012407	7	31849743	31852143	-
ENSGALG00000012421	7	32696930	32699330	+
ENSGALG00000012481	7	35125799	35128199	+
ENSGALG00000012544	7	36202915	36205315	+
ENSGALG00000012545	7	36217589	36219989	-
ENSGALG00000013342	7	5216437	5218837	+
ENSGALG00000020836	7	12427820	12430220	-
ENSGALG00000021031	7	5065856	5068256	-
ENSGALG00000023886	7	1827666	1830066	-
ENSGALG00000026422	7	28217515	28219915	-
ENSGALG00000028174	7	8197829	8200229	-
ENSGALG00000028759	7	34861519	34863919	+
ENSGALG00000028770	7	25561774	25564174	+
ENSGALG00000029701	7	12597657	12600057	+
ENSGALG00000030032	7	21180445	21182845	-
ENSGALG00000030789	7	10027082	10029482	-
ENSGALG00000031112	7	502980	505380	+
ENSGALG00000031398	7	23249973	23252373	+
ENSGALG00000033017	7	226249	228649	-
ENSGALG00000033461	7	31210705	31213105	+
ENSGALG00000034007	7	17714953	17717353	-
ENSGALG00000034094	7	18253739	18256139	-
ENSGALG00000034973	7	11680384	11682784	+
ENSGALG00000035584	7	617631	620031	-
ENSGALG00000037286	7	22533708	22536108	-
ENSGALG00000039216	7	6780467	6782867	+
ENSGALG00000041192	7	21042187	21044587	+
ENSGALG00000041257	7	36235995	36238395	-
ENSGALG00000041563	7	2585734	2588134	+
ENSGALG00000042452	7	21136002	21138402	+
ENSGALG00000043694	7	17439738	17442138	-
ENSGALG00000045427	7	36303671	36306071	+
ENSGALG00000045511	7	28259411	28261811	+
ENSGALG00000049860	7	6161064	6163464	-
ENSGALG00000050268	7	9731029	9733429	-
ENSGALG00000050863	7	10012124	10014524	-
ENSGALG00000052239	7	9153616	9156016	+
ENSGALG00000053241	7	22082331	22084731	-
ENSGALG00000053410	7	13780561	13782961	+
ENSGALG00000053986	7	36145529	36147929	+
ENSGALG00000054751	7	12234789	12237189	+
ENSGALG00000054784	7	36198377	36200777	+
ENSGALG00000054939	7	13543067	13545467	+
ENSGALG00000054944	7	805031	807431	-
ENSGALG00000001863	8	16867042	16869442	+
ENSGALG00000001951	8	1606099	1608499	+
ENSGALG00000002504	8	3887898	3890298	-
ENSGALG00000002549	8	3999241	4001641	-
ENSGALG00000002564	8	4064661	4067061	+
ENSGALG00000002667	8	4172183	4174583	-
ENSGALG00000002960	8	4625165	4627565	+
ENSGALG00000002988	8	4632903	4635303	-
ENSGALG00000003324	8	5216124	5218524	-
ENSGALG00000003955	8	6384031	6386431	-
ENSGALG00000004526	8	7385437	7387837	+
ENSGALG00000004597	8	7780788	7783188	-
ENSGALG00000005147	8	11449629	11452029	-
ENSGALG00000005203	8	11870299	11872699	+
ENSGALG00000005257	8	12269795	12272195	+
ENSGALG00000005442	8	12531063	12533463	-
ENSGALG00000005470	8	12559720	12562120	+
ENSGALG00000005580	8	13738452	13740852	-
ENSGALG00000005752	8	14060866	14063266	+
ENSGALG00000005977	8	14635854	14638254	-
ENSGALG00000006019	8	14671986	14674386	-
ENSGALG00000006237	8	15570272	15572672	-
ENSGALG00000006864	8	16432266	16434666	+
ENSGALG00000008663	8	16623897	16626297	+
ENSGALG00000008722	8	16780846	16783246	+
ENSGALG00000008901	8	19088334	19090734	-
ENSGALG00000008945	8	19268926	19271326	-
ENSGALG00000009021	8	19606087	19608487	-
ENSGALG00000009032	8	19953024	19955424	-
ENSGALG00000009033	8	19963263	19965663	+
ENSGALG00000009971	8	20027182	20029582	+
ENSGALG00000010230	8	21400054	21402454	-
ENSGALG00000010436	8	22017262	22019662	-
ENSGALG00000010473	8	22247058	22249458	-
ENSGALG00000010623	8	24728482	24730882	-
ENSGALG00000010673	8	24940440	24942840	-
ENSGALG00000010692	8	25016004	25018404	-
ENSGALG00000010721	8	25256622	25259022	-
ENSGALG00000010785	8	25579818	25582218	+
ENSGALG00000010826	8	26108379	26110779	+
ENSGALG00000010853	8	26178521	26180921	-
ENSGALG00000010857	8	26200906	26203306	-
ENSGALG00000010889	8	26989410	26991810	+
ENSGALG00000010924	8	27394999	27397399	+
ENSGALG00000011113	8	28883345	28885745	+
ENSGALG00000011284	8	29258098	29260498	+
ENSGALG00000011353	8	29913375	29915775	+
ENSGALG00000011413	8	27059463	27061863	-
ENSGALG00000017870	8	7791183	7793583	+
ENSGALG00000021869	8	24905072	24907472	+
ENSGALG00000025627	8	7795505	7797905	+
ENSGALG00000025668	8	7795718	7798118	+
ENSGALG00000026572	8	4072466	4074866	-
ENSGALG00000030357	8	6584590	6586990	+
ENSGALG00000031423	8	24138862	24141262	-
ENSGALG00000032549	8	29986144	29988544	+
ENSGALG00000033535	8	5979547	5981947	+
ENSGALG00000033634	8	6501298	6503698	-
ENSGALG00000038740	8	439700	442100	-
ENSGALG00000039322	8	4192600	4195000	-
ENSGALG00000039327	8	1385694	1388094	-
ENSGALG00000039354	8	18987399	18989799	+
ENSGALG00000040432	8	7158390	7160790	-
ENSGALG00000040730	8	5510946	5513346	+
ENSGALG00000042474	8	22335943	22338343	+
ENSGALG00000043754	8	6010850	6013250	+
ENSGALG00000044889	8	26134144	26136544	-
ENSGALG00000045029	8	21538742	21541142	-
ENSGALG00000047143	8	7796412	7798812	-
ENSGALG00000047271	8	16070282	16072682	+
ENSGALG00000047448	8	25625286	25627686	+
ENSGALG00000047494	8	7793040	7795440	+
ENSGALG00000047706	8	11949332	11951732	+
ENSGALG00000047835	8	2928478	2930878	-
ENSGALG00000049177	8	16161435	16163835	-
ENSGALG00000049234	8	26591388	26593788	-
ENSGALG00000049577	8	24815656	24818056	+
ENSGALG00000050155	8	16368347	16370747	-
ENSGALG00000050838	8	4692958	4695358	+
ENSGALG00000051274	8	3818106	3820506	+
ENSGALG00000052635	8	11753579	11755979	-
ENSGALG00000053009	8	1015672	1018072	-
ENSGALG00000053184	8	21621020	21623420	+
ENSGALG00000053245	8	16916916	16919316	+
ENSGALG00000053697	8	19997913	20000313	+
ENSGALG00000054601	8	473654	476054	-
ENSGALG00000001490	9	1182762	1185162	-
ENSGALG00000001730	9	1385811	1388211	+
ENSGALG00000002193	9	2459032	2461432	-
ENSGALG00000002963	9	9999045	10001445	-
ENSGALG00000004946	9	9462281	9464681	-
ENSGALG00000004966	9	8892774	8895174	+
ENSGALG00000005076	9	8630127	8632527	+
ENSGALG00000005550	9	5410062	5412462	+
ENSGALG00000005554	9	5398053	5400453	-
ENSGALG00000005675	9	5326489	5328889	+
ENSGALG00000005721	9	5303698	5306098	-
ENSGALG00000005768	9	5289477	5291877	-
ENSGALG00000005772	9	5254404	5256804	+
ENSGALG00000006044	9	5047819	5050219	-
ENSGALG00000006361	9	4921068	4923468	-
ENSGALG00000006453	9	4765036	4767436	-
ENSGALG00000006834	9	12581262	12583662	+
ENSGALG00000006995	9	12830591	12832991	+
ENSGALG00000007193	9	13302668	13305068	-
ENSGALG00000007324	9	14201448	14203848	-
ENSGALG00000007337	9	14499035	14501435	-
ENSGALG00000007419	9	15015996	15018396	+
ENSGALG00000007478	9	15076181	15078581	-
ENSGALG00000007485	9	15089718	15092118	+
ENSGALG00000007681	9	15312535	15314935	-
ENSGALG00000007701	9	15422639	15425039	+
ENSGALG00000008608	9	16301131	16303531	+
ENSGALG00000009349	9	19918957	19921357	+
ENSGALG00000009372	9	19992295	19994695	+
ENSGALG00000009468	9	20663719	20666119	-
ENSGALG00000010331	9	23214590	23216990	-
ENSGALG00000010384	9	23747597	23749997	+
ENSGALG00000023670	9	18475887	18478287	-
ENSGALG00000025804	9	16077180	16079580	-
ENSGALG00000026187	9	6113193	6115593	-
ENSGALG00000028415	9	5616012	5618412	+
ENSGALG00000029432	9	18027692	18030092	+
ENSGALG00000029819	9	8386858	8389258	-
ENSGALG00000030350	9	5719237	5721637	-
ENSGALG00000030420	9	15727196	15729596	-
ENSGALG00000030944	9	8034328	8036728	-
ENSGALG00000031350	9	8278662	8281062	+
ENSGALG00000035389	9	22454160	22456560	+
ENSGALG00000037374	9	24122189	24124589	-
ENSGALG00000037387	9	6460980	6463380	+
ENSGALG00000037875	9	6093131	6095531	-
ENSGALG00000038512	9	12536281	12538681	+
ENSGALG00000038612	9	9557175	9559575	+
ENSGALG00000042159	9	21271430	21273830	+
ENSGALG00000042723	9	22289577	22291977	+
ENSGALG00000043460	9	17025122	17027522	-
ENSGALG00000044293	9	23632895	23635295	+
ENSGALG00000045413	9	15750655	15753055	+
ENSGALG00000046159	9	16324596	16326996	+
ENSGALG00000046461	9	13065941	13068341	+
ENSGALG00000048373	9	22141333	22143733	-
ENSGALG00000049832	9	8502292	8504692	-
ENSGALG00000050919	9	13296124	13298524	+
ENSGALG00000051658	9	9119969	9122369	-
ENSGALG00000051809	9	4078245	4080645	+
ENSGALG00000052075	9	9506751	9509151	-
ENSGALG00000052162	9	22147858	22150258	+
ENSGALG00000052379	9	14347233	14349633	-
ENSGALG00000053523	9	13072049	13074449	+
ENSGALG00000054344	9	23640193	23642593	+
ENSGALG00000054873	9	15547715	15550115	-
ENSGALG00000055140	9	9091453	9093853	+
ENSGALG00000001449	10	3040694	3043094	+
ENSGALG00000001764	10	2482452	2484852	-
ENSGALG00000002678	10	3160378	3162778	-
ENSGALG00000002708	10	3210741	3213141	+
ENSGALG00000002759	10	3508449	3510849	+
ENSGALG00000003005	10	4053376	4055776	+
ENSGALG00000003286	10	4196612	4199012	+
ENSGALG00000003705	10	4901456	4903856	+
ENSGALG00000003759	10	5136735	5139135	+
ENSGALG00000003770	10	5522170	5524570	+
ENSGALG00000004087	10	6782258	6784658	+
ENSGALG00000004096	10	7109109	7111509	-
ENSGALG00000004103	10	7165806	7168206	-
ENSGALG00000004150	10	7183220	7185620	+
ENSGALG00000004261	10	7519947	7522347	-
ENSGALG00000004435	10	8430340	8432740	+
ENSGALG00000004960	10	10623139	10625539	-
ENSGALG00000005011	10	10820476	10822876	-
ENSGALG00000006041	10	11747563	11749963	-
ENSGALG00000006045	10	11855452	11857852	+
ENSGALG00000006104	10	12077844	12080244	+
ENSGALG00000006119	10	12108925	12111325	-
ENSGALG00000006388	10	12549193	12551593	-
ENSGALG00000006413	10	12689264	12691664	-
ENSGALG00000006445	10	12854242	12856642	-
ENSGALG00000006519	10	13192138	13194538	-
ENSGALG00000006658	10	13393449	13395849	-
ENSGALG00000006676	10	13415443	13417843	+
ENSGALG00000006689	10	13427382	13429782	-
ENSGALG00000006702	10	13472537	13474937	+
ENSGALG00000006725	10	13488702	13491102	-
ENSGALG00000006819	10	14062578	14064978	-
ENSGALG00000006840	10	14420616	14423016	-
ENSGALG00000007248	10	18046568	18048968	+
ENSGALG00000007349	10	18205823	18208223	+
ENSGALG00000007358	10	18232625	18235025	-
ENSGALG00000007631	10	18609688	18612088	-
ENSGALG00000008262	10	20369928	20372328	-
ENSGALG00000008352	10	20585395	20587795	-
ENSGALG00000008425	10	20637834	20640234	-
ENSGALG00000017819	10	1791793	1794193	-
ENSGALG00000021020	10	18249243	18251643	+
ENSGALG00000021171	10	12742413	12744813	-
ENSGALG00000021910	10	11116947	11119347	+
ENSGALG00000023435	10	11347046	11349446	+
ENSGALG00000023436	10	11324310	11326710	+
ENSGALG00000026446	10	2873147	2875547	-
ENSGALG00000027805	10	2800175	2802575	-
ENSGALG00000029521	10	19501832	19504232	+
ENSGALG00000030542	10	10213219	10215619	+
ENSGALG00000030576	10	20418143	20420543	+
ENSGALG00000030858	10	20296566	20298966	+
ENSGALG00000031987	10	9190218	9192618	+
ENSGALG00000032971	10	1233531	1235931	+
ENSGALG00000033365	10	17873706	17876106	+
ENSGALG00000034288	10	1669614	1672014	+
ENSGALG00000034982	10	3012290	3014690	+
ENSGALG00000035438	10	12449004	12451404	+
ENSGALG00000035465	10	20339339	20341739	-
ENSGALG00000035935	10	8592562	8594962	-
ENSGALG00000037336	10	8278309	8280709	+
ENSGALG00000040241	10	13667102	13669502	+
ENSGALG00000041362	10	10853250	10855650	-
ENSGALG00000043506	10	1474303	1476703	+
ENSGALG00000045264	10	2775948	2778348	-
ENSGALG00000046779	10	14522985	14525385	-
ENSGALG00000046823	10	1763561	1765961	-
ENSGALG00000047695	10	12069277	12071677	+
ENSGALG00000048077	10	10840141	10842541	-
ENSGALG00000048865	10	518907	521307	-
ENSGALG00000050414	10	13105498	13107898	+
ENSGALG00000051831	10	8707267	8709667	-
ENSGALG00000052214	10	16308574	16310974	+
ENSGALG00000052307	10	2841523	2843923	+
ENSGALG00000052394	10	14924524	14926924	+
ENSGALG00000052643	10	11115010	11117410	+
ENSGALG00000053260	10	17831531	17833931	+
ENSGALG00000053663	10	12003808	12006208	+
ENSGALG00000053910	10	15174432	15176832	+
ENSGALG00000054145	10	12095214	12097614	+
ENSGALG00000055108	10	13342869	13345269	-
ENSGALG00000000507	11	18736378	18738778	+
ENSGALG00000000521	11	18811764	18814164	+
ENSGALG00000000632	11	18912784	18915184	-
ENSGALG00000001256	11	629380	631780	+
ENSGALG00000002103	11	1220442	1222842	+
ENSGALG00000002766	11	1886212	1888612	-
ENSGALG00000002775	11	1891971	1894371	-
ENSGALG00000003302	11	2525643	2528043	+
ENSGALG00000003323	11	2531908	2534308	-
ENSGALG00000003433	11	3457157	3459557	+
ENSGALG00000003837	11	6526171	6528571	-
ENSGALG00000004444	11	7863514	7865914	+
ENSGALG00000004559	11	9771485	9773885	+
ENSGALG00000004729	11	10087616	10090016	-
ENSGALG00000004814	11	9986026	9988426	-
ENSGALG00000005251	11	11389261	11391661	+
ENSGALG00000005319	11	12822211	12824611	+
ENSGALG00000005347	11	13794510	13796910	-
ENSGALG00000005408	11	15456803	15459203	+
ENSGALG00000005435	11	15418136	15420536	-
ENSGALG00000005467	11	15745635	15748035	+
ENSGALG00000005483	11	15964487	15966887	+
ENSGALG00000005502	11	16658249	16660649	-
ENSGALG00000005503	11	16723796	16726196	+
ENSGALG00000005845	11	17954412	17956812	-
ENSGALG00000005855	11	17991911	17994311	-
ENSGALG00000006175	11	18747428	18749828	+
ENSGALG00000013437	11	15472797	15475197	+
ENSGALG00000013784	11	18455285	18457685	+
ENSGALG00000014616	11	2121787	2124187	-
ENSGALG00000021442	11	1137950	1140350	+
ENSGALG00000023437	11	19036698	19039098	-
ENSGALG00000023472	11	18746344	18748744	-
ENSGALG00000023898	11	1268988	1271388	-
ENSGALG00000026258	11	14531108	14533508	-
ENSGALG00000026663	11	769897	772297	+
ENSGALG00000028451	11	2118366	2120766	-
ENSGALG00000032410	11	18524892	18527292	-
ENSGALG00000033063	11	17629261	17631661	+
ENSGALG00000033068	11	321349	323749	+
ENSGALG00000034534	11	9972099	9974499	+
ENSGALG00000034950	11	158633	161033	+
ENSGALG00000035602	11	8733364	8735764	+
ENSGALG00000035945	11	1194515	1196915	+
ENSGALG00000036234	11	1863773	1866173	-
ENSGALG00000036593	11	17359606	17362006	-
ENSGALG00000041787	11	70924	73324	+
ENSGALG00000042647	11	463776	466176	+
ENSGALG00000042664	11	7037119	7039519	+
ENSGALG00000043662	11	351725	354125	-
ENSGALG00000044466	11	2642433	2644833	+
ENSGALG00000047024	11	18319016	18321416	+
ENSGALG00000047514	11	10295047	10297447	-
ENSGALG00000048343	11	11154698	11157098	-
ENSGALG00000048534	11	1248482	1250882	-
ENSGALG00000048675	11	12815600	12818000	-
ENSGALG00000049262	11	4199016	4201416	+
ENSGALG00000049507	11	14743196	14745596	-
ENSGALG00000049652	11	1049013	1051413	-
ENSGALG00000050831	11	11144980	11147380	-
ENSGALG00000051048	11	8166872	8169272	+
ENSGALG00000052729	11	7694536	7696936	+
ENSGALG00000052842	11	18613025	18615425	-
ENSGALG00000054486	11	18838387	18840787	+
ENSGALG00000054901	11	19685367	19687767	+
ENSGALG00000002016	12	1718584	1720984	+
ENSGALG00000002908	12	2972133	2974533	-
ENSGALG00000003103	12	3002125	3004525	-
ENSGALG00000004297	12	3440270	3442670	+
ENSGALG00000004722	12	3790114	3792514	+
ENSGALG00000005042	12	5656662	5659062	-
ENSGALG00000005404	12	8060585	8062985	-
ENSGALG00000005481	12	8829749	8832149	-
ENSGALG00000005909	12	9594109	9596509	+
ENSGALG00000006037	12	10137001	10139401	-
ENSGALG00000006097	12	10297237	10299637	+
ENSGALG00000006306	12	11079885	11082285	-
ENSGALG00000006325	12	11114418	11116818	+
ENSGALG00000006425	12	11316269	11318669	+
ENSGALG00000006526	12	11681446	11683846	+
ENSGALG00000007152	12	12271172	12273572	-
ENSGALG00000007184	12	13539275	13541675	-
ENSGALG00000007596	12	15028285	15030685	+
ENSGALG00000007862	12	17291542	17293942	-
ENSGALG00000008263	12	18228670	18231070	+
ENSGALG00000008308	12	18984975	18987375	+
ENSGALG00000008349	12	19627856	19630256	+
ENSGALG00000013723	12	3635027	3637427	-
ENSGALG00000025886	12	7057012	7059412	-
ENSGALG00000026152	12	2699250	2701650	-
ENSGALG00000030908	12	4159222	4161622	+
ENSGALG00000032736	12	9971818	9974218	+
ENSGALG00000034168	12	8303404	8305804	-
ENSGALG00000035058	12	2990679	2993079	-
ENSGALG00000036133	12	11022983	11025383	-
ENSGALG00000037791	12	15745389	15747789	-
ENSGALG00000037856	12	17601136	17603536	+
ENSGALG00000039385	12	11993005	11995405	+
ENSGALG00000039583	12	15880966	15883366	+
ENSGALG00000043143	12	11956500	11958900	+
ENSGALG00000044610	12	11053336	11055736	+
ENSGALG00000046005	12	1661100	1663500	-
ENSGALG00000049667	12	15330071	15332471	+
ENSGALG00000051457	12	10728697	10731097	-
ENSGALG00000051491	12	3680436	3682836	-
ENSGALG00000053543	12	11953258	11955658	+
ENSGALG00000054865	12	11949567	11951967	+
ENSGALG00000001698	13	7912471	7914871	-
ENSGALG00000001895	13	5429390	5431790	+
ENSGALG00000002080	13	4711813	4714213	-
ENSGALG00000002118	13	4531095	4533495	+
ENSGALG00000002132	13	4271043	4273443	-
ENSGALG00000002152	13	4235528	4237928	-
ENSGALG00000002203	13	3918690	3921090	-
ENSGALG00000002455	13	3388516	3390916	+
ENSGALG00000002570	13	2685360	2687760	+
ENSGALG00000002577	13	2708640	2711040	-
ENSGALG00000002790	13	9263165	9265565	-
ENSGALG00000002846	13	9642477	9644877	-
ENSGALG00000002878	13	9871168	9873568	+
ENSGALG00000003744	13	12025893	12028293	+
ENSGALG00000003886	13	12229067	12231467	-
ENSGALG00000004078	13	12999201	13001601	+
ENSGALG00000004083	13	13030576	13032976	-
ENSGALG00000004594	13	13849648	13852048	+
ENSGALG00000005725	13	13978059	13980459	+
ENSGALG00000005961	13	14282490	14284890	-
ENSGALG00000006258	13	15289307	15291707	-
ENSGALG00000006323	13	15911091	15913491	+
ENSGALG00000006341	13	15958933	15961333	-
ENSGALG00000006424	13	16465374	16467774	-
ENSGALG00000006677	13	17441799	17444199	-
ENSGALG00000006708	13	14941967	14944367	+
ENSGALG00000006785	13	17590806	17593206	-
ENSGALG00000007080	13	17740391	17742791	-
ENSGALG00000011450	13	14269909	14272309	+
ENSGALG00000012322	13	18268817	18271217	+
ENSGALG00000017462	13	17291560	17293960	-
ENSGALG00000021235	13	15167194	15169594	-
ENSGALG00000021303	13	14032308	14034708	-
ENSGALG00000023920	13	14993062	14995462	+
ENSGALG00000026914	13	10889927	10892327	-
ENSGALG00000027534	13	13715104	13717504	-
ENSGALG00000028407	13	17768452	17770852	+
ENSGALG00000028602	13	10209261	10211661	+
ENSGALG00000030147	13	17781040	17783440	-
ENSGALG00000031255	13	17962073	17964473	-
ENSGALG00000032974	13	14365414	14367814	+
ENSGALG00000033512	13	10149257	10151657	+
ENSGALG00000033591	13	4214841	4217241	-
ENSGALG00000034305	13	14538431	14540831	+
ENSGALG00000035804	13	14167013	14169413	-
ENSGALG00000036075	13	10549411	10551811	-
ENSGALG00000036920	13	17543410	17545810	+
ENSGALG00000037851	13	17428079	17430479	+
ENSGALG00000038042	13	7778560	7780960	-
ENSGALG00000038848	13	10512513	10514913	+
ENSGALG00000039105	13	16244612	16247012	+
ENSGALG00000039652	13	9144996	9147396	-
ENSGALG00000039698	13	10741948	10744348	-
ENSGALG00000040035	13	9348031	9350431	-
ENSGALG00000040205	13	4182648	4185048	-
ENSGALG00000040360	13	9769631	9772031	-
ENSGALG00000042782	13	3232027	3234427	-
ENSGALG00000043744	13	17884252	17886652	+
ENSGALG00000044388	13	11212539	11214939	+
ENSGALG00000047174	13	14540055	14542455	-
ENSGALG00000048296	13	10619380	10621780	+
ENSGALG00000049166	13	511688	514088	+
ENSGALG00000050365	13	13403995	13406395	-
ENSGALG00000050732	13	13403995	13406395	-
ENSGALG00000050993	13	8485953	8488353	-
ENSGALG00000051396	13	11992195	11994595	-
ENSGALG00000052429	13	714940	717340	-
ENSGALG00000052792	13	9372939	9375339	+
ENSGALG00000052881	13	708953	711353	-
ENSGALG00000053294	13	16177697	16180097	+
ENSGALG00000053961	13	4063873	4066273	-
ENSGALG00000054745	13	11185966	11188366	+
ENSGALG00000000044	14	13960836	13963236	+
ENSGALG00000002028	14	15027907	15030307	+
ENSGALG00000002201	14	13658440	13660840	-
ENSGALG00000002350	14	15303869	15306269	-
ENSGALG00000002551	14	13471277	13473677	+
ENSGALG00000003548	14	1551622	1554022	-
ENSGALG00000003562	14	1584869	1587269	+
ENSGALG00000004058	14	2701952	2704352	+
ENSGALG00000004064	14	2755417	2757817	+
ENSGALG00000004209	14	3137896	3140296	+
ENSGALG00000004436	14	4286119	4288519	+
ENSGALG00000004860	14	5183231	5185631	-
ENSGALG00000004916	14	5369507	5371907	+
ENSGALG00000005046	14	5503523	5505923	-
ENSGALG00000005215	14	5667470	5669870	-
ENSGALG00000005247	14	5945292	5947692	+
ENSGALG00000005263	14	6145556	6147956	-
ENSGALG00000005458	14	6528569	6530969	-
ENSGALG00000005589	14	6570269	6572669	+
ENSGALG00000005714	14	6699571	6701971	-
ENSGALG00000005861	14	6875693	6878093	-
ENSGALG00000005938	14	6954912	6957312	+
ENSGALG00000006520	14	7970379	7972779	-
ENSGALG00000006911	14	8911539	8913939	+
ENSGALG00000006964	14	9031722	9034122	+
ENSGALG00000007149	14	9256448	9258848	+
ENSGALG00000007171	14	9473726	9476126	-
ENSGALG00000007257	14	9521644	9524044	+
ENSGALG00000007278	14	9650802	9653202	+
ENSGALG00000007334	14	10466061	10468461	-
ENSGALG00000009341	14	14040487	14042887	-
ENSGALG00000010497	14	4477913	4480313	+
ENSGALG00000014179	14	13338370	13340770	-
ENSGALG00000023740	14	12501627	12504027	+
ENSGALG00000025687	14	6540383	6542783	+
ENSGALG00000026188	14	12515354	12517754	+
ENSGALG00000028172	14	13492491	13494891	+
ENSGALG00000028895	14	13224354	13226754	+
ENSGALG00000029027	14	13455248	13457648	+
ENSGALG00000029072	14	14358754	14361154	-
ENSGALG00000030546	14	8815086	8817486	-
ENSGALG00000031597	14	12505333	12507733	+
ENSGALG00000035799	14	725561	727961	+
ENSGALG00000036373	14	12222104	12224504	+
ENSGALG00000038087	14	7137995	7140395	+
ENSGALG00000039817	14	14404852	14407252	-
ENSGALG00000040648	14	12634579	12636979	+
ENSGALG00000040720	14	6917108	6919508	+
ENSGALG00000042810	14	15041163	15043563	+
ENSGALG00000047058	14	1480445	1482845	+
ENSGALG00000049356	14	9466127	9468527	-
ENSGALG00000049613	14	3810719	3813119	-
ENSGALG00000049699	14	7227067	7229467	+
ENSGALG00000050024	14	544771	547171	+
ENSGALG00000050631	14	1119719	1122119	+
ENSGALG00000050765	14	3046901	3049301	-
ENSGALG00000052388	14	13572173	13574573	+
ENSGALG00000052931	14	2203453	2205853	+
ENSGALG00000053246	14	1443866	1446266	-
ENSGALG00000054952	14	13460779	13463179	+
ENSGALG00000002024	15	1324281	1326681	+
ENSGALG00000002242	15	2643754	2646154	+
ENSGALG00000002403	15	2927566	2929966	-
ENSGALG00000003137	15	5035641	5038041	-
ENSGALG00000003863	15	5712657	5715057	+
ENSGALG00000004365	15	5994365	5996765	+
ENSGALG00000005062	15	6973168	6975568	-
ENSGALG00000005204	15	8384812	8387212	+
ENSGALG00000005634	15	7456871	7459271	+
ENSGALG00000005778	15	7983014	7985414	-
ENSGALG00000006053	15	8306323	8308723	+
ENSGALG00000006627	15	8728897	8731297	-
ENSGALG00000006719	15	8985943	8988343	-
ENSGALG00000006728	15	9053670	9056070	-
ENSGALG00000007116	15	9489819	9492219	-
ENSGALG00000007319	15	9789178	9791578	-
ENSGALG00000007383	15	10005678	10008078	-
ENSGALG00000007665	15	10292457	10294857	-
ENSGALG00000007720	15	10327429	10329829	+
ENSGALG00000007728	15	10396099	10398499	-
ENSGALG00000007732	15	10621518	10623918	+
ENSGALG00000007781	15	11078655	11081055	+
ENSGALG00000007840	15	11095025	11097425	-
ENSGALG00000008040	15	11190649	11193049	+
ENSGALG00000008253	15	12596201	12598601	+
ENSGALG00000008317	15	12863855	12866255	-
ENSGALG00000020975	15	9936203	9938603	-
ENSGALG00000021126	15	8317427	8319827	+
ENSGALG00000023396	15	7423953	7426353	+
ENSGALG00000026119	15	7778709	7781109	-
ENSGALG00000028830	15	10184978	10187378	+
ENSGALG00000029944	15	7117922	7120322	+
ENSGALG00000039239	15	408859	411259	-
ENSGALG00000040463	15	11335101	11337501	-
ENSGALG00000046226	15	4808556	4810956	+
ENSGALG00000047823	15	10912764	10915164	-
ENSGALG00000048256	15	10044774	10047174	-
ENSGALG00000048583	15	7469662	7472062	+
ENSGALG00000050853	15	5052168	5054568	+
ENSGALG00000051008	15	11091332	11093732	-
ENSGALG00000052223	15	844449	846849	+
ENSGALG00000053173	15	4533166	4535566	+
ENSGALG00000053243	15	11088378	11090778	-
ENSGALG00000054877	15	2051182	2053582	-
ENSGALG00000000107	16	2481927	2484327	-
ENSGALG00000000141	16	2564694	2567094	-
ENSGALG00000019835	16	2491004	2493404	+
ENSGALG00000030397	16	2513536	2515936	-
ENSGALG00000030940	16	2570332	2572732	+
ENSGALG00000037170	16	2499536	2501936	-
ENSGALG00000037735	16	2622745	2625145	+
ENSGALG00000043052	16	2661753	2664153	-
ENSGALG00000044569	16	1985144	1987544	-
ENSGALG00000047380	16	1999694	2002094	+
ENSGALG00000051088	16	1967255	1969655	-
ENSGALG00000001000	17	9890455	9892855	-
ENSGALG00000001094	17	9702130	9704530	+
ENSGALG00000001620	17	8577238	8579638	+
ENSGALG00000001645	17	8511417	8513817	-
ENSGALG00000003478	17	7051329	7053729	+
ENSGALG00000003866	17	6343248	6345648	-
ENSGALG00000004573	17	5666179	5668579	+
ENSGALG00000007003	17	3919693	3922093	+
ENSGALG00000007038	17	3592760	3595160	-
ENSGALG00000007079	17	3363148	3365548	+
ENSGALG00000007174	17	2929054	2931454	-
ENSGALG00000008881	17	1734010	1736410	-
ENSGALG00000017831	17	7165499	7167899	+
ENSGALG00000023709	17	5988121	5990521	+
ENSGALG00000025692	17	1923610	1926010	+
ENSGALG00000026179	17	7290841	7293241	-
ENSGALG00000026321	17	8019493	8021893	+
ENSGALG00000028236	17	5952829	5955229	+
ENSGALG00000030886	17	872151	874551	-
ENSGALG00000033369	17	7508998	7511398	+
ENSGALG00000035908	17	6351166	6353566	+
ENSGALG00000038789	17	778407	780807	-
ENSGALG00000040392	17	10350113	10352513	-
ENSGALG00000040582	17	10354719	10357119	+
ENSGALG00000040644	17	876250	878650	-
ENSGALG00000043064	17	864958	867358	-
ENSGALG00000046322	17	6535268	6537668	+
ENSGALG00000047028	17	10511953	10514353	-
ENSGALG00000047102	17	738750	741150	+
ENSGALG00000047338	17	6360676	6363076	+
ENSGALG00000048024	17	6373001	6375401	+
ENSGALG00000054209	17	1751344	1753744	-
ENSGALG00000054650	17	7137854	7140254	-
ENSGALG00000054657	17	8438838	8441238	+
ENSGALG00000001111	18	1098120	1100520	+
ENSGALG00000001518	18	3308711	3311111	+
ENSGALG00000001531	18	3341709	3344109	-
ENSGALG00000001603	18	3478170	3480570	-
ENSGALG00000001740	18	4170783	4173183	-
ENSGALG00000001883	18	4306786	4309186	+
ENSGALG00000001955	18	4373434	4375834	-
ENSGALG00000002008	18	4475544	4477944	+
ENSGALG00000002088	18	4534434	4536834	-
ENSGALG00000002116	18	4581896	4584296	-
ENSGALG00000002389	18	4720556	4722956	-
ENSGALG00000002728	18	4865726	4868126	-
ENSGALG00000002900	18	5046916	5049316	+
ENSGALG00000002993	18	5152657	5155057	-
ENSGALG00000003011	18	5810118	5812518	+
ENSGALG00000003114	18	6185592	6187992	+
ENSGALG00000003131	18	6257783	6260183	+
ENSGALG00000003590	18	6985331	6987731	+
ENSGALG00000004525	18	9143058	9145458	-
ENSGALG00000007191	18	9858348	9860748	+
ENSGALG00000007300	18	9969657	9972057	-
ENSGALG00000007367	18	10095628	10098028	-
ENSGALG00000008057	18	10890959	10893359	+
ENSGALG00000011219	18	9896955	9899355	+
ENSGALG00000019761	18	10349958	10352358	+
ENSGALG00000021399	18	7902491	7904891	-
ENSGALG00000022536	18	9125667	9128067	+
ENSGALG00000023338	18	9626441	9628841	-
ENSGALG00000023359	18	9120447	9122847	-
ENSGALG00000023581	18	3546974	3549374	-
ENSGALG00000024428	18	6255627	6258027	-
ENSGALG00000025950	18	7314459	7316859	-
ENSGALG00000026167	18	1984139	1986539	-
ENSGALG00000027323	18	375911	378311	-
ENSGALG00000031425	18	2311522	2313922	+
ENSGALG00000032452	18	206971	209371	-
ENSGALG00000033376	18	7439139	7441539	+
ENSGALG00000036514	18	2703203	2705603	-
ENSGALG00000038222	18	7022013	7024413	-
ENSGALG00000039269	18	9488928	9491328	-
ENSGALG00000041025	18	4493739	4496139	+
ENSGALG00000041800	18	151378	153778	+
ENSGALG00000042022	18	133017	135417	-
ENSGALG00000042257	18	406875	409275	-
ENSGALG00000044567	18	2234411	2236811	+
ENSGALG00000051709	18	5428787	5431187	+
ENSGALG00000052859	18	1077537	1079937	+
ENSGALG00000001028	19	713214	715614	-
ENSGALG00000001122	19	1100760	1103160	+
ENSGALG00000001387	19	3106947	3109347	-
ENSGALG00000001546	19	3354517	3356917	+
ENSGALG00000001793	19	3899438	3901838	-
ENSGALG00000002312	19	4900119	4902519	-
ENSGALG00000002397	19	5019904	5022304	-
ENSGALG00000002739	19	5408076	5410476	-
ENSGALG00000002987	19	5541842	5544242	+
ENSGALG00000003657	19	5870173	5872573	-
ENSGALG00000004246	19	6349441	6351841	-
ENSGALG00000004519	19	6737040	6739440	+
ENSGALG00000005061	19	7302190	7304590	+
ENSGALG00000005103	19	7351284	7353684	+
ENSGALG00000005350	19	8167952	8170352	+
ENSGALG00000005360	19	8243435	8245835	-
ENSGALG00000005660	19	9152151	9154551	-
ENSGALG00000006034	19	9972434	9974834	+
ENSGALG00000014585	19	4939785	4942185	+
ENSGALG00000021589	19	5615435	5617835	-
ENSGALG00000026431	19	6058025	6060425	-
ENSGALG00000028210	19	5943913	5946313	+
ENSGALG00000028283	19	9651125	9653525	-
ENSGALG00000029449	19	2996206	2998606	+
ENSGALG00000030512	19	5942916	5945316	-
ENSGALG00000033320	19	28499	30899	-
ENSGALG00000033792	19	202097	204497	-
ENSGALG00000033885	19	9663263	9665663	+
ENSGALG00000034478	19	574608	577008	+
ENSGALG00000036568	19	3088546	3090946	-
[truncated: 552 more rows]
