# Supplementary material for: A Stage-Specific OTX2 Regulatory Network and Maturation-Associated Gene Programs Are Inherent Barriers to RPE Neural Competency
Source: Front Cell Dev Biol. 2022 Apr 19;10:875155. doi: 10.3389/fcell.2022.875155 (PMC9062105; doi:10.3389/fcell.2022.875155)
Supplement: Supplementary file 8 [file Table4.XLSX]

## Sheet: DARs_OpenRegions_DESeq2_dedup
Peak information				Annotation				E5 Dev / E4 Dev		E5 6hPR + FGF / E4 6hPR + FGF2		E5 Dev / E4 Dev DESeq2				E5 6hPR + FGF / E4 6hPR + FGF2 DESeq2
peak ID	Chr	Start	End	Gene name	Ensembl ID	Distance to TSS	Feature	log2FoldChange	padj	log2FoldChange	padj	baseMean	lfcSE	stat	pvalue	baseMean.1	lfcSE.1	stat.1	pvalue.1
1:20010-20460	1	20010	20460		ENSGALG00000045540	-6974	Intergenic	-0.682514	0.465226	0.686642	0.407817	114.363	0.477943	-1.42802	0.153285	114.363	0.467124	1.46993	0.14158
1:21220-44200	1	21220	44200		ENSGALG00000051297	1271	exon (ENSGALG00000045540, exon 3 of 5)	-0.164649	0.683184	0.32632	0.238845	16581.9	0.169565	-0.971007	0.331545	16581.9	0.169801	1.92178	0.0546337
1:44260-44520	1	44260	44520		ENSGALG00000042023	-1982	intron (ENSGALG00000051297, intron 2 of 4)	-0.489148	0.591612	-0.417489	0.774572	104.753	0.420988	-1.1619	0.245274	104.753	0.648301	-0.643974	0.519592
1:45190-45490	1	45190	45490		ENSGALG00000042023	-2932	intron (ENSGALG00000051297, intron 2 of 4)	0.398596	0.855115	-1.98558	0.1747	25.587	0.72675	0.548464	0.583374	25.587	0.927874	-2.13992	0.032361
1:45660-47010	1	45660	47010		ENSGALG00000042023	-3927	intron (ENSGALG00000051297, intron 2 of 4)	0.169969	0.924973	-0.0944204	0.951579	48.2968	0.533152	0.3188	0.749878	48.2968	0.557202	-0.169455	0.865439
1:48030-49560	1	48030	49560		ENSGALG00000042023	-6387	intron (ENSGALG00000051297, intron 2 of 4)	-0.450565	0.15739	-0.029463	0.959822	845.192	0.201004	-2.24158	0.0249887	845.192	0.204284	-0.144225	0.885323
1:57350-61520	1	57350	61520	U2	ENSGALG00000047594	1008	TTS (ENSGALG00000047594)	-0.735067	0.0670045	-0.600908	0.357686	386.48	0.271862	-2.70382	0.00685467	386.48	0.37713	-1.59337	0.111077
1:62180-65840	1	62180	65840	U2	ENSGALG00000049206	746	TTS (ENSGALG00000049206)	-0.651938	0.163534	-0.795686	0.0749766	435.213	0.293826	-2.21879	0.0265012	435.213	0.302254	-2.6325	0.00847579
1:66040-66350	1	66040	66350	U2	ENSGALG00000049206	2931	intron (ENSGALG00000051297, intron 4 of 4)	-1.04607	0.798527	0	1	5.43064	1.49063	-0.701763	0.482827	5.43064	2.48868	0	1
1:66690-67540	1	66690	67540	U2	ENSGALG00000049206	3851	intron (ENSGALG00000051297, intron 4 of 4)	-0.243931	0.511458	-0.0959619	0.825573	699.993	0.183406	-1.33001	0.183516	699.993	0.185506	-0.5173	0.604947
1:71470-71680	1	71470	71680	DHRS4	ENSGALG00000029624	58	promoter-TSS (ENSGALG00000029624)	-0.312937	0.781732	0.0613144	0.958254	84.9009	0.420771	-0.743722	0.457045	84.9009	0.409665	0.14967	0.881025
1:71730-72430	1	71730	72430	DHRS4	ENSGALG00000029624	-447	promoter-TSS (ENSGALG00000029624)	-0.319105	0.560027	-0.0804866	0.898663	339.038	0.260066	-1.22702	0.219816	339.038	0.249033	-0.323196	0.746547
1:75390-75730	1	75390	75730	CARMIL3	ENSGALG00000038527	181	intron (ENSGALG00000038527, intron 1 of 30)	-0.322762	0.669081	0.0914763	0.910413	238.291	0.322355	-1.00126	0.3167	238.291	0.315686	0.28977	0.771992
1:86110-87010	1	86110	87010	CARMIL3	ENSGALG00000038527	11181	exon (ENSGALG00000038527, exon 21 of 31)	-0.466757	0.266779	-0.198169	0.699678	404.586	0.24586	-1.89847	0.0576346	404.586	0.241186	-0.821643	0.41128
1:88590-90820	1	88590	90820	CARMIL3	ENSGALG00000038527	14326	exon (ENSGALG00000038527, exon 28 of 31)	0.116545	0.804316	0.465605	0.0606203	5248.61	0.169725	0.686671	0.49229	5248.61	0.169813	2.74187	0.00610914
1:91090-91430	1	91090	91430	CARMIL3	ENSGALG00000038527	15881	TTS (ENSGALG00000038527)	-0.105064	0.954942	-0.920361	0.286419	52.9466	0.516457	-0.203432	0.838797	52.9466	0.516603	-1.78156	0.0748205
1:92970-93670	1	92970	93670	CARMIL3	ENSGALG00000038527	17941	intron (ENSGALG00000051297, intron 4 of 4)	-0.397923	0.266051	-0.255021	0.504658	439.219	0.209361	-1.90066	0.057347	439.219	0.204287	-1.24835	0.211905
1:94910-96550	1	94910	96550	CARMIL3	ENSGALG00000038527	20351	intron (ENSGALG00000051297, intron 4 of 4)	0.0475404	0.922757	0.448841	0.0292404	4640.14	0.145284	0.327224	0.743498	4640.14	0.14546	3.08566	0.00203102
1:100400-101890	1	100400	101890		ENSGALG00000052679	17423	intron (ENSGALG00000051297, intron 4 of 4)	0.230526	0.469119	0.057874	0.887788	1955.06	0.162321	1.42018	0.155554	1955.06	0.163262	0.354486	0.722974
1:112520-113210	1	112520	113210		ENSGALG00000052679	5703	intron (ENSGALG00000052679, intron 2 of 2)	-0.974109	0.00994725	0.504527	0.329525	450.89	0.277631	-3.50864	0.000450396	450.89	0.302762	1.66642	0.0956305
1:140330-140630	1	140330	140630		ENSGALG00000052679	-21912	intron (ENSGALG00000051297, intron 4 of 4)	-0.39287	0.857861	1.72596	0.117786	39.8077	0.72676	-0.540578	0.588799	39.8077	0.724011	2.38388	0.0171311
1:172230-172930	1	172230	172930		ENSGALG00000046962	6284	intron (ENSGALG00000051297, intron 4 of 4)	-0.793349	0.0156747	0.673872	0.0504223	622.052	0.237649	-3.33832	0.000842865	622.052	0.237827	2.83346	0.00460476
1:195610-196210	1	195610	196210		ENSGALG00000042611	1540	intron (ENSGALG00000042611, intron 1 of 4)	-0.406702	0.395629	2.61261	6.75069e-14	670.512	0.257425	-1.57989	0.114133	670.512	0.305206	8.56014	1.12734e-17
1:196300-196790	1	196300	196790		ENSGALG00000042611	905	intron (ENSGALG00000042611, intron 1 of 4)	-0.858613	0.033748	2.93581	7.96442e-06	247.767	0.284196	-3.02121	0.00251771	247.767	0.533226	5.50575	3.67604e-08
1:196930-199350	1	196930	199350		ENSGALG00000042611	-690	promoter-TSS (ENSGALG00000042611)	-0.280532	0.610043	5.38107	2.79737e-80	3483.81	0.249366	-1.12498	0.260597	3483.81	0.275045	19.5643	3.11435e-85
1:199560-200610	1	199560	200610		ENSGALG00000042611	-2635	intron (ENSGALG00000051297, intron 4 of 4)	-0.846793	0.0106994	4.02242	3.61304e-44	1273.52	0.243124	-3.48297	0.000495889	1273.52	0.273914	14.685	8.04489e-49
1:206550-206960	1	206550	206960		ENSGALG00000048560	-2917	intron (ENSGALG00000051297, intron 4 of 4)	-0.985649	0.106981	8.06825	1.69044e-05	112.088	0.400151	-2.46319	0.0137707	112.088	1.50998	5.34329	9.12767e-08
1:209510-210550	1	209510	210550		ENSGALG00000048560	-6192	intron (ENSGALG00000051297, intron 4 of 4)	-0.857991	0.399432	3.41299	6.99699e-07	1012.42	0.546367	-1.57036	0.116332	1012.42	0.565823	6.03191	1.62029e-09
1:214900-218680	1	214900	218680	CLC2DL3	ENSGALG00000050315	-118	promoter-TSS (ENSGALG00000050315)	-0.314983	0.355183	1.02578	2.72599e-05	3076.22	0.188045	-1.67504	0.0939264	3076.22	0.196102	5.23084	1.68739e-07
1:222120-222700	1	222120	222700	CLC2DL3	ENSGALG00000050315	5502	intron (ENSGALG00000050315, intron 2 of 5)	-1.02514	0.0386499	2.46344	4.2669e-08	131.821	0.346107	-2.96193	0.00305721	131.821	0.375039	6.56849	5.08293e-11
1:224800-225600	1	224800	225600		ENSGALG00000048857	7088	intron (ENSGALG00000050315, intron 2 of 5)	-2.50117	0.0597198	4.13991	0.000351434	937.689	0.906507	-2.75912	0.00579566	937.689	0.904242	4.57832	4.68725e-06
1:235010-235410	1	235010	235410		ENSGALG00000048857	-2922	intron (ENSGALG00000050315, intron 2 of 5)	-0.932547	0.741189	0.56992	0.829167	143.549	1.11281	-0.83801	0.402025	143.549	1.12045	0.508652	0.610996
1:237320-238320	1	237320	238320		ENSGALG00000048857	-5532	intron (ENSGALG00000050315, intron 2 of 5)	-0.479862	0.756981	-0.130226	0.935504	1547.7	0.599327	-0.800668	0.423324	1547.7	0.600311	-0.21693	0.828263
1:239050-239460	1	239050	239460		ENSGALG00000048857	-6967	intron (ENSGALG00000050315, intron 2 of 5)	-0.837709	0.11376	0.929478	0.226445	167.24	0.344808	-2.42949	0.0151199	167.24	0.474237	1.95994	0.0500026
1:239720-240560	1	239720	240560		ENSGALG00000048857	-7852	intron (ENSGALG00000050315, intron 2 of 5)	-0.81108	0.0719898	2.18799	3.39092e-09	444.136	0.303917	-2.66876	0.00761318	444.136	0.312111	7.01028	2.37835e-12
1:240880-241580	1	240880	241580		ENSGALG00000048857	-8942	intron (ENSGALG00000050315, intron 2 of 5)	-0.395537	0.380779	0.528434	0.204185	826.74	0.244847	-1.61544	0.106215	826.74	0.259879	2.03339	0.0420136
1:259190-259900	1	259190	259900		ENSGALG00000053510	-39	promoter-TSS (ENSGALG00000053510)	-0.388928	0.41106	-1.81517	0.000629421	798.1	0.251721	-1.54507	0.122328	798.1	0.411506	-4.41105	1.02869e-05
1:260110-298550	1	260110	298550		ENSGALG00000050833	7837	intron (ENSGALG00000050315, intron 6 of 6)	-0.380893	0.187048	-0.634558	0.00960811	8537.21	0.178098	-2.13866	0.032463	8537.21	0.179755	-3.53013	0.000415358
1:298850-301630	1	298850	301630		ENSGALG00000051677	8466	exon (ENSGALG00000050315, exon 2 of 6)	-0.170405	0.800508	-0.518098	0.1834	4221.42	0.244723	-0.696318	0.486229	4221.42	0.245849	-2.10739	0.0350839
1:309060-309840	1	309060	309840		ENSGALG00000031626	7364	intron (ENSGALG00000031626, intron 5 of 5)	-0.245587	0.64628	-0.103269	0.862442	289.888	0.234238	-1.04845	0.294429	289.888	0.244221	-0.422849	0.672405
1:314540-315240	1	314540	315240		ENSGALG00000031626	1924	intron (ENSGALG00000031626, intron 1 of 5)	-0.224895	0.702649	-0.112917	0.842221	339.17	0.242358	-0.927944	0.353436	339.17	0.237581	-0.475277	0.634589
1:319590-321180	1	319590	321180	GOLGB1	ENSGALG00000041494	-2738	Intergenic	0.0717335	0.89967	0.253149	0.419147	3163.34	0.175323	0.40915	0.68243	3163.34	0.175407	1.44321	0.148961
1:335970-336320	1	335970	336320	GOLGB1	ENSGALG00000041494	13022	intron (ENSGALG00000041494, intron 9 of 20)	-0.118737	0.919329	0.434064	0.489391	135.49	0.350465	-0.3388	0.734761	135.49	0.338375	1.28279	0.199566
1:387050-388310	1	387050	388310	RABL2A	ENSGALG00000032458	-56	promoter-TSS (ENSGALG00000032458)	0.074207	0.893976	0.149068	0.682224	884.796	0.173414	0.427919	0.66871	884.796	0.173483	0.859267	0.390193
1:394670-394870	1	394670	394870		ENSGALG00000047768	241	exon (ENSGALG00000047768, exon 2 of 5)	-0.530919	0.634287	0.30644	0.794891	47.4722	0.493926	-1.07489	0.282422	47.4722	0.516627	0.593155	0.553078
1:400570-402570	1	400570	402570	ARSA	ENSGALG00000035824	-153	promoter-TSS (ENSGALG00000035824)	-0.114805	0.849485	0.368892	0.271458	873.906	0.203138	-0.565158	0.571967	873.906	0.202282	1.82365	0.0682045
1:402760-403100	1	402760	403100	ARSA	ENSGALG00000035824	-1513	TTS (ENSGALG00000034366)	-0.0832388	0.952651	0.0725154	0.946425	94.7702	0.386968	-0.215105	0.829685	94.7702	0.392254	0.184868	0.853332
1:407210-407650	1	407210	407650		ENSGALG00000034366	-2472	Intergenic	-0.185515	0.859219	0.221049	0.769788	119.45	0.346649	-0.535168	0.592534	119.45	0.337207	0.655529	0.512127
1:410040-410340	1	410040	410340		ENSGALG00000034366	-5232	Intergenic	-0.529535	0.620717	-0.183246	0.875548	82.5777	0.479565	-1.1042	0.269507	82.5777	0.469889	-0.389976	0.696554
1:410850-411260	1	410850	411260		ENSGALG00000034366	-6097	Intergenic	0.679983	0.232475	0.207802	0.781444	132.6	0.340634	1.99623	0.0459092	132.6	0.331452	0.626946	0.530695
1:413020-413970	1	413020	413970	gga-mir-12207	ENSGALG00000050523	-8277	Intergenic	-0.0401555	0.965539	0.389278	0.359885	439.217	0.250463	-0.160325	0.872625	439.217	0.24508	1.58837	0.112202
1:414800-416400	1	414800	416400	gga-mir-12207	ENSGALG00000050523	-6172	Intergenic	-0.0848005	0.905774	0.501476	0.138571	767.213	0.219913	-0.385609	0.699786	767.213	0.218974	2.29011	0.0220147
1:416940-417330	1	416940	417330	gga-mir-12207	ENSGALG00000050523	-4637	Intergenic	0.102997	0.931648	-0.233599	0.762965	126.384	0.347354	0.296518	0.766835	126.384	0.347892	-0.67147	0.501921
1:418030-418770	1	418030	418770	gga-mir-12207	ENSGALG00000050523	-3372	Intergenic	-0.0630835	0.958492	0.0913975	0.918194	183.35	0.335094	-0.188256	0.850676	183.35	0.342616	0.266764	0.789651
1:423510-423900	1	423510	423900	gga-mir-12207	ENSGALG00000050523	1933	Intergenic	0.324006	0.665936	0.49277	0.341381	147.896	0.321523	1.00772	0.313588	147.896	0.301484	1.63448	0.102157
1:424800-425130	1	424800	425130	gga-mir-12207	ENSGALG00000050523	3193	Intergenic	-0.222903	0.799832	0.0658418	0.935509	158.829	0.319438	-0.697799	0.485303	158.829	0.303724	0.216782	0.828378
1:426690-426890	1	426690	426890	gga-mir-12207	ENSGALG00000050523	5018	Intergenic	-0.32515	0.849647	0.00574243	0.999396	42.1019	0.575935	-0.564561	0.572372	42.1019	0.561352	0.0102296	0.991838
1:430760-430970	1	430760	430970	gga-mir-12207	ENSGALG00000050523	9093	Intergenic	0.231232	0.852997	0.437901	0.578654	82.263	0.417551	0.553782	0.579728	82.263	0.403421	1.08547	0.277714
1:432480-434520	1	432480	434520	gga-mir-12207	ENSGALG00000050523	11728	Intergenic	0.151015	0.810948	0.579459	0.0809218	1122.42	0.225251	0.67043	0.502584	1122.42	0.223485	2.59283	0.00951904
1:435350-435970	1	435350	435970	gga-mir-12207	ENSGALG00000050523	13888	Intergenic	0.240953	0.735069	-0.278276	0.621956	212.51	0.282289	0.853566	0.393346	212.51	0.280765	-0.991134	0.32162
1:436030-436570	1	436030	436570	gga-mir-12207	ENSGALG00000050523	14528	Intergenic	0.143169	0.905522	-0.00310697	0.999577	118.27	0.37013	0.386806	0.6989	118.27	0.363285	-0.00855242	0.993176
1:437080-438360	1	437080	438360	gga-mir-12207	ENSGALG00000050523	15948	Intergenic	0.0896719	0.890088	0.344928	0.323754	552.03	0.203095	0.441528	0.658831	552.03	0.205056	1.68211	0.0925466
1:440210-440930	1	440210	440930		ENSGALG00000033919	-17839	Intergenic	-0.0580629	0.944378	-0.0364472	0.955516	313.694	0.232536	-0.249694	0.802824	313.694	0.231037	-0.157755	0.87465
1:461110-461670	1	461110	461670		ENSGALG00000033919	2981	intron (ENSGALG00000033919, intron 1 of 25)	0.412553	0.742759	0.333169	0.760763	55.1578	0.494487	0.834305	0.404109	55.1578	0.492361	0.676676	0.498612
1:463340-463620	1	463340	463620		ENSGALG00000033919	5071	intron (ENSGALG00000033919, intron 2 of 25)	0.812672	0.233329	0.456334	0.594822	78.9027	0.407565	1.99397	0.0461556	78.9027	0.434539	1.05016	0.293646
1:466990-467580	1	466990	467580		ENSGALG00000033919	8876	intron (ENSGALG00000033919, intron 3 of 25)	-0.0458157	0.965539	0.769726	0.0440078	220.505	0.286057	-0.160163	0.872753	220.505	0.265365	2.90064	0.00372407
1:490130-490340	1	490130	490340		ENSGALG00000033919	31826	intron (ENSGALG00000033919, intron 8 of 25)	0.334782	0.722877	0.693953	0.22941	94.8913	0.379636	0.881851	0.377857	94.8913	0.355789	1.95046	0.0511209
1:523510-523810	1	523510	523810	gga-mir-6708	ENSGALG00000034440	-48542	intron (ENSGALG00000033919, intron 10 of 25)	-0.324165	0.835656	0.794245	0.291717	74.5172	0.53754	-0.603052	0.546474	74.5172	0.449423	1.76726	0.0771851
1:551300-551860	1	551300	551860	gga-mir-6708	ENSGALG00000034440	-20622	intron (ENSGALG00000033919, intron 10 of 25)	-0.165533	0.842007	-0.0211534	0.980237	222.572	0.282615	-0.585721	0.558063	222.572	0.275786	-0.0767024	0.93886
1:552470-553210	1	552470	553210	gga-mir-6708	ENSGALG00000034440	-19362	intron (ENSGALG00000033919, intron 10 of 25)	-1.32277	0.288456	0.143446	0.940887	379.697	0.718919	-1.83994	0.0657768	379.697	0.715695	0.200429	0.841145
1:554400-558310	1	554400	558310	gga-mir-6708	ENSGALG00000034440	-15847	intron (ENSGALG00000033919, intron 11 of 25)	-0.182752	0.87909	0.247941	0.775668	194.358	0.384906	-0.474796	0.634932	194.358	0.386513	0.64148	0.521211
1:561520-561950	1	561520	561950	gga-mir-6708	ENSGALG00000034440	-10467	intron (ENSGALG00000033919, intron 11 of 25)	-0.0103969	0.993223	0.23048	0.745806	122.565	0.333664	-0.0311597	0.975142	122.565	0.323681	0.712058	0.476429
1:563070-563730	1	563070	563730	gga-mir-6708	ENSGALG00000034440	-8802	intron (ENSGALG00000033919, intron 11 of 25)	0.00859028	0.993785	-0.065843	0.924234	289.053	0.295412	0.0290789	0.976802	289.053	0.263861	-0.249536	0.802946
1:571650-572540	1	571650	572540	gga-mir-6708	ENSGALG00000034440	-107	promoter-TSS (ENSGALG00000034440)	1.03082	5.31205e-05	0.191281	0.647861	851.844	0.20539	5.01884	5.19838e-07	851.844	0.204774	0.93411	0.350247
1:581940-583040	1	581940	583040	gga-mir-6708	ENSGALG00000034440	10288	intron (ENSGALG00000033919, intron 11 of 25)	1.1013	2.29059e-05	0.71235	0.0158625	550.564	0.211181	5.21495	1.83866e-07	550.564	0.2134	3.3381	0.00084352
1:603470-603690	1	603470	603690	gga-mir-1604	ENSGALG00000038707	6767	intron (ENSGALG00000033919, intron 12 of 25)	0.345327	0.794393	0.817646	0.255506	62.2385	0.485372	0.711469	0.476793	62.2385	0.437103	1.8706	0.0614002
1:609720-610890	1	609720	610890	gga-mir-1604	ENSGALG00000038707	13492	intron (ENSGALG00000033919, intron 12 of 25)	0.0594291	0.903876	0.282439	0.259655	1680.05	0.151039	0.393469	0.693973	1680.05	0.152061	1.8574	0.0632543
1:611520-611760	1	611520	611760	gga-mir-1604	ENSGALG00000038707	14827	intron (ENSGALG00000033919, intron 12 of 25)	-0.746202	0.47105	-0.944859	0.31204	53.7085	0.527089	-1.4157	0.156862	53.7085	0.55159	-1.71297	0.0867175
1:612780-613480	1	612780	613480	gga-mir-1604	ENSGALG00000038707	16317	intron (ENSGALG00000033919, intron 13 of 25)	0.87386	0.0162362	1.97788	1.32614e-10	539.613	0.262848	3.32458	0.000885517	539.613	0.263125	7.51687	5.61035e-14
1:628650-628890	1	628650	628890	gga-mir-1604	ENSGALG00000038707	31957	intron (ENSGALG00000033919, intron 13 of 25)	1.28243	0.115492	2.25495	0.000639388	103.064	0.529694	2.42108	0.0154744	103.064	0.511701	4.40677	1.04925e-05
1:630370-630580	1	630370	630580	gga-mir-1604	ENSGALG00000038707	33662	intron (ENSGALG00000033919, intron 13 of 25)	0.381329	0.800063	0.822343	0.387653	43.4472	0.546971	0.697165	0.485699	43.4472	0.541443	1.5188	0.128813
1:639960-640360	1	639960	640360	gga-mir-1604	ENSGALG00000038707	43347	intron (ENSGALG00000033919, intron 13 of 25)	-0.675092	0.325062	0.37695	0.609477	178.204	0.386009	-1.7489	0.0803083	178.204	0.370262	1.01806	0.308648
1:644220-644490	1	644220	644490	gga-mir-1604	ENSGALG00000038707	47542	intron (ENSGALG00000033919, intron 14 of 25)	-0.391323	0.690821	0.0194727	0.987841	74.9475	0.40973	-0.955074	0.33954	74.9475	0.391653	0.0497193	0.960346
1:644630-645220	1	644630	645220	gga-mir-1604	ENSGALG00000038707	48112	intron (ENSGALG00000033919, intron 14 of 25)	-0.313197	0.658727	0.255413	0.681677	151.811	0.306572	-1.02161	0.306967	151.811	0.296831	0.860466	0.389532
1:654120-654370	1	654120	654370	gga-mir-1604	ENSGALG00000038707	57432	intron (ENSGALG00000033919, intron 15 of 25)	0.222582	0.873836	0.629882	0.413292	81.3534	0.452965	0.491388	0.623152	81.3534	0.432247	1.45723	0.145053
1:656810-657020	1	656810	657020	gga-mir-1604	ENSGALG00000038707	60102	intron (ENSGALG00000033919, intron 15 of 25)	0.127751	0.934769	0.288515	0.768815	64.9581	0.44835	0.284936	0.775693	64.9581	0.438499	0.657961	0.510563
1:657210-659560	1	657210	659560	MAPK8IP2	ENSGALG00000051055	61103	intron (ENSGALG00000033919, intron 15 of 25)	-0.170826	0.922591	0.0424064	0.980877	55.383	0.521274	-0.327709	0.743132	55.383	0.564446	0.0751291	0.940112
1:663460-664390	1	663460	664390	MAPK8IP2	ENSGALG00000051055	55563	intron (ENSGALG00000033919, intron 15 of 25)	-0.125172	0.842714	-0.011452	0.986603	396.778	0.21443	-0.583744	0.559393	396.778	0.213123	-0.0537342	0.957147
1:672910-674030	1	672910	674030	MAPK8IP2	ENSGALG00000051055	46018	intron (ENSGALG00000033919, intron 16 of 25)	0.153872	0.785042	-0.180614	0.676794	428.768	0.209565	0.734246	0.462799	428.768	0.207309	-0.87123	0.383628
1:675220-676930	1	675220	676930	MAPK8IP2	ENSGALG00000051055	43413	intron (ENSGALG00000033919, intron 17 of 25)	0.1296	0.861278	0.107078	0.856702	561.464	0.245011	0.528955	0.596836	561.464	0.244626	0.437722	0.661587
1:678590-678980	1	678590	678980	MAPK8IP2	ENSGALG00000051055	40703	intron (ENSGALG00000033919, intron 19 of 25)	0.589867	0.737413	0.634634	0.655244	40.2474	0.69681	0.846525	0.39726	40.2474	0.6915	0.917765	0.358742
1:679070-679590	1	679070	679590	MAPK8IP2	ENSGALG00000051055	40158	intron (ENSGALG00000033919, intron 19 of 25)	-0.137664	0.890795	0.387152	0.497679	186.765	0.313255	-0.439463	0.660326	186.765	0.306322	1.26387	0.206276
1:680250-680500	1	680250	680500	MAPK8IP2	ENSGALG00000051055	39113	intron (ENSGALG00000033919, intron 19 of 25)	-1.94096	0.178168	-0.683065	0.767377	15.2929	0.895456	-2.16756	0.0301919	15.2929	1.03294	-0.661285	0.508429
1:682390-684530	1	682390	684530	MAPK8IP2	ENSGALG00000051055	36028	intron (ENSGALG00000033919, intron 19 of 25)	-0.020584	0.972802	0.187106	0.534168	1374	0.159583	-0.128986	0.897369	1374	0.158369	1.18146	0.237421
1:685920-686390	1	685920	686390	MAPK8IP2	ENSGALG00000051055	33333	intron (ENSGALG00000033919, intron 25 of 25)	-0.102857	0.917057	-0.267685	0.663222	147.89	0.296201	-0.347253	0.728401	147.89	0.297406	-0.900067	0.368084
1:686730-687100	1	686730	687100	MAPK8IP2	ENSGALG00000051055	32573	intron (ENSGALG00000033919, intron 25 of 25)	0.063647	0.958107	-0.48888	0.414499	118.148	0.33431	0.190383	0.849009	118.148	0.336125	-1.45446	0.145819
1:687900-689740	1	687900	689740	MAPK8IP2	ENSGALG00000051055	30668	intron (ENSGALG00000033919, intron 25 of 25)	0.122833	0.816468	-0.240595	0.497597	738.795	0.187411	0.655419	0.512198	738.795	0.190344	-1.264	0.20623
1:691860-692070	1	691860	692070	MAPK8IP2	ENSGALG00000051055	27523	intron (ENSGALG00000033919, intron 25 of 25)	-0.561839	0.612188	-0.624587	0.495471	47.1533	0.501258	-1.12086	0.262348	47.1533	0.492215	-1.26893	0.204466
1:693600-694170	1	693600	694170	MAPK8IP2	ENSGALG00000051055	25603	intron (ENSGALG00000033919, intron 25 of 25)	0.17267	0.829657	0.19091	0.753869	251.616	0.278658	0.619649	0.535489	251.616	0.275117	0.693924	0.48773
1:705310-705580	1	705310	705580	MAPK8IP2	ENSGALG00000051055	14043	Intergenic	-0.291538	0.823898	-0.622068	0.463642	62.5019	0.458073	-0.636444	0.524487	62.5019	0.463621	-1.34176	0.179674
1:718080-732600	1	718080	732600		ENSGALG00000052929	-3548	Intergenic	0.228988	0.696755	0.216393	0.659687	556.684	0.243046	0.942156	0.346113	556.684	0.238285	0.908127	0.363811
1:746720-746920	1	746720	746920		ENSGALG00000053146	-11856	Intergenic	-1.25217	0.349096	-1.53037	0.261675	21.9335	0.741023	-1.68979	0.091068	21.9335	0.826214	-1.85227	0.0639872
1:753100-753560	1	753100	753560		ENSGALG00000053146	-18366	Intergenic	0.837259	0.658454	0.268369	0.888205	29.8246	0.818987	1.02231	0.306634	29.8246	0.760016	0.35311	0.724006
1:756870-759720	1	756870	759720		ENSGALG00000053146	-23331	Intergenic	-0.734887	0.78476	-0.180473	0.947959	373.177	0.998963	-0.73565	0.461944	373.177	1.00012	-0.180451	0.856798
1:826060-826430	1	826060	826430		ENSGALG00000047194	3491	intron (ENSGALG00000047194, intron 2 of 3)	-0.531809	0.782346	-0.12823	0.952987	26.728	0.716536	-0.742195	0.457969	26.728	0.775758	-0.165297	0.868711
1:847640-847890	1	847640	847890		ENSGALG00000054662	4018	exon (ENSGALG00000054662, exon 2 of 2)	0.156214	0.90609	0.521921	0.481703	89.9097	0.406095	0.384674	0.700479	89.9097	0.401148	1.30107	0.193235
1:848560-854430	1	848560	854430		ENSGALG00000054662	288	promoter-TSS (ENSGALG00000054662)	-0.708635	0.476419	-0.0235404	0.989103	130.381	0.50459	-1.40438	0.160206	130.381	0.521682	-0.0451241	0.964008
1:858730-871460	1	858730	871460		ENSGALG00000048059	1162	exon (ENSGALG00000048059, exon 1 of 2)	-0.683126	0.385177	0.529088	0.518408	225.864	0.425668	-1.60483	0.108531	225.864	0.434825	1.21678	0.223686
1:933410-933670	1	933410	933670		ENSGALG00000047166	2638	exon (ENSGALG00000047166, exon 2 of 2)	-0.552256	0.493481	0.469958	0.488507	114.36	0.403575	-1.36841	0.171184	114.36	0.365753	1.28491	0.198825
1:934060-934590	1	934060	934590		ENSGALG00000047166	3423	exon (ENSGALG00000047166, exon 2 of 2)	-0.0790615	0.948804	-0.0456364	0.962822	117.341	0.339128	-0.233132	0.815659	117.341	0.342481	-0.133252	0.893994
1:936850-937060	1	936850	937060		ENSGALG00000047166	6053	Intergenic	-1.19173	0.115627	0.239801	0.825033	169.429	0.49237	-2.4204	0.0155033	169.429	0.462363	0.518642	0.604011
1:949170-949390	1	949170	949390		ENSGALG00000054512	4420	exon (ENSGALG00000054512, exon 4 of 4)	0.302912	0.844946	-0.421198	0.707071	41.5258	0.524072	0.577998	0.563266	41.5258	0.52497	-0.802329	0.422363
1:1016060-1020670	1	1016060	1020670		ENSGALG00000050519	859	exon (ENSGALG00000050519, exon 2 of 3)	0.468368	0.863698	-0.957538	0.628534	23.6824	0.898158	0.521476	0.602035	23.6824	0.980691	-0.976391	0.328871
1:1020920-1021120	1	1020920	1021120		ENSGALG00000048878	-73	promoter-TSS (ENSGALG00000048878)	-0.746934	0.891937	-0.0106811	1	3.44407	1.71902	-0.434512	0.663916	3.44407	1.99425	-0.00535595	0.995727
1:1035010-1035490	1	1035010	1035490		ENSGALG00000053590	2786	TTS (ENSGALG00000053590)	-1.55943	0.715148	1.35677	0.701421	5.24674	1.73348	-0.899594	0.368336	5.24674	1.66069	0.816993	0.413932
1:1039050-1041790	1	1039050	1041790		ENSGALG00000053590	-2384	Intergenic	0.0274403	0.962572	0.496227	0.027061	2063.63	0.159468	0.172075	0.863379	2063.63	0.15908	3.11936	0.00181246
1:1078470-1079200	1	1078470	1079200		ENSGALG00000049264	1111	TTS (ENSGALG00000049264)	-1.15669	0.505728	0.452811	0.809322	22.9024	0.861758	-1.34225	0.179516	22.9024	0.810551	0.558646	0.576404
1:1084670-1085240	1	1084670	1085240		ENSGALG00000049264	7231	Intergenic	-0.0522235	0.985402	1.19139	0.409481	19.5833	0.738954	-0.0706721	0.943659	19.5833	0.812584	1.46618	0.1426
1:1085330-1091250	1	1085330	1091250		ENSGALG00000049264	10566	Intergenic	0.283341	0.806055	0.118164	0.914653	120.505	0.415091	0.682599	0.49486	120.505	0.425764	0.277534	0.78137
1:1102670-1103760	1	1102670	1103760	GCC1	ENSGALG00000033149	-8	promoter-TSS (ENSGALG00000033149)	-0.0661957	0.910407	-0.235427	0.485337	1073.49	0.179013	-0.369781	0.711545	1073.49	0.182188	-1.29222	0.196281
1:1119360-1119980	1	1119360	1119980	DENND6B	ENSGALG00000043771	8596	intron (ENSGALG00000043771, intron 6 of 16)	0.28652	0.775151	-0.108584	0.914377	91.942	0.377441	0.759111	0.447786	91.942	0.389898	-0.278493	0.780634
1:1120870-1121760	1	1120870	1121760	DENND6B	ENSGALG00000043771	6951	intron (ENSGALG00000043771, intron 5 of 16)	0.98309	0.00137925	0.80612	0.0148732	375.074	0.236583	4.15537	3.24767e-05	375.074	0.239668	3.36349	0.000769639
1:1123230-1123470	1	1123230	1123470	DENND6B	ENSGALG00000043771	4916	intron (ENSGALG00000043771, intron 3 of 16)	0.236269	0.89714	0.272838	0.830792	56.0972	0.564426	0.418601	0.675508	56.0972	0.541323	0.50402	0.614247
1:1123880-1124160	1	1123880	1124160	DENND6B	ENSGALG00000043771	4246	intron (ENSGALG00000043771, intron 3 of 16)	0.73284	0.520407	-0.441375	0.667776	109.278	0.559364	1.31013	0.190151	109.278	0.495853	-0.890133	0.373395
1:1125060-1125610	1	1125060	1125610	DENND6B	ENSGALG00000043771	2931	intron (ENSGALG00000043771, intron 1 of 16)	0.0283939	0.978974	0.818831	0.0340688	297.869	0.28269	0.100442	0.919994	297.869	0.271167	3.01965	0.00253064
1:1127660-1128970	1	1127660	1128970	DENND6B	ENSGALG00000043771	-49	promoter-TSS (ENSGALG00000043771)	0.0432212	0.939053	0.405013	0.0917842	2368.73	0.160125	0.269921	0.787221	2368.73	0.16031	2.52645	0.0115223
1:1133680-1134760	1	1133680	1134760	DENND6B	ENSGALG00000043771	-5954	Intergenic	0.143524	0.72722	0.141964	0.683256	1046.67	0.164565	0.872144	0.38313	1046.67	0.165637	0.857076	0.391403
1:1135620-1135960	1	1135620	1135960	PPP6R2	ENSGALG00000029341	-6998	Intergenic	0.421185	0.614786	0.690268	0.260551	101.849	0.377348	1.11617	0.264349	101.849	0.372091	1.8551	0.0635814
1:1144520-1145100	1	1144520	1145100	PPP6R2	ENSGALG00000029341	2022	intron (ENSGALG00000029341, intron 1 of 23)	0.941493	0.0234221	0.573514	0.270753	198.037	0.296263	3.1779	0.00148347	198.037	0.314112	1.82582	0.0678767
1:1169720-1170350	1	1169720	1170350	gga-mir-1651	ENSGALG00000035085	-8429	intron (ENSGALG00000029341, intron 5 of 23)	1.07315	0.0129922	1.86211	1.1669e-06	239.809	0.314638	3.41074	0.000647857	239.809	0.314351	5.92367	3.14843e-09
1:1175810-1176170	1	1175810	1176170	gga-mir-1651	ENSGALG00000035085	-2474	intron (ENSGALG00000029341, intron 7 of 23)	0.000591461	0.999659	0.573779	0.335994	109.649	0.363882	0.00162542	0.998703	109.649	0.347954	1.64901	0.0991464
1:1186780-1187440	1	1186780	1187440	gga-mir-1651	ENSGALG00000035085	8646	intron (ENSGALG00000029341, intron 16 of 23)	0.363628	0.381088	0.554817	0.0984228	369.472	0.225215	1.61458	0.106402	369.472	0.22306	2.4873	0.0128718
1:1201810-1202030	1	1201810	1202030	gga-mir-1651	ENSGALG00000035085	23456	TTS (ENSGALG00000029341)	-0.138617	0.930635	-0.771369	0.339639	55.5227	0.462369	-0.299796	0.764333	55.5227	0.470484	-1.63952	0.101105
1:1208260-1209570	1	1208260	1209570	gga-mir-1651	ENSGALG00000035085	30451	Intergenic	0.394021	0.852242	-0.340902	0.855462	37.4426	0.708504	0.556131	0.578121	37.4426	0.773015	-0.441003	0.659211
1:1215910-1217080	1	1215910	1217080	gga-mir-1651	ENSGALG00000035085	38031	intron (ENSGALG00000043178, intron 40 of 40)	-0.462643	0.292508	-0.175147	0.754626	375.191	0.252739	-1.83052	0.0671728	375.191	0.253011	-0.69225	0.48878
1:1235510-1236210	1	1235510	1236210	SBF1	ENSGALG00000043178	38551	intron (ENSGALG00000043178, intron 11 of 40)	0.0191879	0.987593	0.212571	0.762318	198.98	0.311272	0.0616434	0.950847	198.98	0.315986	0.672724	0.501123
1:1242840-1243600	1	1242840	1243600	SBF1	ENSGALG00000043178	31191	intron (ENSGALG00000043178, intron 4 of 40)	0.139444	0.876068	0.084867	0.913023	174.145	0.28805	0.484096	0.628318	174.145	0.299919	0.282966	0.777203
1:1243840-1244180	1	1243840	1244180	SBF1	ENSGALG00000043178	30401	intron (ENSGALG00000043178, intron 4 of 40)	0.354185	0.641281	0.636142	0.244807	140.92	0.334362	1.05929	0.28947	140.92	0.334424	1.9022	0.0571444
1:1246030-1246450	1	1246030	1246450	SBF1	ENSGALG00000043178	28171	intron (ENSGALG00000043178, intron 2 of 40)	0.745625	0.132935	0.934911	0.0358933	182.652	0.318396	2.34181	0.0191904	182.652	0.311939	2.99709	0.0027257
1:1250760-1251680	1	1250760	1251680	SBF1	ENSGALG00000043178	23191	intron (ENSGALG00000043178, intron 1 of 40)	0.209961	0.761538	0.149328	0.811674	283.786	0.265422	0.791045	0.428918	283.786	0.269925	0.553221	0.580112
1:1252360-1252860	1	1252360	1252860	SBF1	ENSGALG00000043178	21801	intron (ENSGALG00000043178, intron 1 of 40)	0.454212	0.46157	0.255066	0.704507	169.702	0.316183	1.43655	0.150847	169.702	0.315365	0.808797	0.418632
1:1255560-1256130	1	1255560	1256130	SBF1	ENSGALG00000043178	18566	intron (ENSGALG00000043178, intron 1 of 40)	1.19678	0.0019159	0.797032	0.0677218	234.503	0.294886	4.05845	4.94003e-05	234.503	0.296789	2.68552	0.00724175
1:1265680-1265980	1	1265680	1265980	SBF1	ENSGALG00000043178	8581	intron (ENSGALG00000043178, intron 1 of 40)	0.675174	0.32009	1.09812	0.0423232	90.7794	0.383173	1.76206	0.0780589	90.7794	0.376054	2.92013	0.0034989
1:1267870-1268610	1	1267870	1268610	SBF1	ENSGALG00000043178	6171	intron (ENSGALG00000043178, intron 1 of 40)	0.279066	0.578588	0.171032	0.739186	318.231	0.234619	1.18945	0.234264	318.231	0.235334	0.726763	0.467371
1:1271040-1271840	1	1271040	1271840	SBF1	ENSGALG00000043178	2971	intron (ENSGALG00000043178, intron 1 of 40)	-0.332768	0.747706	0.216944	0.792051	140.54	0.40441	-0.822848	0.410594	140.54	0.361478	0.600159	0.548401
1:1272390-1272590	1	1272390	1272590	SBF1	ENSGALG00000043178	1921	intron (ENSGALG00000043178, intron 1 of 40)	-0.0998357	0.953372	0.346707	0.728708	55.7818	0.470695	-0.212103	0.832027	55.7818	0.461985	0.750471	0.452971
1:1274030-1275110	1	1274030	1275110	SBF1	ENSGALG00000043178	-159	promoter-TSS (ENSGALG00000043178)	0.0314659	0.963564	-0.086785	0.848373	679.769	0.187	0.168267	0.866373	679.769	0.188724	-0.459852	0.645622
1:1279920-1280500	1	1279920	1280500	MIOX	ENSGALG00000041965	-1373	Intergenic	-0.287704	0.532449	0.384841	0.307946	432.349	0.223657	-1.28637	0.198315	432.349	0.223296	1.72346	0.084806
1:1286970-1287400	1	1286970	1287400	LMF2	ENSGALG00000041528	3962	exon (ENSGALG00000041528, exon 8 of 14)	-0.0487837	0.97351	0.726976	0.244964	122.069	0.385696	-0.126482	0.89935	122.069	0.382296	1.90161	0.0572224
1:1288260-1289510	1	1288260	1289510	LMF2	ENSGALG00000041528	2262	intron (ENSGALG00000041528, intron 2 of 13)	0.306619	0.422944	0.595057	0.0382958	819.074	0.201823	1.51925	0.128701	819.074	0.200508	2.96775	0.00299989
1:1290310-1291690	1	1290310	1291690	LMF2	ENSGALG00000041528	147	promoter-TSS (ENSGALG00000054793)	-0.0936974	0.872768	-0.01587	0.978672	608.673	0.189643	-0.494072	0.621255	608.673	0.192912	-0.0822652	0.934436
1:1301190-1301910	1	1301190	1301910	SCO2	ENSGALG00000046885	140	TTS (ENSGALG00000054793)	-0.183319	0.793654	-0.358138	0.437354	270.767	0.256997	-0.71331	0.475654	270.767	0.255635	-1.40098	0.161221
1:1302000-1303800	1	1302000	1303800	IRF5	ENSGALG00000039982	-875	promoter-TSS (ENSGALG00000039982)	0.151494	0.709963	0.536954	0.0198421	2240.58	0.1662	0.911515	0.362024	2240.58	0.16523	3.24974	0.00115511
1:1332560-1332820	1	1332560	1332820	TNPO3	ENSGALG00000039420	339	intron (ENSGALG00000039420, intron 1 of 12)	-0.146445	0.928461	-0.279231	0.790301	69.8456	0.476531	-0.307314	0.758604	69.8456	0.462332	-0.603962	0.545869
1:1332890-1333650	1	1332890	1333650	TNPO3	ENSGALG00000039420	-241	promoter-TSS (ENSGALG00000039420)	0.0342935	0.958402	0.340708	0.248439	746.633	0.181841	0.188591	0.850414	746.633	0.180185	1.89088	0.05864
1:1333740-1334500	1	1333740	1334500		ENSGALG00000051854	-204	promoter-TSS (ENSGALG00000051854)	-0.251081	0.766062	-0.464221	0.374195	192.833	0.321485	-0.781004	0.4348	192.833	0.299038	-1.55238	0.120571
1:1335830-1336530	1	1335830	1336530		ENSGALG00000051854	1856	TTS (ENSGALG00000051854)	-0.00423364	0.995949	-0.0257719	0.965166	477.498	0.207037	-0.0204487	0.983685	477.498	0.203717	-0.126508	0.89933
1:1339490-1339790	1	1339490	1339790	SMO	ENSGALG00000036114	137	exon (ENSGALG00000036114, exon 1 of 12)	-0.242698	0.725209	0.25783	0.643778	193.621	0.276695	-0.877132	0.380415	193.621	0.273352	0.943217	0.34557
1:1348090-1349410	1	1348090	1349410	SMO	ENSGALG00000036114	9247	TTS (ENSGALG00000036114)	0.00237946	0.99677	0.29753	0.242644	3793.17	0.155515	0.0153005	0.987792	3793.17	0.155773	1.91002	0.0561304
1:1352590-1353540	1	1352590	1353540	SMO	ENSGALG00000036114	13562	Intergenic	0.363425	0.509838	-0.102127	0.885143	310.54	0.272616	1.3331	0.182498	310.54	0.281053	-0.363372	0.716327
1:1355470-1355710	1	1355470	1355710	AHCYL2	ENSGALG00000032868	-15531	intron (ENSGALG00000032868, intron 1 of 16)	0.247094	0.861552	1.0003	0.191626	62.8864	0.467847	0.528151	0.597394	62.8864	0.481382	2.07797	0.037712
1:1366320-1367660	1	1366320	1367660	AHCYL2	ENSGALG00000032868	-4131	intron (ENSGALG00000032868, intron 1 of 16)	-0.492347	0.132676	0.0773072	0.884228	536.138	0.210154	-2.34279	0.0191402	536.138	0.21107	0.366264	0.714168
1:1368800-1369600	1	1368800	1369600	AHCYL2	ENSGALG00000032868	-1921	intron (ENSGALG00000032868, intron 1 of 16)	0.126442	0.892352	-0.139189	0.844723	289.43	0.291886	0.433188	0.664878	289.43	0.296669	-0.469174	0.638945
1:1370670-1371120	1	1370670	1371120	AHCYL2	ENSGALG00000032868	-226	promoter-TSS (ENSGALG00000032868)	0.52442	0.436148	0.242256	0.761527	107.289	0.351656	1.49129	0.135887	107.289	0.358955	0.674893	0.499743
1:1374310-1374640	1	1374310	1374640	AHCYL2	ENSGALG00000032868	3354	promoter-TSS (ENSGALG00000032868)	1.793	1.06904e-05	0.729176	0.204888	116.919	0.333113	5.38256	7.3434e-08	116.919	0.359033	2.03094	0.042261
1:1378630-1379170	1	1378630	1379170	AHCYL2	ENSGALG00000032868	7779	intron (ENSGALG00000032868, intron 2 of 16)	0.483939	0.198572	1.2518	1.05325e-05	432.844	0.230361	2.10079	0.0356598	432.844	0.229731	5.44899	5.06564e-08
1:1393740-1394660	1	1393740	1394660	STRIP2	ENSGALG00000038520	314	promoter-TSS (ENSGALG00000038520)	0.409057	0.167548	0.0318513	0.951868	890.686	0.185582	2.20418	0.0275118	890.686	0.188779	0.168722	0.866015
1:1394720-1395370	1	1394720	1395370	STRIP2	ENSGALG00000038520	1159	intron (ENSGALG00000038520, intron 1 of 20)	0.383201	0.312253	-0.0662809	0.905221	457.327	0.215021	1.78215	0.0747244	457.327	0.217971	-0.304081	0.761066
1:1402070-1402460	1	1402070	1402460	STRIP2	ENSGALG00000038520	8379	intron (ENSGALG00000038520, intron 16 of 20)	1.12821	0.0908989	0.903776	0.205266	88.8044	0.442596	2.54907	0.010801	88.8044	0.445349	2.02937	0.0424211
1:1403920-1404220	1	1403920	1404220	STRIP2	ENSGALG00000038520	10184	intron (ENSGALG00000038520, intron 18 of 20)	0.299579	0.807765	0.074313	0.951868	75.0333	0.441678	0.678274	0.497598	75.0333	0.440616	0.168657	0.866066
1:1405160-1405480	1	1405160	1405480	SMKR1	ENSGALG00000047596	-10403	intron (ENSGALG00000038520, intron 18 of 20)	1.85156	0.01293	1.56095	0.0582289	46.9388	0.542527	3.41284	0.000642885	46.9388	0.565238	2.76158	0.00575219
1:1410200-1411180	1	1410200	1411180	SMKR1	ENSGALG00000047596	-5033	Intergenic	-0.0587715	0.940951	-0.0305118	0.961955	354.566	0.223205	-0.263307	0.792314	354.566	0.223266	-0.136662	0.891298
1:1414490-1414990	1	1414490	1414990	SMKR1	ENSGALG00000047596	-983	promoter-TSS (ENSGALG00000047596)	-0.193579	0.650049	0.346208	0.257438	655.818	0.186051	-1.04046	0.298124	655.818	0.185751	1.86383	0.0623456
1:1422950-1423280	1	1422950	1423280	SMKR1	ENSGALG00000047596	7392	Intergenic	-0.0442296	0.975722	0.830943	0.15407	85.2446	0.38101	-0.116085	0.907585	85.2446	0.373812	2.22289	0.0262233
1:1425470-1425980	1	1425470	1425980	SMKR1	ENSGALG00000047596	10002	Intergenic	1.36183	0.00535176	0.950361	0.0813303	132.742	0.365545	3.72547	0.000194952	132.742	0.366941	2.58996	0.00959879
1:1427480-1428640	1	1427480	1428640	NRF1	ENSGALG00000040060	-10983	Intergenic	-0.0898649	0.870061	0.333623	0.255595	2054.26	0.179052	-0.501894	0.615742	2054.26	0.178387	1.87022	0.061453
1:1433950-1434220	1	1433950	1434220	NRF1	ENSGALG00000040060	-4958	Intergenic	0.00523943	0.99677	0.586513	0.267527	130.723	0.335341	0.0156242	0.987534	130.723	0.319646	1.83488	0.066523
1:1435800-1436100	1	1435800	1436100	NRF1	ENSGALG00000040060	-3093	Intergenic	0.521491	0.661623	0.479048	0.654981	55.126	0.513181	1.01619	0.309538	55.126	0.521754	0.918149	0.358541
1:1452860-1453160	1	1452860	1453160	NRF1	ENSGALG00000040060	13967	intron (ENSGALG00000040060, intron 8 of 10)	0.151541	0.888859	0.465076	0.43059	116.496	0.340374	0.445217	0.656163	116.496	0.32835	1.4164	0.156657
1:1458370-1458710	1	1458370	1458710	NRF1	ENSGALG00000040060	19497	intron (ENSGALG00000040060, intron 10 of 10)	-0.0249716	0.984439	0.409397	0.472555	132.385	0.323283	-0.077244	0.938429	132.385	0.310084	1.32027	0.186743
1:1462100-1462400	1	1462100	1462400	gga-mir-182	ENSGALG00000054860	16534	intron (ENSGALG00000040060, intron 10 of 10)	-0.56007	0.56032	0.271379	0.803911	53.4189	0.456821	-1.22602	0.220193	53.4189	0.475226	0.571052	0.567964
1:1488320-1488920	1	1488320	1488920	gga-mir-183	ENSGALG00000024492	-8689	Intergenic	0.216138	0.664769	0.426233	0.217271	425.491	0.213934	1.0103	0.31235	425.491	0.214265	1.98928	0.0466703
1:1507470-1507840	1	1507470	1507840	UBE2H	ENSGALG00000031975	26097	intron (ENSGALG00000031975, intron 3 of 6)	-0.744021	0.241107	0.809731	0.172796	146.528	0.377526	-1.97078	0.0487491	146.528	0.377202	2.14667	0.0318192
1:1513160-1513790	1	1513160	1513790	UBE2H	ENSGALG00000031975	20277	intron (ENSGALG00000031975, intron 1 of 6)	0.495068	0.351116	0.199447	0.761123	153.788	0.29379	1.68511	0.0919677	153.788	0.295189	0.675659	0.499257
1:1529910-1530710	1	1529910	1530710	UBE2H	ENSGALG00000031975	3442	intron (ENSGALG00000031975, intron 1 of 6)	0.152228	0.820537	-0.163342	0.751462	311.76	0.236125	0.644694	0.519126	311.76	0.233506	-0.699518	0.484228
1:1531450-1531740	1	1531450	1531740	UBE2H	ENSGALG00000031975	2157	intron (ENSGALG00000031975, intron 1 of 6)	-0.598844	0.314904	-0.0805293	0.925512	120.745	0.337347	-1.77516	0.0758718	120.745	0.327012	-0.246258	0.805483
1:1533250-1534440	1	1533250	1534440	UBE2H	ENSGALG00000031975	-93	promoter-TSS (ENSGALG00000031975)	-0.0456707	0.940547	0.239743	0.439687	1485.93	0.172623	-0.264568	0.791342	1485.93	0.171741	1.39596	0.162727
1:1543810-1544790	1	1543810	1544790	KLHDC10	ENSGALG00000008013	-77	promoter-TSS (ENSGALG00000008003)	0.155813	0.6767	0.510143	0.0214787	2391.89	0.158113	0.985456	0.3244	2391.89	0.158631	3.2159	0.00130036
1:1580450-1581250	1	1580450	1581250	TMEM209	ENSGALG00000008036	3	promoter-TSS (ENSGALG00000008036)	-0.106299	0.868034	0.385577	0.261299	461.314	0.208565	-0.509669	0.610283	461.314	0.208058	1.85322	0.0638512
1:1583640-1584640	1	1583640	1584640	CPA2	ENSGALG00000008048	-781	promoter-TSS (ENSGALG00000008048)	0.2574	0.690364	0.732957	0.0625555	381.467	0.269217	0.956107	0.339018	381.467	0.268897	2.72579	0.00641475
1:1614180-1614890	1	1614180	1614890	MEST	ENSGALG00000008111	-16	promoter-TSS (ENSGALG00000008103)	-0.140209	0.771276	0.41148	0.145632	2706.99	0.182409	-0.768655	0.442098	2706.99	0.182133	2.25923	0.0238694
1:1638050-1639100	1	1638050	1639100	COPG2	ENSGALG00000008144	-3611	promoter-TSS (ENSGALG00000008144)	-0.155242	0.762175	0.570303	0.0409497	1228.39	0.196589	-0.789678	0.429716	1228.39	0.194226	2.93629	0.00332168
1:1643180-1643480	1	1643180	1643480		ENSGALG00000008153	-6288	Intergenic	0.470011	0.689743	0.834564	0.304427	53.5525	0.491024	0.957207	0.338463	53.5525	0.481514	1.73321	0.0830588
1:1649540-1649980	1	1649540	1649980		ENSGALG00000008153	142	exon (ENSGALG00000008153, exon 1 of 8)	0.151972	0.900492	0.152924	0.858261	111.226	0.37397	0.406375	0.684467	111.226	0.352524	0.433797	0.664436
1:1678720-1680150	1	1678720	1680150	ANKRD16	ENSGALG00000008168	-390	promoter-TSS (ENSGALG00000008168)	-0.0836094	0.899366	0.575522	0.0501469	2277.58	0.203705	-0.410443	0.681481	2277.58	0.202891	2.83661	0.00455957
1:1682570-1682830	1	1682570	1682830	FBXO18	ENSGALG00000008162	-2232	intron (ENSGALG00000008168, intron 2 of 8)	0.317819	0.726313	0.243511	0.752047	150.952	0.363705	0.873838	0.382206	150.952	0.348815	0.69811	0.485109
1:1686820-1687990	1	1686820	1687990	FBXO18	ENSGALG00000008162	-6937	exon (ENSGALG00000008168, exon 4 of 9)	-0.326956	0.483174	-0.210275	0.665775	519.59	0.235352	-1.38922	0.164766	519.59	0.235123	-0.894317	0.371152
1:1691630-1691990	1	1691630	1691990	GDI1	ENSGALG00000008169	-4375	intron (ENSGALG00000008168, intron 6 of 8)	0.477911	0.326687	0.563024	0.186841	218.224	0.273859	1.7451	0.080968	218.224	0.268725	2.09517	0.0361563
1:1692190-1692460	1	1692190	1692460	GDI1	ENSGALG00000008169	-3860	intron (ENSGALG00000008168, intron 6 of 8)	0.391421	0.799305	-0.656311	0.559569	43.6658	0.559885	0.699111	0.484483	43.6658	0.583039	-1.12567	0.260304
1:1695380-1696100	1	1695380	1696100	GDI1	ENSGALG00000008169	-445	promoter-TSS (ENSGALG00000008169)	0.0354546	0.97699	0.292882	0.657537	155.464	0.32505	0.109074	0.913144	155.464	0.320781	0.913029	0.361227
1:1696610-1697700	1	1696610	1697700	GDI1	ENSGALG00000008169	970	TTS (ENSGALG00000008168)	0.191437	0.563492	0.167538	0.5904	2005.88	0.157025	1.21915	0.222788	2005.88	0.158085	1.05979	0.289238
1:1698240-1698520	1	1698240	1698520	GDI1	ENSGALG00000008169	2195	TTS (ENSGALG00000055101)	0.0221026	0.987593	-0.222682	0.777528	112.295	0.359693	0.0614485	0.951002	112.295	0.349716	-0.636751	0.524287
1:1699990-1701570	1	1699990	1701570	GDI1	ENSGALG00000008169	4595	TTS (ENSGALG00000055101)	0.756545	0.000878934	0.828761	0.000471791	732.947	0.17654	4.28542	1.82398e-05	732.947	0.184337	4.49589	6.92806e-06
1:1701840-1702060	1	1701840	1702060	GDI1	ENSGALG00000008169	5765	intron (ENSGALG00000055101, intron 22 of 22)	0.253002	0.858634	0.429993	0.659251	51.6842	0.47078	0.537411	0.590984	51.6842	0.473055	0.908971	0.363366
1:1711950-1712800	1	1711950	1712800	GDI1	ENSGALG00000008169	16190	TTS (ENSGALG00000008169)	0.325621	0.499613	0.114481	0.840011	277.021	0.240285	1.35514	0.175372	277.021	0.238008	0.480998	0.630518
1:1738260-1738690	1	1738260	1738690	TASOR2	ENSGALG00000055101	1014	intron (ENSGALG00000055101, intron 1 of 22)	0.875324	0.0804786	0.289188	0.717476	125.932	0.335101	2.61212	0.00899832	125.932	0.371711	0.777992	0.436574
1:1745440-1746350	1	1745440	1746350		ENSGALG00000053060	5230	promoter-TSS (ENSGALG00000055101)	-8.49927e-05	0.999875	-0.155085	0.717795	649.046	0.194925	-0.000436029	0.999652	649.046	0.199542	-0.777207	0.437037
1:1752880-1753340	1	1752880	1753340	ASB13	ENSGALG00000008401	118	exon (ENSGALG00000008401, exon 1 of 6)	-0.421671	0.361371	0.151216	0.787529	405.49	0.253901	-1.66077	0.0967601	405.49	0.246998	0.612216	0.540395
1:1758560-1759580	1	1758560	1759580	ASB13	ENSGALG00000008401	6078	intron (ENSGALG00000008401, intron 4 of 5)	-0.334454	0.646195	-0.313581	0.63377	681.463	0.318916	-1.04872	0.294307	681.463	0.324909	-0.965135	0.334477
1:1765370-1765630	1	1765370	1765630	CALML3	ENSGALG00000008424	4295	Intergenic	0.0487385	0.971058	0.161328	0.848725	97.5926	0.355213	0.137209	0.890865	97.5926	0.351718	0.458685	0.64646
1:1771760-1772030	1	1771760	1772030	CALML3	ENSGALG00000008424	-2100	TTS (ENSGALG00000008437)	-0.390681	0.746965	-0.11563	0.929017	57.4487	0.473663	-0.824808	0.409481	57.4487	0.489495	-0.236223	0.81326
1:1772230-1772500	1	1772230	1772500	CALML3	ENSGALG00000008424	-2570	TTS (ENSGALG00000008437)	0.14436	0.915539	0.375705	0.646469	75.5699	0.409944	0.352145	0.724729	75.5699	0.400885	0.937188	0.348662
1:1780430-1782890	1	1780430	1782890	NET1	ENSGALG00000008437	2498	intron (ENSGALG00000008437, intron 1 of 9)	0.188929	0.650862	-0.165895	0.661923	2049.28	0.181896	1.03866	0.298961	2049.28	0.18369	-0.903125	0.366459
1:1783470-1784630	1	1783470	1784630	NET1	ENSGALG00000008437	108	exon (ENSGALG00000008437, exon 1 of 10)	0.227317	0.537792	0.318819	0.279361	761.215	0.178264	1.27517	0.202249	761.215	0.177068	1.80055	0.0717733
1:1788110-1788480	1	1788110	1788480	NET1	ENSGALG00000008437	-4137	Intergenic	-0.251516	0.844672	-1.52017	0.0245966	79.7964	0.434618	-0.578706	0.562788	79.7964	0.481192	-3.15918	0.00158213
1:1805340-1805670	1	1805340	1805670		ENSGALG00000050230	19165	intron (ENSGALG00000050230, intron 1 of 2)	-0.038307	0.974118	0.0833668	0.915255	141.804	0.30924	-0.123875	0.901414	141.804	0.30275	0.275365	0.783036
1:1809030-1809460	1	1809030	1809460		ENSGALG00000050230	15425	intron (ENSGALG00000050230, intron 1 of 2)	-0.729844	0.180622	-0.52409	0.403345	108.949	0.338005	-2.15927	0.0308289	108.949	0.353978	-1.48057	0.13872
1:1810800-1812660	1	1810800	1812660		ENSGALG00000050230	12940	intron (ENSGALG00000050230, intron 1 of 2)	0.267444	0.484677	0.00447492	0.995375	1736.01	0.192912	1.38635	0.165639	1736.01	0.194727	0.0229805	0.981666
1:1816560-1816870	1	1816560	1816870		ENSGALG00000050230	7955	intron (ENSGALG00000050230, intron 1 of 2)	0.244932	0.789579	1.05258	0.036408	117.181	0.339017	0.722477	0.470001	117.181	0.351909	2.99105	0.00278019
1:1821290-1822000	1	1821290	1822000		ENSGALG00000050230	3025	intron (ENSGALG00000050230, intron 1 of 2)	-0.826785	0.0141453	-0.731651	0.0415274	304.97	0.244762	-3.37792	0.000730367	304.97	0.24977	-2.92931	0.0033972
1:1824130-1825030	1	1824130	1825030		ENSGALG00000050230	90	promoter-TSS (ENSGALG00000050230)	-0.820658	0.000562841	-0.0889516	0.841559	773.673	0.186164	-4.40824	1.04212e-05	773.673	0.186309	-0.47744	0.633049
1:1825980-1826430	1	1825980	1826430		ENSGALG00000050230	-1535	intron (ENSGALG00000047026, intron 3 of 3)	-0.567249	0.499121	-0.172139	0.877702	82.9261	0.418173	-1.35649	0.174942	82.9261	0.448824	-0.383533	0.701325
1:1827160-1827800	1	1827160	1827800		ENSGALG00000050230	-2810	intron (ENSGALG00000047026, intron 3 of 3)	-1.06419	0.0622005	-0.344064	0.681328	173.887	0.388426	-2.73975	0.00614858	173.887	0.399471	-0.8613	0.389073
1:1842480-1842700	1	1842480	1842700		ENSGALG00000047026	1329	intron (ENSGALG00000047026, intron 1 of 3)	-0.981863	0.50788	-0.912494	0.544784	30.0996	0.733945	-1.33779	0.180966	30.0996	0.78816	-1.15775	0.246965
1:1927460-1927780	1	1927460	1927780		ENSGALG00000047442	11302	intron (ENSGALG00000047442, intron 14 of 14)	0.18303	0.917215	-0.875944	0.446371	62.7132	0.527593	0.346914	0.728656	62.7132	0.63426	-1.38105	0.167264
1:1930850-1931120	1	1930850	1931120		ENSGALG00000047442	7937	intron (ENSGALG00000047442, intron 11 of 14)	1.80882	0.135922	0.867892	0.617787	26.9357	0.776524	2.32938	0.0198389	26.9357	0.867647	1.00028	0.317174
1:1934460-1935410	1	1934460	1935410		ENSGALG00000047442	3987	intron (ENSGALG00000047442, intron 6 of 14)	0.0788879	0.88207	0.405962	0.115616	1031.49	0.169205	0.466227	0.641053	1031.49	0.16958	2.39392	0.0166693
1:1940990-1941190	1	1940990	1941190		ENSGALG00000047442	-2168	Intergenic	-1.21285	0.197318	0.32008	0.815486	40.3571	0.576224	-2.10483	0.0353065	40.3571	0.588585	0.543812	0.586571
1:1962280-1963010	1	1962280	1963010	SLC35B4	ENSGALG00000038187	-14090	Intergenic	0.605752	0.119436	0.736827	0.0465937	695.117	0.25215	2.40235	0.0162901	695.117	0.256604	2.87146	0.00408583
1:1971050-1971820	1	1971050	1971820	SLC35B4	ENSGALG00000038187	-5300	Intergenic	0.716062	0.0249653	0.666821	0.0678396	542.019	0.227259	3.15086	0.0016279	542.019	0.248366	2.68483	0.00725661
1:1976440-1977080	1	1976440	1977080	SLC35B4	ENSGALG00000038187	25	promoter-TSS (ENSGALG00000038187)	-0.0565835	0.933361	0.288262	0.400804	863.339	0.194756	-0.290535	0.771407	863.339	0.193963	1.48617	0.137235
1:1979980-1980180	1	1979980	1980180	SLC35B4	ENSGALG00000038187	3345	intron (ENSGALG00000038187, intron 1 of 9)	0.00910515	0.996088	1.62664	0.00797075	65.3221	0.479428	0.0189917	0.984848	65.3221	0.451764	3.60065	0.000317421
1:1984780-1984990	1	1984780	1984990	SLC35B4	ENSGALG00000038187	8150	intron (ENSGALG00000038187, intron 5 of 9)	0.177681	0.949635	0.0672428	0.979046	36.3613	0.779589	0.227917	0.819711	36.3613	0.828252	0.0811864	0.935294
1:2046840-2047390	1	2046840	2047390	LRGUK	ENSGALG00000037842	-48	promoter-TSS (ENSGALG00000037842)	-0.352938	0.378258	0.510356	0.118931	888.757	0.217708	-1.62115	0.104985	888.757	0.214586	2.37833	0.0173913
1:2079090-2079930	1	2079090	2079930	LRGUK	ENSGALG00000037842	-32443	intron (ENSGALG00000008477, intron 18 of 18)	-0.105976	0.894483	0.372419	0.393769	297.107	0.24867	-0.426171	0.669983	297.107	0.247501	1.50472	0.132397
1:2194210-2194410	1	2194210	2194410	LRGUK	ENSGALG00000037842	-147243	intron (ENSGALG00000008477, intron 11 of 18)	-0.466298	0.747735	0.319192	0.791017	50.2741	0.56673	-0.822787	0.410629	50.2741	0.530045	0.602199	0.547042
1:2333080-2333530	1	2333080	2333530	gga-mir-6659	ENSGALG00000028216	35549	intron (ENSGALG00000008477, intron 9 of 17)	-0.218177	0.787424	0.0755612	0.915975	171.558	0.299747	-0.727871	0.466693	171.558	0.276459	0.273318	0.784609
1:2373280-2374070	1	2373280	2374070	gga-mir-6659	ENSGALG00000028216	-4821	intron (ENSGALG00000008477, intron 9 of 17)	-0.608254	0.36806	-0.563572	0.407428	299.689	0.369841	-1.64464	0.100044	299.689	0.383164	-1.47084	0.141336
1:2395390-2396240	1	2395390	2396240	gga-mir-6659	ENSGALG00000028216	-26961	intron (ENSGALG00000008477, intron 9 of 18)	-0.27705	0.650862	0.00421523	0.997374	331.53	0.266765	-1.03855	0.299013	331.53	0.254832	0.0165412	0.986803
1:2409510-2410340	1	2409510	2410340	gga-mir-6659	ENSGALG00000028216	-41071	intron (ENSGALG00000008477, intron 7 of 18)	-1.20002	0.000767446	-0.987419	0.011905	303.998	0.277442	-4.32528	1.52341e-05	303.998	0.286327	-3.44857	0.000563559
1:2418850-2420420	1	2418850	2420420	gga-mir-6659	ENSGALG00000028216	-50781	intron (ENSGALG00000008477, intron 7 of 18)	-0.371808	0.375212	0.0405713	0.949456	1094.59	0.228343	-1.62829	0.103464	1094.59	0.230291	0.176174	0.860157
1:2421450-2422530	1	2421450	2422530	gga-mir-6659	ENSGALG00000028216	-53136	intron (ENSGALG00000008477, intron 7 of 18)	0.880689	0.00557749	0.617467	0.0745724	319.615	0.237296	3.71135	0.000206155	319.615	0.234329	2.63504	0.00841267
1:2489040-2489280	1	2489040	2489280	EXOC4	ENSGALG00000008477	22755	intron (ENSGALG00000008477, intron 2 of 18)	-0.235403	0.843379	0.52414	0.49369	83.5245	0.404558	-0.581876	0.56065	83.5245	0.41182	1.27274	0.203111
1:2496160-2497290	1	2496160	2497290	EXOC4	ENSGALG00000008477	15190	intron (ENSGALG00000008477, intron 1 of 18)	0.69244	0.00761884	0.319971	0.352331	724.311	0.192186	3.60297	0.000314603	724.311	0.199146	1.60671	0.108117
1:2501310-2501660	1	2501310	2501660	EXOC4	ENSGALG00000008477	10430	intron (ENSGALG00000008477, intron 1 of 18)	-0.241362	0.898815	-0.37326	0.768425	42.0992	0.584684	-0.412808	0.679748	42.0992	0.56624	-0.65919	0.509774
1:2511410-2512400	1	2511410	2512400	EXOC4	ENSGALG00000008477	10	promoter-TSS (ENSGALG00000008477)	-0.147996	0.752298	0.327038	0.27855	1484.05	0.182341	-0.811644	0.416996	1484.05	0.18139	1.80296	0.0713946
1:2539550-2539750	1	2539550	2539750	EXOC4	ENSGALG00000008477	-27735	Intergenic	0.267538	0.892906	0.60551	0.618023	71.4095	0.620142	0.431414	0.666168	71.4095	0.60581	0.999505	0.31755
1:2539790-2540180	1	2539790	2540180	EXOC4	ENSGALG00000008477	-28070	Intergenic	0.243322	0.9387	0.883707	0.622992	147.459	0.899039	0.270647	0.786663	147.459	0.893783	0.988727	0.322797
1:2551090-2552540	1	2551090	2552540	EXOC4	ENSGALG00000008477	-39900	Intergenic	0.103524	0.975163	0.227041	0.920893	718.199	0.876948	0.11805	0.906028	718.199	0.876421	0.259054	0.795594
1:2552620-2552960	1	2552620	2552960	EXOC4	ENSGALG00000008477	-40875	Intergenic	-0.03423	0.986344	0.0195067	0.991003	105.727	0.511629	-0.0669041	0.946658	105.727	0.505833	0.0385636	0.969238
1:2577080-2577780	1	2577080	2577780	CHCHD3	ENSGALG00000006489	-18782	Intergenic	-1.04324	0.000339997	-1.24995	1.60204e-05	396.36	0.229416	-4.54738	5.4318e-06	396.36	0.23339	-5.35564	8.5255e-08
1:2585230-2585770	1	2585230	2585770	CHCHD3	ENSGALG00000006489	-10712	Intergenic	-0.289143	0.758445	-0.345325	0.658194	130.038	0.362579	-0.797463	0.425182	130.038	0.378891	-0.911409	0.36208
1:2587800-2588070	1	2587800	2588070	CHCHD3	ENSGALG00000006489	-8277	Intergenic	-1.84066	0.53599	0.675937	0.845138	45.9726	1.43913	-1.279	0.200896	45.9726	1.44466	0.467887	0.639865
1:2591050-2591250	1	2591050	2591250	CHCHD3	ENSGALG00000006489	-5062	Intergenic	0.563819	0.719573	-0.446835	0.745878	29.7294	0.633669	0.889769	0.37359	29.7294	0.62779	-0.711759	0.476614
1:2595600-2597140	1	2595600	2597140	CHCHD3	ENSGALG00000006489	158	intron (ENSGALG00000006489, intron 1 of 7)	-0.174056	0.663191	0.386431	0.147595	3360.63	0.171764	-1.01334	0.310896	3360.63	0.171662	2.25112	0.0243782
1:2608360-2608700	1	2608360	2608700	CHCHD3	ENSGALG00000006489	12318	intron (ENSGALG00000006489, intron 2 of 7)	1.40666	0.056483	-0.643711	0.609395	51.6143	0.504792	2.78661	0.00532621	51.6143	0.631924	-1.01865	0.308368
1:2719580-2720220	1	2719580	2720220		ENSGALG00000048978	-95169	intron (ENSGALG00000006489, intron 4 of 7)	-0.109656	0.905774	0.874563	0.0484681	174.771	0.284357	-0.385626	0.699773	174.771	0.306597	2.85249	0.00433786
1:2787170-2787540	1	2787170	2787540		ENSGALG00000048978	-27714	Intergenic	-0.597157	0.632601	-0.536277	0.643791	70.7187	0.553572	-1.07873	0.280706	70.7187	0.568595	-0.943162	0.345598
1:2847250-2848270	1	2847250	2848270		ENSGALG00000048978	32691	intron (ENSGALG00000048978, intron 3 of 3)	0.310706	0.524782	0.492874	0.240075	313.812	0.238748	1.3014	0.193122	313.812	0.256975	1.91799	0.0551128
1:2859780-2860480	1	2859780	2860480	PLXNA4	ENSGALG00000006473	-27018	Intergenic	-0.241409	0.662739	0.333641	0.415801	475.741	0.238047	-1.01412	0.310526	475.741	0.22994	1.45099	0.146782
1:2882690-2883630	1	2882690	2883630	PLXNA4	ENSGALG00000006473	-3988	Intergenic	-0.0574473	0.939453	-0.0934491	0.859977	388.431	0.214458	-0.267872	0.788798	388.431	0.217561	-0.42953	0.667537
1:2885090-2885460	1	2885090	2885460	PLXNA4	ENSGALG00000006473	-1873	Intergenic	0.247216	0.807835	0.069408	0.943621	94.6805	0.364538	0.678163	0.497668	94.6805	0.359905	0.192851	0.847076
1:2885620-2886320	1	2885620	2886320	PLXNA4	ENSGALG00000006473	-1178	Intergenic	-0.170053	0.857946	0.313787	0.609341	210.871	0.315077	-0.539718	0.589391	210.871	0.307987	1.01883	0.308282
1:2887080-2889080	1	2887080	2889080	PLXNA4	ENSGALG00000006473	932	intron (ENSGALG00000006473, intron 1 of 31)	0.106726	0.852169	-0.10532	0.818874	550.263	0.191843	0.556322	0.577991	550.263	0.196706	-0.535416	0.592362
1:2894720-2895240	1	2894720	2895240	PLXNA4	ENSGALG00000006473	7832	intron (ENSGALG00000006473, intron 1 of 31)	0.376577	0.475296	0.769682	0.047914	320.684	0.267531	1.4076	0.159249	320.684	0.269323	2.85784	0.00426533
1:2903590-2903990	1	2903590	2903990	PLXNA4	ENSGALG00000006473	16642	intron (ENSGALG00000006473, intron 1 of 31)	0.096788	0.952384	0.385769	0.680472	63.4036	0.446626	0.21671	0.828435	63.4036	0.446798	0.86341	0.387912
1:2907860-2908420	1	2907860	2908420	PLXNA4	ENSGALG00000006473	20992	intron (ENSGALG00000006473, intron 1 of 31)	0.595952	0.229567	1.09558	0.00580769	196.56	0.297195	2.00525	0.0449361	196.56	0.29515	3.71194	0.000205676
1:2915600-2916360	1	2915600	2916360	PLXNA4	ENSGALG00000006473	28832	intron (ENSGALG00000006473, intron 2 of 31)	0.476233	0.208175	0.37099	0.360609	315.07	0.230064	2.07001	0.0384519	315.07	0.233809	1.58672	0.112576
1:2918210-2918500	1	2918210	2918500	PLXNA4	ENSGALG00000006473	31207	intron (ENSGALG00000006473, intron 2 of 31)	-0.168871	0.913249	-0.197798	0.870722	57.2648	0.470047	-0.359263	0.719398	57.2648	0.492142	-0.401912	0.687749
1:2919570-2919850	1	2919570	2919850	PLXNA4	ENSGALG00000006473	32562	intron (ENSGALG00000006473, intron 2 of 31)	-0.531556	0.57052	0.27141	0.73334	163.515	0.441171	-1.20487	0.228252	163.515	0.366951	0.739634	0.459522
1:2921400-2921900	1	2921400	2921900	PLXNA4	ENSGALG00000006473	34502	intron (ENSGALG00000006473, intron 2 of 31)	0.689963	0.158199	0.490553	0.339225	171.26	0.308221	2.23853	0.0251865	171.26	0.299026	1.6405	0.1009
1:2950480-2951090	1	2950480	2951090	PLXNA4	ENSGALG00000006473	63637	intron (ENSGALG00000006473, intron 3 of 31)	-0.458023	0.582916	-0.344338	0.683481	122.264	0.388114	-1.18013	0.23795	122.264	0.402021	-0.856519	0.391711
1:2959030-2959440	1	2959030	2959440	PLXNA4	ENSGALG00000006473	72087	intron (ENSGALG00000006473, intron 3 of 31)	0.659487	0.20178	-0.157517	0.83023	154.027	0.315452	2.09061	0.0365631	154.027	0.311782	-0.505214	0.613408
1:3019950-3021480	1	3019950	3021480	PLXNA4	ENSGALG00000006473	133567	intron (ENSGALG00000006473, intron 3 of 31)	-0.0766501	0.905731	0.232931	0.551795	866.179	0.198595	-0.385961	0.699525	866.179	0.203794	1.14297	0.253049
1:3025020-3025640	1	3025020	3025640	PLXNA4	ENSGALG00000006473	138182	intron (ENSGALG00000006473, intron 3 of 31)	0.117275	0.879822	0.283018	0.545338	257.641	0.247842	0.473185	0.636081	257.641	0.244765	1.15629	0.247564
1:3037300-3038420	1	3037300	3038420	PLXNA4	ENSGALG00000006473	150712	intron (ENSGALG00000006473, intron 3 of 31)	-0.0860823	0.900658	0.109521	0.832188	548.251	0.212219	-0.40563	0.685014	548.251	0.218882	0.500367	0.616817
1:3042620-3043080	1	3042620	3043080	PLXNA4	ENSGALG00000006473	155702	intron (ENSGALG00000006473, intron 3 of 31)	0.550105	0.414127	0.0106643	0.993746	103.276	0.357645	1.53813	0.124016	103.276	0.369008	0.0289	0.976944
1:3048020-3048380	1	3048020	3048380	PLXNA4	ENSGALG00000006473	161052	intron (ENSGALG00000006473, intron 3 of 31)	-1.11875	0.0803633	-1.2831	0.0457055	68.9224	0.428111	-2.61322	0.00896932	68.9224	0.445295	-2.88147	0.0039583
1:3050490-3050900	1	3050490	3050900	PLXNA4	ENSGALG00000006473	163547	intron (ENSGALG00000006473, intron 3 of 31)	-1.76894	0.000375	-1.58171	0.00247679	145.063	0.39122	-4.52161	6.13714e-06	145.063	0.395722	-3.99702	6.41454e-05
1:3052610-3052970	1	3052610	3052970	PLXNA4	ENSGALG00000006473	165642	intron (ENSGALG00000006473, intron 3 of 31)	-1.25141	0.0431068	-0.938419	0.159697	117.364	0.429507	-2.91359	0.00357296	117.364	0.426832	-2.19857	0.0279088
1:3078680-3079610	1	3078680	3079610		ENSGALG00000047970	-141431	intron (ENSGALG00000006473, intron 3 of 31)	-0.728769	0.0986112	-0.524258	0.300726	273.752	0.290663	-2.50726	0.0121671	273.752	0.300761	-1.7431	0.0813155
1:3103340-3103920	1	3103340	3103920		ENSGALG00000047970	-116946	intron (ENSGALG00000006473, intron 3 of 31)	0.196724	0.846301	0.287159	0.697801	152.146	0.34253	0.574327	0.565747	152.146	0.347738	0.825793	0.408922
1:3104960-3105180	1	3104960	3105180		ENSGALG00000047970	-115506	intron (ENSGALG00000006473, intron 3 of 31)	-0.25355	0.840636	-0.260026	0.798863	65.7722	0.42988	-0.589816	0.555314	65.7722	0.445632	-0.5835	0.559557
1:3106290-3107480	1	3106290	3107480		ENSGALG00000047970	-113691	intron (ENSGALG00000006473, intron 3 of 31)	-0.247754	0.512659	0.502943	0.0668875	1013.37	0.186682	-1.32714	0.184461	1013.37	0.186853	2.69164	0.00711008
1:3127640-3128250	1	3127640	3128250		ENSGALG00000047970	-92631	intron (ENSGALG00000006473, intron 4 of 31)	-0.36473	0.558983	0.093424	0.907083	211.374	0.296712	-1.22924	0.218982	211.374	0.312239	0.299207	0.764782
1:3130950-3131610	1	3130950	3131610		ENSGALG00000047970	-89296	intron (ENSGALG00000006473, intron 4 of 31)	0.705557	0.0529563	-0.220801	0.719525	315.122	0.250419	2.81751	0.00483978	315.122	0.285983	-0.772077	0.440069
1:3136200-3136400	1	3136200	3136400		ENSGALG00000047970	-84276	intron (ENSGALG00000006473, intron 4 of 31)	0.419223	0.798256	0.720048	0.551958	36.4656	0.596731	0.702533	0.482347	36.4656	0.63013	1.1427	0.253165
1:3193940-3194400	1	3193940	3194400		ENSGALG00000047970	-26406	intron (ENSGALG00000006473, intron 5 of 31)	-0.0953925	0.9555	0.647874	0.501582	61.1631	0.475539	-0.200599	0.841012	61.1631	0.516134	1.25524	0.20939
1:3198020-3199660	1	3198020	3199660		ENSGALG00000047970	-21736	intron (ENSGALG00000006473, intron 5 of 31)	0.557206	0.0902833	1.00803	0.000725721	1087.15	0.218293	2.55255	0.0106936	1087.15	0.230551	4.37225	1.22971e-05
1:3211850-3213490	1	3211850	3213490		ENSGALG00000047970	-7906	intron (ENSGALG00000006473, intron 5 of 31)	0.190139	0.693734	0.890695	0.00167325	453.042	0.200386	0.948867	0.342688	453.042	0.216088	4.12191	3.75736e-05
1:3214950-3215470	1	3214950	3215470		ENSGALG00000047970	-5366	intron (ENSGALG00000006473, intron 5 of 31)	-0.012647	0.990212	-0.0541911	0.944363	198.763	0.272739	-0.0463705	0.963015	198.763	0.28436	-0.190572	0.848861
1:3220230-3220560	1	3220230	3220560		ENSGALG00000047970	-181	promoter-TSS (ENSGALG00000047970)	-0.327152	0.711189	0.328218	0.669731	107.781	0.360221	-0.908196	0.363775	107.781	0.370417	0.886077	0.375576
1:3222070-3222860	1	3222070	3222860		ENSGALG00000047970	1889	intron (ENSGALG00000006473, intron 5 of 31)	0.424526	0.352325	0.847775	0.0226236	391.804	0.252419	1.68183	0.0926019	391.804	0.265402	3.19431	0.00140166
1:3245560-3245850	1	3245560	3245850		ENSGALG00000047970	25129	intron (ENSGALG00000006473, intron 9 of 31)	0.301119	0.813413	0.494764	0.597572	55.6562	0.45427	0.662864	0.507418	55.6562	0.473733	1.04439	0.296303
1:3249510-3249910	1	3249510	3249910		ENSGALG00000047970	29134	intron (ENSGALG00000006473, intron 10 of 31)	-0.116791	0.937539	0.494683	0.525856	97.2634	0.424099	-0.275387	0.783019	97.2634	0.412234	1.2	0.230138
1:3253530-3253760	1	3253530	3253760		ENSGALG00000047970	33069	intron (ENSGALG00000006473, intron 10 of 31)	0.0527296	0.978594	-0.60773	0.570489	52.8629	0.514926	0.102402	0.918437	52.8629	0.551489	-1.10198	0.270471
1:3254930-3255390	1	3254930	3255390		ENSGALG00000047970	34584	intron (ENSGALG00000006473, intron 10 of 31)	0.587684	0.317487	0.906104	0.0644567	152.506	0.332207	1.76903	0.0768887	152.506	0.334203	2.71124	0.0067033
1:3256000-3256600	1	3256000	3256600		ENSGALG00000047970	35724	intron (ENSGALG00000006473, intron 10 of 31)	0.698611	0.210388	0.434097	0.504082	230.898	0.338523	2.06371	0.0390457	230.898	0.347393	1.24959	0.211451
1:3259450-3260510	1	3259450	3260510		ENSGALG00000047970	39404	intron (ENSGALG00000006473, intron 11 of 31)	0.000951089	0.999155	0.384514	0.346279	639.539	0.226929	0.00419112	0.996656	639.539	0.236969	1.62263	0.104668
1:3262990-3263260	1	3262990	3263260		ENSGALG00000047970	42549	intron (ENSGALG00000006473, intron 12 of 31)	-0.131674	0.935196	0.669112	0.459585	69.6587	0.464915	-0.283221	0.777007	69.6587	0.4956	1.3501	0.176982
1:3273490-3273820	1	3273490	3273820	gga-mir-6621	ENSGALG00000027460	-35305	intron (ENSGALG00000006473, intron 15 of 31)	-0.134189	0.921162	1.7114	0.00217529	98.9887	0.403299	-0.332728	0.739339	98.9887	0.423439	4.04166	5.30744e-05
1:3278140-3278360	1	3278140	3278360	gga-mir-6621	ENSGALG00000027460	-30710	intron (ENSGALG00000006473, intron 16 of 31)	0.66078	0.558966	0.810448	0.414565	56.1947	0.537487	1.22939	0.218927	56.1947	0.557312	1.45421	0.145888
1:3297060-3297360	1	3297060	3297360	gga-mir-6621	ENSGALG00000027460	-11750	intron (ENSGALG00000006473, intron 24 of 31)	-0.716275	0.440594	0.257951	0.819247	63.3378	0.483336	-1.48194	0.138356	63.3378	0.482865	0.534208	0.593197
1:3299000-3299410	1	3299000	3299410	gga-mir-6621	ENSGALG00000027460	-9755	intron (ENSGALG00000006473, intron 24 of 31)	-0.741186	0.256574	-0.266065	0.754881	106.993	0.384571	-1.92731	0.0539416	106.993	0.384824	-0.691395	0.489317
1:3343490-3344210	1	3343490	3344210	gga-mir-6621	ENSGALG00000027460	34890	Intergenic	0.615556	0.0957127	1.01409	0.00159072	254.735	0.244004	2.52273	0.0116447	254.735	0.245058	4.13815	3.50121e-05
1:3347170-3347380	1	3347170	3347380	gga-mir-6621	ENSGALG00000027460	38315	Intergenic	-0.771332	0.403164	0.885679	0.231196	61.2696	0.493589	-1.5627	0.118123	61.2696	0.455386	1.9449	0.0517875
1:3348790-3349160	1	3348790	3349160	gga-mir-6621	ENSGALG00000027460	40015	Intergenic	1.0453	0.105717	0.722201	0.337013	87.9999	0.423331	2.46922	0.013541	87.9999	0.438705	1.64621	0.0997209
1:3368030-3368330	1	3368030	3368330		ENSGALG00000052521	-46911	Intergenic	-2.03982	0.0360808	-1.4684	0.167262	49.974	0.681702	-2.99225	0.00276927	49.974	0.677057	-2.16881	0.0300975
1:3403380-3403680	1	3403380	3403680		ENSGALG00000052521	-11561	Intergenic	-0.316536	0.751434	0.143963	0.885366	83.7105	0.388822	-0.814091	0.415593	83.7105	0.397213	0.362432	0.717029
1:3414310-3415130	1	3414310	3415130		ENSGALG00000052521	-371	promoter-TSS (ENSGALG00000052521)	-0.24468	0.583123	-0.128987	0.789458	383.953	0.207414	-1.17967	0.238132	383.953	0.2127	-0.606426	0.544232
1:3464620-3464900	1	3464620	3464900		ENSGALG00000052521	49669	intron (ENSGALG00000052521, intron 2 of 3)	0.424681	0.829488	1.06955	0.223506	59.0849	0.684087	0.620799	0.534732	59.0849	0.543184	1.96905	0.0489476
1:3466680-3466960	1	3466680	3466960		ENSGALG00000052521	51729	intron (ENSGALG00000052521, intron 2 of 3)	-0.506135	0.657655	-1.19379	0.167474	54.8755	0.493993	-1.02458	0.305561	54.8755	0.550668	-2.1679	0.0301666
1:3469310-3469840	1	3469310	3469840		ENSGALG00000052521	54484	intron (ENSGALG00000052521, intron 2 of 3)	-0.0362005	0.971102	0.349496	0.465425	248.619	0.264533	-0.136847	0.891152	248.619	0.261306	1.3375	0.18106
1:3473430-3474110	1	3473430	3474110		ENSGALG00000052521	58679	intron (ENSGALG00000052521, intron 2 of 3)	0.392619	0.356591	0.914352	0.00243059	421.621	0.234903	1.67141	0.0946402	421.621	0.228374	4.00375	6.2347e-05
1:3483170-3483470	1	3483170	3483470		ENSGALG00000052521	68229	intron (ENSGALG00000052521, intron 2 of 3)	-0.0424135	0.983076	1.51538	0.0245858	63.5979	0.515242	-0.0823178	0.934394	63.5979	0.479629	3.15949	0.00158044
1:3508960-3509180	1	3508960	3509180		ENSGALG00000052521	93979	Intergenic	-0.189554	0.886473	1.71403	0.00150441	69.5469	0.418974	-0.452424	0.650964	69.5469	0.412648	4.15373	3.27103e-05
1:3512170-3513340	1	3512170	3513340		ENSGALG00000052521	97664	Intergenic	0.694194	0.0255528	0.737555	0.0240709	470.654	0.220984	3.14137	0.00168158	470.654	0.232812	3.16803	0.00153475
1:3568280-3568570	1	3568280	3568570		ENSGALG00000047975	103697	Intergenic	-1.45026	0.0458571	-2.39819	0.00139955	52.3035	0.502456	-2.88635	0.00389741	52.3035	0.574212	-4.17649	2.96045e-05
1:3597860-3598670	1	3597860	3598670		ENSGALG00000047975	73857	Intergenic	-0.0231847	0.979376	0.359819	0.365889	367.494	0.236905	-0.0978647	0.92204	367.494	0.228781	1.57277	0.115772
1:3625930-3626530	1	3625930	3626530		ENSGALG00000047975	45892	Intergenic	0.234728	0.591743	0.11938	0.799467	559.312	0.202092	1.16149	0.245442	559.312	0.205081	0.582113	0.560491
1:3629810-3630040	1	3629810	3630040		ENSGALG00000047975	42197	Intergenic	-0.335191	0.784886	-0.123175	0.918338	74.5357	0.456004	-0.735062	0.462302	74.5357	0.462277	-0.266453	0.789891
1:3637470-3638220	1	3637470	3638220		ENSGALG00000047975	34277	Intergenic	-0.0677683	0.958308	-0.0253915	0.982134	118.198	0.358233	-0.189174	0.849957	118.198	0.361071	-0.0703226	0.943937
1:3638740-3639110	1	3638740	3639110		ENSGALG00000047975	33197	Intergenic	-0.0505457	0.972227	-0.781802	0.265157	79.317	0.383559	-0.131781	0.895158	79.317	0.424429	-1.84201	0.0654737
1:3644650-3646170	1	3644650	3646170		ENSGALG00000047975	26712	Intergenic	-0.486999	0.193047	-0.291764	0.49895	1095.51	0.229753	-2.11966	0.0340344	1095.51	0.231462	-1.26052	0.20748
1:3648730-3649220	1	3648730	3649220		ENSGALG00000047975	23147	Intergenic	0.58861	0.392355	0.279592	0.738346	149.754	0.370739	1.58767	0.112362	149.754	0.383455	0.729139	0.465916
1:3650840-3651440	1	3650840	3651440		ENSGALG00000047975	20982	TTS (ENSGALG00000047975)	0.781209	0.357267	0.441635	0.679633	128.111	0.46784	1.66982	0.0949549	128.111	0.510223	0.865572	0.386725
1:3656340-3656890	1	3656340	3656890		ENSGALG00000047975	15507	intron (ENSGALG00000047975, intron 1 of 2)	-0.879647	0.0966583	-1.00404	0.0494017	150.142	0.349359	-2.51789	0.011806	150.142	0.353086	-2.84362	0.00446047
1:3662450-3662770	1	3662450	3662770		ENSGALG00000047975	9512	intron (ENSGALG00000047975, intron 1 of 2)	-0.0301923	0.989639	0.580366	0.49369	79.364	0.599311	-0.0503784	0.959821	79.364	0.455995	1.27275	0.203108
1:3664660-3664980	1	3664660	3664980		ENSGALG00000047975	7302	intron (ENSGALG00000047975, intron 1 of 2)	0.0390347	0.985518	0.989871	0.157012	66.3897	0.556729	0.0701144	0.944103	66.3897	0.447843	2.21031	0.027084
1:3671200-3671480	1	3671200	3671480		ENSGALG00000047975	782	intron (ENSGALG00000047975, intron 1 of 3)	0.198364	0.859168	0.406619	0.577928	92.1371	0.370467	0.535442	0.592344	92.1371	0.37415	1.08678	0.277134
1:3672090-3673080	1	3672090	3673080		ENSGALG00000047975	-463	promoter-TSS (ENSGALG00000047975)	0.23786	0.566562	-0.105665	0.823786	911.918	0.196079	1.21308	0.2251	911.918	0.202442	-0.521954	0.601702
1:3679820-3680200	1	3679820	3680200		ENSGALG00000047975	-7888	Intergenic	-0.796932	0.409728	-0.245778	0.82095	75.7097	0.514886	-1.54778	0.121675	75.7097	0.464322	-0.529327	0.596579
1:3687820-3689080	1	3687820	3689080	PODXL	ENSGALG00000006409	345	intron (ENSGALG00000006409, intron 1 of 9)	0.0842922	0.88669	-0.233667	0.513301	594.041	0.186716	0.451446	0.651668	594.041	0.190249	-1.22821	0.219367
1:3689110-3689530	1	3689110	3689530	PODXL	ENSGALG00000006409	1215	intron (ENSGALG00000006409, intron 1 of 9)	-0.486737	0.509476	0.17108	0.845071	93.3464	0.364861	-1.33404	0.182192	93.3464	0.36543	0.468161	0.639669
1:3694880-3695080	1	3694880	3695080	PODXL	ENSGALG00000006409	6875	intron (ENSGALG00000006409, intron 1 of 9)	-0.0479534	0.985228	-0.858891	0.523842	35.2223	0.664512	-0.0721633	0.942472	35.2223	0.713012	-1.20459	0.22836
1:3699310-3700370	1	3699310	3700370	PODXL	ENSGALG00000006409	11735	intron (ENSGALG00000006409, intron 1 of 9)	0.102024	0.881827	0.358227	0.339372	896.889	0.218528	0.466872	0.640592	896.889	0.218416	1.64011	0.100982
1:3704140-3704670	1	3704140	3704670	PODXL	ENSGALG00000006409	16300	intron (ENSGALG00000006409, intron 1 of 9)	-0.138053	0.867419	-0.0126449	0.988473	385.505	0.269943	-0.511415	0.60906	385.505	0.268078	-0.0471688	0.962379
1:3709100-3709700	1	3709100	3709700	PODXL	ENSGALG00000006409	21295	intron (ENSGALG00000006409, intron 1 of 9)	-0.0207781	0.984483	0.926888	0.0144019	275.067	0.270309	-0.0768678	0.938729	275.067	0.274564	3.37586	0.000735856
1:3719950-3721050	1	3719950	3721050	PODXL	ENSGALG00000006409	32395	intron (ENSGALG00000006409, intron 4 of 9)	0.152323	0.713535	0.0276643	0.954461	983.356	0.168567	0.903635	0.366189	983.356	0.17179	0.161035	0.872066
1:3735900-3736270	1	3735900	3736270	PODXL	ENSGALG00000006409	47980	TTS (ENSGALG00000006356)	0.234544	0.790957	0.166546	0.83023	145.397	0.32595	0.71957	0.47179	145.397	0.329749	0.50507	0.61351
1:3745220-3745590	1	3745220	3745590	PODXL	ENSGALG00000006409	57300	intron (ENSGALG00000006356, intron 16 of 17)	0.00991982	0.996088	0.900955	0.378667	60.7537	0.519712	0.0190871	0.984772	60.7537	0.584942	1.54025	0.1235
1:3762530-3762730	1	3762530	3762730	MKLN1	ENSGALG00000006356	73437	intron (ENSGALG00000006356, intron 12 of 17)	-0.0149593	0.996088	0.472578	0.738644	32.522	0.781953	-0.0191307	0.984737	32.522	0.648756	0.728437	0.466346
1:3776360-3776640	1	3776360	3776640	MKLN1	ENSGALG00000006356	59567	intron (ENSGALG00000006356, intron 9 of 17)	-0.360307	0.687417	0.761155	0.20929	95.0164	0.374295	-0.962629	0.335734	95.0164	0.377553	2.01602	0.0437975
1:3778880-3779370	1	3778880	3779370	MKLN1	ENSGALG00000006356	56942	intron (ENSGALG00000006356, intron 9 of 17)	-0.492648	0.504347	-0.202766	0.818064	118.706	0.366188	-1.34534	0.178516	118.706	0.377449	-0.537201	0.591129
1:3789150-3789370	1	3789150	3789370	MKLN1	ENSGALG00000006356	46807	intron (ENSGALG00000006356, intron 8 of 17)	0.825659	0.542559	0.566657	0.692684	36.2409	0.652312	1.26574	0.205606	36.2409	0.67683	0.837222	0.402468
1:3790880-3791230	1	3790880	3791230	MKLN1	ENSGALG00000006356	45012	intron (ENSGALG00000006356, intron 8 of 17)	0.531627	0.330157	0.194768	0.784301	139.797	0.306094	1.73681	0.0824204	139.797	0.313985	0.620309	0.535054
1:3820100-3820300	1	3820100	3820300	MKLN1	ENSGALG00000006356	15867	intron (ENSGALG00000006356, intron 2 of 17)	1.15952	0.332493	0.309837	0.847507	29.7907	0.669811	1.73111	0.0834319	29.7907	0.670164	0.462331	0.643844
1:3835840-3836700	1	3835840	3836700	MKLN1	ENSGALG00000006356	-203	promoter-TSS (ENSGALG00000006356)	-0.294525	0.407992	-0.250839	0.480406	856.621	0.189786	-1.55188	0.120692	856.621	0.192311	-1.30434	0.192117
1:3838400-3838980	1	3838400	3838980		ENSGALG00000051559	1085	exon (ENSGALG00000051559, exon 3 of 3)	0.16367	0.823946	0.59292	0.131837	217.184	0.257273	0.636171	0.524665	217.184	0.255624	2.3195	0.0203681
1:3841920-3842390	1	3841920	3842390		ENSGALG00000051559	4550	Intergenic	0.154371	0.915901	0.480972	0.485469	141.509	0.43983	0.350979	0.725604	141.509	0.372273	1.29199	0.196361
1:3855800-3856200	1	3855800	3856200		ENSGALG00000048728	3242	TTS (ENSGALG00000048728)	0.648776	0.399347	1.07105	0.0449976	154.15	0.413074	1.5706	0.116275	154.15	0.370604	2.89001	0.00385227
1:3858090-3859450	1	3858090	3859450		ENSGALG00000048728	6012	Intergenic	-0.138281	0.856106	0.135007	0.803894	680.343	0.253496	-0.545495	0.585413	680.343	0.236282	0.571378	0.567743
1:3906550-3907100	1	3906550	3907100		ENSGALG00000050475	-1859	Intergenic	0.205369	0.82339	0.131804	0.868839	155.506	0.322011	0.637771	0.523623	155.506	0.323935	0.406882	0.684094
1:3907370-3907870	1	3907370	3907870		ENSGALG00000050475	-1064	Intergenic	0.232855	0.737816	0.409543	0.388835	231.662	0.275572	0.844987	0.398118	231.662	0.27006	1.51649	0.129397
1:3910250-3910700	1	3910250	3910700		ENSGALG00000050475	1791	intron (ENSGALG00000050475, intron 1 of 5)	-0.236148	0.689502	0.765486	0.0186485	399.824	0.24658	-0.957693	0.338217	399.824	0.233771	3.27452	0.00105843
1:3910750-3911040	1	3910750	3911040		ENSGALG00000050475	2211	intron (ENSGALG00000050475, intron 1 of 5)	-0.371257	0.635718	0.665738	0.178557	169.938	0.346365	-1.07186	0.283781	169.938	0.313325	2.12475	0.0336075
1:3913250-3914230	1	3913250	3914230		ENSGALG00000050475	5056	intron (ENSGALG00000050475, intron 1 of 5)	0.274443	0.704431	-0.0793558	0.920147	188.86	0.297121	0.923674	0.355656	188.86	0.303798	-0.261212	0.793929
1:3915580-3916300	1	3915580	3916300		ENSGALG00000050475	7256	intron (ENSGALG00000050475, intron 1 of 5)	0.00561468	0.99535	0.312748	0.492962	292.991	0.248966	0.022552	0.982008	292.991	0.245428	1.27429	0.202559
1:3927110-3927410	1	3927110	3927410		ENSGALG00000050475	18576	intron (ENSGALG00000050475, intron 1 of 5)	0.18679	0.896053	-0.395999	0.691143	60.1025	0.442674	0.421958	0.673056	60.1025	0.471213	-0.840382	0.400694
1:3997010-3998170	1	3997010	3998170		ENSGALG00000052368	23689	intron (ENSGALG00000050475, intron 2 of 5)	0.182928	0.795914	0.0936335	0.882789	405.116	0.258475	0.707722	0.479118	405.116	0.252725	0.370495	0.711013
1:3999980-4000490	1	3999980	4000490		ENSGALG00000052368	21044	intron (ENSGALG00000050475, intron 2 of 5)	-0.109497	0.912016	0.227787	0.721102	166.634	0.30127	-0.363453	0.716266	166.634	0.296712	0.767705	0.442662
1:4006880-4007920	1	4006880	4007920		ENSGALG00000052368	13879	intron (ENSGALG00000050475, intron 2 of 5)	0.593869	0.202952	-0.312821	0.607949	207.042	0.284672	2.08615	0.0369653	207.042	0.306158	-1.02177	0.306892
1:4010530-4011090	1	4010530	4011090		ENSGALG00000052368	10469	intron (ENSGALG00000050475, intron 2 of 5)	0.200986	0.79008	0.982653	0.010018	390.089	0.27871	0.72113	0.47083	390.089	0.279806	3.51191	0.000444901
1:4015130-4015430	1	4015130	4015430		ENSGALG00000052368	5999	intron (ENSGALG00000050475, intron 2 of 5)	-0.0702854	0.965569	0.307778	0.731266	74.0768	0.439402	-0.159957	0.872915	74.0768	0.413258	0.744761	0.456416
1:4028790-4029520	1	4028790	4029520	gga-mir-29b-1	ENSGALG00000018236	-231	promoter-TSS (ENSGALG00000018236)	-0.069016	0.943488	-0.0845938	0.904346	237.655	0.272554	-0.25322	0.800099	237.655	0.275846	-0.306671	0.759094
1:4030980-4031650	1	4030980	4031650	gga-mir-29a	ENSGALG00000018235	912	TTS (ENSGALG00000018235)	-0.739065	0.143653	-0.204026	0.787171	214.757	0.321827	-2.29647	0.0216491	214.757	0.332843	-0.612979	0.53989
1:4041150-4041880	1	4041150	4041880	gga-mir-29a	ENSGALG00000018235	11112	Intergenic	-0.225713	0.765961	0.127023	0.852057	186.846	0.288904	-0.781275	0.434641	186.846	0.282223	0.450083	0.652651
1:4043470-4043930	1	4043470	4043930	gga-mir-29a	ENSGALG00000018235	13297	Intergenic	-0.84516	0.421746	-0.549651	0.576306	99.3277	0.555392	-1.52174	0.128075	99.3277	0.504158	-1.09023	0.27561
1:4044610-4045020	1	4044610	4045020	gga-mir-29a	ENSGALG00000018235	14412	Intergenic	-0.416975	0.595279	0.815584	0.10715	108.983	0.361146	-1.15459	0.248259	108.983	0.334608	2.43743	0.0147921
1:4047120-4047360	1	4047120	4047360	K123	ENSGALG00000041978	-14287	Intergenic	-0.174253	0.911319	0.546782	0.513785	88.4837	0.476503	-0.365692	0.714595	88.4837	0.445662	1.2269	0.219861
1:4047830-4048660	1	4047830	4048660	K123	ENSGALG00000041978	-13282	Intergenic	0.789178	0.222119	0.155671	0.869916	244.449	0.389165	2.02787	0.0425731	244.449	0.384884	0.404463	0.685872
1:4057500-4057790	1	4057500	4057790	K123	ENSGALG00000041978	-3882	Intergenic	-0.519688	0.729909	1.24108	0.0647917	124.069	0.599998	-0.866151	0.386407	124.069	0.458175	2.70874	0.00675386
1:4061280-4061510	1	4061280	4061510	K123	ENSGALG00000041978	-132	promoter-TSS (ENSGALG00000041978)	0.441082	0.757072	0.699689	0.392284	68.045	0.551174	0.800258	0.423561	68.045	0.463742	1.50879	0.131353
1:4109070-4109290	1	4109070	4109290	RBM17	ENSGALG00000006332	-2930	Intergenic	-0.600878	0.516607	-0.81529	0.26225	72.8099	0.455687	-1.31862	0.187296	72.8099	0.440629	-1.85029	0.064272
1:4111220-4112760	1	4111220	4112760	RBM17	ENSGALG00000006332	-120	promoter-TSS (ENSGALG00000006332)	0.0363639	0.953701	0.133721	0.721375	2188.24	0.172995	0.210202	0.83351	2188.24	0.174338	0.767023	0.443068
1:4119120-4119810	1	4119120	4119810	RBM17	ENSGALG00000006332	7355	intron (ENSGALG00000006332, intron 6 of 11)	0.521079	0.301445	-0.407404	0.448923	389.692	0.288112	1.8086	0.0705135	389.692	0.296362	-1.37468	0.16923
1:4126600-4127110	1	4126600	4127110	RBM17	ENSGALG00000006332	14745	TTS (ENSGALG00000006332)	0.333248	0.665559	0.149347	0.850197	137.346	0.330319	1.00887	0.313039	137.346	0.328151	0.455119	0.649024
1:4131970-4132560	1	4131970	4132560	PFKFB3	ENSGALG00000040369	-18489	Intergenic	0.967318	0.0138328	0.679643	0.169148	191.386	0.285579	3.38722	0.000706046	191.386	0.314511	2.16095	0.030699
1:4134210-4134970	1	4134210	4134970	PFKFB3	ENSGALG00000040369	-16164	Intergenic	0.0339316	0.974704	0.398755	0.442727	217.545	0.280166	0.121112	0.903602	217.545	0.287098	1.38892	0.164858
1:4138630-4138910	1	4138630	4138910	PFKFB3	ENSGALG00000040369	-11984	promoter-TSS (ENSGALG00000040369)	-0.102291	0.934082	-0.582924	0.350858	101.471	0.355726	-0.287556	0.773687	101.471	0.361994	-1.61031	0.107329
1:4148700-4149070	1	4148700	4149070	PFKFB3	ENSGALG00000040369	-1869	intron (ENSGALG00000040369, intron 1 of 14)	-0.126052	0.90875	0.541595	0.341351	223.292	0.33553	-0.375681	0.707154	223.292	0.331343	1.63455	0.102144
1:4155710-4156800	1	4155710	4156800	PFKFB3	ENSGALG00000040369	5501	intron (ENSGALG00000040369, intron 1 of 15)	0.10356	0.880475	0.0722811	0.8945	346.938	0.219713	0.471341	0.637397	346.938	0.215847	0.334872	0.737722
1:4156880-4158590	1	4156880	4158590	PFKFB3	ENSGALG00000040369	6981	intron (ENSGALG00000040369, intron 2 of 15)	0.20234	0.529482	0.112848	0.743771	2180.92	0.156562	1.2924	0.19622	2180.92	0.157479	0.716589	0.473628
1:4158630-4162040	1	4158630	4162040	PFKFB3	ENSGALG00000040369	9581	intron (ENSGALG00000040369, intron 2 of 15)	0.355028	0.200128	0.0853396	0.832188	2799.16	0.169402	2.09577	0.0361023	2799.16	0.170539	0.50041	0.616786
1:4179490-4179850	1	4179490	4179850	PFKFB3	ENSGALG00000040369	28916	Intergenic	0.080958	0.950394	0.388445	0.567553	115.469	0.360382	0.224645	0.822256	115.469	0.350429	1.10848	0.267653
1:4180090-4180570	1	4180090	4180570	PFKFB3	ENSGALG00000040369	29576	Intergenic	0.678278	0.0561634	0.819253	0.0153862	330.77	0.243199	2.78899	0.00528732	330.77	0.244507	3.35062	0.000806295
1:4185360-4185710	1	4185360	4185710	PFKFB3	ENSGALG00000040369	34781	Intergenic	-0.175883	0.834003	0.333199	0.513013	228.651	0.289312	-0.607937	0.54323	228.651	0.271109	1.22903	0.219062
1:4191570-4192440	1	4191570	4192440	PFKFB3	ENSGALG00000040369	41251	Intergenic	0.311142	0.462069	0.327694	0.389432	367.314	0.216745	1.43552	0.151139	367.314	0.216257	1.5153	0.129696
1:4196160-4196650	1	4196160	4196650	PFKFB3	ENSGALG00000040369	45651	Intergenic	-0.7272	0.154096	-0.425615	0.505728	180.9	0.322605	-2.25415	0.0241867	180.9	0.341586	-1.246	0.212766
1:4211590-4211850	1	4211590	4211850	PFKFB3	ENSGALG00000040369	60966	Intergenic	-1.55481	0.0443948	-0.783993	0.354585	75.2301	0.535988	-2.90082	0.00372185	75.2301	0.489652	-1.60112	0.10935
1:4215030-4215240	1	4215030	4215240	PFKFB3	ENSGALG00000040369	64381	Intergenic	-0.0350476	0.984849	-0.0108241	0.995074	55.7362	0.47406	-0.0739306	0.941066	55.7362	0.452941	-0.0238973	0.980935
1:4219140-4219440	1	4219140	4219440	PFKFB3	ENSGALG00000040369	68536	Intergenic	0.103495	0.937204	0.311001	0.678193	143.082	0.374123	0.276633	0.782062	143.082	0.358022	0.868663	0.385032
1:4220550-4221030	1	4220550	4221030		ENSGALG00000034970	69985	Intergenic	0.0210286	0.9851	-0.0983396	0.892696	250.698	0.289997	0.0725134	0.942193	250.698	0.289326	-0.339892	0.733938
1:4223600-4224250	1	4223600	4224250		ENSGALG00000034970	66850	Intergenic	0.296782	0.609459	-0.292975	0.580868	315.087	0.263598	1.12589	0.260212	315.087	0.271209	-1.08025	0.280029
1:4233270-4233720	1	4233270	4233720		ENSGALG00000034970	57280	Intergenic	0.0531875	0.95491	0.117808	0.850587	212.426	0.261253	0.203586	0.838677	212.426	0.259384	0.454184	0.649697
1:4234770-4235620	1	4234770	4235620		ENSGALG00000034970	55580	Intergenic	0.134639	0.80658	0.109117	0.812842	844.097	0.19765	0.681203	0.495743	844.097	0.198141	0.550705	0.581836
1:4239990-4240450	1	4239990	4240450		ENSGALG00000034970	50555	Intergenic	0.103676	0.916697	-0.157009	0.827283	148.22	0.297305	0.34872	0.7273	148.22	0.305886	-0.513291	0.607748
1:4300710-4301020	1	4300710	4301020		ENSGALG00000034970	-10090	Intergenic	-0.774118	0.568574	-0.155564	0.929543	27.2249	0.640191	-1.2092	0.226587	27.2249	0.663244	-0.234549	0.814558
1:4304790-4306230	1	4304790	4306230		ENSGALG00000034970	-14735	Intergenic	0.389487	0.203159	0.870506	0.000457509	913.882	0.186758	2.08551	0.037023	913.882	0.193174	4.50632	6.59609e-06
1:4312440-4313700	1	4312440	4313700		ENSGALG00000034970	-22295	Intergenic	0.199801	0.631523	0.0338631	0.947998	751.209	0.184829	1.08101	0.279693	751.209	0.187982	0.180141	0.857042
1:4329840-4330100	1	4329840	4330100		ENSGALG00000034970	-39195	Intergenic	-0.280371	0.862033	0.355119	0.769993	52.9466	0.532245	-0.526769	0.598354	52.9466	0.542203	0.654955	0.512497
1:4356480-4356750	1	4356480	4356750		ENSGALG00000034970	-65840	Intergenic	0.107577	0.938522	0.0698644	0.949141	76.7044	0.396402	0.271382	0.786097	76.7044	0.394006	0.177318	0.859259
1:4374910-4375440	1	4374910	4375440		ENSGALG00000034970	-84400	Intergenic	0.430664	0.245729	1.05019	0.000280885	419.693	0.21992	1.95827	0.0501979	419.693	0.226341	4.63984	3.48675e-06
1:4394180-4394470	1	4394180	4394470		ENSGALG00000048616	90047	Intergenic	0.753056	0.513074	1.6221	0.0390599	68.6865	0.567876	1.32609	0.184809	68.6865	0.548299	2.95841	0.00309228
1:4401910-4402420	1	4401910	4402420		ENSGALG00000048616	82207	Intergenic	0.266409	0.75367	1.74459	2.02496e-05	168.478	0.329577	0.808336	0.418897	168.478	0.329198	5.29953	1.16102e-07
1:4555460-4556130	1	4555460	4556130	SFMBT2	ENSGALG00000009279	60263	intron (ENSGALG00000009279, intron 9 of 19)	-0.0880645	0.944263	-0.0728592	0.94192	111.78	0.35203	-0.250162	0.802462	111.78	0.368618	-0.197655	0.843315
1:4601400-4601970	1	4601400	4601970	SFMBT2	ENSGALG00000009279	14373	intron (ENSGALG00000009279, intron 3 of 19)	0.71247	0.283266	-0.233871	0.824868	95.8028	0.384049	1.85515	0.0635742	95.8028	0.450411	-0.519238	0.603595
1:4602060-4602470	1	4602060	4602470	SFMBT2	ENSGALG00000009279	13793	intron (ENSGALG00000009279, intron 3 of 19)	0.728933	0.47761	-0.0306226	0.986603	41.3203	0.520051	1.40165	0.161018	41.3203	0.570269	-0.0536984	0.957175
1:4602650-4603270	1	4602650	4603270	SFMBT2	ENSGALG00000009279	13098	intron (ENSGALG00000009279, intron 3 of 19)	0.346322	0.716036	0.591604	0.409696	195.932	0.385969	0.897281	0.369569	195.932	0.403676	1.46554	0.142773
1:4631820-4632520	1	4631820	4632520	SFMBT2	ENSGALG00000009279	-16112	Intergenic	0.719788	0.17227	-0.163897	0.834892	198.579	0.328999	2.18781	0.0286832	198.579	0.332214	-0.493347	0.621768
1:4636350-4636900	1	4636350	4636900	SFMBT2	ENSGALG00000009279	-20567	Intergenic	-0.0636439	0.956814	0.151295	0.852277	128.571	0.32585	-0.195317	0.845145	128.571	0.336629	0.449441	0.653113
1:4688740-4689460	1	4688740	4689460		ENSGALG00000029446	193	promoter-TSS (ENSGALG00000053050)	0.0206719	0.980894	-0.112962	0.837331	394.24	0.228027	0.0906557	0.927766	394.24	0.231492	-0.487972	0.625569
1:4692110-4692320	1	4692110	4692320		ENSGALG00000029446	3308	intron (ENSGALG00000029446, intron 1 of 8)	0.0603845	0.979986	-0.0201182	0.993442	32.1142	0.636795	0.0948256	0.924453	32.1142	0.659625	-0.0304994	0.975669
1:4693480-4694290	1	4693480	4694290		ENSGALG00000029446	4978	intron (ENSGALG00000029446, intron 1 of 8)	0.359917	0.537847	0.254978	0.670788	335.309	0.282291	1.27499	0.202314	335.309	0.288547	0.883662	0.376879
1:4695970-4696360	1	4695970	4696360		ENSGALG00000029446	7258	intron (ENSGALG00000029446, intron 1 of 8)	-0.517758	0.493315	-1.8332	0.000530718	125.842	0.37824	-1.36886	0.171043	125.842	0.410987	-4.46049	8.17744e-06
1:4696730-4697500	1	4696730	4697500		ENSGALG00000029446	8208	intron (ENSGALG00000029446, intron 1 of 8)	-0.272376	0.800387	0.325273	0.687427	288.11	0.391052	-0.696521	0.486103	288.11	0.383238	0.848751	0.39602
1:4702100-4702650	1	4702100	4702650		ENSGALG00000029446	13468	intron (ENSGALG00000029446, intron 4 of 8)	0.411154	0.38703	-0.248704	0.652261	271.801	0.25691	1.60038	0.109514	271.801	0.269191	-0.923896	0.355541
1:4703910-4704800	1	4703910	4704800		ENSGALG00000029446	15448	intron (ENSGALG00000029446, intron 4 of 8)	0.343448	0.537751	0.475355	0.295119	403.115	0.269306	1.27531	0.2022	403.115	0.270417	1.75785	0.0787722
1:4715740-4716080	1	4715740	4716080		ENSGALG00000029446	27003	intron (ENSGALG00000029446, intron 8 of 8)	0.352532	0.698206	-0.592474	0.391541	90.8233	0.375481	0.938881	0.347792	90.8233	0.392095	-1.51105	0.130777
1:4725770-4727070	1	4725770	4727070		ENSGALG00000029446	37513	intron (ENSGALG00000006891, intron 12 of 13)	0.919956	0.00442063	0.834263	0.0143573	368.335	0.242738	3.78992	0.000150698	368.335	0.247014	3.3774	0.000731754
1:4730550-4730870	1	4730550	4730870	ITIH5	ENSGALG00000006891	36380	intron (ENSGALG00000006891, intron 9 of 13)	-0.364479	0.773378	0.186394	0.878775	55.0818	0.477429	-0.763421	0.445212	55.0818	0.489389	0.38087	0.703299
1:4733680-4734080	1	4733680	4734080	ITIH5	ENSGALG00000006891	33210	intron (ENSGALG00000006891, intron 8 of 13)	0.209709	0.851995	0.587893	0.374179	125.454	0.376216	0.557418	0.577242	125.454	0.378686	1.55245	0.120554
1:4738210-4739270	1	4738210	4739270	ITIH5	ENSGALG00000006891	28350	intron (ENSGALG00000006891, intron 7 of 13)	-0.159503	0.771071	0.1769	0.674777	615.092	0.207404	-0.769044	0.441867	615.092	0.201994	0.875769	0.381156
1:4747590-4748720	1	4747590	4748720	ITIH5	ENSGALG00000006891	18935	intron (ENSGALG00000006891, intron 7 of 13)	-0.22974	0.663098	0.102842	0.850639	1067.88	0.226678	-1.0135	0.310819	1067.88	0.226486	0.454077	0.649774
1:4748850-4749080	1	4748850	4749080	ITIH5	ENSGALG00000006891	18125	intron (ENSGALG00000006891, intron 7 of 13)	0.191659	0.928028	-0.835288	0.522991	32.8558	0.621029	0.308616	0.757614	32.8558	0.692219	-1.20668	0.227555
1:4760700-4760950	1	4760700	4760950	ITIH5	ENSGALG00000006891	6265	intron (ENSGALG00000006891, intron 2 of 13)	0.717988	0.576669	1.26679	0.157452	55.5742	0.601952	1.19277	0.232961	55.5742	0.573616	2.20843	0.0272142
1:4767020-4767250	1	4767020	4767250	ITIH5	ENSGALG00000006891	-45	promoter-TSS (ENSGALG00000006891)	0.329589	0.780325	1.18968	0.0457167	81.128	0.440948	0.747455	0.454789	81.128	0.412896	2.88131	0.0039603
1:4771880-4772170	1	4771880	4772170	ITIH2	ENSGALG00000006833	-2131	Intergenic	0.69673	0.34645	-0.155974	0.886265	72.0848	0.410676	1.69655	0.0897826	72.0848	0.433579	-0.359735	0.719045
1:4773830-4774070	1	4773830	4774070	ITIH2	ENSGALG00000006833	-206	promoter-TSS (ENSGALG00000006833)	-1.2054	0.143934	-1.46868	0.0732322	51.046	0.52526	-2.29487	0.0217404	51.046	0.555419	-2.64428	0.00818646
1:4774560-4774770	1	4774560	4774770	ITIH2	ENSGALG00000006833	509	intron (ENSGALG00000006833, intron 1 of 22)	0.840179	0.346171	0.372228	0.775844	52.0281	0.495052	1.69715	0.0896681	52.0281	0.58055	0.641165	0.521416
1:4800450-4800860	1	4800450	4800860	KIN	ENSGALG00000030702	15067	TTS (ENSGALG00000030702)	0.141902	0.92052	-0.304063	0.743145	76.2367	0.423733	0.334887	0.737711	76.2367	0.423589	-0.717825	0.472865
1:4815230-4816470	1	4815230	4816470	ATP5C1	ENSGALG00000006753	13	promoter-TSS (ENSGALG00000006753)	0.117838	0.804252	0.238446	0.449668	1274.56	0.171575	0.686797	0.492211	1274.56	0.173644	1.37319	0.169693
1:4824630-4825600	1	4824630	4825600	TAF3	ENSGALG00000006731	-37	promoter-TSS (ENSGALG00000006731)	0.105096	0.847486	0.0429258	0.931194	787.068	0.184131	0.570768	0.568157	787.068	0.186892	0.229683	0.818338
1:4857600-4857900	1	4857600	4857900	TAF3	ENSGALG00000006731	32598	intron (ENSGALG00000006731, intron 2 of 6)	0.0408376	0.976128	0.177396	0.834907	103.756	0.359667	0.113543	0.9096	103.756	0.359655	0.493239	0.621844
1:4862320-4862630	1	4862320	4862630	TAF3	ENSGALG00000006731	37323	intron (ENSGALG00000006731, intron 2 of 6)	0.312138	0.800073	-0.390842	0.699943	57.5686	0.447763	0.697105	0.485737	57.5686	0.476377	-0.820447	0.411961
1:4865170-4865570	1	4865170	4865570	TAF3	ENSGALG00000006731	40218	intron (ENSGALG00000006731, intron 2 of 6)	-0.830947	0.0928042	-0.813393	0.0913537	159.972	0.327337	-2.5385	0.0111327	159.972	0.321654	-2.52878	0.0114459
1:4881620-4882310	1	4881620	4882310	TAF3	ENSGALG00000006731	56813	intron (ENSGALG00000006731, intron 2 of 6)	-0.168049	0.783822	-0.298525	0.502683	297.972	0.227801	-0.737702	0.460695	297.972	0.238346	-1.25249	0.210392
1:4883250-4884170	1	4883250	4884170	TAF3	ENSGALG00000006731	58558	intron (ENSGALG00000006731, intron 2 of 6)	-0.714254	0.115987	-0.83658	0.0570806	252.614	0.295376	-2.41812	0.0156011	252.614	0.301854	-2.77147	0.0055803
1:4898680-4898890	1	4898680	4898890	GATA3	ENSGALG00000029270	-69274	intron (ENSGALG00000006731, intron 2 of 6)	0.136508	0.940951	-0.506465	0.665428	45.8866	0.518351	0.263351	0.79228	45.8866	0.565885	-0.894995	0.37079
1:4907450-4907870	1	4907450	4907870	GATA3	ENSGALG00000029270	-60399	intron (ENSGALG00000006731, intron 2 of 6)	-0.368998	0.711427	0.178432	0.860364	115.946	0.406525	-0.907687	0.364043	115.946	0.416728	0.428173	0.668525
1:4913110-4913940	1	4913110	4913940	GATA3	ENSGALG00000029270	-54534	intron (ENSGALG00000006731, intron 3 of 6)	-0.0228446	0.976243	0.325538	0.374957	635.847	0.20305	-0.112507	0.910421	635.847	0.210006	1.55014	0.121109
1:4914430-4914770	1	4914430	4914770	GATA3	ENSGALG00000029270	-53459	intron (ENSGALG00000006731, intron 3 of 6)	-0.356099	0.813508	-0.0699529	0.965054	45.0628	0.53749	-0.662522	0.507637	45.0628	0.551831	-0.126765	0.899126
1:4926720-4927160	1	4926720	4927160	GATA3	ENSGALG00000029270	-41119	intron (ENSGALG00000006731, intron 4 of 6)	0.266258	0.742433	1.17705	0.00683434	150.483	0.318929	0.83485	0.403802	150.483	0.321945	3.65607	0.000256111
1:4933380-4933700	1	4933380	4933700	GATA3	ENSGALG00000029270	-34519	intron (ENSGALG00000006731, intron 5 of 6)	-1.9088	0.0189664	-1.11441	0.247792	59.3046	0.585006	-3.26288	0.00110287	59.3046	0.588734	-1.8929	0.0583714
1:4935610-4936110	1	4935610	4936110	GATA3	ENSGALG00000029270	-32199	intron (ENSGALG00000006731, intron 5 of 6)	-0.416772	0.504251	-0.414894	0.469428	140.913	0.309709	-1.34569	0.178403	140.913	0.312471	-1.32778	0.18425
1:4937790-4938400	1	4937790	4938400	GATA3	ENSGALG00000029270	-29964	TTS (ENSGALG00000006731)	-0.258689	0.553919	0.359666	0.304187	638.469	0.208558	-1.24037	0.214838	638.469	0.207425	1.73395	0.0829264
1:4951960-4952960	1	4951960	4952960	GATA3	ENSGALG00000029270	-15599	Intergenic	-0.838605	0.00164607	-0.783544	0.00474653	779.677	0.204448	-4.1018	4.09951e-05	779.677	0.207103	-3.78336	0.000154727
1:4954040-4954410	1	4954040	4954410	GATA3	ENSGALG00000029270	-13834	Intergenic	-0.9193	0.207508	-1.97289	0.00142033	71.4755	0.443621	-2.07226	0.0382409	71.4755	0.472911	-4.17181	3.02191e-05
1:4958360-4958590	1	4958360	4958590	GATA3	ENSGALG00000029270	-9584	Intergenic	-1.01255	0.180683	-1.54192	0.0468348	53.0553	0.468986	-2.15901	0.0308494	53.0553	0.537394	-2.86925	0.00411451
1:4960370-4961080	1	4960370	4961080	GATA3	ENSGALG00000029270	-7334	Intergenic	-0.49374	0.373713	-0.976486	0.0241439	206.128	0.302621	-1.63155	0.102775	206.128	0.308337	-3.16695	0.00154048
1:4964390-4964680	1	4964390	4964680	GATA3	ENSGALG00000029270	-3524	Intergenic	-1.66218	0.00857896	-1.60664	0.0143486	100.36	0.466513	-3.56298	0.000366665	100.36	0.475625	-3.37796	0.000730258
1:4965450-4966810	1	4965450	4966810	GATA3	ENSGALG00000029270	-1929	Intergenic	-0.317432	0.509418	-0.961756	0.00308299	401.264	0.237928	-1.33415	0.182155	401.264	0.244981	-3.92584	8.64261e-05
1:4967190-4969180	1	4967190	4969180	GATA3	ENSGALG00000029270	126	promoter-TSS (ENSGALG00000029270)	-0.00645197	0.991081	0.0716603	0.848483	1978.1	0.156608	-0.0411982	0.967138	1978.1	0.155973	0.459442	0.645917
1:4970890-4971190	1	4970890	4971190	GATA3	ENSGALG00000029270	2981	intron (ENSGALG00000029270, intron 2 of 5)	-0.333161	0.772326	-0.54912	0.514508	63.7513	0.434826	-0.766194	0.443561	63.7513	0.448095	-1.22545	0.220404
1:4972710-4972940	1	4972710	4972940	GATA3	ENSGALG00000029270	4766	exon (ENSGALG00000029270, exon 3 of 6)	-0.18302	0.901052	-0.82059	0.321313	55.9645	0.453286	-0.403763	0.686387	55.9645	0.48599	-1.68849	0.0913167
1:4973110-4974130	1	4973110	4974130	GATA3	ENSGALG00000029270	5561	intron (ENSGALG00000029270, intron 3 of 5)	-0.136081	0.815988	-0.517236	0.103619	401.465	0.207212	-0.656725	0.511358	401.465	0.210583	-2.45621	0.0140412
1:4976660-4977170	1	4976660	4977170	GATA3	ENSGALG00000029270	8856	intron (ENSGALG00000029270, intron 4 of 5)	-0.0855025	0.938709	0.0723114	0.932768	172.398	0.315993	-0.270584	0.786711	172.398	0.321051	0.225233	0.821798
1:5004390-5004840	1	5004390	5004840		ENSGALG00000048044	-30279	Intergenic	-1.18243	0.0701813	-1.12107	0.117388	110.223	0.441054	-2.68091	0.00734223	110.223	0.469932	-2.3856	0.0170511
1:5044730-5045230	1	5044730	5045230		ENSGALG00000048044	10086	intron (ENSGALG00000048044, intron 2 of 4)	-1.09631	0.106308	-1.07773	0.132823	138.996	0.444501	-2.46638	0.0136485	138.996	0.46555	-2.31496	0.0206151
1:5073350-5073630	1	5073350	5073630		ENSGALG00000048044	38596	Intergenic	1.17064	0.0367083	1.10085	0.0505524	105.098	0.392226	2.9846	0.0028395	105.098	0.388675	2.83232	0.00462117
1:5075410-5075750	1	5075410	5075750		ENSGALG00000048044	40686	Intergenic	-0.122978	0.930248	-0.832266	0.234534	72.006	0.408723	-0.300884	0.763503	72.006	0.430054	-1.93526	0.0529582
1:5090930-5091430	1	5090930	5091430		ENSGALG00000048044	56286	Intergenic	0.00399133	0.996824	0.713349	0.0750239	338.18	0.274108	0.0145612	0.988382	338.18	0.271006	2.63222	0.0084828
1:5112410-5112780	1	5112410	5112780		ENSGALG00000048044	77701	Intergenic	0.0889777	0.947636	0.121579	0.898872	96.191	0.374086	0.237854	0.811994	96.191	0.377311	0.322225	0.747282
1:5134560-5134820	1	5134560	5134820		ENSGALG00000048044	99796	Intergenic	0.0894637	0.953638	0.995222	0.148634	81.7823	0.424186	0.210907	0.83296	81.7823	0.443034	2.24638	0.0246799
1:5148480-5148900	1	5148480	5148900		ENSGALG00000048044	113796	Intergenic	0.468669	0.698896	-1.19761	0.226262	68.8922	0.499976	0.937384	0.348561	68.8922	0.610865	-1.96051	0.0499361
1:5170170-5171040	1	5170170	5171040		ENSGALG00000048044	135711	Intergenic	0.454786	0.388952	0.0510681	0.951068	257.627	0.285	1.59574	0.110547	257.627	0.299177	0.170695	0.864463
1:5174840-5175780	1	5174840	5175780		ENSGALG00000048044	140416	Intergenic	0.439876	0.155017	0.42417	0.180258	592.556	0.195416	2.25097	0.0243877	592.556	0.200237	2.11834	0.0341463
1:5192160-5192470	1	5192160	5192470		ENSGALG00000048044	157421	Intergenic	1.74254	0.0358393	1.14658	0.243119	36.1281	0.581746	2.99536	0.00274118	36.1281	0.600876	1.90817	0.0563687
1:5196030-5196270	1	5196030	5196270		ENSGALG00000048044	161256	Intergenic	-0.473353	0.737759	-0.935291	0.392413	34.6204	0.559966	-0.845324	0.39793	34.6204	0.620068	-1.50837	0.13146
1:5254930-5255140	1	5254930	5255140		ENSGALG00000048044	220141	Intergenic	-0.674205	0.713084	-1.36068	0.278858	29.0591	0.745323	-0.904581	0.365688	29.0591	0.755123	-1.80193	0.071557
1:5263770-5264050	1	5263770	5264050		ENSGALG00000048044	229016	Intergenic	-0.229473	0.818764	0.352319	0.63761	92.5117	0.353611	-0.648941	0.516377	92.5117	0.368334	0.956522	0.338809
1:5287200-5287410	1	5287200	5287410		ENSGALG00000048044	252411	Intergenic	0.636653	0.611419	0.265734	0.839205	40.5413	0.567115	1.12262	0.2616	40.5413	0.550337	0.482857	0.629197
1:5291880-5292080	1	5291880	5292080		ENSGALG00000048044	257086	Intergenic	-0.807067	0.357108	-0.194734	0.867889	65.4878	0.483183	-1.67032	0.094857	65.4878	0.475663	-0.409395	0.68225
1:5300260-5300500	1	5300260	5300500		ENSGALG00000048044	265486	Intergenic	-0.338935	0.702208	-0.904418	0.10835	98.1983	0.3647	-0.929353	0.352706	98.1983	0.372003	-2.43121	0.0150483
1:5329770-5329990	1	5329770	5329990		ENSGALG00000048044	294986	Intergenic	0.284419	0.844947	-0.112046	0.941629	47.769	0.492102	0.577968	0.563286	47.769	0.56497	-0.198323	0.842793
1:5430780-5431030	1	5430780	5431030		ENSGALG00000050432	200119	Intergenic	-1.80393	0.0158682	-2.41585	0.0016018	46.2825	0.541129	-3.33364	0.000857165	46.2825	0.584119	-4.13589	3.53583e-05
1:5469520-5469720	1	5469520	5469720		ENSGALG00000050432	161404	Intergenic	-0.288663	0.877294	-0.260319	0.867275	32.9415	0.600343	-0.48083	0.630638	32.9415	0.633684	-0.410803	0.681217
1:5480680-5481660	1	5480680	5481660		ENSGALG00000050432	149854	Intergenic	0.22974	0.711853	0.32211	0.504162	311.048	0.25333	0.906881	0.36447	311.048	0.257819	1.24937	0.211531
1:5499950-5500150	1	5499950	5500150		ENSGALG00000050432	130974	Intergenic	-0.762031	0.591905	-1.67283	0.116567	32.8393	0.656307	-1.16109	0.245605	32.8393	0.70006	-2.38956	0.0168686
1:5504500-5504950	1	5504500	5504950		ENSGALG00000050432	126299	Intergenic	-1.66144	0.000536187	-2.16412	3.68707e-06	103.257	0.375731	-4.42189	9.78391e-06	103.257	0.381279	-5.67595	1.37923e-08
1:5506580-5507170	1	5506580	5507170		ENSGALG00000050432	124149	Intergenic	-1.41814	0.00214797	-2.06848	4.96646e-06	253.747	0.352553	-4.0225	5.7584e-05	253.747	0.368609	-5.61159	2.00476e-08
1:5526280-5526630	1	5526280	5526630		ENSGALG00000050432	104569	Intergenic	-1.43465	0.0918901	-2.50183	0.00236416	77.0359	0.564055	-2.54346	0.010976	77.0359	0.623514	-4.01246	6.00896e-05
1:5535090-5535430	1	5535090	5535430		ENSGALG00000050432	95764	Intergenic	-0.381642	0.651008	-0.000830892	1	112.653	0.367585	-1.03824	0.299158	112.653	0.371802	-0.00223477	0.998217
1:5546300-5546930	1	5546300	5546930		ENSGALG00000050432	84409	Intergenic	-1.25677	0.0147966	-1.50717	0.00605024	170.502	0.373963	-3.36067	0.000777536	170.502	0.407574	-3.6979	0.000217388
1:5547600-5548090	1	5547600	5548090		ENSGALG00000050432	83179	Intergenic	-1.94618	0.000105788	-1.94661	0.000251529	113.822	0.401002	-4.8533	1.21426e-06	113.822	0.416789	-4.6705	3.00473e-06
1:5576850-5577120	1	5576850	5577120		ENSGALG00000050432	54039	Intergenic	-0.105211	0.940951	-0.104042	0.919973	94.5362	0.399383	-0.263434	0.792216	94.5362	0.39712	-0.261991	0.793328
1:5585430-5585710	1	5585430	5585710		ENSGALG00000050432	45454	Intergenic	-1.42954	0.13225	-2.3055	0.0223857	42.6414	0.609598	-2.34505	0.0190243	42.6414	0.720648	-3.19921	0.00137807
1:5613300-5613720	1	5613300	5613720		ENSGALG00000050432	17514	Intergenic	-1.39001	0.0326399	-1.46169	0.0368248	121.086	0.457765	-3.03652	0.00239325	121.086	0.489575	-2.98563	0.00282997
1:5681800-5682080	1	5681800	5682080		ENSGALG00000050900	38162	Intergenic	0.58213	0.595298	-1.41896	0.0882629	56.516	0.504288	1.15436	0.248353	56.516	0.557154	-2.5468	0.0108714
1:5698190-5698480	1	5698190	5698480		ENSGALG00000050900	54557	Intergenic	1.06233	0.159253	0.368926	0.723868	101.307	0.475413	2.23454	0.0254476	101.307	0.484749	0.761067	0.446617
1:5702190-5702410	1	5702190	5702410		ENSGALG00000050900	58522	Intergenic	-0.396536	0.634736	-0.0859662	0.927554	91.8829	0.369281	-1.0738	0.282911	91.8829	0.358076	-0.240078	0.81027
1:5834450-5835130	1	5834450	5835130		ENSGALG00000047165	36067	Intergenic	0.10878	0.891079	-0.469725	0.287251	280.236	0.248278	0.438138	0.661286	280.236	0.264021	-1.77912	0.0752196
1:5880420-5880710	1	5880420	5880710		ENSGALG00000047165	-9708	Intergenic	-0.698216	0.265182	-0.68151	0.198839	120.708	0.366935	-1.90283	0.0570623	120.708	0.332212	-2.05143	0.0402252
1:5885900-5886320	1	5885900	5886320		ENSGALG00000047165	-15253	Intergenic	-1.20171	0.0390757	-1.95375	0.000457509	88.2743	0.40659	-2.95557	0.00312094	88.2743	0.433556	-4.50634	6.59549e-06
1:5921450-5921730	1	5921450	5921730		ENSGALG00000049441	-36616	Intergenic	-1.48126	0.0176438	-0.977553	0.172958	87.6567	0.450047	-3.29135	0.000997083	87.6567	0.455546	-2.14589	0.0318816
1:5922680-5924870	1	5922680	5924870		ENSGALG00000049441	-34431	Intergenic	0.200614	0.702009	-0.455893	0.189394	1599.12	0.2157	0.930058	0.352341	1599.12	0.21856	-2.08589	0.0369881
1:5926160-5926360	1	5926160	5926360		ENSGALG00000049441	-31946	Intergenic	-1.19039	0.336854	-2.07778	0.0773705	24.2231	0.692045	-1.72011	0.0854123	24.2231	0.794012	-2.61681	0.00887561
1:5927590-5928300	1	5927590	5928300		ENSGALG00000049441	-30261	Intergenic	-0.0649042	0.953366	0.308325	0.616091	317.679	0.305909	-0.212169	0.831976	317.679	0.307078	1.00406	0.315349
1:5944210-5945280	1	5944210	5945280		ENSGALG00000049441	-13461	Intergenic	-0.210894	0.793852	-0.857552	0.0495704	354.08	0.295858	-0.712822	0.475956	354.08	0.301732	-2.8421	0.00448176
1:5948890-5949230	1	5948890	5949230		ENSGALG00000049441	-9146	Intergenic	0.39828	0.814614	0.335334	0.803883	36.5102	0.603787	0.659637	0.509487	36.5102	0.58677	0.571491	0.567667
1:5960320-5960550	1	5960320	5960550		ENSGALG00000049441	2229	intron (ENSGALG00000049441, intron 2 of 3)	-2.21746	0.0649728	-0.716327	0.731824	27.0795	0.81576	-2.71828	0.00656223	27.0795	0.964112	-0.742991	0.457487
1:5964500-5965920	1	5964500	5965920		ENSGALG00000049441	7004	intron (ENSGALG00000049441, intron 2 of 3)	-1.27457	0.000264139	-0.985875	0.00971407	612.483	0.276051	-4.61715	3.89054e-06	612.483	0.279736	-3.52431	0.000424589
1:5966510-5967350	1	5966510	5967350		ENSGALG00000049441	8724	intron (ENSGALG00000049441, intron 2 of 3)	0.0331766	0.965539	0.325341	0.384448	491.807	0.207129	0.160174	0.872744	491.807	0.213108	1.52665	0.126847
1:5974040-5974400	1	5974040	5974400		ENSGALG00000049441	16014	intron (ENSGALG00000049441, intron 2 of 3)	0.358725	0.701856	1.65227	0.00221928	107.264	0.38534	0.930931	0.351889	107.264	0.409518	4.03468	5.46779e-05
1:5982920-5983360	1	5982920	5983360		ENSGALG00000049441	24934	intron (ENSGALG00000049441, intron 2 of 3)	0.018481	0.990796	-0.680986	0.414645	91.5881	0.421741	0.0438206	0.965047	91.5881	0.46838	-1.45392	0.145969
1:6023510-6023950	1	6023510	6023950		ENSGALG00000049441	65524	Intergenic	-1.49676	6.86277e-06	-0.787477	0.0456981	232.482	0.273227	-5.47808	4.29973e-08	232.482	0.27327	-2.88168	0.00395565
1:6044990-6045380	1	6044990	6045380		ENSGALG00000049441	86979	Intergenic	-0.473117	0.506113	-0.135681	0.882617	147.607	0.35278	-1.34111	0.179885	147.607	0.365455	-0.371265	0.71044
1:6056820-6057400	1	6056820	6057400		ENSGALG00000049441	98904	Intergenic	0.602255	0.273221	-0.132063	0.868826	190.844	0.320091	1.88151	0.0599027	190.844	0.32452	-0.40695	0.684045
1:6112460-6112930	1	6112460	6112930	gga-mir-1626	ENSGALG00000025441	-116664	Intergenic	0.41016	0.689502	0.708079	0.345888	63.988	0.428264	0.957727	0.3382	63.988	0.436102	1.62365	0.10445
1:6137690-6139640	1	6137690	6139640	gga-mir-1626	ENSGALG00000025441	-90694	Intergenic	-0.231682	0.699306	-0.221423	0.664092	848.707	0.247358	-0.936623	0.348952	848.707	0.24655	-0.898087	0.369139
1:6139720-6140010	1	6139720	6140010	gga-mir-1626	ENSGALG00000025441	-89494	Intergenic	-0.661486	0.546325	0.560495	0.591495	57.7508	0.526334	-1.25678	0.208833	57.7508	0.530261	1.05702	0.290504
1:6142790-6143180	1	6142790	6143180	gga-mir-1626	ENSGALG00000025441	-86374	promoter-TSS (ENSGALG00000034590)	-0.960517	0.120674	-0.509115	0.506982	106.784	0.400726	-2.39695	0.0165324	106.784	0.409621	-1.24289	0.213907
1:6175880-6176260	1	6175880	6176260	gga-mir-1626	ENSGALG00000025441	-53289	intron (ENSGALG00000034590, intron 1 of 14)	0.142864	0.903464	0.973349	0.0645631	128.862	0.361631	0.395056	0.692801	128.862	0.359101	2.71052	0.0067178
1:6188150-6188450	1	6188150	6188450	gga-mir-1626	ENSGALG00000025441	-41059	intron (ENSGALG00000034590, intron 1 of 14)	0.228836	0.882873	-0.354133	0.760806	52.1263	0.494088	0.463148	0.643258	52.1263	0.523422	-0.676572	0.498677
1:6223660-6223870	1	6223660	6223870	gga-mir-1626	ENSGALG00000025441	-5594	intron (ENSGALG00000034590, intron 2 of 14)	-0.740751	0.372408	-0.653318	0.455311	53.6804	0.45326	-1.63427	0.102201	53.6804	0.480407	-1.35993	0.173853
1:6227340-6228190	1	6227340	6228190	gga-mir-1626	ENSGALG00000025441	-1594	intron (ENSGALG00000034590, intron 2 of 14)	-0.0233593	0.979314	0.573544	0.116315	261.058	0.237025	-0.098552	0.921494	261.058	0.239909	2.39067	0.0168176
1:6234900-6235140	1	6234900	6235140	gga-mir-1626	ENSGALG00000025441	5661	intron (ENSGALG00000034590, intron 2 of 14)	-0.763346	0.394219	-0.396398	0.710445	61.8399	0.482163	-1.58317	0.113383	61.8399	0.499168	-0.794117	0.427127
1:6237800-6238190	1	6237800	6238190	gga-mir-1626	ENSGALG00000025441	8636	intron (ENSGALG00000034590, intron 2 of 14)	0.289194	0.787847	0.415561	0.626432	79.1845	0.397901	0.7268	0.467349	79.1845	0.423695	0.980803	0.32669
1:6261190-6262680	1	6261190	6262680	CELF2	ENSGALG00000034590	-25	promoter-TSS (ENSGALG00000034590)	0.0779588	0.899428	-0.202281	0.591314	1665.99	0.190083	0.410131	0.68171	1665.99	0.191279	-1.05752	0.290275
1:6262880-6263100	1	6262880	6263100	CELF2	ENSGALG00000034590	1030	intron (ENSGALG00000034590, intron 1 of 13)	-0.10482	0.961851	-0.0821115	0.963436	63.5054	0.600653	-0.174509	0.861465	63.5054	0.624184	-0.13155	0.89534
1:6272870-6273780	1	6272870	6273780	CELF2	ENSGALG00000034590	11365	intron (ENSGALG00000034590, intron 1 of 13)	0.208888	0.659137	0.285192	0.456876	486.737	0.204594	1.02099	0.30726	486.737	0.210187	1.35685	0.174829
1:6274870-6276220	1	6274870	6276220	CELF2	ENSGALG00000034590	13585	intron (ENSGALG00000034590, intron 1 of 13)	-0.197479	0.679484	-0.193355	0.641368	556.501	0.201549	-0.979807	0.327181	556.501	0.203959	-0.948009	0.343125
1:6287390-6287710	1	6287390	6287710	CELF2	ENSGALG00000034590	25590	intron (ENSGALG00000034590, intron 1 of 13)	1.58835	0.0588822	0.315052	0.829503	36.597	0.574118	2.76659	0.00566464	36.597	0.620831	0.507469	0.611826
1:6332550-6332820	1	6332550	6332820	gga-mir-1596	ENSGALG00000025473	-14860	intron (ENSGALG00000034590, intron 1 of 12)	-0.292184	0.882052	-0.504727	0.732633	42.1081	0.626655	-0.466259	0.64103	42.1081	0.680927	-0.741236	0.45855
1:6364950-6365350	1	6364950	6365350	gga-mir-1596	ENSGALG00000025473	17605	intron (ENSGALG00000034590, intron 1 of 12)	-0.189683	0.882185	-0.17418	0.865441	102.282	0.407165	-0.465863	0.641314	102.282	0.418994	-0.41571	0.677622
1:6365990-6366200	1	6365990	6366200	gga-mir-1596	ENSGALG00000025473	18550	intron (ENSGALG00000034590, intron 1 of 12)	-0.441872	0.648579	0.467851	0.567122	73.7822	0.423575	-1.04319	0.296858	73.7822	0.42175	1.10931	0.267297
1:6367880-6369130	1	6367880	6369130	gga-mir-1596	ENSGALG00000025473	20960	intron (ENSGALG00000034590, intron 1 of 12)	0.0554968	0.929628	0.150432	0.703303	897.154	0.183128	0.303049	0.761853	897.154	0.185429	0.811268	0.417212
1:6378140-6378380	1	6378140	6378380	gga-mir-1596	ENSGALG00000025473	30715	intron (ENSGALG00000034590, intron 1 of 12)	0.389314	0.716527	-0.36444	0.697768	65.4355	0.434648	0.8957	0.370413	65.4355	0.441168	-0.82608	0.408759
1:6382110-6382440	1	6382110	6382440	gga-mir-1596	ENSGALG00000025473	34730	intron (ENSGALG00000034590, intron 1 of 12)	-0.660748	0.267136	-0.503916	0.428728	116.068	0.3482	-1.89761	0.0577473	116.068	0.354738	-1.42053	0.155453
1:6383280-6383520	1	6383280	6383520	gga-mir-1596	ENSGALG00000025473	35855	intron (ENSGALG00000034590, intron 1 of 12)	1.0193	0.123974	1.15313	0.0591968	70.875	0.427982	2.38165	0.0172353	70.875	0.418812	2.75334	0.00589911
1:6400640-6400870	1	6400640	6400870	gga-mir-1596	ENSGALG00000025473	53210	intron (ENSGALG00000034590, intron 2 of 13)	-1.81012	0.103999	-2.02898	0.109897	22.5301	0.730575	-2.47766	0.0132247	22.5301	0.837283	-2.42329	0.0153806
1:6409540-6409760	1	6409540	6409760	gga-mir-1596	ENSGALG00000025473	62105	intron (ENSGALG00000034590, intron 2 of 13)	-0.163879	0.950423	-2.02578	0.11329	21.9307	0.729797	-0.224554	0.822326	21.9307	0.842218	-2.40529	0.0161595
1:6409860-6410160	1	6409860	6410160	gga-mir-1596	ENSGALG00000025473	62465	intron (ENSGALG00000034590, intron 2 of 13)	-0.376817	0.680755	-0.400903	0.598716	92.0925	0.385869	-0.97654	0.328797	92.0925	0.384957	-1.04142	0.29768
1:6448090-6448450	1	6448090	6448450		ENSGALG00000049014	-62943	exon (ENSGALG00000034590, exon 5 of 14)	-0.573369	0.345503	0.601775	0.294986	110.429	0.337569	-1.69852	0.0894089	110.429	0.342264	1.75822	0.0787104
1:6451750-6452560	1	6451750	6452560		ENSGALG00000049014	-59058	intron (ENSGALG00000034590, intron 5 of 13)	-0.514598	0.134922	-0.170366	0.729746	586.859	0.22051	-2.33367	0.019613	586.859	0.227676	-0.748285	0.454288
1:6453610-6453810	1	6453610	6453810		ENSGALG00000049014	-57503	intron (ENSGALG00000034590, intron 5 of 13)	-0.176719	0.918675	0.0322016	0.984025	51.2214	0.518522	-0.340812	0.733245	51.2214	0.509923	0.0631499	0.949647
1:6467740-6468100	1	6467740	6468100		ENSGALG00000049014	-43293	intron (ENSGALG00000034590, intron 8 of 13)	-0.182825	0.897272	-0.769027	0.355994	83.9489	0.437208	-0.418166	0.675826	83.9489	0.481414	-1.59744	0.110169
1:6484520-6484740	1	6484520	6484740		ENSGALG00000049014	-26583	intron (ENSGALG00000034590, intron 9 of 13)	0.0702759	0.966954	0.412789	0.670638	57.6288	0.455866	0.154159	0.877484	57.6288	0.466876	0.88415	0.376615
1:6500470-6500670	1	6500470	6500670		ENSGALG00000049014	-10643	intron (ENSGALG00000034590, intron 11 of 13)	0.377091	0.838868	1.39814	0.117855	41.188	0.634746	0.594082	0.552457	41.188	0.586573	2.38358	0.0171452
1:6503270-6503630	1	6503270	6503630		ENSGALG00000049014	-7763	intron (ENSGALG00000034590, intron 12 of 13)	0.502196	0.538606	0.203585	0.851495	87.1749	0.394276	1.27372	0.202764	87.1749	0.45079	0.451618	0.651544
1:6507430-6507750	1	6507430	6507750		ENSGALG00000049014	-3623	intron (ENSGALG00000034590, intron 12 of 13)	0.448259	0.702012	-0.904522	0.285942	77.4114	0.482048	0.929907	0.352419	77.4114	0.507323	-1.78293	0.0745973
1:6514480-6515090	1	6514480	6515090		ENSGALG00000046927	-207	promoter-TSS (ENSGALG00000046927)	0.307984	0.534587	0.0774912	0.902349	468.604	0.240305	1.28164	0.199969	468.604	0.247775	0.312748	0.754472
1:6516520-6516770	1	6516520	6516770		ENSGALG00000046927	1653	TTS (ENSGALG00000046927)	1.13884	0.128668	1.11004	0.12828	64.0346	0.482563	2.35999	0.0182755	64.0346	0.475318	2.33536	0.0195244
1:6534840-6535520	1	6534840	6535520		ENSGALG00000046927	20188	Intergenic	0.135114	0.886659	0.0103519	0.992253	244.419	0.299219	0.451556	0.651589	244.419	0.307325	0.033684	0.973129
1:6567550-6567830	1	6567550	6567830		ENSGALG00000046927	52698	Intergenic	-0.146598	0.923954	-0.886541	0.208289	78.2212	0.453468	-0.323282	0.746481	78.2212	0.438956	-2.01966	0.0434187
1:6585440-6585740	1	6585440	6585740		ENSGALG00000046927	70598	intron (ENSGALG00000035563, intron 10 of 14)	-1.61406	0.0395325	-2.67511	0.0017781	48.4293	0.547153	-2.94992	0.00317855	48.4293	0.652021	-4.1028	4.08189e-05
1:6586060-6586670	1	6586060	6586670		ENSGALG00000046927	71373	intron (ENSGALG00000035563, intron 10 of 14)	-0.0610711	0.958308	-1.6739	0.000164912	260.972	0.322792	-0.189196	0.849939	260.972	0.349943	-4.78335	1.72399e-06
1:6604730-6605210	1	6604730	6605210		ENSGALG00000048819	-58099	intron (ENSGALG00000035563, intron 5 of 14)	0.232576	0.736937	0.290075	0.600087	197.81	0.274301	0.847883	0.396503	197.81	0.279324	1.03849	0.299042
1:6617300-6617880	1	6617300	6617880		ENSGALG00000048819	-45479	intron (ENSGALG00000035563, intron 4 of 14)	0.277546	0.757072	-1.44952	0.0100735	109.134	0.346793	0.800322	0.423524	109.134	0.412949	-3.51018	0.000447811
1:6625680-6626200	1	6625680	6626200		ENSGALG00000048819	-37129	intron (ENSGALG00000035563, intron 2 of 14)	-0.369746	0.698904	-0.504105	0.491328	215.612	0.394493	-0.93727	0.34862	215.612	0.394336	-1.27836	0.201122
1:6629290-6629520	1	6629290	6629520		ENSGALG00000048819	-33664	intron (ENSGALG00000035563, intron 2 of 14)	0.583864	0.498915	0.206702	0.839995	62.7174	0.43029	1.35691	0.174811	62.7174	0.429697	0.481041	0.630488
1:6629570-6629900	1	6629570	6629900		ENSGALG00000048819	-33334	intron (ENSGALG00000035563, intron 2 of 14)	1.4156	0.241397	-0.56548	0.736121	23.6632	0.718594	1.96996	0.0488427	23.6632	0.770799	-0.733629	0.463175
1:6630070-6630410	1	6630070	6630410		ENSGALG00000048819	-32829	intron (ENSGALG00000035563, intron 2 of 14)	1.03682	0.0180472	0.235819	0.72323	147.267	0.315884	3.28228	0.0010297	147.267	0.309191	0.762698	0.445643
1:6632970-6633170	1	6632970	6633170		ENSGALG00000048819	-29999	intron (ENSGALG00000035563, intron 2 of 14)	0.277451	0.872062	-0.0848731	0.952028	45.9405	0.559413	0.495968	0.619917	45.9405	0.504774	-0.168141	0.866473
1:6645340-6645600	1	6645340	6645600		ENSGALG00000048819	-17599	intron (ENSGALG00000035563, intron 2 of 14)	-0.669206	0.601743	-0.112894	0.9462	49.8043	0.586717	-1.14059	0.254039	49.8043	0.608355	-0.185572	0.852781
1:6645970-6646530	1	6645970	6646530		ENSGALG00000048819	-16819	intron (ENSGALG00000035563, intron 2 of 14)	-1.14322	0.0694269	-1.41447	0.0231338	115.429	0.425592	-2.6862	0.00722697	115.429	0.444179	-3.18445	0.00145027
1:6653550-6653850	1	6653550	6653850		ENSGALG00000048819	-9369	intron (ENSGALG00000035563, intron 2 of 14)	0.838964	0.255644	0.214957	0.839205	67.0206	0.434702	1.92997	0.0536102	67.0206	0.445156	0.48288	0.629181
1:6664140-6666130	1	6664140	6666130		ENSGALG00000048819	2066	intron (ENSGALG00000035563, intron 2 of 14)	0.695785	0.0345056	0.0137929	0.98517	1288.94	0.231018	3.01182	0.00259689	1288.94	0.23413	0.0589113	0.953023
1:6667720-6668050	1	6667720	6668050		ENSGALG00000048819	4816	intron (ENSGALG00000035563, intron 2 of 14)	0.506932	0.679951	-0.0643094	0.967632	46.7698	0.518069	0.978503	0.327825	46.7698	0.543778	-0.118264	0.905858
1:6677650-6679830	1	6677650	6679830	USP6NL	ENSGALG00000035563	-1729	intron (ENSGALG00000035563, intron 1 of 14)	0.0790554	0.868516	0.105786	0.760864	2805.8	0.155746	0.507594	0.611738	2805.8	0.156384	0.676448	0.498756
1:6685980-6686290	1	6685980	6686290	USP6NL	ENSGALG00000035563	-9124	Intergenic	0.0869516	0.949615	0.179823	0.837885	90.9951	0.380942	0.228254	0.819449	90.9951	0.369371	0.486834	0.626376
1:6693790-6695040	1	6693790	6695040	ECHDC3	ENSGALG00000006690	-4901	Intergenic	0.289204	0.489831	-0.103206	0.836076	1271.81	0.210172	1.37604	0.168811	1271.81	0.210433	-0.490445	0.623819
1:6698810-6700250	1	6698810	6700250	ECHDC3	ENSGALG00000006690	214	intron (ENSGALG00000006690, intron 1 of 4)	0.0323495	0.958865	0.0147453	0.97808	2769.51	0.173743	0.186192	0.852295	2769.51	0.175156	0.0841838	0.93291
1:6716190-6716640	1	6716190	6716640		ENSGALG00000055058	-14255	Intergenic	-0.965921	0.0712123	0.666631	0.275245	133.894	0.361223	-2.67403	0.00749449	133.894	0.367773	1.81261	0.0698913
1:6721320-6722460	1	6721320	6722460		ENSGALG00000055058	-8780	Intergenic	-0.213484	0.525558	-0.157936	0.637102	1258.98	0.164208	-1.30008	0.193572	1258.98	0.164942	-0.957524	0.338303
1:6728640-6728870	1	6728640	6728870		ENSGALG00000055058	-1915	Intergenic	0.152077	0.9216	0.673659	0.385333	63.9646	0.458665	0.331564	0.740218	63.9646	0.441946	1.5243	0.127433
1:6730020-6730280	1	6730020	6730280		ENSGALG00000055058	-520	promoter-TSS (ENSGALG00000055058)	0.0442689	0.977305	0.0358618	0.976364	81.5318	0.409357	0.108143	0.913883	81.5318	0.401447	0.0893313	0.928819
1:6737600-6738070	1	6737600	6738070		ENSGALG00000055058	7165	intron (ENSGALG00000055058, intron 2 of 3)	1.06513	0.0357245	-0.122793	0.895393	106.059	0.355436	2.9967	0.00272919	106.059	0.369495	-0.332327	0.739642
1:6740290-6741570	1	6740290	6741570		ENSGALG00000055058	10260	intron (ENSGALG00000055058, intron 2 of 3)	0.418997	0.486352	0.307013	0.612115	604.748	0.302894	1.38331	0.16657	604.748	0.303342	1.0121	0.311489
1:6746750-6747130	1	6746750	6747130		ENSGALG00000055058	16270	Intergenic	0.333811	0.723746	0.675949	0.279279	104.094	0.379226	0.880244	0.378727	104.094	0.375375	1.80073	0.0717459
1:6747880-6748090	1	6747880	6748090		ENSGALG00000055058	17315	Intergenic	-0.646991	0.446813	0.582143	0.442152	74.7542	0.440915	-1.46738	0.142272	74.7542	0.418736	1.39024	0.164457
1:6757110-6757750	1	6757110	6757750		ENSGALG00000055058	26760	intron (ENSGALG00000033772, intron 20 of 20)	0.824314	0.0216936	-0.0669974	0.921699	372.264	0.256869	3.20908	0.0013316	372.264	0.260744	-0.256947	0.797219
1:6770350-6770550	1	6770350	6770550	UPF2	ENSGALG00000033772	31147	intron (ENSGALG00000033772, intron 14 of 20)	-0.0413629	0.985833	-0.790733	0.482268	34.8733	0.605996	-0.068256	0.945582	34.8733	0.608512	-1.29945	0.193788
1:6797140-6797370	1	6797140	6797370	UPF2	ENSGALG00000033772	4342	intron (ENSGALG00000033772, intron 2 of 20)	0.0597628	0.972072	0.988261	0.147259	82.9879	0.451818	0.132272	0.894769	82.9879	0.438763	2.25238	0.0242983
1:6806270-6807590	1	6806270	6807590	DHTKD1	ENSGALG00000003674	-4120	Intergenic	0.150818	0.700576	0.00557558	0.992157	2455.83	0.161508	0.933812	0.350401	2455.83	0.1627	0.0342692	0.972663
1:6810550-6811870	1	6810550	6811870	DHTKD1	ENSGALG00000003674	160	intron (ENSGALG00000003674, intron 1 of 17)	0.011147	0.987397	-0.0603162	0.894001	1500.29	0.177644	0.062749	0.949966	1500.29	0.179464	-0.336091	0.736803
1:6834260-6835240	1	6834260	6835240	SEC61A2	ENSGALG00000036300	225	intron (ENSGALG00000036300, intron 1 of 11)	-0.0175692	0.978333	0.110504	0.772943	1444.47	0.16946	-0.103677	0.917425	1444.47	0.170549	0.647929	0.517031
1:6861970-6863090	1	6861970	6863090	CDC123	ENSGALG00000014038	-29	promoter-TSS (ENSGALG00000014038)	0.290013	0.399122	0.00901576	0.988274	699.459	0.184584	1.57117	0.116144	699.459	0.187762	0.0480169	0.961703
1:6874870-6875330	1	6874870	6875330	CDC123	ENSGALG00000014038	12541	intron (ENSGALG00000014038, intron 5 of 11)	-0.0554065	0.969732	-0.432362	0.564775	92.35	0.385682	-0.143658	0.88577	92.35	0.387863	-1.11473	0.264966
1:6922540-6924430	1	6922540	6924430	CDC123	ENSGALG00000014038	60926	promoter-TSS (ENSGALG00000033051)	0.273393	0.381558	-0.193277	0.557166	1561.25	0.169439	1.61352	0.106632	1561.25	0.170864	-1.13117	0.257982
1:6925090-6925430	1	6925090	6925430	CDC123	ENSGALG00000014038	62701	intron (ENSGALG00000033051, intron 1 of 10)	0.0737413	0.957457	0.335659	0.676908	94.9268	0.383126	0.192473	0.847372	94.9268	0.385378	0.870987	0.383761
1:6957070-6957420	1	6957070	6957420	CDC123	ENSGALG00000014038	94686	intron (ENSGALG00000033051, intron 1 of 10)	0.35713	0.725546	0.478333	0.488312	84.043	0.40784	0.875663	0.381213	84.043	0.372137	1.28537	0.198664
1:6964610-6965020	1	6964610	6965020	CDC123	ENSGALG00000014038	102256	intron (ENSGALG00000033051, intron 1 of 10)	1.15574	0.0467675	0.67313	0.38865	73.2374	0.401779	2.87656	0.00402036	73.2374	0.443768	1.51685	0.129305
1:6988600-6988870	1	6988600	6988870	CAMK1D	ENSGALG00000033051	-103545	intron (ENSGALG00000033051, intron 1 of 10)	-0.584834	0.510507	-0.940773	0.195323	74.4176	0.439186	-1.33163	0.182982	74.4176	0.455721	-2.06436	0.0389833
1:7000320-7000730	1	7000320	7000730	CAMK1D	ENSGALG00000033051	-91755	intron (ENSGALG00000033051, intron 1 of 10)	-0.078329	0.941976	-0.242983	0.718297	143.315	0.302494	-0.258944	0.795679	143.315	0.313282	-0.775605	0.437982
1:7003980-7004350	1	7003980	7004350	CAMK1D	ENSGALG00000033051	-88115	intron (ENSGALG00000033051, intron 1 of 10)	0.556717	0.53651	0.922454	0.226852	73.9655	0.43562	1.27799	0.201253	73.9655	0.470926	1.95881	0.0501351
1:7017200-7018880	1	7017200	7018880	CAMK1D	ENSGALG00000033051	-74240	intron (ENSGALG00000033051, intron 1 of 10)	-0.14637	0.774259	0.181023	0.643947	1277.24	0.192332	-0.761026	0.446641	1277.24	0.192025	0.942704	0.345832
1:7025340-7025750	1	7025340	7025750	CAMK1D	ENSGALG00000033051	-66735	intron (ENSGALG00000033051, intron 2 of 10)	-0.142059	0.904151	0.229548	0.769985	118.296	0.361957	-0.392475	0.694707	118.296	0.35043	0.655047	0.512438
1:7030240-7030910	1	7030240	7030910	CAMK1D	ENSGALG00000033051	-61705	intron (ENSGALG00000033051, intron 2 of 10)	0.135793	0.933855	0.729669	0.35417	109.977	0.471243	0.288158	0.773225	109.977	0.455482	1.60197	0.109162
1:7033240-7033490	1	7033240	7033490	CAMK1D	ENSGALG00000033051	-58915	intron (ENSGALG00000033051, intron 2 of 10)	0.312712	0.781637	1.24111	0.0337044	101.649	0.420291	0.744037	0.456854	101.649	0.410279	3.02505	0.00248593
1:7038200-7038500	1	7038200	7038500	CAMK1D	ENSGALG00000033051	-53930	intron (ENSGALG00000033051, intron 2 of 10)	-0.0823019	0.958288	-0.736199	0.363365	68.2938	0.434688	-0.189336	0.84983	68.2938	0.466132	-1.57938	0.114249
1:7054590-7054840	1	7054590	7054840	CAMK1D	ENSGALG00000033051	-37565	intron (ENSGALG00000033051, intron 2 of 10)	0.175423	0.88863	0.0991928	0.921209	88.035	0.393359	0.445962	0.655624	88.035	0.384444	0.258016	0.796394
1:7061810-7062240	1	7061810	7062240	CAMK1D	ENSGALG00000033051	-30255	intron (ENSGALG00000033051, intron 3 of 10)	0.694502	0.269717	0.474309	0.505669	95.4009	0.367257	1.89105	0.0586177	95.4009	0.380622	1.24614	0.212713
1:7071520-7071790	1	7071520	7071790	CAMK1D	ENSGALG00000033051	-20625	intron (ENSGALG00000033051, intron 3 of 10)	0.481861	0.536642	0.661476	0.328651	101.721	0.377219	1.2774	0.20146	101.721	0.396422	1.66861	0.095194
1:7078180-7078410	1	7078180	7078410	CAMK1D	ENSGALG00000033051	-13985	intron (ENSGALG00000033051, intron 3 of 10)	-0.0783018	0.950065	0.550616	0.329786	152.268	0.346391	-0.22605	0.821162	152.268	0.330575	1.66563	0.0957869
1:7078480-7078680	1	7078480	7078680	CAMK1D	ENSGALG00000033051	-13700	intron (ENSGALG00000033051, intron 3 of 10)	-0.174266	0.94872	-1.54631	0.294923	18.88	0.746356	-0.233489	0.815382	18.88	0.879375	-1.75841	0.0786771
1:7082390-7082610	1	7082390	7082610	CAMK1D	ENSGALG00000033051	-9780	intron (ENSGALG00000033051, intron 3 of 10)	-0.596627	0.639144	-0.696103	0.556167	36.4519	0.560894	-1.06371	0.287462	36.4519	0.614011	-1.1337	0.256922
1:7108200-7109040	1	7108200	7109040	CAMK1D	ENSGALG00000033051	16340	intron (ENSGALG00000033051, intron 3 of 8)	-0.158191	0.843664	-0.294807	0.599667	376.91	0.272279	-0.58099	0.561247	376.91	0.283621	-1.03944	0.2986
1:7109380-7109630	1	7109380	7109630	CAMK1D	ENSGALG00000033051	17225	intron (ENSGALG00000033051, intron 3 of 8)	0.778167	0.559102	-0.140837	0.939927	30.666	0.633233	1.22888	0.219117	30.666	0.692179	-0.203469	0.838768
1:7109750-7110180	1	7109750	7110180	CAMK1D	ENSGALG00000033051	17685	intron (ENSGALG00000033051, intron 3 of 8)	0.581938	0.499806	1.71969	0.00617328	124.044	0.429602	1.3546	0.175546	124.044	0.465895	3.69117	0.000223228
1:7163850-7164310	1	7163850	7164310	CCDC3	ENSGALG00000030140	36402	intron (ENSGALG00000030140, intron 2 of 2)	-0.984379	0.0424756	0.272197	0.719169	129.636	0.337128	-2.9199	0.00350144	129.636	0.352014	0.773257	0.43937
1:7169470-7170010	1	7169470	7170010	CCDC3	ENSGALG00000030140	30742	intron (ENSGALG00000030140, intron 2 of 2)	-0.237127	0.703121	0.126027	0.850123	206.859	0.255833	-0.926883	0.353987	206.859	0.276771	0.455347	0.64886
1:7197290-7197840	1	7197290	7197840	CCDC3	ENSGALG00000030140	2917	intron (ENSGALG00000030140, intron 2 of 2)	0.0848207	0.929262	0.00582549	0.995904	196.765	0.278479	0.304586	0.760682	196.765	0.276609	0.0210604	0.983197
1:7197930-7198590	1	7197930	7198590	CCDC3	ENSGALG00000030140	2222	intron (ENSGALG00000030140, intron 2 of 2)	0.185063	0.888086	0.0782048	0.943704	93.1021	0.413659	0.447381	0.6546	93.1021	0.405946	0.192648	0.847234
1:7207180-7207480	1	7207180	7207480	CCDC3	ENSGALG00000030140	-6848	Intergenic	-1.28595	0.0111734	-0.652957	0.301397	98.0747	0.370946	-3.46668	0.000526938	98.0747	0.374968	-1.74137	0.0816193
1:7218340-7219050	1	7218340	7219050	OPTN	ENSGALG00000013738	-7108	Intergenic	0.466121	0.411862	0.270833	0.66668	175.284	0.302095	1.54296	0.12284	175.284	0.303433	0.892562	0.372092
1:7220100-7220530	1	7220100	7220530	OPTN	ENSGALG00000013738	-5488	Intergenic	0.381084	0.621254	-0.438246	0.52735	110.234	0.345512	1.10296	0.270047	110.234	0.36635	-1.19625	0.231599
1:7222900-7223510	1	7222900	7223510	OPTN	ENSGALG00000013738	-2598	Intergenic	-0.745536	0.205572	-0.420937	0.562452	124.666	0.35876	-2.07809	0.0377013	124.666	0.375922	-1.11974	0.262823
1:7225500-7226670	1	7225500	7226670	OPTN	ENSGALG00000013738	282	intron (ENSGALG00000013738, intron 1 of 13)	0.199395	0.63409	0.179458	0.634624	1295.22	0.1854	1.07549	0.282156	1295.22	0.186308	0.963236	0.335429
1:7248360-7249110	1	7248360	7249110	MCM10	ENSGALG00000034198	-24	promoter-TSS (ENSGALG00000034198)	-0.50193	0.14736	-0.0245775	0.969359	400.095	0.220056	-2.28092	0.0225533	400.095	0.21896	-0.112246	0.910628
1:7250910-7251630	1	7250910	7251630		ENSGALG00000051529	2254	intron (ENSGALG00000034198, intron 3 of 18)	1.36846	0.000203047	0.887676	0.0417158	186.735	0.29217	4.68376	2.81665e-06	186.735	0.303248	2.92722	0.00342005
1:7252660-7253570	1	7252660	7253570		ENSGALG00000051529	4099	intron (ENSGALG00000034198, intron 6 of 18)	0.458657	0.290006	0.492908	0.224484	299.034	0.249826	1.8359	0.0663719	299.034	0.250706	1.96608	0.0492893
1:7261490-7262340	1	7261490	7262340		ENSGALG00000051529	12899	exon (ENSGALG00000034198, exon 16 of 19)	0.820258	0.026659	0.829258	0.0295852	358.457	0.262578	3.12386	0.00178494	358.457	0.269204	3.08041	0.00206716
1:7271740-7272180	1	7271740	7272180	PHYH	ENSGALG00000035636	7961	intron (ENSGALG00000035636, intron 7 of 8)	1.28118	0.169005	0.843018	0.450861	54.5563	0.582617	2.19901	0.0278771	54.5563	0.615236	1.37023	0.170614
1:7279280-7280620	1	7279280	7280620	PHYH	ENSGALG00000035636	-29	promoter-TSS (ENSGALG00000035636)	0.0562223	0.917499	0.343659	0.183394	1692.86	0.162614	0.345741	0.729537	1692.86	0.163069	2.10744	0.0350793
1:7293030-7293310	1	7293030	7293310		ENSGALG00000051968	-6795	intron (ENSGALG00000014575, intron 8 of 8)	-0.946839	0.326586	0.167576	0.899064	46.2662	0.542462	-1.74545	0.0809071	46.2662	0.520971	0.321661	0.747709
1:7310130-7311420	1	7310130	7311420	SEPHS2L	ENSGALG00000014575	507	intron (ENSGALG00000014575, intron 1 of 8)	0.0892377	0.852239	0.0261468	0.954299	1608.7	0.160448	0.556177	0.57809	1608.7	0.161908	0.161492	0.871706
1:7311470-7311870	1	7311470	7311870	SEPHS2L	ENSGALG00000014575	-388	promoter-TSS (ENSGALG00000014575)	-0.191796	0.844672	-0.0109222	0.992638	137.846	0.331387	-0.578768	0.562746	137.846	0.332782	-0.0328208	0.973818
1:7318420-7318780	1	7318420	7318780	SEPHS2L	ENSGALG00000014575	-7318	Intergenic	0.00123116	0.999302	0.136233	0.877527	100.378	0.356684	0.00345168	0.997246	100.378	0.354836	0.383932	0.701029
1:7321990-7322230	1	7321990	7322230	SEPHS2L	ENSGALG00000014575	-10828	Intergenic	0.433385	0.629184	0.898845	0.141209	91.7883	0.398792	1.08674	0.27715	91.7883	0.394464	2.27865	0.0226878
1:7330310-7330610	1	7330310	7330610	SEPHS2L	ENSGALG00000014575	-19178	intron (ENSGALG00000006682, intron 8 of 8)	0.544645	0.417024	0.852969	0.0916955	120.228	0.355445	1.53229	0.12545	120.228	0.33755	2.52694	0.0115061
1:7362980-7363550	1	7362980	7363550	BEND7	ENSGALG00000006682	9395	intron (ENSGALG00000006682, intron 2 of 8)	0.00186881	0.99882	0.211023	0.794891	125.086	0.345213	0.00541349	0.995681	125.086	0.355791	0.59311	0.553107
1:7367690-7368420	1	7367690	7368420	BEND7	ENSGALG00000006682	4605	intron (ENSGALG00000006682, intron 2 of 8)	-0.735797	0.119617	-0.895032	0.0502497	299.843	0.306387	-2.40153	0.0163267	299.843	0.315683	-2.83522	0.00457939
1:7372190-7373590	1	7372190	7373590	BEND7	ENSGALG00000006682	-230	promoter-TSS (ENSGALG00000006682)	0.111219	0.813509	-0.013622	0.97933	1361.94	0.167908	0.662382	0.507726	1361.94	0.169588	-0.0803241	0.935979
1:7378170-7378600	1	7378170	7378600	BEND7	ENSGALG00000006682	-5725	Intergenic	0.0415918	0.969918	-0.0655782	0.931194	229.228	0.291225	0.142817	0.886435	229.228	0.285506	-0.229691	0.818332
1:7383500-7384420	1	7383500	7384420		ENSGALG00000043593	-217	promoter-TSS (ENSGALG00000043593)	-0.351417	0.42154	0.218242	0.636111	419.935	0.230854	-1.52225	0.127947	419.935	0.227316	0.960083	0.337014
1:7389380-7390470	1	7389380	7390470		ENSGALG00000043593	5748	intron (ENSGALG00000043593, intron 3 of 9)	-0.501658	0.278667	-0.880398	0.0234298	493.646	0.268702	-1.86697	0.0619061	493.646	0.276901	-3.17947	0.00147545
1:7391980-7392570	1	7391980	7392570		ENSGALG00000043593	8098	intron (ENSGALG00000043593, intron 5 of 9)	0.315038	0.639747	0.249772	0.699838	274.923	0.296471	1.06263	0.287951	274.923	0.304268	0.820896	0.411706
1:7394230-7394690	1	7394230	7394690		ENSGALG00000043593	10283	intron (ENSGALG00000043593, intron 6 of 9)	-0.0322606	0.975712	0.174136	0.781348	183.859	0.277826	-0.116118	0.907559	183.859	0.277669	0.627133	0.530572
1:7401840-7402250	1	7401840	7402250		ENSGALG00000043593	17868	TTS (ENSGALG00000043593)	-0.353501	0.667045	-0.439747	0.508601	143.611	0.351662	-1.00523	0.314786	143.611	0.354849	-1.23925	0.215252
1:7403850-7404970	1	7403850	7404970		ENSGALG00000043593	20233	Intergenic	-0.683296	0.052235	-0.876787	0.0110086	273.649	0.242005	-2.82348	0.0047506	273.649	0.252068	-3.47838	0.000504457
1:7408930-7409330	1	7408930	7409330		ENSGALG00000043593	24953	TTS (ENSGALG00000034992)	-0.97493	0.150649	-1.34014	0.0397419	90.1241	0.430006	-2.26725	0.023375	90.1241	0.454099	-2.95121	0.0031653
1:7415790-7416050	1	7415790	7416050	FRMD4A	ENSGALG00000034992	22573	intron (ENSGALG00000034992, intron 5 of 9)	0.468658	0.570584	0.368949	0.619069	124.233	0.38901	1.20475	0.228302	124.233	0.370213	0.996585	0.318966
1:7419270-7420130	1	7419270	7420130	FRMD4A	ENSGALG00000034992	18793	intron (ENSGALG00000034992, intron 4 of 9)	-0.408905	0.394765	-1.03631	0.00367782	315.837	0.258502	-1.58183	0.113689	315.837	0.267976	-3.86719	0.000110097
1:7421280-7421880	1	7421280	7421880	FRMD4A	ENSGALG00000034992	16913	intron (ENSGALG00000034992, intron 3 of 9)	-0.292498	0.8672	-0.371583	0.779416	38.1233	0.571278	-0.512007	0.608646	38.1233	0.58774	-0.632223	0.527241
1:7421960-7423190	1	7421960	7423190	FRMD4A	ENSGALG00000034992	15918	intron (ENSGALG00000034992, intron 3 of 9)	-1.29573	0.00175645	-1.45197	0.000603516	429.934	0.317376	-4.08262	4.45314e-05	429.934	0.328225	-4.4237	9.70226e-06
1:7428970-7429230	1	7428970	7429230	FRMD4A	ENSGALG00000034992	9393	intron (ENSGALG00000034992, intron 2 of 9)	-0.280221	0.78036	0.824917	0.137912	122.077	0.374978	-0.7473	0.454883	122.077	0.359815	2.29261	0.0218702
1:7430270-7430670	1	7430270	7430670	FRMD4A	ENSGALG00000034992	8023	intron (ENSGALG00000034992, intron 2 of 9)	0.196973	0.818294	0.512179	0.310763	155.801	0.302561	0.651017	0.515035	155.801	0.29842	1.7163	0.0861067
1:7430960-7432290	1	7430960	7432290	FRMD4A	ENSGALG00000034992	6868	intron (ENSGALG00000034992, intron 2 of 9)	0.666675	0.0170614	0.133561	0.772274	470.822	0.201722	3.30492	0.00095005	470.822	0.205611	0.64958	0.515964
1:7435750-7436250	1	7435750	7436250	FRMD4A	ENSGALG00000034992	2493	intron (ENSGALG00000034992, intron 1 of 9)	-0.660357	0.481993	-1.48095	0.0245966	189.969	0.474269	-1.39237	0.163811	189.969	0.468779	-3.15916	0.00158223
1:7441010-7441540	1	7441010	7441540	FRMD4A	ENSGALG00000034992	-2782	Intergenic	-0.257864	0.780995	-0.161704	0.84472	144.785	0.345867	-0.745556	0.455935	144.785	0.344641	-0.469196	0.63893
1:7442290-7445430	1	7442290	7445430	FRMD4A	ENSGALG00000034992	-5367	Intergenic	-0.333277	0.166078	-0.460136	0.0337519	2057.83	0.150847	-2.20938	0.0271484	2057.83	0.152155	-3.02412	0.00249357
1:7446160-7446970	1	7446160	7446970	FRMD4A	ENSGALG00000034992	-8072	Intergenic	-0.0598969	0.962045	-0.554858	0.331966	227.002	0.344896	-0.173666	0.862128	227.002	0.334319	-1.65966	0.0969819
1:7461450-7461690	1	7461450	7461690		ENSGALG00000050213	19129	intron (ENSGALG00000050213, intron 5 of 8)	0.172737	0.896787	0.881988	0.154195	117.444	0.411233	0.420046	0.674452	117.444	0.396916	2.2221	0.0262763
1:7463060-7463260	1	7463060	7463260		ENSGALG00000050213	17539	intron (ENSGALG00000050213, intron 5 of 8)	-1.29481	0.214618	0.00356218	1	40.2026	0.631469	-2.05047	0.0403182	40.2026	0.633378	0.0056241	0.995513
1:7465670-7465880	1	7465670	7465880		ENSGALG00000050213	14924	intron (ENSGALG00000050213, intron 5 of 8)	-1.66072	0.0920948	-1.09987	0.328598	32.9023	0.653205	-2.54242	0.0110087	32.9023	0.659095	-1.66875	0.0951665
1:7480160-7481580	1	7480160	7481580		ENSGALG00000050213	-171	promoter-TSS (ENSGALG00000050213)	-0.0875057	0.869602	-0.0334161	0.945361	867.531	0.173895	-0.50321	0.614817	867.531	0.177335	-0.188435	0.850536
1:7482950-7483690	1	7482950	7483690		ENSGALG00000050213	-2621	Intergenic	0.241263	0.669237	-0.0251439	0.972603	317.306	0.241043	1.00091	0.316868	317.306	0.246955	-0.101816	0.918903
1:7515780-7516430	1	7515780	7516430	gga-mir-1460	ENSGALG00000025161	-27975	Intergenic	-0.25124	0.673246	-0.418469	0.354861	228.438	0.253129	-0.992538	0.320935	228.438	0.261458	-1.60052	0.109484
1:7525310-7526720	1	7525310	7526720		ENSGALG00000054941	18730	Intergenic	-1.52711	3.62508e-05	-1.5726	5.82126e-05	311.753	0.298788	-5.11101	3.20446e-07	311.753	0.311462	-5.04908	4.43941e-07
1:7528560-7529480	1	7528560	7529480		ENSGALG00000054941	15725	exon (ENSGALG00000054941, exon 3 of 3)	0.215693	0.64499	-0.576154	0.0648714	454.025	0.205199	1.05114	0.293194	454.025	0.21277	-2.70788	0.00677155
1:7529870-7530610	1	7529870	7530610		ENSGALG00000054941	14505	intron (ENSGALG00000054941, intron 1 of 1)	-0.14028	0.815094	0.569217	0.0642543	568.014	0.213002	-0.658586	0.510162	568.014	0.209822	2.71285	0.00667065
1:7536420-7537160	1	7536420	7537160		ENSGALG00000054941	7955	intron (ENSGALG00000054941, intron 1 of 1)	0.712874	0.0454116	0.625266	0.0939218	292.24	0.246581	2.89103	0.00383983	292.24	0.248761	2.51353	0.0119531
1:7540550-7540960	1	7540550	7540960		ENSGALG00000054941	3990	intron (ENSGALG00000054941, intron 1 of 1)	-0.0741852	0.956355	-0.258431	0.771032	110.096	0.376654	-0.196958	0.84386	110.096	0.396363	-0.652008	0.514396
1:7542170-7542420	1	7542170	7542420		ENSGALG00000054941	2450	intron (ENSGALG00000054941, intron 1 of 1)	-0.357342	0.834883	-1.01743	0.34908	32.129	0.589981	-0.605683	0.544725	32.129	0.629951	-1.61509	0.106292
1:7543410-7544980	1	7543410	7544980		ENSGALG00000054941	550	intron (ENSGALG00000054941, intron 1 of 1)	-0.24733	0.495915	-0.332646	0.282303	751.346	0.181427	-1.36325	0.172805	751.346	0.185569	-1.79257	0.073041
1:7549550-7550130	1	7549550	7550130		ENSGALG00000054941	-5095	Intergenic	0.176387	0.820537	0.192452	0.758402	260.947	0.273576	0.644746	0.519092	260.947	0.281897	0.682704	0.494794
1:7556730-7557800	1	7556730	7557800		ENSGALG00000054941	-12520	Intergenic	-0.352937	0.462772	-0.622508	0.102629	351.053	0.246187	-1.43361	0.151683	351.053	0.252781	-2.46263	0.0137921
1:7561960-7564060	1	7561960	7564060		ENSGALG00000054941	-18265	Intergenic	0.492286	0.0301375	0.445113	0.0620238	1425.62	0.160265	3.07171	0.00212837	1425.62	0.163039	2.73011	0.00633137
1:7565800-7567770	1	7565800	7567770		ENSGALG00000054941	-22040	Intergenic	-0.151672	0.786006	-0.59824	0.0481409	1316.57	0.207287	-0.7317	0.464352	1316.57	0.209484	-2.85579	0.00429303
1:7569560-7569810	1	7569560	7569810		ENSGALG00000054941	-24940	Intergenic	0.0693715	0.9699	-0.263723	0.795756	69.239	0.485196	0.142976	0.886309	69.239	0.446331	-0.590869	0.554609
1:7572460-7573070	1	7572460	7573070		ENSGALG00000054941	-28020	Intergenic	0.52986	0.251764	-0.00467187	0.997419	176.012	0.27296	1.94117	0.0522381	176.012	0.284613	-0.0164148	0.986903
1:7579880-7580150	1	7579880	7580150		ENSGALG00000054570	-22025	Intergenic	-0.365641	0.75889	0.195617	0.856103	70.5941	0.45897	-0.796655	0.425652	70.5941	0.444917	0.439672	0.660175
1:7582580-7583970	1	7582580	7583970		ENSGALG00000054570	-18765	Intergenic	0.242835	0.466651	0.624579	0.00731052	2464.21	0.170346	1.42554	0.154001	2464.21	0.171956	3.63221	0.000281005
1:7592190-7592930	1	7592190	7592930		ENSGALG00000054570	-9480	Intergenic	0.539402	0.238624	-0.218253	0.723119	231.555	0.272626	1.97855	0.0478672	231.555	0.286066	-0.762946	0.445495
1:7596680-7598760	1	7596680	7598760		ENSGALG00000054570	-4320	Intergenic	-0.437412	0.0984918	-0.55877	0.0253693	1130.14	0.174413	-2.5079	0.0121451	1130.14	0.17764	-3.14552	0.00165792
1:7602380-7603150	1	7602380	7603150		ENSGALG00000054570	725	intron (ENSGALG00000054570, intron 1 of 3)	-0.575102	0.219225	-0.831293	0.0427769	307.968	0.282385	-2.03659	0.0416913	307.968	0.285265	-2.91411	0.00356704
1:7609390-7610000	1	7609390	7610000		ENSGALG00000054570	7655	intron (ENSGALG00000054570, intron 3 of 3)	0.0288839	0.982355	-0.492445	0.44597	129.059	0.339249	0.0851406	0.93215	129.059	0.356209	-1.38246	0.16683
1:7610370-7610590	1	7610370	7610590		ENSGALG00000054570	8440	intron (ENSGALG00000054570, intron 3 of 3)	-1.62176	0.120449	-0.745321	0.58984	36.7798	0.676277	-2.39807	0.0164819	36.7798	0.702431	-1.06106	0.288663
1:7612800-7613180	1	7612800	7613180		ENSGALG00000054570	10950	intron (ENSGALG00000054570, intron 3 of 3)	-0.764469	0.615914	0.174988	0.925892	29.1223	0.686485	-1.1136	0.265452	29.1223	0.713986	0.245087	0.806389
1:7615580-7615890	1	7615580	7615890		ENSGALG00000054570	13695	TTS (ENSGALG00000054570)	-0.934227	0.455176	-0.260769	0.868312	43.9612	0.644523	-1.44949	0.147202	43.9612	0.63897	-0.408108	0.683195
1:7621160-7621690	1	7621160	7621690		ENSGALG00000054570	19385	Intergenic	0.686748	0.080289	0.421014	0.402439	225.197	0.262732	2.61388	0.00895217	225.197	0.284028	1.4823	0.138261
1:7629040-7630140	1	7629040	7630140		ENSGALG00000054570	27550	Intergenic	0.294151	0.375416	-0.0999793	0.817238	834.866	0.180732	1.62755	0.10362	834.866	0.185286	-0.539596	0.589476
1:7638810-7639630	1	7638810	7639630		ENSGALG00000054570	37180	Intergenic	-0.415325	0.246083	-0.219047	0.602418	523.967	0.212214	-1.95711	0.0503349	523.967	0.211971	-1.03338	0.301425
1:7657520-7657870	1	7657520	7657870		ENSGALG00000054570	55655	Intergenic	0.88043	0.117432	0.593923	0.379835	87.4547	0.365134	2.41125	0.0158979	87.4547	0.386242	1.53769	0.124123
1:7675010-7675550	1	7675010	7675550		ENSGALG00000054570	73240	Intergenic	-0.684298	0.221987	-0.213107	0.783687	183.212	0.337389	-2.02822	0.042538	183.212	0.34267	-0.621903	0.534006
1:7694020-7694250	1	7694020	7694250		ENSGALG00000054570	92095	Intergenic	-0.742611	0.41016	-0.65332	0.452026	59.3948	0.480015	-1.54706	0.121849	59.3948	0.477725	-1.36757	0.171448
1:7738900-7739510	1	7738900	7739510		ENSGALG00000054570	137165	Intergenic	-0.293129	0.675522	0.64629	0.167545	255.907	0.296664	-0.988086	0.323111	255.907	0.298159	2.16761	0.0301887
1:7752190-7752550	1	7752190	7752550	FAM107B	ENSGALG00000033226	133803	Intergenic	-0.541357	0.591333	-0.553696	0.56826	62.3877	0.465728	-1.16239	0.245078	62.3877	0.50033	-1.10666	0.26844
1:7759880-7760160	1	7759880	7760160	FAM107B	ENSGALG00000033226	126153	Intergenic	-0.0440997	0.975341	-0.303771	0.69935	100.157	0.375539	-0.117431	0.906519	100.157	0.36944	-0.822247	0.410936
1:7760290-7760600	1	7760290	7760600	FAM107B	ENSGALG00000033226	125728	Intergenic	-0.240668	0.841219	-0.346817	0.698441	69.3654	0.409042	-0.588371	0.556283	69.3654	0.420707	-0.824368	0.40973
1:7778830-7779190	1	7778830	7779190	FAM107B	ENSGALG00000033226	107163	Intergenic	0.227153	0.902431	-0.097759	0.943586	66.1076	0.56869	0.399433	0.689574	66.1076	0.506211	-0.193119	0.846866
1:7792910-7793210	1	7792910	7793210	FAM107B	ENSGALG00000033226	93113	Intergenic	-0.180581	0.921052	-0.0662432	0.964194	56.7895	0.542194	-0.333057	0.739091	56.7895	0.511164	-0.129593	0.896889
1:7820970-7821910	1	7820970	7821910	FAM107B	ENSGALG00000033226	64733	Intergenic	-0.16971	0.766062	0.152401	0.750476	669.024	0.217296	-0.781008	0.434798	669.024	0.21709	0.702017	0.482669
1:7824110-7824330	1	7824110	7824330	FAM107B	ENSGALG00000033226	61953	TTS (ENSGALG00000033226)	-0.676232	0.665559	-1.10108	0.350127	27.8247	0.670312	-1.00883	0.313056	27.8247	0.683023	-1.61207	0.106946
1:7844520-7845200	1	7844520	7845200	FAM107B	ENSGALG00000033226	41313	intron (ENSGALG00000033226, intron 1 of 3)	0.35502	0.549769	0.192955	0.765204	200.058	0.284148	1.24942	0.211511	200.058	0.289651	0.666164	0.505306
1:7867810-7868010	1	7867810	7868010	FAM107B	ENSGALG00000033226	18263	intron (ENSGALG00000033226, intron 1 of 3)	-0.821668	0.549348	-0.879402	0.487335	51.6792	0.657097	-1.25045	0.211135	51.6792	0.682939	-1.28767	0.19786
1:7869080-7869450	1	7869080	7869450	FAM107B	ENSGALG00000033226	16908	intron (ENSGALG00000033226, intron 1 of 3)	0.293591	0.764558	0.24416	0.772928	119.056	0.374135	0.784719	0.432618	119.056	0.376791	0.647998	0.516986
1:7870060-7870330	1	7870060	7870330	FAM107B	ENSGALG00000033226	15978	intron (ENSGALG00000033226, intron 1 of 3)	-0.315032	0.807226	0.67794	0.416315	57.0097	0.463686	-0.679408	0.496879	57.0097	0.467638	1.44971	0.147139
1:7871430-7871820	1	7871430	7871820	FAM107B	ENSGALG00000033226	14548	intron (ENSGALG00000033226, intron 1 of 3)	0.604589	0.442938	0.233903	0.80546	126.467	0.409467	1.47653	0.139802	126.467	0.412124	0.567555	0.570337
1:7884790-7886970	1	7884790	7886970	FAM107B	ENSGALG00000033226	293	exon (ENSGALG00000033226, exon 1 of 4)	-0.670965	0.0241209	-0.805792	0.00457119	2031.63	0.211968	-3.1654	0.00154868	2031.63	0.212315	-3.79527	0.000147484
1:7888040-7888330	1	7888040	7888330	FAM107B	ENSGALG00000033226	-2012	exon (ENSGALG00000033226, exon 1 of 4)	-0.359862	0.781247	0.0463618	0.969638	90.9683	0.483077	-0.744937	0.45631	90.9683	0.41596	0.111457	0.911254
1:7901150-7901430	1	7901150	7901430	FAM107B	ENSGALG00000033226	-15117	TTS (ENSGALG00000049029)	-0.110307	0.930119	0.00350201	0.999398	182.256	0.36622	-0.301205	0.763258	182.256	0.353882	0.00989598	0.992104
1:7905130-7905410	1	7905130	7905410	FAM107B	ENSGALG00000033226	-19097	intron (ENSGALG00000049029, intron 2 of 3)	0.0208434	0.989028	-0.0147823	0.990896	82.8029	0.385004	0.0541382	0.956825	82.8029	0.380984	-0.0388004	0.96905
1:7907160-7907610	1	7907160	7907610		ENSGALG00000049029	17575	intron (ENSGALG00000049029, intron 2 of 3)	-0.200646	0.851613	-0.101779	0.914031	127.27	0.359237	-0.558533	0.57648	127.27	0.364172	-0.27948	0.779877
1:7908920-7909170	1	7908920	7909170		ENSGALG00000049029	15915	intron (ENSGALG00000049029, intron 2 of 3)	-0.314188	0.786691	-0.207723	0.841673	65.1932	0.430717	-0.729454	0.465724	65.1932	0.435365	-0.477123	0.633274
1:7921240-7921630	1	7921240	7921630		ENSGALG00000049029	3525	intron (ENSGALG00000049029, intron 1 of 3)	0.636724	0.47072	0.502458	0.62015	81.4093	0.449534	1.41641	0.156656	81.4093	0.505153	0.994664	0.3199
1:7924140-7924460	1	7924140	7924460		ENSGALG00000049029	660	intron (ENSGALG00000049029, intron 1 of 3)	0.303247	0.736208	0.598951	0.284699	106.698	0.356611	0.850359	0.395126	106.698	0.335399	1.78579	0.0741336
1:7929130-7929330	1	7929130	7929330		ENSGALG00000054077	-83	promoter-TSS (ENSGALG00000054077)	-0.72872	0.479633	-0.390021	0.73002	43.4778	0.521516	-1.39731	0.16232	43.4778	0.521588	-0.747757	0.454607
1:7941070-7942840	1	7941070	7942840		ENSGALG00000054077	12642	exon (ENSGALG00000054077, exon 3 of 3)	-0.645491	0.127144	-0.915001	0.017809	1025.25	0.272775	-2.36639	0.0179626	1025.25	0.277874	-3.29286	0.000991744
1:7957880-7958110	1	7957880	7958110	HSPA14	ENSGALG00000035201	-12733	Intergenic	-0.377285	0.824091	1.08652	0.168965	72.7256	0.593513	-0.635682	0.524984	72.7256	0.502605	2.16177	0.0306358
1:7961180-7961900	1	7961180	7961900	HSPA14	ENSGALG00000035201	-9188	Intergenic	0.703546	0.107131	0.423322	0.400749	255.619	0.285704	2.4625	0.0137972	255.619	0.284822	1.48627	0.137207
1:7966140-7967230	1	7966140	7967230	HSPA14	ENSGALG00000035201	-4043	Intergenic	0.0889885	0.911328	-0.111129	0.84977	500.823	0.243443	0.365541	0.714708	500.823	0.243732	-0.455945	0.64843
1:7970190-7971250	1	7970190	7971250	HSPA14	ENSGALG00000035201	-8	promoter-TSS (ENSGALG00000035201)	-0.399234	0.149429	0.199809	0.554242	1485.89	0.175703	-2.27221	0.0230737	1485.89	0.175526	1.13835	0.254975
1:7982200-7984080	1	7982200	7984080	SUV39H2	ENSGALG00000013920	77	promoter-TSS (ENSGALG00000013920)	-0.0698413	0.890795	-0.133364	0.695373	2311.62	0.158958	-0.439369	0.660394	2311.62	0.160385	-0.831522	0.405679
1:8003010-8004180	1	8003010	8004180	DCLRE1C	ENSGALG00000013926	-130	promoter-TSS (ENSGALG00000000451)	0.231735	0.491461	0.493397	0.0431713	2614.66	0.168826	1.37263	0.169868	2614.66	0.16956	2.90987	0.00361579
1:8017210-8017590	1	8017210	8017590	TMEM243	ENSGALG00000006633	-7296	Intergenic	0.947575	0.100096	0.494121	0.504332	117.952	0.379123	2.49939	0.0124409	117.952	0.395614	1.249	0.211666
1:8020920-8021380	1	8020920	8021380	TMEM243	ENSGALG00000006633	-3546	promoter-TSS (ENSGALG00000006633)	0.0127732	0.991266	0.333843	0.58479	212.439	0.313128	0.0407924	0.967461	212.439	0.311528	1.07163	0.283886
1:8021780-8023430	1	8021780	8023430	TMEM243	ENSGALG00000006633	-2091	intron (ENSGALG00000006633, intron 1 of 3)	0.366201	0.221277	0.136122	0.733199	811.901	0.180368	2.03029	0.0423266	811.901	0.183947	0.740005	0.459297
1:8023960-8024720	1	8023960	8024720	TMEM243	ENSGALG00000006633	-356	promoter-TSS (ENSGALG00000006633)	0.598144	0.0769981	0.657943	0.0474033	390.13	0.226988	2.63514	0.00841029	390.13	0.229786	2.86328	0.00419281
1:8055750-8057240	1	8055750	8057240	DMTF1	ENSGALG00000030844	231	intron (ENSGALG00000030844, intron 1 of 16)	-0.00192398	0.997298	0.249491	0.389783	3022.12	0.164288	-0.011711	0.990656	3022.12	0.164741	1.51445	0.129912
1:8059390-8059650	1	8059390	8059650	DMTF1	ENSGALG00000030844	-2794	Intergenic	0.299699	0.785037	0.578005	0.43585	75.2612	0.408151	0.734284	0.462776	75.2612	0.411516	1.40458	0.160148
1:8064740-8065160	1	8064740	8065160	DMTF1	ENSGALG00000030844	-8224	Intergenic	-1.90387	0.000146254	-1.3217	0.0149886	103.807	0.398934	-4.7724	1.8204e-06	103.807	0.393314	-3.36042	0.000778234
1:8078440-8080230	1	8078440	8080230	DMTF1	ENSGALG00000030844	-22609	Intergenic	-0.38146	0.457986	-0.397854	0.401066	644.457	0.264218	-1.44373	0.148814	644.457	0.267827	-1.48549	0.137414
1:8090250-8091360	1	8090250	8091360	DMTF1	ENSGALG00000030844	-34079	Intergenic	0.223882	0.619293	0.183721	0.667671	600.992	0.202311	1.10662	0.268458	600.992	0.206343	0.890366	0.373269
1:8099040-8100260	1	8099040	8100260	ELAPOR2	ENSGALG00000030324	-36923	Intergenic	0.363508	0.338403	0.169604	0.718748	634.211	0.211786	1.71639	0.0860909	634.211	0.21906	0.774233	0.438793
1:8101480-8101940	1	8101480	8101940	ELAPOR2	ENSGALG00000030324	-34863	Intergenic	-0.68939	0.0911647	-0.195128	0.730457	307.932	0.270619	-2.54745	0.0108512	307.932	0.261343	-0.746633	0.455285
1:8119800-8121060	1	8119800	8121060	ELAPOR2	ENSGALG00000030324	-16143	Intergenic	0.158289	0.791294	-0.563976	0.114061	382.07	0.220261	0.718643	0.472361	382.07	0.234868	-2.40125	0.0163392
1:8121260-8121850	1	8121260	8121850	ELAPOR2	ENSGALG00000030324	-15018	Intergenic	-0.549997	0.156292	-0.481445	0.227281	414.912	0.244892	-2.24588	0.0247117	414.912	0.245975	-1.95729	0.050313
1:8141450-8141860	1	8141450	8141860	ELAPOR2	ENSGALG00000030324	5082	intron (ENSGALG00000030324, intron 1 of 21)	-0.214668	0.887184	-0.553284	0.516671	70.7967	0.477149	-0.449897	0.652785	70.7967	0.453297	-1.22058	0.222247
1:8147150-8147440	1	8147150	8147440	ELAPOR2	ENSGALG00000030324	10722	intron (ENSGALG00000030324, intron 1 of 21)	-0.876893	0.42515	0.318106	0.825032	47.7203	0.579024	-1.51443	0.129916	47.7203	0.613262	0.518711	0.603962
1:8156600-8157560	1	8156600	8157560	ELAPOR2	ENSGALG00000030324	20507	intron (ENSGALG00000030324, intron 6 of 21)	0.17707	0.825186	-0.123428	0.855408	224.396	0.279681	0.633112	0.52666	224.396	0.279808	-0.441118	0.659128
1:8162480-8162830	1	8162480	8162830	ELAPOR2	ENSGALG00000030324	26082	intron (ENSGALG00000030324, intron 10 of 21)	-0.52354	0.436377	0.198874	0.808502	113.692	0.351165	-1.49087	0.135997	113.692	0.354903	0.56036	0.575234
1:8262820-8263060	1	8262820	8263060	GRM3	ENSGALG00000006576	32760	intron (ENSGALG00000006576, intron 1 of 5)	-0.788102	0.274228	0.0856159	0.928344	121.117	0.419462	-1.87884	0.0602666	121.117	0.359507	0.238148	0.811766
1:8266120-8266960	1	8266120	8266960	GRM3	ENSGALG00000006576	29160	intron (ENSGALG00000006576, intron 1 of 5)	0.079877	0.92455	-0.246657	0.634313	507.375	0.249381	0.320302	0.74874	507.375	0.255882	-0.963946	0.335073
1:8269120-8269580	1	8269120	8269580	GRM3	ENSGALG00000006576	26350	intron (ENSGALG00000006576, intron 1 of 5)	0.151311	0.892444	0.218023	0.783687	100.641	0.34959	0.432825	0.665142	100.641	0.350537	0.62197	0.533962
1:8278940-8279790	1	8278940	8279790	GRM3	ENSGALG00000006576	16335	intron (ENSGALG00000006576, intron 1 of 5)	-0.428741	0.442663	-0.391854	0.461667	269.928	0.290235	-1.47722	0.139617	269.928	0.29115	-1.34588	0.178341
1:8282210-8282610	1	8282210	8282610	GRM3	ENSGALG00000006576	13290	intron (ENSGALG00000006576, intron 1 of 5)	-1.56182	0.0047735	-1.00589	0.121151	110.763	0.414827	-3.76499	0.000166553	110.763	0.424858	-2.3676	0.0179039
1:8295670-8296980	1	8295670	8296980	GRM3	ENSGALG00000006576	-625	promoter-TSS (ENSGALG00000006576)	0.142658	0.803167	-0.0978436	0.849033	479.507	0.206897	0.689513	0.4905	479.507	0.213615	-0.458037	0.646926
1:8297670-8297960	1	8297670	8297960	GRM3	ENSGALG00000006576	-2115	Intergenic	0.315946	0.812347	0.340035	0.751274	60.1146	0.473865	0.666743	0.504936	60.1146	0.485651	0.700162	0.483826
1:8334860-8335070	1	8334860	8335070	GRM3	ENSGALG00000006576	-39265	Intergenic	-0.165056	0.952337	-0.548096	0.751593	27.5684	0.760553	-0.21702	0.828192	27.5684	0.783988	-0.699112	0.484482
1:8369640-8369850	1	8369640	8369850	GRM3	ENSGALG00000006576	-74045	Intergenic	1.1088	0.352978	-0.14182	0.94073	35.0948	0.659916	1.68022	0.0929149	35.0948	0.704453	-0.20132	0.840448
1:8403350-8403670	1	8403350	8403670	GRM3	ENSGALG00000006576	-107810	Intergenic	0.116533	0.953013	1.16167	0.121188	97.9612	0.544834	0.213887	0.830636	97.9612	0.490685	2.36744	0.0179116
1:8404570-8405550	1	8404570	8405550	GRM3	ENSGALG00000006576	-109360	Intergenic	0.163063	0.750957	0.590488	0.0434332	1040.16	0.199982	0.815392	0.414848	1040.16	0.203129	2.90696	0.00364958
1:8408570-8408770	1	8408570	8408770	GRM3	ENSGALG00000006576	-112970	Intergenic	0.219718	0.890795	0.0832494	0.954513	49.8173	0.499737	0.439667	0.660178	49.8173	0.517419	0.160894	0.872177
1:8410240-8410980	1	8410240	8410980	GRM3	ENSGALG00000006576	-114910	Intergenic	0.927038	0.0236087	0.797598	0.155275	153.375	0.292052	3.17422	0.00150238	153.375	0.359618	2.2179	0.0265615
1:8420730-8421060	1	8420730	8421060	GRM3	ENSGALG00000006576	-125195	Intergenic	0.377586	0.534317	1.45084	6.07457e-05	226.253	0.294481	1.28221	0.19977	226.253	0.28797	5.03816	4.70021e-07
1:8472250-8472510	1	8472250	8472510		ENSGALG00000047509	-153492	Intergenic	1.02997	0.385818	-0.554073	0.739402	28.9721	0.642559	1.60292	0.108952	28.9721	0.763162	-0.726023	0.467825
1:8482480-8482740	1	8482480	8482740		ENSGALG00000047509	-143262	Intergenic	-0.0375297	0.982896	0.282012	0.767863	63.7546	0.453316	-0.0827891	0.934019	63.7546	0.427069	0.660343	0.509033
1:8496900-8497420	1	8496900	8497420		ENSGALG00000047509	-128712	Intergenic	-0.259546	0.805223	0.009379	0.995074	83.0817	0.379089	-0.684657	0.49356	83.0817	0.392052	0.0239229	0.980914
1:8502580-8502800	1	8502580	8502800		ENSGALG00000047509	-123182	Intergenic	-1.71535	0.0421951	-1.73322	0.0713913	38.3738	0.58688	-2.92282	0.00346874	38.3738	0.652095	-2.65793	0.00786225
1:8531190-8531990	1	8531190	8531990		ENSGALG00000047509	-94282	Intergenic	0.088486	0.905165	-0.139206	0.811855	447.899	0.227781	0.38847	0.697668	447.899	0.251777	-0.552897	0.580334
1:8534590-8535420	1	8534590	8535420		ENSGALG00000047509	-90867	Intergenic	-0.149105	0.847207	0.323664	0.509066	265.638	0.260982	-0.571324	0.56778	265.638	0.2614	1.2382	0.215643
1:8541400-8541700	1	8541400	8541700		ENSGALG00000047509	-84322	Intergenic	-0.713134	0.345508	-1.01828	0.141998	64.6194	0.419864	-1.69849	0.0894157	64.6194	0.447497	-2.27551	0.0228754
1:8584780-8585000	1	8584780	8585000		ENSGALG00000047509	-40982	Intergenic	0.213676	0.893498	-0.782584	0.408347	50.193	0.498111	0.428972	0.667943	50.193	0.532865	-1.46864	0.141932
1:8589480-8589680	1	8589480	8589680		ENSGALG00000047509	-36292	Intergenic	0.638246	0.656103	-0.595862	0.717055	32.7412	0.621073	1.02765	0.304115	32.7412	0.764702	-0.779208	0.435857
1:8609360-8609620	1	8609360	8609620		ENSGALG00000047509	-16382	Intergenic	0.79468	0.39587	-0.230658	0.856278	46.3944	0.503159	1.57938	0.114248	46.3944	0.525302	-0.439096	0.660592
1:8655000-8655570	1	8655000	8655570		ENSGALG00000047509	29413	TTS (ENSGALG00000047509)	0.308347	0.622575	0.753096	0.0630365	450.317	0.280322	1.09997	0.271344	450.317	0.276655	2.72214	0.00648598
1:8659140-8659580	1	8659140	8659580		ENSGALG00000047509	33488	Intergenic	-0.833225	0.424812	-2.05411	0.00965219	108.946	0.549897	-1.51524	0.129712	108.946	0.582272	-3.52775	0.000419114
1:8667610-8667960	1	8667610	8667960		ENSGALG00000047509	41913	Intergenic	0.177981	0.945928	-0.259909	0.893128	24.3419	0.729456	0.243991	0.807238	24.3419	0.767085	-0.338827	0.73474
1:8669380-8670740	1	8669380	8670740		ENSGALG00000047509	44188	Intergenic	-0.673856	0.22164	-1.92333	6.27898e-06	433.122	0.332088	-2.02915	0.042443	433.122	0.345812	-5.56178	2.67036e-08
1:8678130-8678840	1	8678130	8678840		ENSGALG00000047727	-38506	Intergenic	-0.00334752	0.997994	-0.077043	0.940887	208.638	0.369493	-0.00905975	0.992771	208.638	0.383696	-0.200792	0.840862
1:8680960-8681180	1	8680960	8681180		ENSGALG00000047727	-35921	Intergenic	0.550084	0.727709	0.146618	0.93536	37.0881	0.631639	0.870885	0.383817	37.0881	0.674318	0.217432	0.827872
1:8699080-8699580	1	8699080	8699580		ENSGALG00000047727	-17661	Intergenic	-1.54747	0.00986725	-1.02172	0.157474	120.087	0.440643	-3.51184	0.000445016	120.087	0.462681	-2.20827	0.0272257
1:8702370-8703170	1	8702370	8703170		ENSGALG00000047727	-14221	Intergenic	-1.23053	0.00311791	-1.40435	0.000740992	724.978	0.315134	-3.90478	9.43129e-05	724.978	0.321689	-4.36556	1.26796e-05
1:8710880-8711300	1	8710880	8711300		ENSGALG00000047727	-5901	Intergenic	-0.381221	0.731804	-0.524622	0.55656	100.236	0.442222	-0.862058	0.388656	100.236	0.463199	-1.13261	0.25738
1:8746040-8746610	1	8746040	8746610		ENSGALG00000047727	29334	intron (ENSGALG00000047727, intron 1 of 4)	-0.326998	0.608116	-0.986729	0.0282259	151.321	0.289793	-1.12838	0.259158	151.321	0.31807	-3.10224	0.00192065
1:8764290-8764510	1	8764290	8764510		ENSGALG00000047727	47409	intron (ENSGALG00000047727, intron 1 of 4)	0.806243	0.404942	-0.585192	0.616362	45.505	0.517311	1.55853	0.119108	45.505	0.583185	-1.00344	0.315648
1:8794590-8795240	1	8794590	8795240		ENSGALG00000047727	77924	intron (ENSGALG00000047727, intron 2 of 4)	-0.901725	0.0774057	-1.09093	0.0534084	153.97	0.342578	-2.63217	0.0084841	153.97	0.388873	-2.80535	0.00502618
1:8813500-8814070	1	8813500	8814070	SEMA3D	ENSGALG00000006563	-63637	intron (ENSGALG00000047727, intron 3 of 4)	-0.0981487	0.899386	0.836435	0.00956039	331.518	0.239221	-0.410285	0.681597	331.518	0.236835	3.53172	0.000412869
1:8840680-8842190	1	8840680	8842190	SEMA3D	ENSGALG00000006563	-35987	intron (ENSGALG00000006563, intron 1 of 17)	0.171929	0.656548	0.254341	0.397048	1378.82	0.167455	1.02671	0.304555	1378.82	0.170031	1.49585	0.134694
1:8852480-8852850	1	8852480	8852850	SEMA3D	ENSGALG00000006563	-24757	intron (ENSGALG00000006563, intron 1 of 17)	-0.545828	0.47779	-0.224246	0.814425	77.0411	0.389493	-1.40138	0.1611	77.0411	0.410624	-0.54611	0.584991
1:8853170-8853650	1	8853170	8853650	SEMA3D	ENSGALG00000006563	-24012	intron (ENSGALG00000006563, intron 1 of 17)	-1.2423	0.0356577	-1.14732	0.0969458	76.2194	0.414421	-2.99767	0.0027205	76.2194	0.459774	-2.4954	0.0125815
1:8874530-8875360	1	8874530	8875360	SEMA3D	ENSGALG00000006563	-2477	intron (ENSGALG00000006563, intron 1 of 17)	-0.502753	0.283479	-0.0535351	0.941783	275.696	0.2711	-1.85449	0.0636693	275.696	0.270453	-0.197946	0.843087
1:8877310-8877590	1	8877310	8877590	SEMA3D	ENSGALG00000006563	28	promoter-TSS (ENSGALG00000006563)	0.83639	0.325161	0.99979	0.134066	91.625	0.478322	1.74859	0.0803618	91.625	0.432808	2.31001	0.0208876
1:8892580-8893040	1	8892580	8893040	SEMA3D	ENSGALG00000006563	15388	intron (ENSGALG00000006563, intron 2 of 17)	-0.587159	0.556912	-1.02889	0.198631	65.9602	0.475709	-1.23428	0.217098	65.9602	0.501428	-2.05193	0.0401764
1:8896070-8896410	1	8896070	8896410	SEMA3D	ENSGALG00000006563	18818	intron (ENSGALG00000006563, intron 2 of 17)	-0.639723	0.22259	0.667004	0.175932	178.626	0.315651	-2.02668	0.0426955	178.626	0.312396	2.13512	0.0327509
1:8904310-8905150	1	8904310	8905150	SEMA3D	ENSGALG00000006563	27308	intron (ENSGALG00000006563, intron 3 of 17)	0.279896	0.588571	-0.237093	0.637922	596.231	0.239695	1.16772	0.24292	596.231	0.248079	-0.955715	0.339216
1:8905840-8906370	1	8905840	8906370	SEMA3D	ENSGALG00000006563	28683	intron (ENSGALG00000006563, intron 3 of 17)	-0.123178	0.917507	0.273119	0.73226	94.8575	0.356383	-0.345634	0.729618	94.8575	0.368073	0.742025	0.458072
1:8911200-8912190	1	8911200	8912190	SEMA3D	ENSGALG00000006563	34273	intron (ENSGALG00000006563, intron 3 of 17)	-0.713015	0.158245	-2.10628	1.22988e-06	240.218	0.318553	-2.23829	0.0252019	240.218	0.356359	-5.91056	3.4094e-09
1:8912790-8913330	1	8912790	8913330	SEMA3D	ENSGALG00000006563	35638	intron (ENSGALG00000006563, intron 3 of 17)	-1.71259	0.00149839	-2.00588	0.000536697	87.7448	0.41458	-4.13091	3.61327e-05	87.7448	0.450083	-4.45669	8.32334e-06
1:8918390-8918790	1	8918390	8918790	SEMA3D	ENSGALG00000006563	41168	intron (ENSGALG00000006563, intron 5 of 17)	-0.154815	0.856106	0.544841	0.228547	177.815	0.283808	-0.54549	0.585416	177.815	0.278916	1.95342	0.0507693
1:8928200-8928450	1	8928200	8928450	SEMA3D	ENSGALG00000006563	50903	intron (ENSGALG00000006563, intron 7 of 17)	0.635926	0.554438	0.659883	0.316703	98.4474	0.513181	1.23919	0.215277	98.4474	0.388077	1.70039	0.0890571
1:8935620-8936440	1	8935620	8936440	SEMA3D	ENSGALG00000006563	58608	intron (ENSGALG00000006563, intron 8 of 17)	0.481543	0.253578	-0.20084	0.720834	559.388	0.248744	1.9359	0.0528799	559.388	0.261284	-0.768664	0.442093
1:8949880-8951480	1	8949880	8951480	SEMA3D	ENSGALG00000006563	73258	intron (ENSGALG00000006563, intron 11 of 17)	0.520391	0.149599	0.417874	0.28284	1468.76	0.229119	2.27127	0.0231305	1468.76	0.233329	1.79092	0.0733063
1:8958990-8959350	1	8958990	8959350	SEMA3D	ENSGALG00000006563	81748	intron (ENSGALG00000006563, intron 11 of 17)	-0.0764286	0.959482	-0.549774	0.484993	86.608	0.414956	-0.184185	0.853869	86.608	0.42525	-1.29282	0.196072
1:8968190-8968700	1	8968190	8968700	SEMA3D	ENSGALG00000006563	91023	intron (ENSGALG00000006563, intron 15 of 17)	-0.888127	0.192095	-1.40688	0.0124537	115.932	0.418416	-2.12259	0.0337881	115.932	0.409936	-3.43196	0.000599239
1:8971800-8972100	1	8971800	8972100	SEMA3D	ENSGALG00000006563	94528	intron (ENSGALG00000006563, intron 16 of 17)	-1.77875	0.0173448	-1.56536	0.0532178	46.3438	0.539234	-3.29865	0.000971496	46.3438	0.557648	-2.80708	0.00499935
1:8980800-8981400	1	8980800	8981400	SEMA3D	ENSGALG00000006563	103678	intron (ENSGALG00000006563, intron 17 of 17)	-0.246024	0.672662	0.25397	0.598775	272.787	0.247513	-0.993985	0.32023	272.787	0.243923	1.04119	0.297788
1:8983220-8983680	1	8983220	8983680	SEMA3D	ENSGALG00000006563	106028	TTS (ENSGALG00000006563)	0.239536	0.795045	-0.136956	0.876746	120.74	0.337422	0.7099	0.477766	120.74	0.354604	-0.386221	0.699333
1:9004480-9004840	1	9004480	9004840	SEMA3D	ENSGALG00000006563	127238	Intergenic	-1.95514	0.000610414	0.295819	0.785096	62.3179	0.445752	-4.38617	1.15364e-05	62.3179	0.478488	0.618237	0.536419
1:9050110-9050320	1	9050110	9050320	SEMA3D	ENSGALG00000006563	172793	Intergenic	-1.98356	0.0151139	-2.91443	0.000624065	39.3037	0.591724	-3.35218	0.000801785	39.3037	0.660346	-4.41349	1.01716e-05
1:9075060-9075310	1	9075060	9075310	SEMA3D	ENSGALG00000006563	197763	Intergenic	0.382371	0.782772	-0.554538	0.672899	42.3733	0.516187	0.740762	0.458838	42.3733	0.630359	-0.879718	0.379012
1:9111120-9111330	1	9111120	9111330	SEMA3A	ENSGALG00000006560	-233223	Intergenic	-0.401212	0.782181	0.741831	0.458055	44.5381	0.540246	-0.742646	0.457696	44.5381	0.548031	1.35363	0.175854
1:9150300-9150810	1	9150300	9150810	SEMA3A	ENSGALG00000006560	-193893	Intergenic	-0.480145	0.537668	-1.0496	0.0692992	102.619	0.376457	-1.27543	0.202157	102.619	0.392464	-2.67438	0.0074868
1:9153090-9153860	1	9153090	9153860	SEMA3A	ENSGALG00000006560	-190973	Intergenic	-1.45473	2.52683e-07	-1.03992	0.00154049	350.596	0.236706	-6.1457	7.96123e-10	350.596	0.25075	-4.14725	3.36491e-05
1:9168700-9169460	1	9168700	9169460	SEMA3A	ENSGALG00000006560	-175368	Intergenic	-1.60955	0.00270395	-1.66081	0.00418555	120.472	0.407299	-3.95177	7.75764e-05	120.472	0.434343	-3.82372	0.000131454
1:9173070-9173350	1	9173070	9173350	SEMA3A	ENSGALG00000006560	-171238	Intergenic	-1.91754	0.046702	-1.08175	0.361493	30.2563	0.666398	-2.87747	0.00400873	30.2563	0.6828	-1.58429	0.113128
1:9186950-9187150	1	9186950	9187150	SEMA3A	ENSGALG00000006560	-157398	Intergenic	-0.525316	0.710886	-0.305104	0.831431	43.0237	0.577781	-0.909196	0.363247	43.0237	0.607372	-0.502334	0.615433
1:9202220-9202490	1	9202220	9202490	SEMA3A	ENSGALG00000006560	-142093	Intergenic	-0.772424	0.409168	-0.150366	0.90238	64.7872	0.49858	-1.54925	0.121322	64.7872	0.480926	-0.312661	0.754538
1:9204340-9204580	1	9204340	9204580	SEMA3A	ENSGALG00000006560	-139988	Intergenic	-0.293071	0.870624	-0.43457	0.731925	47.4707	0.586574	-0.499631	0.617335	47.4707	0.58524	-0.742549	0.457755
1:9206880-9207370	1	9206880	9207370	SEMA3A	ENSGALG00000006560	-137323	Intergenic	0.286347	0.847541	0.586376	0.442727	145.93	0.502105	0.570294	0.568478	145.93	0.422184	1.38891	0.16486
1:9219470-9219820	1	9219470	9219820	SEMA3A	ENSGALG00000006560	-124803	Intergenic	-0.105496	0.937204	0.541116	0.410774	86.7709	0.380871	-0.276987	0.78179	86.7709	0.369815	1.46321	0.143411
1:9226610-9228140	1	9226610	9228140	SEMA3A	ENSGALG00000006560	-117073	Intergenic	0.0567251	0.949813	-0.38361	0.388408	522.908	0.249701	0.227172	0.82029	522.908	0.252826	-1.51729	0.129194
1:9245500-9245740	1	9245500	9245740	SEMA3A	ENSGALG00000006560	-98828	Intergenic	0.312763	0.828434	0.855462	0.405047	42.225	0.501519	0.623631	0.53287	42.225	0.579301	1.47672	0.139752
1:9284300-9284580	1	9284300	9284580	SEMA3A	ENSGALG00000006560	-60008	Intergenic	0.149552	0.953412	0.831712	0.457561	40.9724	0.706246	0.211756	0.832297	40.9724	0.61379	1.35504	0.175403
1:9296900-9297960	1	9296900	9297960	SEMA3A	ENSGALG00000006560	-47018	Intergenic	-0.548357	0.181983	-0.426443	0.355254	361.286	0.254496	-2.15468	0.0311868	361.286	0.266637	-1.59934	0.109745
1:9333750-9334430	1	9333750	9334430	SEMA3A	ENSGALG00000006560	-10358	Intergenic	0.864876	0.0531851	0.339339	0.624922	217.827	0.307214	2.81523	0.0048743	217.827	0.344918	0.983824	0.325202
1:9336300-9337300	1	9336300	9337300	SEMA3A	ENSGALG00000006560	-7648	Intergenic	-1.62933	0.0195552	-0.796849	0.36944	104.944	0.501161	-3.25112	0.00114952	104.944	0.509374	-1.56437	0.117731
1:9343470-9344600	1	9343470	9344600	SEMA3A	ENSGALG00000006560	-413	promoter-TSS (ENSGALG00000006560)	0.502841	0.144226	0.167564	0.725632	507.845	0.219253	2.29343	0.0218235	507.845	0.221493	0.75652	0.449337
1:9344830-9345790	1	9344830	9345790	SEMA3A	ENSGALG00000006560	862	intron (ENSGALG00000006560, intron 1 of 16)	0.482048	0.270076	0.0814418	0.903201	341.512	0.255062	1.88993	0.0587678	341.512	0.262694	0.310025	0.756542
1:9346560-9347480	1	9346560	9347480	SEMA3A	ENSGALG00000006560	2572	intron (ENSGALG00000006560, intron 1 of 16)	-0.361362	0.363671	-0.788498	0.0171112	337.672	0.218274	-1.65555	0.0978139	337.672	0.238373	-3.30784	0.000940196
1:9350880-9351990	1	9350880	9351990	SEMA3A	ENSGALG00000006560	6987	intron (ENSGALG00000006560, intron 1 of 16)	0.190231	0.752414	0.0115746	0.988129	597.698	0.234478	0.811295	0.417196	597.698	0.237922	0.0486486	0.961199
1:9375870-9376210	1	9375870	9376210	SEMA3A	ENSGALG00000006560	31592	intron (ENSGALG00000006560, intron 1 of 16)	-0.113877	0.940169	0.0427798	0.974539	65.5959	0.428731	-0.265613	0.790537	65.5959	0.450382	0.0949855	0.924326
1:9408820-9409680	1	9408820	9409680	SEMA3A	ENSGALG00000006560	64802	intron (ENSGALG00000006560, intron 3 of 16)	-0.740531	0.066863	-0.776012	0.0605292	179.587	0.273772	-2.70492	0.00683206	179.587	0.282946	-2.74261	0.00609523
1:9414030-9414360	1	9414030	9414360	SEMA3A	ENSGALG00000006560	69747	intron (ENSGALG00000006560, intron 3 of 16)	-0.146455	0.939246	-0.644338	0.535472	40.5035	0.545277	-0.268589	0.788246	40.5035	0.54661	-1.17879	0.238483
1:9418150-9418690	1	9418150	9418690	SEMA3A	ENSGALG00000006560	73972	intron (ENSGALG00000006560, intron 4 of 16)	0.0314023	0.973983	-0.0561989	0.933155	245.597	0.251245	0.124987	0.900534	245.597	0.251042	-0.223862	0.822864
1:9430080-9430580	1	9430080	9430580	SEMA3A	ENSGALG00000006560	85882	intron (ENSGALG00000006560, intron 4 of 16)	0.103735	0.889496	0.938555	0.00276458	274.802	0.234112	0.443101	0.657693	274.802	0.236973	3.9606	7.47608e-05
1:9434710-9435110	1	9434710	9435110	SEMA3A	ENSGALG00000006560	90462	intron (ENSGALG00000006560, intron 4 of 16)	-0.459832	0.628729	-1.8777	0.00037388	83.9532	0.422799	-1.08759	0.276777	83.9532	0.411716	-4.56068	5.09884e-06
1:9439520-9439790	1	9439520	9439790	SEMA3A	ENSGALG00000006560	95207	intron (ENSGALG00000006560, intron 4 of 16)	0.801649	0.590014	-0.460198	0.769754	29.0231	0.688233	1.16479	0.244102	29.0231	0.701872	-0.655672	0.512035
1:9450510-9450740	1	9450510	9450740	SEMA3A	ENSGALG00000006560	106177	intron (ENSGALG00000006560, intron 5 of 16)	-0.704777	0.565267	-1.42705	0.135507	36.6859	0.579723	-1.21571	0.224094	36.6859	0.619562	-2.30332	0.0212609
1:9453060-9453600	1	9453060	9453600	SEMA3A	ENSGALG00000006560	108882	intron (ENSGALG00000006560, intron 5 of 16)	-1.36935	3.25513e-07	-0.488758	0.14957	452.331	0.22453	-6.09874	1.06907e-09	452.331	0.217968	-2.24234	0.0249395
1:9465880-9466100	1	9465880	9466100	SEMA3A	ENSGALG00000006560	121542	intron (ENSGALG00000006560, intron 6 of 16)	-0.357968	0.748978	-0.461589	0.599667	80.2337	0.43638	-0.820314	0.412037	80.2337	0.444085	-1.03941	0.298612
1:9496600-9497220	1	9496600	9497220	SEMA3A	ENSGALG00000006560	152462	intron (ENSGALG00000006560, intron 13 of 16)	-0.931323	0.0180234	0.107836	0.88768	187.516	0.283697	-3.28281	0.00102776	187.516	0.303906	0.354832	0.722715
1:9499820-9500160	1	9499820	9500160	SEMA3A	ENSGALG00000006560	155542	intron (ENSGALG00000006560, intron 13 of 16)	-0.873461	0.116629	-0.369071	0.606151	112.026	0.361688	-2.41496	0.0157371	112.026	0.359835	-1.02567	0.305048
1:9504590-9504850	1	9504590	9504850	SEMA3E	ENSGALG00000038225	-154724	intron (ENSGALG00000006560, intron 14 of 16)	-0.548479	0.44326	0.0220579	0.984581	125.825	0.371667	-1.47573	0.140017	125.825	0.362451	0.0608576	0.951473
1:9512020-9512760	1	9512020	9512760	SEMA3E	ENSGALG00000038225	-147054	intron (ENSGALG00000006560, intron 16 of 16)	0.276507	0.579392	-0.0203942	0.977879	396.99	0.232841	1.18754	0.235016	396.99	0.240775	-0.0847021	0.932498
1:9518520-9519280	1	9518520	9519280	SEMA3E	ENSGALG00000038225	-140544	Intergenic	-0.221976	0.814968	-0.921929	0.0753762	177.548	0.336918	-0.658841	0.509998	177.548	0.350535	-2.63006	0.00853691
1:9527950-9528460	1	9527950	9528460	SEMA3E	ENSGALG00000038225	-131239	Intergenic	-0.29205	0.837352	-2.18369	0.000219266	80.7369	0.487432	-0.599162	0.549065	80.7369	0.463888	-4.70736	2.50946e-06
1:9534380-9535830	1	9534380	9535830	SEMA3E	ENSGALG00000038225	-124339	Intergenic	0.207272	0.72722	-0.390888	0.341228	552.939	0.237635	0.872225	0.383086	552.939	0.239086	-1.63493	0.102065
1:9550670-9552110	1	9550670	9552110	SEMA3E	ENSGALG00000038225	-108054	Intergenic	-0.297436	0.874862	1.38905	0.19319	51.9512	0.608993	-0.488406	0.625263	51.9512	0.670247	2.07244	0.0382242
1:9552490-9556140	1	9552490	9556140	SEMA3E	ENSGALG00000038225	-105129	Intergenic	-0.431164	0.737421	0.316498	0.803887	80.0102	0.509478	-0.846287	0.397393	80.0102	0.553871	0.571429	0.567709
1:9578570-9579010	1	9578570	9579010	SEMA3E	ENSGALG00000038225	-80654	Intergenic	0.72962	0.356985	0.127494	0.915365	97.1832	0.436741	1.6706	0.0948005	97.1832	0.463919	0.274821	0.783454
1:9594310-9594840	1	9594310	9594840	SEMA3E	ENSGALG00000038225	-64869	Intergenic	-0.142755	0.858666	0.125648	0.845138	215.236	0.265759	-0.537158	0.591158	215.236	0.268568	0.467845	0.639895
1:9605930-9606920	1	9605930	9606920	SEMA3E	ENSGALG00000038225	-53019	Intergenic	-1.44688	0.00312439	-1.72821	0.00050653	356.346	0.370655	-3.90356	9.47872e-05	356.346	0.38622	-4.47468	7.65249e-06
1:9615180-9615380	1	9615180	9615380	SEMA3E	ENSGALG00000038225	-44164	Intergenic	0.824001	0.387625	0.0502877	0.976671	44.6633	0.515238	1.59926	0.109762	44.6633	0.568823	0.0884065	0.929554
1:9625270-9626090	1	9625270	9626090	SEMA3E	ENSGALG00000038225	-33764	Intergenic	1.09905	0.0182204	0.117505	0.893411	400.218	0.335248	3.27832	0.00104427	400.218	0.347439	0.338204	0.735209
1:9638360-9639450	1	9638360	9639450	SEMA3E	ENSGALG00000038225	-20539	Intergenic	0.430981	0.25503	0.673582	0.0373655	811.069	0.223095	1.93182	0.0533814	811.069	0.226134	2.97868	0.00289491
1:9656740-9656960	1	9656740	9656960	SEMA3E	ENSGALG00000038225	-2594	Intergenic	-0.544996	0.660937	-1.50059	0.0795987	56.3633	0.535485	-1.01776	0.308791	56.3633	0.576759	-2.60176	0.00927479
1:9658950-9659510	1	9658950	9659510	SEMA3E	ENSGALG00000038225	-214	promoter-TSS (ENSGALG00000038225)	0.150621	0.824772	0.0125055	0.986869	365.279	0.237504	0.634182	0.525962	365.279	0.236195	0.0529457	0.957775
1:9688850-9689780	1	9688850	9689780	SEMA3E	ENSGALG00000038225	29871	intron (ENSGALG00000038225, intron 1 of 16)	-1.22867	0.000282645	-1.93907	9.42017e-09	252.003	0.267052	-4.60088	4.20717e-06	252.003	0.283334	-6.84374	7.71531e-12
1:9695890-9696260	1	9695890	9696260	SEMA3E	ENSGALG00000038225	36631	intron (ENSGALG00000038225, intron 1 of 16)	-0.637442	0.504578	-1.91762	0.00657492	74.6068	0.474009	-1.34479	0.178694	74.6068	0.522581	-3.66953	0.000242999
1:9704840-9705040	1	9704840	9705040	SEMA3E	ENSGALG00000038225	45496	intron (ENSGALG00000038225, intron 1 of 16)	0.586141	0.637028	0.172568	0.913583	41.0389	0.548169	1.06927	0.284947	41.0389	0.615119	0.280544	0.77906
1:9760090-9760340	1	9760090	9760340	SEMA3E	ENSGALG00000038225	100771	intron (ENSGALG00000038225, intron 5 of 16)	0.376441	0.700475	-0.627553	0.414645	70.1519	0.402954	0.934205	0.350198	70.1519	0.431592	-1.45404	0.145934
1:9784160-9784590	1	9784160	9784590		ENSGALG00000049217	-80751	intron (ENSGALG00000038225, intron 14 of 16)	-0.179339	0.87909	-0.0894103	0.93157	97.478	0.37763	-0.474906	0.634854	97.478	0.390695	-0.228849	0.818986
1:9793990-9794350	1	9793990	9794350		ENSGALG00000049217	-70956	Intergenic	0.0105194	0.994731	-0.0566412	0.966545	80.883	0.419204	0.0250938	0.97998	80.883	0.461534	-0.122724	0.902326
1:9833110-9833820	1	9833110	9833820		ENSGALG00000049217	-31661	Intergenic	-0.101239	0.868974	0.468375	0.125663	539.442	0.200194	-0.505706	0.613063	539.442	0.199565	2.34698	0.0189261
1:9834690-9834900	1	9834690	9834900		ENSGALG00000049217	-30331	Intergenic	0.0814303	0.96298	0.604504	0.428522	73.6395	0.477477	0.170543	0.864583	73.6395	0.425362	1.42115	0.155273
1:9887650-9889600	1	9887650	9889600		ENSGALG00000037435	265	intron (ENSGALG00000037435, intron 1 of 3)	-0.0568321	0.926768	0.137383	0.725796	1557.06	0.181544	-0.313049	0.754243	1557.06	0.181675	0.756203	0.449528
1:9897240-9897790	1	9897240	9897790		ENSGALG00000037435	9155	Intergenic	-0.502514	0.589285	-0.999902	0.169682	100.905	0.430924	-1.16613	0.243562	100.905	0.46318	-2.15877	0.0308677
1:9900980-9901640	1	9900980	9901640		ENSGALG00000039659	-6694	Intergenic	0.221766	0.716248	0.725902	0.0324472	353.867	0.247305	0.89673	0.369863	353.867	0.238771	3.04016	0.00236456
1:9917500-9917700	1	9917500	9917700		ENSGALG00000039659	9596	intron (ENSGALG00000039659, intron 1 of 23)	-0.044977	0.985558	0.0783512	0.967085	39.4831	0.64442	-0.0697945	0.944357	39.4831	0.651558	0.120252	0.904283
1:9939130-9939660	1	9939130	9939660		ENSGALG00000039659	31391	intron (ENSGALG00000039659, intron 1 of 23)	0.0565354	0.959845	0.506099	0.333458	303.059	0.310211	0.182248	0.855388	303.059	0.305638	1.65588	0.0977464
1:9946050-9946280	1	9946050	9946280		ENSGALG00000039659	38161	intron (ENSGALG00000039659, intron 1 of 23)	-0.983761	0.220512	-0.872717	0.304427	48.852	0.48402	-2.03248	0.0421052	48.852	0.503536	-1.73318	0.0830643
1:9991770-9992010	1	9991770	9992010		ENSGALG00000039659	83886	intron (ENSGALG00000039659, intron 1 of 23)	1.77662	0.0583705	-0.759126	0.633732	30.2492	0.641194	2.7708	0.00559193	30.2492	0.786412	-0.965304	0.334393
1:10065430-10066170	1	10065430	10066170		ENSGALG00000039659	157796	intron (ENSGALG00000039659, intron 4 of 23)	-0.682572	0.176844	-0.234063	0.753231	155.52	0.314278	-2.17187	0.0298652	155.52	0.336439	-0.695707	0.486612
1:10087150-10087610	1	10087150	10087610		ENSGALG00000039659	179376	intron (ENSGALG00000039659, intron 6 of 23)	0.951225	0.0736477	1.62414	0.00095707	106.504	0.358019	2.65691	0.00788608	106.504	0.378553	4.29038	1.78368e-05
1:10119750-10119980	1	10119750	10119980		ENSGALG00000039659	211861	intron (ENSGALG00000039659, intron 8 of 23)	-0.164277	0.874112	0.341527	0.603851	119.504	0.334729	-0.490778	0.623584	119.504	0.331478	1.03031	0.302862
1:10171780-10172450	1	10171780	10172450		ENSGALG00000039355	203726	intron (ENSGALG00000039659, intron 20 of 23)	-0.478287	0.483103	-0.185074	0.83848	152.369	0.344217	-1.38949	0.164683	152.369	0.381294	-0.485385	0.627403
1:10191050-10191650	1	10191050	10191650		ENSGALG00000039355	184491	intron (ENSGALG00000039659, intron 21 of 23)	-0.666866	0.403823	-0.216575	0.840822	91.2871	0.427198	-1.56102	0.118519	91.2871	0.451886	-0.479269	0.631747
1:10219810-10220310	1	10219810	10220310		ENSGALG00000039355	155781	Intergenic	0.170988	0.842785	0.539995	0.256904	173.863	0.293036	0.583503	0.559555	173.863	0.289425	1.86575	0.0620765
1:10228380-10229540	1	10228380	10229540		ENSGALG00000039355	146881	Intergenic	0.529286	0.139259	-0.852311	0.0101752	403.42	0.228697	2.31436	0.0206481	403.42	0.243047	-3.50677	0.000453581
1:10235060-10235270	1	10235060	10235270		ENSGALG00000039355	140676	Intergenic	-0.0301046	0.990843	-0.860081	0.572278	21.6984	0.69473	-0.0433328	0.965436	21.6984	0.782956	-1.0985	0.271984
1:10262160-10262670	1	10262160	10262670		ENSGALG00000039355	113426	Intergenic	-0.148956	0.876951	-0.323276	0.605585	173.017	0.309025	-0.482017	0.629794	173.017	0.314829	-1.02683	0.304501
1:10289550-10290140	1	10289550	10290140		ENSGALG00000039355	85996	Intergenic	0.647368	0.172893	-0.0985023	0.892558	183.007	0.296199	2.18559	0.0288457	183.007	0.289542	-0.3402	0.733706
1:10305350-10305580	1	10305350	10305580		ENSGALG00000039355	70376	Intergenic	0.25019	0.888582	-0.369389	0.789293	41.0048	0.560695	0.446214	0.655443	41.0048	0.608741	-0.606809	0.543978
1:10307310-10307810	1	10307310	10307810		ENSGALG00000039355	68281	Intergenic	0.0509677	0.965351	-0.665187	0.244169	123.062	0.316753	0.160907	0.872167	123.062	0.34922	-1.90478	0.0568088
1:10324600-10324860	1	10324600	10324860		ENSGALG00000039355	51111	Intergenic	-0.296444	0.78297	0.605342	0.403381	84.5272	0.400548	-0.740097	0.459241	84.5272	0.408875	1.48051	0.138738
1:10366230-10367000	1	10366230	10367000		ENSGALG00000039355	9226	intron (ENSGALG00000039355, intron 1 of 2)	-0.120167	0.87455	0.16246	0.780506	507.839	0.245567	-0.489345	0.624597	507.839	0.258139	0.629351	0.529119
1:10374940-10377030	1	10374940	10377030	CACNA2D1	ENSGALG00000008486	-121	promoter-TSS (ENSGALG00000008486)	0.166351	0.709493	-0.188067	0.608366	2194.83	0.182323	0.912397	0.36156	2194.83	0.18422	-1.02088	0.307309
1:10385690-10386060	1	10385690	10386060	CACNA2D1	ENSGALG00000008486	9769	intron (ENSGALG00000008486, intron 1 of 37)	0.493872	0.485354	0.508696	0.428728	127.851	0.356512	1.38529	0.165964	127.851	0.358111	1.4205	0.155462
1:10388000-10388210	1	10388000	10388210	CACNA2D1	ENSGALG00000008486	11999	intron (ENSGALG00000008486, intron 1 of 37)	0.405715	0.773381	0.509477	0.682453	42.7625	0.531455	0.763404	0.445222	42.7625	0.593282	0.858745	0.390481
1:10410510-10411850	1	10410510	10411850		ENSGALG00000048859	3254	TTS (ENSGALG00000048859)	0.680785	0.0237183	-0.0840917	0.87868	1530.61	0.214622	3.17202	0.00151385	1530.61	0.220651	-0.381107	0.703124
1:10413680-10413950	1	10413680	10413950		ENSGALG00000048859	619	intron (ENSGALG00000048859, intron 2 of 2)	0.903739	0.261353	0.520774	0.626432	54.6315	0.472159	1.91406	0.0556127	54.6315	0.530969	0.9808	0.326691
1:10416560-10417630	1	10416560	10417630		ENSGALG00000048859	-2661	intron (ENSGALG00000008486, intron 1 of 37)	-1.37104	4.08007e-06	-2.04545	7.40407e-12	386.353	0.245299	-5.58927	2.28028e-08	386.353	0.258	-7.92808	2.22562e-15
1:10433100-10433470	1	10433100	10433470		ENSGALG00000048859	-18851	intron (ENSGALG00000008486, intron 2 of 37)	-1.02282	0.07688	0.203806	0.829172	98.2627	0.388044	-2.63583	0.00839311	98.2627	0.400726	0.508592	0.611038
1:10435250-10435700	1	10435250	10435700		ENSGALG00000048859	-21041	intron (ENSGALG00000008486, intron 2 of 37)	-0.805324	0.211347	-0.475951	0.569555	85.1027	0.390821	-2.0606	0.0393414	85.1027	0.431073	-1.10411	0.269547
1:10454090-10454570	1	10454090	10454570		ENSGALG00000048859	-39896	intron (ENSGALG00000008486, intron 3 of 37)	-0.122148	0.875226	0.397289	0.367859	248.666	0.250634	-0.487356	0.626006	248.666	0.253432	1.56763	0.116967
1:10461710-10461950	1	10461710	10461950		ENSGALG00000048859	-47396	intron (ENSGALG00000008486, intron 3 of 37)	-0.132628	0.939724	0.819575	0.179369	113.214	0.496782	-0.266974	0.789489	113.214	0.38625	2.12188	0.0338481
1:10468840-10469140	1	10468840	10469140		ENSGALG00000048859	-54556	intron (ENSGALG00000008486, intron 3 of 37)	-0.0646373	0.975957	-0.128827	0.941456	36.6604	0.562913	-0.114827	0.908583	36.6604	0.64821	-0.198742	0.842465
1:10481920-10482550	1	10481920	10482550		ENSGALG00000048859	-67801	intron (ENSGALG00000008486, intron 3 of 37)	-1.31136	0.0167141	-2.44739	3.74054e-06	163.302	0.395756	-3.31356	0.000921176	163.302	0.43145	-5.67247	1.40756e-08
1:10505140-10505430	1	10505140	10505430		ENSGALG00000048859	-90851	intron (ENSGALG00000008486, intron 3 of 37)	0.222564	0.837611	-0.349695	0.662278	120.167	0.372497	0.597492	0.550179	120.167	0.387542	-0.902339	0.366877
1:10509810-10511040	1	10509810	10511040		ENSGALG00000048859	-95991	intron (ENSGALG00000008486, intron 3 of 37)	-0.19408	0.643614	0.188239	0.605504	770.059	0.184132	-1.05403	0.29187	770.059	0.183266	1.02714	0.304356
1:10512030-10512600	1	10512030	10512600		ENSGALG00000048859	-97881	intron (ENSGALG00000008486, intron 3 of 37)	0.165133	0.899856	0.0299573	0.9815	79.5939	0.40407	0.408673	0.68278	79.5939	0.410727	0.0729373	0.941856
1:10524080-10524290	1	10524080	10524290		ENSGALG00000048859	-109751	intron (ENSGALG00000008486, intron 3 of 37)	-0.157597	0.917057	-0.241019	0.830339	57.1149	0.453772	-0.347305	0.728362	57.1149	0.477386	-0.504873	0.613648
1:10573220-10573420	1	10573220	10573420		ENSGALG00000048859	-158886	intron (ENSGALG00000008486, intron 4 of 37)	-0.314845	0.84928	0.164511	0.914128	38.1567	0.556595	-0.565662	0.571624	38.1567	0.589374	0.279128	0.780147
1:10621700-10621900	1	10621700	10621900	HGF	ENSGALG00000033974	-184488	intron (ENSGALG00000008486, intron 6 of 37)	0.285355	0.816656	-0.300425	0.756051	70.6526	0.435749	0.65486	0.512558	70.6526	0.43621	-0.688717	0.491001
1:10635440-10635710	1	10635440	10635710	HGF	ENSGALG00000033974	-170713	intron (ENSGALG00000008486, intron 8 of 37)	-0.263693	0.810263	0.170201	0.865079	75.2112	0.392283	-0.672202	0.501455	75.2112	0.40872	0.416424	0.6771
1:10640140-10641010	1	10640140	10641010	HGF	ENSGALG00000033974	-165713	intron (ENSGALG00000008486, intron 10 of 36)	-0.434516	0.407992	0.0542275	0.942123	528.014	0.279987	-1.55192	0.120683	528.014	0.275086	0.19713	0.843726
1:10643870-10645170	1	10643870	10645170	HGF	ENSGALG00000033974	-161768	intron (ENSGALG00000008486, intron 10 of 36)	0.209806	0.684692	0.167977	0.721788	485.093	0.216626	0.96852	0.332785	485.093	0.219288	0.766012	0.443669
1:10647050-10647490	1	10647050	10647490	HGF	ENSGALG00000033974	-159018	intron (ENSGALG00000008486, intron 10 of 36)	0.366504	0.778543	-1.23517	0.154325	49.0003	0.487756	0.751409	0.452406	49.0003	0.556011	-2.22149	0.0263176
1:10693270-10693960	1	10693270	10693960	HGF	ENSGALG00000033974	-112673	intron (ENSGALG00000008486, intron 19 of 39)	-0.428236	0.360216	0.229395	0.667966	397.86	0.257486	-1.66314	0.096284	397.86	0.257826	0.889727	0.373613
1:10735500-10736010	1	10735500	10736010	HGF	ENSGALG00000033974	-70533	TTS (ENSGALG00000008486)	0.583622	0.286772	-0.438832	0.485736	140.053	0.316424	1.84443	0.065121	140.053	0.33982	-1.29136	0.196577
1:10799010-10799530	1	10799010	10799530	HGF	ENSGALG00000033974	-7018	Intergenic	-0.130984	0.921162	0.0623034	0.954461	96.5933	0.393819	-0.3326	0.739436	96.5933	0.386773	0.161085	0.872026
1:10800120-10801710	1	10800120	10801710	HGF	ENSGALG00000033974	-5373	intron (ENSGALG00000033974, intron 1 of 17)	-0.34816	0.251748	-0.846853	0.000186322	906.918	0.17934	-1.94134	0.0522175	906.918	0.178319	-4.7491	2.04323e-06
1:10803940-10804190	1	10803940	10804190	HGF	ENSGALG00000033974	-2223	intron (ENSGALG00000033974, intron 1 of 17)	0.330627	0.795651	0.554783	0.513843	64.0864	0.466717	0.708412	0.47869	64.0864	0.452213	1.22682	0.219891
1:10810080-10810360	1	10810080	10810360	HGF	ENSGALG00000033974	3932	intron (ENSGALG00000033974, intron 1 of 17)	0.799688	0.203177	0.832018	0.1767	82.1876	0.383466	2.08542	0.037031	82.1876	0.390268	2.13191	0.033014
1:10820750-10820980	1	10820750	10820980	HGF	ENSGALG00000033974	14577	intron (ENSGALG00000033974, intron 4 of 17)	1.08672	0.273098	0.0944133	0.960018	37.6936	0.577464	1.88188	0.0598528	37.6936	0.659468	0.143166	0.886159
1:10828410-10829910	1	10828410	10829910	HGF	ENSGALG00000033974	22872	intron (ENSGALG00000033974, intron 6 of 17)	-1.27765	1.35721e-13	-0.548072	0.00733523	2408.69	0.151986	-8.40632	4.2308e-17	2408.69	0.150957	-3.63064	0.000282721
1:10836450-10837170	1	10836450	10837170	HGF	ENSGALG00000033974	30522	intron (ENSGALG00000033974, intron 7 of 17)	-0.301804	0.827037	-0.636499	0.471723	55.7935	0.480699	-0.627843	0.530107	55.7935	0.481405	-1.32217	0.186112
1:10841860-10842470	1	10841860	10842470		ENSGALG00000050082	-35752	intron (ENSGALG00000033974, intron 8 of 17)	-1.04172	0.209238	-1.79677	0.0138455	136.929	0.504068	-2.06663	0.0387693	136.929	0.52972	-3.39193	0.000694016
1:10869450-10870030	1	10869450	10870030		ENSGALG00000050082	-8177	Intergenic	-0.838341	0.195767	-0.910624	0.160037	139.827	0.397234	-2.11045	0.0348197	139.827	0.414458	-2.19714	0.0280103
1:10886580-10886930	1	10886580	10886930		ENSGALG00000055032	5028	Intergenic	1.55068	0.161157	0.227527	0.913133	33.057	0.696258	2.22716	0.0259367	33.057	0.805845	0.282346	0.777678
1:10900810-10901120	1	10900810	10901120		ENSGALG00000055032	19238	Intergenic	-0.617151	0.433614	-0.36961	0.639928	84.0307	0.412374	-1.49658	0.134502	84.0307	0.388513	-0.951344	0.34143
1:10927270-10927520	1	10927270	10927520		ENSGALG00000052917	-5529	Intergenic	-0.55604	0.689452	-1.19114	0.192106	40.2384	0.580501	-0.957861	0.338133	40.2384	0.573758	-2.07603	0.0378914
1:10967540-10968030	1	10967540	10968030		ENSGALG00000052917	34861	Intergenic	-0.291469	0.775235	-0.200706	0.83761	92.8624	0.384216	-0.758609	0.448087	92.8624	0.411643	-0.487573	0.625852
1:10997590-10997990	1	10997590	10997990		ENSGALG00000042096	18997	Intergenic	-0.755229	0.4563	-1.81645	0.0235479	99.9824	0.521814	-1.44731	0.147809	99.9824	0.571768	-3.17691	0.00148856
1:11000320-11000640	1	11000320	11000640		ENSGALG00000042096	16307	Intergenic	-0.786676	0.45747	-1.99778	0.0443863	43.2153	0.544555	-1.44462	0.148564	43.2153	0.6896	-2.89701	0.00376743
1:11026910-11027330	1	11026910	11027330		ENSGALG00000042096	-10333	Intergenic	-0.317645	0.773302	-0.938906	0.166681	94.2137	0.415923	-0.763711	0.445039	94.2137	0.432469	-2.17104	0.0299285
1:11049980-11050430	1	11049980	11050430		ENSGALG00000042096	-33418	Intergenic	-0.667764	0.569976	-0.623075	0.557934	57.1678	0.553573	-1.20628	0.22771	57.1678	0.551652	-1.12947	0.258699
1:11064060-11064310	1	11064060	11064310		ENSGALG00000042096	-47398	Intergenic	-0.941607	0.225643	-0.593476	0.481483	94.3327	0.466797	-2.01717	0.0436782	94.3327	0.455947	-1.30163	0.193042
1:11070030-11070270	1	11070030	11070270		ENSGALG00000042096	-53363	Intergenic	0.319027	0.895452	0.641678	0.679152	30.4062	0.753292	0.42351	0.671923	30.4062	0.740222	0.866872	0.386012
1:11115920-11116220	1	11115920	11116220		ENSGALG00000053789	-23881	Intergenic	1.00439	0.126483	0.752083	0.325202	73.5019	0.423916	2.36932	0.0178208	73.5019	0.448115	1.67833	0.0932836
1:11128790-11129250	1	11128790	11129250		ENSGALG00000053789	-10931	intron (ENSGALG00000052297, intron 1 of 3)	-0.621835	0.199641	-0.314345	0.596931	344.675	0.296482	-2.09738	0.0359599	344.675	0.300547	-1.04591	0.295604
1:11139630-11140030	1	11139630	11140030		ENSGALG00000053789	-121	promoter-TSS (ENSGALG00000053789)	0.247307	0.813201	0.466747	0.514598	120.509	0.372658	0.66363	0.506927	120.509	0.380924	1.2253	0.220461
1:11165280-11165690	1	11165280	11165690		ENSGALG00000052297	-11360	Intergenic	0.510597	0.453945	0.949795	0.0602934	139.408	0.351622	1.45212	0.146469	139.408	0.346043	2.74473	0.00605606
1:11170830-11171070	1	11170830	11171070		ENSGALG00000052297	-16825	Intergenic	-1.36855	0.0550551	-0.870452	0.297882	66.1906	0.489009	-2.79862	0.00513211	66.1906	0.4973	-1.75036	0.0800569
1:11173280-11173760	1	11173280	11173760		ENSGALG00000052297	-19395	Intergenic	-0.517954	0.42392	0.507333	0.367835	355.298	0.341397	-1.51716	0.129226	355.298	0.3236	1.56778	0.116933
1:11174450-11174660	1	11174450	11174660	SEMA3C	ENSGALG00000040444	-19698	Intergenic	0.330809	0.841622	0.996209	0.255135	48.0071	0.56331	0.587258	0.55703	48.0071	0.532311	1.87148	0.0612787
1:11191660-11192960	1	11191660	11192960	SEMA3C	ENSGALG00000040444	-1943	promoter-TSS (ENSGALG00000040444)	0.0665733	0.914073	0.250272	0.466532	2724.32	0.186781	0.356424	0.721523	2724.32	0.18755	1.33443	0.182064
1:11213100-11214150	1	11213100	11214150	SEMA3C	ENSGALG00000040444	19372	intron (ENSGALG00000040444, intron 2 of 17)	0.0584772	0.950859	0.309388	0.551958	414.142	0.263515	0.221912	0.824382	414.142	0.270752	1.1427	0.253164
1:11216940-11217600	1	11216940	11217600	SEMA3C	ENSGALG00000040444	23017	intron (ENSGALG00000040444, intron 2 of 17)	1.23335	0.0233258	0.662215	0.33889	175.4	0.387888	3.17965	0.00147451	175.4	0.403463	1.64133	0.100729
1:11233570-11234660	1	11233570	11234660	SEMA3C	ENSGALG00000040444	39862	intron (ENSGALG00000040444, intron 2 of 17)	1.16443	0.00122625	0.363576	0.511028	300.422	0.277875	4.19048	2.78363e-05	300.422	0.294774	1.23341	0.217424
1:11244930-11245250	1	11244930	11245250	SEMA3C	ENSGALG00000040444	50837	intron (ENSGALG00000040444, intron 2 of 17)	0.388293	0.757107	-0.309579	0.787496	76.1146	0.485293	0.800121	0.423641	76.1146	0.50562	-0.612276	0.540355
1:11249700-11249970	1	11249700	11249970	SEMA3C	ENSGALG00000040444	55582	intron (ENSGALG00000040444, intron 2 of 17)	-0.412801	0.695913	-1.79461	0.00857218	66.5612	0.437441	-0.943673	0.345337	66.5612	0.502372	-3.57227	0.000353898
1:11274500-11275750	1	11274500	11275750	SEMA3C	ENSGALG00000040444	80872	intron (ENSGALG00000040444, intron 6 of 17)	0.0288891	0.971058	0.283724	0.484734	874.058	0.210367	0.137328	0.890772	874.058	0.219365	1.29339	0.195875
1:11294850-11295750	1	11294850	11295750	CD36	ENSGALG00000008439	65760	intron (ENSGALG00000040444, intron 12 of 17)	0.472798	0.234545	0.246034	0.633661	307.845	0.2375	1.99073	0.0465111	307.845	0.254845	0.965423	0.334333
1:11307810-11308200	1	11307810	11308200	CD36	ENSGALG00000008439	53055	intron (ENSGALG00000040444, intron 16 of 17)	-0.267791	0.765108	-0.15894	0.856103	102.374	0.341728	-0.783639	0.433252	102.374	0.361509	-0.439656	0.660186
1:11325590-11326610	1	11325590	11326610	CD36	ENSGALG00000008439	34960	Intergenic	-0.0792261	0.910472	-0.0738081	0.89384	402.155	0.214452	-0.369436	0.711803	402.155	0.219373	-0.33645	0.736531
1:11329830-11330340	1	11329830	11330340	CD36	ENSGALG00000008439	30975	Intergenic	0.517715	0.48043	0.0395572	0.971672	113.523	0.370957	1.39562	0.162829	113.523	0.377567	0.104769	0.916559
1:11339370-11339860	1	11339370	11339860	CD36	ENSGALG00000008439	21445	intron (ENSGALG00000008439, intron 8 of 14)	0.0319767	0.983989	-0.285822	0.772661	85.9882	0.405055	0.0789441	0.937077	85.9882	0.440681	-0.648592	0.516602
1:11369450-11370170	1	11369450	11370170	CD36	ENSGALG00000008439	-8750	intron (ENSGALG00000008439, intron 1 of 14)	-0.0595087	0.948393	0.953177	0.00696139	317.292	0.253647	-0.234612	0.81451	317.292	0.261213	3.64905	0.000263215
1:11388710-11388980	1	11388710	11388980	GNAT3	ENSGALG00000008427	-24239	Intergenic	1.02034	0.353132	-0.693984	0.622839	42.2173	0.607471	1.67965	0.0930264	42.2173	0.701595	-0.989152	0.322589
1:11421830-11422520	1	11421830	11422520	GNAT3	ENSGALG00000008427	9091	intron (ENSGALG00000008427, intron 3 of 9)	0.0504781	0.963618	0.349978	0.545603	172.26	0.300952	0.167728	0.866797	172.26	0.302792	1.15583	0.247749
1:11435170-11435420	1	11435170	11435420	GNAT3	ENSGALG00000008427	22211	intron (ENSGALG00000008427, intron 6 of 9)	-0.0654655	0.972021	-0.238809	0.839886	57.5326	0.494403	-0.132413	0.894657	57.5326	0.496075	-0.481398	0.630234
1:11436370-11436660	1	11436370	11436660	GNAT3	ENSGALG00000008427	23431	intron (ENSGALG00000008427, intron 6 of 9)	-0.83157	0.429731	-1.62091	0.0599961	48.4698	0.552427	-1.5053	0.132246	48.4698	0.590039	-2.74712	0.00601216
1:11445190-11446490	1	11445190	11446490		ENSGALG00000052110	21603	Intergenic	-0.19649	0.596573	0.109271	0.777365	1337.26	0.170665	-1.15132	0.2496	1337.26	0.171469	0.637264	0.523953
1:11446940-11447300	1	11446940	11447300		ENSGALG00000052110	20323	Intergenic	-1.43522	0.0257583	-1.74208	0.00957164	67.2239	0.457333	-3.13823	0.00169969	67.2239	0.493325	-3.5313	0.000413524
1:11450910-11451800	1	11450910	11451800		ENSGALG00000052110	16088	Intergenic	-0.0430292	0.960133	0.391484	0.336579	314.137	0.237577	-0.181117	0.856276	314.137	0.237605	1.64763	0.0994294
1:11457010-11458000	1	11457010	11458000		ENSGALG00000052110	9938	exon (ENSGALG00000052110, exon 4 of 4)	0.103141	0.900053	-0.246029	0.647708	341.892	0.253031	0.407621	0.683552	341.892	0.263279	-0.934479	0.350057
1:11463170-11463600	1	11463170	11463600		ENSGALG00000052110	4058	intron (ENSGALG00000052110, intron 2 of 3)	-0.0557262	0.978337	-0.193052	0.861376	77.3733	0.538092	-0.103563	0.917516	77.3733	0.453444	-0.425747	0.670292
1:11467170-11467390	1	11467170	11467390		ENSGALG00000052110	163	intron (ENSGALG00000052110, intron 4 of 6)	-0.0898018	0.956958	0.585691	0.482659	66.2262	0.461092	-0.194759	0.845582	66.2262	0.451052	1.2985	0.194116
1:11476790-11477540	1	11476790	11477540		ENSGALG00000052110	-9722	Intergenic	0.491916	0.399347	0.0138344	0.989409	194.371	0.313194	1.57064	0.116265	194.371	0.31289	0.0442147	0.964733
1:11479230-11479440	1	11479230	11479440		ENSGALG00000052110	-11892	Intergenic	-0.479055	0.610063	0.0165264	0.990142	79.0072	0.425847	-1.12495	0.260612	79.0072	0.400581	0.0412559	0.967092
1:11482210-11484750	1	11482210	11484750		ENSGALG00000052110	-16037	Intergenic	0.389274	0.221843	0.232069	0.52432	3455.63	0.191899	2.02854	0.0425054	3455.63	0.192828	1.2035	0.228782
1:11490100-11490350	1	11490100	11490350		ENSGALG00000052110	-22782	Intergenic	-0.330726	0.745386	1.092	0.0382958	90.9698	0.398998	-0.828893	0.407165	90.9698	0.367957	2.96775	0.00299985
1:11494060-11495760	1	11494060	11495760		ENSGALG00000052110	-27467	Intergenic	0.642337	0.0374861	0.656118	0.0342059	1230.73	0.215888	2.97532	0.00292679	1230.73	0.217422	3.01771	0.00254692
1:11497090-11497890	1	11497090	11497890		ENSGALG00000052110	-30047	Intergenic	1.13979	0.00134066	0.382463	0.424019	387.954	0.273674	4.16478	3.11649e-05	387.954	0.267101	1.43191	0.15217
1:11501960-11502480	1	11501960	11502480		ENSGALG00000052110	-34777	Intergenic	-0.785954	0.448692	0.381214	0.755169	103.929	0.537234	-1.46296	0.143477	103.929	0.551756	0.690911	0.489622
1:11506490-11507590	1	11506490	11507590		ENSGALG00000052110	-39597	Intergenic	0.564402	0.0834394	0.455314	0.188192	795.177	0.217575	2.59406	0.00948508	795.177	0.217848	2.09005	0.036613
1:11510720-11510960	1	11510720	11510960		ENSGALG00000052110	-43397	Intergenic	0.08608	0.956044	0.337555	0.71355	71.1119	0.433868	0.198402	0.842731	71.1119	0.429113	0.786633	0.431497
1:11512220-11513550	1	11512220	11513550	GNAI1	ENSGALG00000008382	42224	Intergenic	0.446557	0.257959	0.261346	0.569387	423.718	0.232219	1.923	0.0544795	423.718	0.236642	1.10439	0.269423
1:11516240-11518010	1	11516240	11518010	GNAI1	ENSGALG00000008382	37984	Intergenic	0.513681	0.246331	-0.155702	0.798947	406.682	0.262591	1.9562	0.0504416	406.682	0.266949	-0.583263	0.559716
1:11524690-11524960	1	11524690	11524960	GNAI1	ENSGALG00000008382	30284	exon (ENSGALG00000008382, exon 6 of 9)	0.693296	0.348745	-0.41575	0.59637	87.3615	0.410077	1.69065	0.090904	87.3615	0.397069	-1.04705	0.295078
1:11543830-11544280	1	11543830	11544280	GNAI1	ENSGALG00000008382	11054	intron (ENSGALG00000008382, intron 1 of 8)	0.138582	0.887453	0.11687	0.880631	191.704	0.308533	0.449164	0.653314	191.704	0.310667	0.376192	0.706774
1:11544460-11544700	1	11544460	11544700	GNAI1	ENSGALG00000008382	10529	intron (ENSGALG00000008382, intron 1 of 8)	0.258507	0.89593	-0.883289	0.490282	35.5365	0.612191	0.422265	0.672832	35.5365	0.689669	-1.28074	0.200284
1:11544840-11545420	1	11544840	11545420	GNAI1	ENSGALG00000008382	9979	intron (ENSGALG00000008382, intron 1 of 8)	0.979953	0.0657731	-0.383052	0.629816	123.623	0.361321	2.71214	0.006685	123.623	0.393326	-0.973879	0.330117
1:11550750-11552020	1	11550750	11552020	GNAI1	ENSGALG00000008382	3724	intron (ENSGALG00000008382, intron 1 of 8)	0.561593	0.0883508	0.802547	0.00866387	1080.49	0.219011	2.56422	0.0103408	1080.49	0.224923	3.56809	0.000359588
1:11552950-11556230	1	11552950	11556230	GNAI1	ENSGALG00000008382	519	intron (ENSGALG00000008382, intron 1 of 8)	0.298995	0.229006	0.264523	0.290945	4132.19	0.148974	2.00702	0.0447472	4132.19	0.149503	1.76935	0.0768354
1:11556320-11556710	1	11556320	11556710	GNAI1	ENSGALG00000008382	-1406	Intergenic	1.10565	0.568574	-0.829231	0.693212	36.1196	0.914352	1.20921	0.226581	36.1196	0.991834	-0.836059	0.403122
1:11563250-11563500	1	11563250	11563500	GNAI1	ENSGALG00000008382	-8266	Intergenic	0.766719	0.246242	0.49054	0.522991	82.0503	0.391868	1.95657	0.0503976	82.0503	0.406512	1.20671	0.227546
1:11574780-11575010	1	11574780	11575010	GNAI1	ENSGALG00000008382	-19786	Intergenic	0.0137132	0.993718	-0.353393	0.719072	74.6356	0.460816	0.0297585	0.97626	74.6356	0.456851	-0.773542	0.439201
1:11578300-11579310	1	11578300	11579310	GNAI1	ENSGALG00000008382	-23696	Intergenic	0.15342	0.821226	-0.11819	0.839582	468.699	0.238596	0.643011	0.520217	468.699	0.245144	-0.482126	0.629717
1:11586070-11586520	1	11586070	11586520	GNAI1	ENSGALG00000008382	-31186	Intergenic	0.272082	0.757478	-0.464844	0.470298	154.625	0.340408	0.799284	0.424126	154.625	0.350629	-1.32574	0.184925
1:11589230-11590270	1	11589230	11590270	GNAI1	ENSGALG00000008382	-34641	Intergenic	-0.16287	0.81071	0.223625	0.658252	243.765	0.242701	-0.671073	0.502174	243.765	0.245434	0.91114	0.362222
1:11597370-11598290	1	11597370	11598290	GNAI1	ENSGALG00000008382	-42721	Intergenic	-0.64569	0.13837	0.378807	0.466203	417.977	0.278553	-2.31802	0.0204485	417.977	0.283645	1.3355	0.181713
1:11608100-11608590	1	11608100	11608590	GNAI1	ENSGALG00000008382	-53236	Intergenic	-0.687848	0.220504	0.425947	0.506546	152.858	0.338418	-2.03254	0.0420991	152.858	0.342358	1.24416	0.213442
1:11610220-11611100	1	11610220	11611100	GNAI1	ENSGALG00000008382	-55551	Intergenic	0.293751	0.484465	0.97576	0.000474452	810.14	0.211792	1.38698	0.165449	810.14	0.217115	4.49421	6.98298e-06
1:11624030-11624270	1	11624030	11624270	GNAI1	ENSGALG00000008382	-69041	Intergenic	-0.215832	0.859767	1.08047	0.0657707	86.4183	0.40481	-0.533169	0.593917	86.4183	0.400092	2.70054	0.0069226
1:11627420-11627780	1	11627420	11627780	GNAI1	ENSGALG00000008382	-72491	Intergenic	-0.718999	0.360468	0.576817	0.471102	71.961	0.432445	-1.66264	0.0963853	71.961	0.435768	1.32368	0.18561
1:11636440-11636690	1	11636440	11636690	GNAI1	ENSGALG00000008382	-81456	Intergenic	-0.454191	0.600238	0.108497	0.91773	84.2123	0.397235	-1.14338	0.25288	84.2123	0.404354	0.268322	0.788451
1:11639950-11642100	1	11639950	11642100	GNAI1	ENSGALG00000008382	-85916	Intergenic	0.0860208	0.899856	0.868071	0.00167693	2615.87	0.210558	0.408537	0.68288	2615.87	0.210635	4.1212	3.76905e-05
1:11646670-11646870	1	11646670	11646870	GNAI1	ENSGALG00000008382	-91661	Intergenic	0.514687	0.633219	-0.287944	0.802673	54.8024	0.477826	1.07714	0.281416	54.8024	0.501123	-0.574598	0.565563
1:11675440-11676460	1	11675440	11676460	GNAI1	ENSGALG00000008382	-120841	Intergenic	0.556186	0.193248	0.536687	0.21954	264.605	0.262521	2.11863	0.0341216	264.605	0.270806	1.98182	0.0474998
1:11686120-11687220	1	11686120	11687220	GNAI1	ENSGALG00000008382	-131561	Intergenic	0.0966628	0.904247	-0.348571	0.475069	291.294	0.246562	0.392042	0.695027	291.294	0.265074	-1.315	0.188511
1:11697560-11697800	1	11697560	11697800	MAGI2	ENSGALG00000038834	-136301	Intergenic	-0.597483	0.735923	-0.95941	0.521326	27.1472	0.701742	-0.851428	0.394532	27.1472	0.792933	-1.20995	0.226298
1:11762420-11762730	1	11762420	11762730	MAGI2	ENSGALG00000038834	-71406	Intergenic	-0.356386	0.676647	0.246487	0.733215	134.882	0.361601	-0.985579	0.32434	134.882	0.333108	0.739963	0.459323
1:11787450-11788460	1	11787450	11788460	MAGI2	ENSGALG00000038834	-46026	Intergenic	0.261976	0.624469	-0.0728095	0.909454	428.906	0.239074	1.09579	0.273169	428.906	0.24922	-0.292149	0.770173
1:11818010-11818480	1	11818010	11818480	MAGI2	ENSGALG00000038834	-15736	Intergenic	-0.643028	0.483369	0.196629	0.861787	73.9658	0.462983	-1.38888	0.164868	73.9658	0.463085	0.424607	0.671123
1:11820190-11821060	1	11820190	11821060	MAGI2	ENSGALG00000038834	-13356	Intergenic	-0.284388	0.644783	0.21997	0.708784	209.444	0.270473	-1.05145	0.293053	209.444	0.275669	0.797949	0.4249
1:11829140-11829520	1	11829140	11829520	MAGI2	ENSGALG00000038834	-4651	Intergenic	-1.35625	0.035953	-0.879882	0.261299	63.0969	0.45303	-2.99374	0.00275585	63.0969	0.474786	-1.85322	0.063851
1:11832430-11835450	1	11832430	11835450	MAGI2	ENSGALG00000038834	-41	promoter-TSS (ENSGALG00000038834)	0.162086	0.658954	0.294747	0.26225	3697.09	0.158719	1.02121	0.307153	3697.09	0.159296	1.85031	0.0642687
1:11842450-11843290	1	11842450	11843290	MAGI2	ENSGALG00000038834	8889	intron (ENSGALG00000038834, intron 1 of 22)	1.53492	0.000644668	0.486316	0.480576	172.007	0.351138	4.37128	1.23519e-05	172.007	0.372982	1.30386	0.192282
1:11847980-11848310	1	11847980	11848310	MAGI2	ENSGALG00000038834	14164	intron (ENSGALG00000038834, intron 1 of 22)	0.657461	0.286152	0.59336	0.236947	172.977	0.356097	1.84629	0.0648495	172.977	0.307759	1.928	0.0538546
1:11857060-11857360	1	11857060	11857360	MAGI2	ENSGALG00000038834	23229	intron (ENSGALG00000038834, intron 1 of 22)	-0.403056	0.721198	-0.430528	0.660462	62.1549	0.45489	-0.886052	0.37559	62.1549	0.47506	-0.906261	0.364798
1:11862030-11862510	1	11862030	11862510	MAGI2	ENSGALG00000038834	28289	intron (ENSGALG00000038834, intron 1 of 22)	0.598299	0.475117	0.0796937	0.947195	79.6265	0.424942	1.40795	0.159144	79.6265	0.437217	0.182275	0.855367
1:11902240-11902460	1	11902240	11902460	MAGI2	ENSGALG00000038834	68369	intron (ENSGALG00000038834, intron 1 of 22)	-0.061295	0.978594	0.733527	0.431527	56.9765	0.598942	-0.102339	0.918488	56.9765	0.518659	1.41428	0.157281
1:11934540-11934810	1	11934540	11934810	MAGI2	ENSGALG00000038834	100694	intron (ENSGALG00000038834, intron 1 of 22)	-0.757309	0.303644	0.157778	0.87668	86.0037	0.419874	-1.80366	0.0712849	86.0037	0.408269	0.386457	0.699158
1:11964110-11964620	1	11964110	11964620	MAGI2	ENSGALG00000038834	130384	intron (ENSGALG00000038834, intron 1 of 22)	0.69543	0.255896	-0.122314	0.903411	152.997	0.36044	1.92939	0.0536822	152.997	0.395127	-0.309555	0.756899
1:11971000-11971680	1	11971000	11971680	MAGI2	ENSGALG00000038834	137359	intron (ENSGALG00000038834, intron 1 of 22)	0.498962	0.210326	-0.574171	0.176947	263.735	0.241757	2.0639	0.0390275	263.735	0.26943	-2.13105	0.0330848
1:11972460-11972730	1	11972460	11972730	MAGI2	ENSGALG00000038834	138614	intron (ENSGALG00000038834, intron 1 of 22)	0.360961	0.818869	-0.39961	0.764894	52.293	0.55663	0.648475	0.516678	52.293	0.598999	-0.66713	0.504689
1:12058090-12058760	1	12058090	12058760	MAGI2	ENSGALG00000038834	224444	intron (ENSGALG00000038834, intron 2 of 22)	-1.53611	3.7269e-05	-1.00487	0.0210203	231.189	0.301005	-5.10328	3.33811e-07	231.189	0.311566	-3.22521	0.0012588
1:12089610-12089840	1	12089610	12089840	MAGI2	ENSGALG00000038834	255744	intron (ENSGALG00000038834, intron 2 of 22)	-0.0438194	0.978337	-0.388394	0.662204	80.1497	0.423255	-0.10353	0.917543	80.1497	0.430367	-0.902471	0.366807
1:12126440-12127020	1	12126440	12127020	MAGI2	ENSGALG00000038834	292749	intron (ENSGALG00000038834, intron 2 of 22)	-1.35145	0.045411	-0.724555	0.396911	114.102	0.467457	-2.89107	0.00383928	114.102	0.484238	-1.49628	0.134581
1:12133500-12133940	1	12133500	12133940	MAGI2	ENSGALG00000038834	299739	intron (ENSGALG00000038834, intron 2 of 22)	-0.70607	0.450543	-0.93665	0.254849	78.8426	0.483819	-1.45937	0.144464	78.8426	0.500252	-1.87236	0.0611573
1:12149920-12150740	1	12149920	12150740	MAGI2	ENSGALG00000038834	316349	intron (ENSGALG00000038834, intron 2 of 22)	0.276457	0.736937	0.644335	0.234785	283.267	0.32605	0.847898	0.396495	283.267	0.333097	1.93438	0.0530666
1:12157280-12157530	1	12157280	12157530	MAGI2	ENSGALG00000038834	323424	intron (ENSGALG00000038834, intron 2 of 22)	-0.275823	0.78573	0.111161	0.904575	109.608	0.376507	-0.732582	0.463813	109.608	0.363408	0.305884	0.759693
1:12172470-12172720	1	12172470	12172720		ENSGALG00000041737	319513	intron (ENSGALG00000038834, intron 2 of 22)	0.0932455	0.97115	-0.753705	0.643983	25.4188	0.68348	0.136428	0.891483	25.4188	0.799577	-0.94263	0.34587
1:12185270-12186480	1	12185270	12186480		ENSGALG00000041737	306233	intron (ENSGALG00000038834, intron 2 of 22)	-1.4391	0.000379731	-1.20992	0.0064488	225.057	0.318599	-4.51695	6.27374e-06	225.057	0.32914	-3.67599	0.000236925
1:12209070-12209550	1	12209070	12209550		ENSGALG00000041737	282798	intron (ENSGALG00000038834, intron 2 of 22)	-0.244987	0.79799	0.0090471	0.994452	147.858	0.348365	-0.703248	0.481901	147.858	0.347983	0.0259987	0.979258
1:12210230-12210550	1	12210230	12210550		ENSGALG00000041737	281718	intron (ENSGALG00000038834, intron 2 of 22)	-0.466585	0.607324	0.0831068	0.940512	86.5908	0.412915	-1.12998	0.258485	86.5908	0.411507	0.201958	0.83995
1:12290470-12290950	1	12290470	12290950		ENSGALG00000041737	201398	intron (ENSGALG00000038834, intron 3 of 22)	0.671873	0.369757	0.310482	0.738329	94.7254	0.409508	1.64068	0.100864	94.7254	0.425784	0.729199	0.46588
1:12298580-12299040	1	12298580	12299040		ENSGALG00000041737	193298	intron (ENSGALG00000038834, intron 3 of 22)	-0.309027	0.678204	-0.221701	0.761259	166.946	0.314598	-0.982291	0.325957	166.946	0.328229	-0.675446	0.499392
1:12305400-12306500	1	12305400	12306500		ENSGALG00000041737	186158	intron (ENSGALG00000038834, intron 4 of 22)	0.875151	0.00889492	0.362736	0.435401	276.743	0.246586	3.54906	0.000386606	276.743	0.258097	1.40542	0.159896
1:12309680-12309960	1	12309680	12309960		ENSGALG00000041737	182288	intron (ENSGALG00000038834, intron 4 of 22)	-0.102852	0.94602	-0.605413	0.413254	102.668	0.421774	-0.243855	0.807343	102.668	0.415391	-1.45746	0.144991
1:12323530-12323840	1	12323530	12323840		ENSGALG00000041737	168423	intron (ENSGALG00000038834, intron 5 of 22)	0.533471	0.541844	-0.407915	0.633774	80.112	0.420889	1.26749	0.204982	80.112	0.422671	-0.965089	0.3345
1:12325610-12325840	1	12325610	12325840		ENSGALG00000041737	166383	intron (ENSGALG00000038834, intron 6 of 22)	-0.210349	0.886946	-0.410163	0.7012	52.4936	0.466805	-0.450614	0.652268	52.4936	0.501799	-0.817386	0.413708
1:12348060-12349060	1	12348060	12349060		ENSGALG00000041737	143548	intron (ENSGALG00000038834, intron 6 of 22)	0.433284	0.248567	0.507	0.158253	570.442	0.222205	1.94993	0.0511845	570.442	0.230021	2.20415	0.027514
1:12358010-12359360	1	12358010	12359360		ENSGALG00000041737	133423	intron (ENSGALG00000038834, intron 6 of 22)	-1.23621	0.0145292	-1.55108	0.00219373	325.01	0.367032	-3.36814	0.00075677	325.01	0.384011	-4.03916	5.36422e-05
1:12360780-12361030	1	12360780	12361030		ENSGALG00000041737	131203	intron (ENSGALG00000038834, intron 6 of 22)	-1.68861	0.0928098	-2.35538	0.0119997	47.206	0.665219	-2.53842	0.0111353	47.206	0.683518	-3.44597	0.000569019
1:12365760-12365970	1	12365760	12365970		ENSGALG00000041737	126243	intron (ENSGALG00000038834, intron 6 of 22)	0.933526	0.499281	0.0843842	0.967921	26.2174	0.688381	1.35612	0.175061	26.2174	0.721097	0.117022	0.906843
1:12387150-12387730	1	12387150	12387730		ENSGALG00000041737	104668	intron (ENSGALG00000038834, intron 6 of 22)	1.2956	0.00724153	0.506679	0.476847	99.6669	0.357674	3.62229	0.000292009	99.6669	0.386384	1.31134	0.189745
1:12458340-12458660	1	12458340	12458660		ENSGALG00000041737	33608	intron (ENSGALG00000038834, intron 10 of 22)	-1.12864	0.112091	-1.30607	0.0870791	71.4492	0.463015	-2.43759	0.0147854	71.4492	0.511349	-2.55417	0.0106442
1:12485220-12486080	1	12485220	12486080		ENSGALG00000041737	6458	intron (ENSGALG00000038834, intron 13 of 22)	-0.841681	0.118203	-0.753416	0.184748	210.648	0.349558	-2.40785	0.016047	210.648	0.358358	-2.10241	0.0355172
1:12489560-12489840	1	12489560	12489840		ENSGALG00000041737	2408	intron (ENSGALG00000038834, intron 14 of 22)	0.0156069	0.991081	-0.605466	0.378251	90.0117	0.379203	0.0411571	0.967171	90.0117	0.39284	-1.54125	0.123255
1:12496480-12497270	1	12496480	12497270		ENSGALG00000041737	-4767	intron (ENSGALG00000038834, intron 14 of 21)	0.171222	0.783829	0.178558	0.73002	701.154	0.232121	0.737643	0.460732	701.154	0.238784	0.74778	0.454593
1:12514820-12515320	1	12514820	12515320		ENSGALG00000041737	-22962	exon (ENSGALG00000038834, exon 18 of 22)	-0.990621	0.045495	-0.948267	0.0823225	102.565	0.342746	-2.89025	0.00384941	102.565	0.367106	-2.58309	0.00979196
1:12533440-12534480	1	12533440	12534480		ENSGALG00000041737	-41852	intron (ENSGALG00000038834, intron 21 of 22)	-0.228858	0.695146	-0.126992	0.830731	264.842	0.24202	-0.945614	0.344346	264.842	0.2519	-0.504137	0.614165
1:12571400-12572550	1	12571400	12572550	PHTF2	ENSGALG00000008335	70710	Intergenic	-0.120756	0.842515	0.263657	0.484813	529.932	0.206654	-0.584341	0.558991	529.932	0.203872	1.29325	0.195925
1:12623880-12624480	1	12623880	12624480	PHTF2	ENSGALG00000008335	18505	intron (ENSGALG00000008335, intron 1 of 15)	0.0932131	0.941143	0.628384	0.273498	176.628	0.355367	0.262301	0.793089	176.628	0.34571	1.81766	0.0691159
1:12640470-12640800	1	12640470	12640800	PHTF2	ENSGALG00000008335	2050	intron (ENSGALG00000008335, intron 1 of 17)	0.414348	0.561043	-0.392922	0.554844	116.493	0.338378	1.22451	0.220758	116.493	0.345743	-1.13646	0.255765
1:12641170-12643400	1	12641170	12643400	PHTF2	ENSGALG00000008335	400	promoter-TSS (ENSGALG00000008330)	-0.0623283	0.899999	0.369583	0.111301	6634.31	0.15286	-0.407747	0.68346	6634.31	0.152994	2.41567	0.0157061
1:12657960-12658360	1	12657960	12658360	TMEM60	ENSGALG00000008330	13151	intron (ENSGALG00000008328, intron 5 of 7)	0.400506	0.725476	0.139821	0.91031	78.4665	0.457171	0.876053	0.381001	78.4665	0.481744	0.29024	0.771632
1:12675500-12675710	1	12675500	12675710	RSBN1L	ENSGALG00000008328	1291	intron (ENSGALG00000008328, intron 1 of 7)	-0.124884	0.917373	-0.00704028	0.996372	108.903	0.360785	-0.346146	0.729233	108.903	0.354586	-0.0198549	0.984159
1:12676320-12676770	1	12676320	12676770	RSBN1L	ENSGALG00000008328	351	intron (ENSGALG00000008328, intron 1 of 7)	-0.673182	0.411059	-0.620773	0.435002	110.691	0.435668	-1.54517	0.122305	110.691	0.441358	-1.40651	0.159574
1:12681080-12681600	1	12681080	12681600	RSBN1L	ENSGALG00000008328	-4444	intron (ENSGALG00000008328, intron 1 of 7)	-1.11258	0.0341558	-0.523105	0.440146	133.983	0.368816	-3.01662	0.00255611	133.983	0.375054	-1.39474	0.163093
1:12697090-12699340	1	12697090	12699340		ENSGALG00000038546	923	promoter-TSS (ENSGALG00000008328)	0.0411403	0.939056	0.204206	0.465355	5035.88	0.152443	0.269874	0.787257	5035.88	0.15264	1.33783	0.180952
1:12699960-12700410	1	12699960	12700410		ENSGALG00000038546	2893	promoter-TSS (ENSGALG00000008328)	-0.285248	0.716048	-0.673619	0.186093	141.503	0.317927	-0.89721	0.369607	141.503	0.321096	-2.09788	0.0359162
1:12701290-12701960	1	12701290	12701960		ENSGALG00000038546	4333	intron (ENSGALG00000038546, intron 1 of 2)	-0.261464	0.722484	-0.254889	0.681677	165.364	0.296153	-0.88287	0.377307	165.364	0.296215	-0.860488	0.38952
1:12704210-12704950	1	12704210	12704950		ENSGALG00000038546	7288	TTS (ENSGALG00000038546)	-0.0621177	0.945694	-0.368291	0.429692	291.98	0.252792	-0.245727	0.805894	291.98	0.259635	-1.4185	0.156046
1:12709840-12710210	1	12709840	12710210		ENSGALG00000038546	12733	Intergenic	-0.956177	0.323595	-0.856496	0.3771	90.9814	0.545579	-1.75259	0.0796721	90.9814	0.554691	-1.5441	0.122565
1:12718640-12718840	1	12718640	12718840		ENSGALG00000038546	21448	intron (ENSGALG00000051957, intron 12 of 17)	-0.746298	0.681422	0.495432	0.740385	30.5893	0.765636	-0.974742	0.329688	30.5893	0.684196	0.724108	0.468999
1:12748340-12748570	1	12748340	12748570	PTPN12	ENSGALG00000051957	32671	intron (ENSGALG00000051957, intron 2 of 17)	-0.133662	0.91807	0.302168	0.724546	77.2948	0.388626	-0.343935	0.730896	77.2948	0.398011	0.759195	0.447736
1:12754970-12755350	1	12754970	12755350	PTPN12	ENSGALG00000051957	25966	intron (ENSGALG00000051957, intron 1 of 17)	0.463457	0.565834	1.02424	0.0551379	96.4931	0.381585	1.21456	0.224534	96.4931	0.367123	2.7899	0.00527242
1:12760440-12760850	1	12760440	12760850	PTPN12	ENSGALG00000051957	20481	intron (ENSGALG00000051957, intron 1 of 17)	1.29076	0.0169814	0.54513	0.454102	87.5742	0.390294	3.30715	0.000942502	87.5742	0.400026	1.36274	0.172965
1:12762520-12763130	1	12762520	12763130	PTPN12	ENSGALG00000051957	18301	intron (ENSGALG00000051957, intron 1 of 17)	-0.476179	0.391803	-0.0368208	0.965632	177.696	0.29971	-1.5888	0.112106	177.696	0.294098	-0.125199	0.900366
1:12769800-12770040	1	12769800	12770040	PTPN12	ENSGALG00000051957	11206	intron (ENSGALG00000051957, intron 1 of 17)	0.282334	0.798811	0.699928	0.286629	82.9542	0.403047	0.700499	0.483616	82.9542	0.39302	1.78089	0.0749297
1:12772080-12772540	1	12772080	12772540	PTPN12	ENSGALG00000051957	8816	intron (ENSGALG00000051957, intron 1 of 17)	-0.487555	0.477503	-0.29946	0.693951	110.775	0.347755	-1.40201	0.160913	110.775	0.358757	-0.834715	0.403878
1:12772820-12773250	1	12772820	12773250	PTPN12	ENSGALG00000051957	8091	intron (ENSGALG00000051957, intron 1 of 17)	-0.454047	0.599215	-1.48252	0.0143553	80.8008	0.396443	-1.1453	0.252085	80.8008	0.438932	-3.37755	0.000731334
1:12775450-12775810	1	12775450	12775810	PTPN12	ENSGALG00000051957	5496	intron (ENSGALG00000051957, intron 1 of 17)	0.255531	0.798527	0.0603124	0.952626	99.1335	0.364286	0.701459	0.483017	99.1335	0.360939	0.167099	0.867292
1:12778700-12781780	1	12778700	12781780	PTPN12	ENSGALG00000051957	886	exon (ENSGALG00000051957, exon 1 of 18)	0.0366484	0.945026	0.0252833	0.951068	6686.5	0.147775	0.248002	0.804133	6686.5	0.148123	0.170692	0.864466
1:12787420-12787690	1	12787420	12787690	PTPN12	ENSGALG00000051957	-6429	Intergenic	0.617638	0.53289	0.468842	0.616693	56.5399	0.480616	1.2851	0.198758	56.5399	0.467576	1.00271	0.316002
1:12794110-12794520	1	12794110	12794520	PTPN12	ENSGALG00000051957	-13189	Intergenic	-0.34274	0.618823	0.0614582	0.939604	171.695	0.309479	-1.10748	0.268089	171.695	0.300984	0.204191	0.838204
1:12802430-12803310	1	12802430	12803310		ENSGALG00000055027	11732	Intergenic	-0.338335	0.460908	-0.219426	0.673227	267.232	0.235294	-1.43792	0.150456	267.232	0.249632	-0.878997	0.379403
1:12807290-12807790	1	12807290	12807790		ENSGALG00000055027	7062	Intergenic	-0.0819105	0.925477	-0.111101	0.85734	246.849	0.258727	-0.31659	0.751555	246.849	0.254686	-0.436227	0.662672
1:12811170-12811470	1	12811170	12811470		ENSGALG00000055027	3282	TTS (ENSGALG00000055027)	0.463507	0.801136	0.339108	0.804942	45.1988	0.667187	0.694717	0.487232	45.1988	0.59629	0.568697	0.569562
1:12814000-12815970	1	12814000	12815970	GSAP	ENSGALG00000008312	-108	promoter-TSS (ENSGALG00000008312)	0.01634	0.978974	0.149964	0.654584	4048.5	0.162649	0.100461	0.919978	4048.5	0.163155	0.919152	0.358016
1:12839180-12839460	1	12839180	12839460	GSAP	ENSGALG00000008312	24227	intron (ENSGALG00000008312, intron 13 of 28)	0.906112	0.234008	-0.854232	0.308197	55.5662	0.454807	1.9923	0.046338	55.5662	0.495857	-1.72274	0.0849359
1:12840190-12840660	1	12840190	12840660	GSAP	ENSGALG00000008312	25332	intron (ENSGALG00000008312, intron 15 of 28)	0.134233	0.908948	-0.306533	0.70194	118.698	0.358367	0.374569	0.707981	118.698	0.375835	-0.815606	0.414726
1:12844360-12844560	1	12844360	12844560	GSAP	ENSGALG00000008312	29367	intron (ENSGALG00000008312, intron 19 of 28)	-0.565673	0.521607	-0.761117	0.298269	67.5884	0.43258	-1.30767	0.190985	67.5884	0.435038	-1.74954	0.0801974
1:12849510-12849880	1	12849510	12849880		ENSGALG00000046379	24949	intron (ENSGALG00000008312, intron 21 of 28)	0.320521	0.613506	0.241668	0.679706	190.172	0.286606	1.11834	0.263424	190.172	0.279292	0.865288	0.386881
1:12864540-12864760	1	12864540	12864760		ENSGALG00000046379	9994	intron (ENSGALG00000046379, intron 3 of 4)	-0.190965	0.920491	0.52726	0.626775	50.6224	0.569864	-0.335107	0.737544	50.6224	0.538151	0.979764	0.327203
1:12865030-12865500	1	12865030	12865500		ENSGALG00000046379	9379	intron (ENSGALG00000046379, intron 3 of 4)	-0.647469	0.550651	-0.799076	0.396655	128.424	0.519076	-1.24735	0.212269	128.424	0.533719	-1.49718	0.134345
1:12867770-12868030	1	12867770	12868030		ENSGALG00000046379	6744	intron (ENSGALG00000046379, intron 1 of 4)	0.244523	0.848463	0.667103	0.377081	69.1028	0.430262	0.568312	0.569823	69.1028	0.432023	1.54414	0.122555
1:12870140-12872450	1	12870140	12872450		ENSGALG00000046379	3349	intron (ENSGALG00000046379, intron 1 of 4)	1.51664	3.17594e-06	0.27741	0.653816	254.878	0.268891	5.64034	1.69719e-08	254.878	0.301269	0.920805	0.357152
1:12890510-12890730	1	12890510	12890730		ENSGALG00000050444	-8003	intron (ENSGALG00000008309, intron 4 of 5)	1.01931	0.417939	0.814277	0.535628	29.7427	0.666149	1.53015	0.125979	29.7427	0.690949	1.17849	0.238601
1:12894470-12895160	1	12894470	12895160		ENSGALG00000050444	-12198	intron (ENSGALG00000008309, intron 3 of 5)	1.31788	0.000114901	0.679571	0.170747	224.938	0.272616	4.83421	1.33678e-06	224.938	0.31539	2.1547	0.031185
1:12901080-12901400	1	12901080	12901400	FGL2	ENSGALG00000008306	-14012	intron (ENSGALG00000008309, intron 2 of 5)	1.53791	0.00881053	0.552271	0.520708	63.5025	0.43288	3.55274	0.000381247	63.5025	0.455938	1.21129	0.225786
1:12934470-12936150	1	12934470	12936150		ENSGALG00000008309	2	promoter-TSS (ENSGALG00000008309)	0.050223	0.918896	0.260776	0.293625	4463.74	0.147547	0.340386	0.733566	4463.74	0.147994	1.76208	0.0780561
1:12944960-12945690	1	12944960	12945690		ENSGALG00000008309	-10013	intron (ENSGALG00000008301, intron 4 of 8)	-0.147866	0.860438	-0.757058	0.0842842	183.411	0.278443	-0.531045	0.595387	183.411	0.294417	-2.57138	0.0101295
1:12966510-12966710	1	12966510	12966710		ENSGALG00000008309	-31298	intron (ENSGALG00000008301, intron 8 of 8)	-0.622553	0.557774	0.22189	0.858138	46.3095	0.505293	-1.23206	0.217926	46.3095	0.511084	0.434156	0.664175
1:12971540-12971840	1	12971540	12971840	LRRC17	ENSGALG00000008298	-36370	intron (ENSGALG00000008301, intron 8 of 8)	-0.283481	0.797557	0.130645	0.899228	83.8002	0.402585	-0.704152	0.481338	83.8002	0.407347	0.320722	0.748421
1:12977520-12979090	1	12977520	12979090	LRRC17	ENSGALG00000008298	-29755	intron (ENSGALG00000045817, intron 10 of 10)	-0.147308	0.817891	-0.401931	0.296667	619.771	0.225911	-0.65206	0.514362	619.771	0.229211	-1.75354	0.0795091
1:12995930-12996180	1	12995930	12996180	LRRC17	ENSGALG00000008298	-12005	intron (ENSGALG00000045817, intron 7 of 10)	0.98681	0.030809	0.804601	0.0790702	145.378	0.322296	3.06181	0.00220001	145.378	0.308857	2.60509	0.00918504
1:13007700-13008550	1	13007700	13008550	LRRC17	ENSGALG00000008298	65	promoter-TSS (ENSGALG00000008298)	0.457646	0.334694	0.0957629	0.889833	228.367	0.265236	1.72543	0.0844503	228.367	0.274799	0.348483	0.727477
1:13013280-13014710	1	13013280	13014710		ENSGALG00000045817	-4846	intron (ENSGALG00000053565, intron 8 of 9)	0.0557319	0.933667	-0.86177	0.00135358	588.597	0.192835	0.289014	0.772571	588.597	0.205852	-4.18636	2.8346e-05
1:13026170-13026730	1	13026170	13026730		ENSGALG00000045817	-17301	intron (ENSGALG00000053565, intron 8 of 8)	0.0612006	0.950902	-0.185033	0.775256	234.055	0.276123	0.221643	0.824592	234.055	0.287987	-0.642505	0.520546
1:13051370-13051600	1	13051370	13051600		ENSGALG00000053565	-2016	Intergenic	0.149292	0.939064	-1.55499	0.0988437	42.0402	0.553369	0.269786	0.787325	42.0402	0.626004	-2.48399	0.0129918
1:13054620-13056340	1	13054620	13056340	ARMC10	ENSGALG00000008288	1	promoter-TSS (ENSGALG00000008288)	0.027947	0.960631	0.11522	0.736438	2825.8	0.156301	0.178802	0.858093	2825.8	0.157247	0.732731	0.463723
1:13071250-13072280	1	13071250	13072280	NAPEPLD	ENSGALG00000008285	13554	intron (ENSGALG00000008285, intron 2 of 4)	0.972914	0.012758	0.876443	0.0464242	318.657	0.284709	3.41722	0.000632631	318.657	0.304989	2.87369	0.00405708
1:13074880-13075210	1	13074880	13075210	NAPEPLD	ENSGALG00000008285	10274	intron (ENSGALG00000008285, intron 1 of 4)	0.514397	0.6659	0.257664	0.842046	49.0085	0.510414	1.0078	0.313549	49.0085	0.541379	0.47594	0.634117
1:13080950-13082160	1	13080950	13082160	NAPEPLD	ENSGALG00000008285	3764	intron (ENSGALG00000008285, intron 1 of 4)	0.779693	0.0215615	0.0328132	0.963323	330.137	0.242794	3.21133	0.00132122	330.137	0.248919	0.131823	0.895124
1:13083040-13085900	1	13083040	13085900	NAPEPLD	ENSGALG00000008285	849	intron (ENSGALG00000008285, intron 1 of 4)	0.376659	0.170419	0.473464	0.0595186	4493.52	0.17165	2.19435	0.0282106	4493.52	0.172117	2.75083	0.00594444
1:13104940-13107140	1	13104940	13107140	PMPCB	ENSGALG00000008280	-417	promoter-TSS (ENSGALG00000008280)	-0.0305677	0.957802	0.0494469	0.903941	3665.01	0.15964	-0.191479	0.848151	3665.01	0.160667	0.30776	0.758265
1:13116810-13117270	1	13116810	13117270	PMPCB	ENSGALG00000008280	10583	intron (ENSGALG00000008249, intron 15 of 16)	0.355389	0.781241	2.00161	8.89227e-05	92.441	0.477024	0.745012	0.456264	92.441	0.404957	4.94277	7.7021e-07
1:13131800-13133400	1	13131800	13133400	DNAJC2	ENSGALG00000008249	-32	promoter-TSS (ENSGALG00000008249)	-0.0808131	0.869894	0.000729532	1	2140.34	0.160833	-0.502466	0.61534	2140.34	0.162413	0.00449184	0.996416
1:13150410-13150960	1	13150410	13150960	PSMC2	ENSGALG00000008236	17871	intron (ENSGALG00000008222, intron 13 of 20)	1.03981	0.00853139	-0.00118946	1	206.673	0.29169	3.56478	0.000364157	206.673	0.318198	-0.00373812	0.997017
1:13151830-13152370	1	13151830	13152370	PSMC2	ENSGALG00000008236	19286	intron (ENSGALG00000008222, intron 11 of 20)	0.504605	0.642439	-0.224526	0.806868	97.3496	0.477491	1.05679	0.290609	97.3496	0.398133	-0.563948	0.57279
1:13175540-13175810	1	13175540	13175810	SLC26A5	ENSGALG00000008222	1311	intron (ENSGALG00000008222, intron 1 of 17)	0.678014	0.458996	0.561267	0.536521	63.964	0.470356	1.44149	0.149446	63.964	0.477001	1.17666	0.239332
1:13175970-13177520	1	13175970	13177520	SLC26A5	ENSGALG00000008222	241	intron (ENSGALG00000008222, intron 1 of 20)	0.107612	0.841999	0.204342	0.567693	2303.51	0.183692	0.585826	0.557993	2303.51	0.184425	1.10799	0.267865
1:13227510-13227790	1	13227510	13227790	SLC26A5	ENSGALG00000008222	-50664	intron (ENSGALG00000008193, intron 38 of 64)	0.402229	0.782954	1.03456	0.275157	42.1755	0.543394	0.740217	0.459168	42.1755	0.570637	1.813	0.0698324
1:13257380-13257740	1	13257380	13257740		ENSGALG00000047635	51998	intron (ENSGALG00000008193, intron 22 of 64)	0.0493093	0.976094	0.296321	0.77399	64.113	0.432914	0.113901	0.909317	64.113	0.459083	0.645463	0.518627
1:13263180-13263460	1	13263180	13263460		ENSGALG00000047635	46238	intron (ENSGALG00000008193, intron 21 of 64)	0.227716	0.890166	0.00662793	0.999075	50.2593	0.515903	0.441394	0.658928	50.2593	0.574731	0.0115322	0.990799
1:13273260-13273520	1	13273260	13273520		ENSGALG00000047635	36168	intron (ENSGALG00000008193, intron 19 of 64)	-0.449097	0.676916	-0.10016	0.932286	83.9411	0.45598	-0.984904	0.324671	83.9411	0.441895	-0.22666	0.820688
1:13283770-13284030	1	13283770	13284030		ENSGALG00000047635	25658	intron (ENSGALG00000008193, intron 13 of 64)	0.341454	0.888356	0.7626	0.659304	20.1394	0.764156	0.446838	0.654992	20.1394	0.839086	0.908847	0.363431
1:13284160-13284440	1	13284160	13284440		ENSGALG00000047635	25258	intron (ENSGALG00000008193, intron 13 of 64)	-0.011965	0.993946	0.204763	0.84915	74.5266	0.423966	-0.0282215	0.977485	74.5266	0.447431	0.457642	0.64721
1:13317090-13317430	1	13317090	13317430		ENSGALG00000047635	-7702	intron (ENSGALG00000008193, intron 8 of 64)	-0.82735	0.328819	-0.781507	0.366634	56.9492	0.475546	-1.73979	0.0818957	56.9492	0.497574	-1.57063	0.116268
1:13335450-13335920	1	13335450	13335920		ENSGALG00000047635	-26127	intron (ENSGALG00000008193, intron 6 of 64)	-0.0077272	0.99461	0.0553494	0.94989	142.144	0.302611	-0.0255351	0.979628	142.144	0.316962	0.174624	0.861375
1:13352670-13352920	1	13352670	13352920		ENSGALG00000049743	-14889	intron (ENSGALG00000008193, intron 3 of 64)	-0.266879	0.834928	-0.897784	0.25331	77.2182	0.440758	-0.6055	0.544847	77.2182	0.478435	-1.8765	0.0605867
1:13363690-13363950	1	13363690	13363950		ENSGALG00000049743	-3864	intron (ENSGALG00000008193, intron 3 of 64)	0.308869	0.781894	0.263765	0.792276	67.1949	0.415604	0.743183	0.457371	67.1949	0.439908	0.59959	0.548779
1:13370430-13370770	1	13370430	13370770		ENSGALG00000049743	2916	intron (ENSGALG00000049743, intron 2 of 2)	0.424424	0.638738	0.169295	0.87752	81.8393	0.398629	1.06471	0.287008	81.8393	0.440902	0.383974	0.700998
1:13377130-13377610	1	13377130	13377610		ENSGALG00000049743	9686	intron (ENSGALG00000008193, intron 3 of 64)	-0.37665	0.7333	-1.20091	0.0735165	98.2294	0.439036	-0.857903	0.390946	98.2294	0.454523	-2.64213	0.0082386
1:13387390-13388080	1	13387390	13388080		ENSGALG00000049743	20051	intron (ENSGALG00000008193, intron 2 of 64)	0.681954	0.184313	0.327139	0.618525	167.6	0.317578	2.14736	0.0317647	167.6	0.327863	0.997791	0.318381
1:13433320-13433600	1	13433320	13433600	RELN	ENSGALG00000008193	23774	intron (ENSGALG00000008193, intron 1 of 64)	2.01204	0.000590555	0.963706	0.176947	106.089	0.457777	4.39524	1.10653e-05	106.089	0.452238	2.13097	0.0330916
1:13440100-13440370	1	13440100	13440370	RELN	ENSGALG00000008193	16999	intron (ENSGALG00000008193, intron 1 of 64)	-1.09208	0.136147	-0.0824254	0.943591	83.3607	0.469097	-2.32805	0.0199093	83.3607	0.42705	-0.193011	0.84695
1:13444320-13444560	1	13444320	13444560	RELN	ENSGALG00000008193	12794	intron (ENSGALG00000008193, intron 1 of 64)	-0.508579	0.564546	-1.31312	0.0543559	64.9913	0.417853	-1.21712	0.223557	64.9913	0.469555	-2.79653	0.0051655
1:13449380-13449810	1	13449380	13449810	RELN	ENSGALG00000008193	7639	intron (ENSGALG00000008193, intron 1 of 64)	0.821859	0.237753	0.273949	0.772462	98.8585	0.414795	1.98136	0.047551	98.8585	0.422091	0.649029	0.51632
1:13451320-13451580	1	13451320	13451580	RELN	ENSGALG00000008193	5784	intron (ENSGALG00000008193, intron 1 of 64)	0.423987	0.617657	0.414493	0.58914	81.8379	0.382058	1.10974	0.267109	81.8379	0.390019	1.06275	0.287894
1:13455530-13456340	1	13455530	13456340	RELN	ENSGALG00000008193	1299	intron (ENSGALG00000008193, intron 1 of 64)	0.657597	0.0836246	0.236945	0.657574	405.349	0.253594	2.59311	0.00951113	405.349	0.259546	0.91292	0.361285
1:13456930-13458160	1	13456930	13458160	RELN	ENSGALG00000008193	-311	promoter-TSS (ENSGALG00000008193)	0.386553	0.288722	-0.00197275	0.999466	483.644	0.210171	1.83923	0.0658811	483.644	0.209349	-0.00942327	0.992481
1:13458450-13458790	1	13458450	13458790	RELN	ENSGALG00000008193	-1386	Intergenic	0.44822	0.617387	-0.135676	0.896596	75.2547	0.403692	1.1103	0.266869	75.2547	0.412364	-0.329019	0.742142
1:13467520-13468270	1	13467520	13468270	RELN	ENSGALG00000008193	-10661	Intergenic	-0.411332	0.355617	-0.769745	0.0469917	246.911	0.245768	-1.67366	0.0941975	246.911	0.268399	-2.86791	0.00413195
1:13475950-13476370	1	13475950	13476370	RELN	ENSGALG00000008193	-18926	Intergenic	-0.514531	0.407805	-0.231858	0.781232	122.058	0.331448	-1.55237	0.120573	122.058	0.369584	-0.627348	0.530431
1:13494650-13494930	1	13494650	13494930	RELN	ENSGALG00000008193	-37556	intron (ENSGALG00000008175, intron 12 of 13)	-0.1371	0.919082	-0.188217	0.836601	102.345	0.40403	-0.339332	0.734359	102.345	0.384475	-0.489545	0.624456
1:13506640-13507100	1	13506640	13507100	ORC5	ENSGALG00000008175	45099	intron (ENSGALG00000008175, intron 12 of 13)	-0.284317	0.682204	0.201813	0.753149	213.026	0.292235	-0.972906	0.3306	213.026	0.290009	0.695886	0.486501
1:13516860-13517060	1	13516860	13517060	ORC5	ENSGALG00000008175	35009	intron (ENSGALG00000008175, intron 12 of 12)	-0.0056317	0.997934	0.306423	0.841627	33.793	0.604554	-0.00931545	0.992567	33.793	0.641964	0.477322	0.633133
1:13540850-13541090	1	13540850	13541090	ORC5	ENSGALG00000008175	10999	intron (ENSGALG00000008175, intron 6 of 12)	-1.33122	0.0449319	-0.461776	0.601753	74.0228	0.459725	-2.89569	0.00378326	74.0228	0.44625	-1.03479	0.300766
1:13554230-13555330	1	13554230	13555330	ORC5	ENSGALG00000008175	-2811	intron (ENSGALG00000008175, intron 1 of 14)	-0.129705	0.799619	0.0522287	0.915261	936.506	0.185755	-0.69826	0.485015	936.506	0.189707	0.275313	0.783076
1:13604040-13604290	1	13604040	13604290	LHFPL3	ENSGALG00000043367	-7900	Intergenic	-0.998689	0.509797	-1.1155	0.450715	20.7573	0.749095	-1.33319	0.182468	20.7573	0.813879	-1.37059	0.170502
1:13610930-13611800	1	13610930	13611800	LHFPL3	ENSGALG00000043367	-700	promoter-TSS (ENSGALG00000043367)	-0.0098793	0.989608	-0.238793	0.525487	517.419	0.193636	-0.05102	0.95931	517.419	0.198822	-1.20104	0.229736
1:13611850-13612950	1	13611850	13612950	LHFPL3	ENSGALG00000043367	335	exon (ENSGALG00000043367, exon 1 of 2)	-0.139028	0.852286	-0.10583	0.864691	529.637	0.250125	-0.555834	0.578325	529.637	0.253484	-0.417503	0.67631
1:13629080-13629350	1	13629080	13629350	LHFPL3	ENSGALG00000043367	17150	intron (ENSGALG00000043367, intron 1 of 1)	-0.589621	0.56032	0.320825	0.779743	55.7048	0.480884	-1.22612	0.220154	55.7048	0.508358	0.631102	0.527974
1:13640440-13641740	1	13640440	13641740	LHFPL3	ENSGALG00000043367	29025	intron (ENSGALG00000043367, intron 1 of 1)	1.26552	1.51157e-05	0.700486	0.0517591	311.846	0.238297	5.31068	1.09217e-07	311.846	0.248275	2.82141	0.00478136
1:13663010-13663890	1	13663010	13663890		ENSGALG00000047191	45684	intron (ENSGALG00000043367, intron 1 of 1)	-0.460347	0.331801	-0.765766	0.0729252	298.074	0.265684	-1.73269	0.0831516	298.074	0.28932	-2.64678	0.00812617
1:13719980-13720180	1	13719980	13720180		ENSGALG00000047191	-10946	intron (ENSGALG00000043367, intron 1 of 1)	-0.431671	0.661365	-0.00149571	1	61.5393	0.424602	-1.01665	0.30932	61.5393	0.442191	-0.00338249	0.997301
1:13749220-13749460	1	13749220	13749460		ENSGALG00000047191	-40206	intron (ENSGALG00000043367, intron 1 of 1)	-0.151531	0.943839	0.38289	0.802808	39.7264	0.601151	-0.252068	0.800988	39.7264	0.666761	0.574254	0.565796
1:13790620-13790970	1	13790620	13790970		ENSGALG00000047191	-81661	Intergenic	-0.628228	0.401396	-0.0960592	0.93316	75.7788	0.401138	-1.56612	0.117321	75.7788	0.429744	-0.223527	0.823126
1:13799690-13800210	1	13799690	13800210		ENSGALG00000047191	-90816	Intergenic	-0.287609	0.681871	-0.554512	0.287021	199.677	0.295363	-0.973747	0.330182	199.677	0.311568	-1.77975	0.0751175
1:13809340-13809700	1	13809340	13809700		ENSGALG00000034533	92085	Intergenic	0.0415409	0.974743	0.451553	0.476765	108.504	0.344719	0.120507	0.904082	108.504	0.344277	1.3116	0.189656
1:13826210-13826470	1	13826210	13826470		ENSGALG00000034533	75265	Intergenic	-1.30503	0.0602571	-0.123032	0.919277	84.6381	0.473728	-2.75481	0.00587262	84.6381	0.465625	-0.264231	0.791602
1:13830530-13830860	1	13830530	13830860		ENSGALG00000034533	70910	Intergenic	-0.123286	0.867904	0.407455	0.325641	270.547	0.24175	-0.509973	0.61007	270.547	0.242905	1.67743	0.0934592
1:13849340-13849540	1	13849340	13849540		ENSGALG00000034533	52165	Intergenic	-0.45119	0.674158	-0.11595	0.925098	60.3464	0.455315	-0.990939	0.321715	60.3464	0.468695	-0.247389	0.804607
1:13850870-13851520	1	13850870	13851520		ENSGALG00000034533	50410	Intergenic	-0.0303803	0.965772	-0.121404	0.784079	575.814	0.190778	-0.159245	0.873476	575.814	0.195553	-0.620822	0.534716
1:13854490-13854730	1	13854490	13854730		ENSGALG00000034533	46995	Intergenic	0.0160503	0.992264	0.86734	0.239487	107.491	0.458295	0.0350217	0.972062	107.491	0.451859	1.91949	0.0549219
1:13857210-13859780	1	13857210	13859780		ENSGALG00000034533	43110	Intergenic	0.181515	0.614951	-0.265693	0.353198	1191.69	0.162691	1.1157	0.264549	1191.69	0.165581	-1.60461	0.10858
1:13862430-13862690	1	13862430	13862690		ENSGALG00000034533	39045	Intergenic	-0.143014	0.916649	-1.06856	0.102749	77.7862	0.409979	-0.348834	0.727214	77.7862	0.434067	-2.46175	0.013826
1:13879010-13880980	1	13879010	13880980		ENSGALG00000034533	21610	intron (ENSGALG00000034533, intron 1 of 1)	0.448686	0.0643455	0.309414	0.253506	1968.81	0.164788	2.7228	0.00647309	1968.81	0.164943	1.87588	0.0606713
1:13881860-13882220	1	13881860	13882220		ENSGALG00000034533	19565	intron (ENSGALG00000034533, intron 1 of 1)	0.883314	0.0797054	0.248349	0.747735	120.977	0.337439	2.6177	0.00885241	120.977	0.350983	0.707581	0.479205
1:13883640-13891030	1	13883640	13891030		ENSGALG00000034533	14270	intron (ENSGALG00000034533, intron 1 of 1)	0.501558	0.0265317	0.418595	0.0805281	5543.14	0.160455	3.12586	0.00177287	5543.14	0.161258	2.5958	0.00943701
1:13894940-13895740	1	13894940	13895740		ENSGALG00000034533	6265	intron (ENSGALG00000034533, intron 1 of 1)	-0.0153435	0.990754	0.628992	0.31062	168.522	0.349142	-0.0439464	0.964947	168.522	0.366414	1.71661	0.0860496
1:13897190-13897560	1	13897190	13897560		ENSGALG00000034533	4230	intron (ENSGALG00000034533, intron 1 of 1)	0.755627	0.237807	0.517871	0.468607	90.4627	0.381402	1.98118	0.0475709	90.4627	0.389462	1.32971	0.183614
1:13897730-13904990	1	13897730	13904990		ENSGALG00000034533	245	promoter-TSS (ENSGALG00000034533)	0.206904	0.470413	0.220073	0.393637	17331.3	0.146011	1.41704	0.156471	17331.3	0.146204	1.50525	0.13226
1:13906720-13907070	1	13906720	13907070	KMT2E	ENSGALG00000008167	3683	intron (ENSGALG00000008167, intron 1 of 24)	1.45071	0.0120823	-0.126659	0.917735	71.6801	0.422012	3.4376	0.000586884	71.6801	0.472134	-0.26827	0.788492
1:13911950-13912300	1	13911950	13912300	KMT2E	ENSGALG00000008167	8913	intron (ENSGALG00000008167, intron 2 of 25)	-0.0363331	0.97984	-0.121559	0.90304	93.5455	0.377782	-0.0961748	0.923382	93.5455	0.391552	-0.310454	0.756216
1:13916100-13916360	1	13916100	13916360	KMT2E	ENSGALG00000008167	13018	intron (ENSGALG00000008167, intron 2 of 25)	-0.41224	0.774329	-0.324276	0.796007	42.5957	0.541806	-0.760863	0.446739	42.5957	0.54952	-0.590107	0.555119
1:13929210-13929480	1	13929210	13929480	KMT2E	ENSGALG00000008167	26133	intron (ENSGALG00000008167, intron 6 of 24)	0.396589	0.702231	0.506282	0.539703	67.5393	0.426798	0.92922	0.352775	67.5393	0.433141	1.16886	0.24246
1:13945560-13945990	1	13945560	13945990	KMT2E	ENSGALG00000008167	42563	intron (ENSGALG00000008167, intron 20 of 24)	0.289821	0.677517	0.201511	0.751462	175.066	0.29466	0.983576	0.325324	175.066	0.288055	0.699559	0.484203
1:13948820-13949210	1	13948820	13949210	KMT2E	ENSGALG00000008167	45803	intron (ENSGALG00000008167, intron 21 of 24)	0.709635	0.384657	0.566076	0.527894	81.296	0.441767	1.60636	0.108196	81.296	0.473722	1.19495	0.232105
1:13955840-13956180	1	13955840	13956180	SRPK2	ENSGALG00000008154	50442	TTS (ENSGALG00000008167)	0.831475	0.138339	0.209762	0.801133	107.055	0.35867	2.31821	0.0204378	107.055	0.362807	0.578165	0.563153
1:13959070-13961030	1	13959070	13961030	SRPK2	ENSGALG00000008154	46402	intron (ENSGALG00000008154, intron 14 of 14)	0.0283815	0.966158	0.0662048	0.88531	870.867	0.180446	0.157285	0.87502	870.867	0.182428	0.362909	0.716673
1:13961360-13961630	1	13961360	13961630	SRPK2	ENSGALG00000008154	44957	intron (ENSGALG00000008154, intron 14 of 14)	0.0558561	0.975609	0.368974	0.720479	64.6407	0.480042	0.116357	0.90737	64.6407	0.479197	0.769984	0.441309
1:13965390-13965920	1	13965390	13965920	SRPK2	ENSGALG00000008154	40797	intron (ENSGALG00000008154, intron 12 of 14)	0.714049	0.316388	0.154172	0.890075	114.53	0.403062	1.77156	0.0764676	114.53	0.443741	0.347436	0.728263
1:13965950-13966620	1	13965950	13966620	SRPK2	ENSGALG00000008154	40167	intron (ENSGALG00000008154, intron 12 of 14)	0.787798	0.141603	0.625704	0.285946	112.387	0.341863	2.30442	0.0211988	112.387	0.350954	1.78287	0.074608
1:13977160-13977390	1	13977160	13977390	SRPK2	ENSGALG00000008154	29177	intron (ENSGALG00000008154, intron 10 of 14)	0.0967217	0.949148	-0.180467	0.871645	74.0397	0.418768	0.230967	0.81734	74.0397	0.452168	-0.399115	0.689809
1:13991000-13991400	1	13991000	13991400	SRPK2	ENSGALG00000008154	15252	intron (ENSGALG00000008154, intron 5 of 14)	-0.159072	0.892198	0.0750726	0.946262	84.2408	0.366927	-0.433525	0.664634	84.2408	0.404944	0.18539	0.852923
1:14006710-14007030	1	14006710	14007030	SRPK2	ENSGALG00000008154	-418	promoter-TSS (ENSGALG00000008154)	0.122912	0.945397	-0.225457	0.834911	71.8154	0.498372	0.246627	0.805197	71.8154	0.457123	-0.493208	0.621865
1:14008190-14008470	1	14008190	14008470	SRPK2	ENSGALG00000008154	-1878	Intergenic	-0.212527	0.930348	0.459052	0.76728	26.3433	0.7068	-0.300689	0.763652	26.3433	0.693982	0.661475	0.508307
1:14008490-14008780	1	14008490	14008780	SRPK2	ENSGALG00000008154	-2183	Intergenic	0.078093	0.965747	-0.54282	0.574493	49.5036	0.48943	0.159559	0.873228	49.5036	0.496187	-1.09398	0.273962
1:14015360-14016140	1	14015360	14016140	SRPK2	ENSGALG00000008154	-9298	Intergenic	0.486036	0.355316	0.0606947	0.940013	183.029	0.290272	1.67442	0.0940485	183.029	0.298785	0.203139	0.839027
1:14044290-14045140	1	14044290	14045140	SRPK2	ENSGALG00000008154	-38263	Intergenic	-0.100617	0.90347	-0.358221	0.44666	285.116	0.254709	-0.395027	0.692823	285.116	0.259555	-1.38013	0.167545
1:14046770-14048270	1	14046770	14048270	SRPK2	ENSGALG00000008154	-41068	Intergenic	0.0330534	0.959758	-0.309287	0.326152	869.136	0.180816	0.182802	0.854954	869.136	0.184546	-1.67593	0.0937513
1:14055170-14056500	1	14055170	14056500	SRPK2	ENSGALG00000008154	-49383	Intergenic	0.16004	0.777611	0.0886877	0.860423	474.452	0.212406	0.753462	0.451172	474.452	0.207205	0.428018	0.668638
1:14066020-14066280	1	14066020	14066280		ENSGALG00000047845	49957	Intergenic	0.703892	0.328213	0.356991	0.640339	112.021	0.404209	1.74141	0.0816123	112.021	0.375658	0.950308	0.341956
1:14074620-14075070	1	14074620	14075070		ENSGALG00000047845	41262	Intergenic	0.300109	0.823487	-0.924349	0.254963	52.748	0.470741	0.637525	0.523783	52.748	0.493778	-1.87199	0.0612074
1:14084280-14085840	1	14084280	14085840		ENSGALG00000047845	31047	Intergenic	-0.0796011	0.895097	0.430447	0.141677	1316.04	0.18754	-0.42445	0.671238	1316.04	0.189045	2.27695	0.022789
1:14087230-14087600	1	14087230	14087600		ENSGALG00000047845	28692	Intergenic	-0.420623	0.522506	0.0958091	0.905955	181.988	0.322087	-1.30593	0.191576	181.988	0.317455	0.301803	0.762802
1:14093580-14096420	1	14093580	14096420		ENSGALG00000047845	21107	Intergenic	0.190751	0.645996	-0.165321	0.663382	1872.69	0.18182	1.04912	0.294124	1872.69	0.183755	-0.899682	0.368289
1:14110740-14111370	1	14110740	14111370		ENSGALG00000047845	5052	exon (ENSGALG00000047845, exon 5 of 5)	1.20816	0.0102636	0.0165385	0.990704	114.429	0.345507	3.49679	0.000470897	114.429	0.419075	0.0394642	0.96852
1:14115300-14117500	1	14115300	14117500		ENSGALG00000047845	-293	promoter-TSS (ENSGALG00000047845)	0.128836	0.773732	0.0955106	0.807724	4288.12	0.169029	0.762213	0.445933	4288.12	0.169924	0.562077	0.574063
1:14127900-14128190	1	14127900	14128190	PUS7	ENSGALG00000008132	9979	intron (ENSGALG00000008132, intron 7 of 15)	0.220693	0.852239	0.574211	0.428348	88.93	0.396791	0.556195	0.578078	88.93	0.403949	1.42149	0.155174
1:14137790-14139100	1	14137790	14139100	RINT1	ENSGALG00000008123	-7	promoter-TSS (ENSGALG00000008123)	0.0317357	0.95829	0.486564	0.0450408	2213.19	0.167666	0.189279	0.849874	2213.19	0.168415	2.88909	0.00386364
1:14150890-14152420	1	14150890	14152420	EFCAB10	ENSGALG00000045949	379	exon (ENSGALG00000045949, exon 2 of 5)	0.0405299	0.943853	-0.0276999	0.950789	2827.62	0.160853	0.251968	0.801066	2827.62	0.161476	-0.171542	0.863798
1:14164140-14164740	1	14164140	14164740	EFCAB10	ENSGALG00000045949	-12406	intron (ENSGALG00000008115, intron 10 of 11)	-0.337987	0.615164	-0.650265	0.192377	171.104	0.303081	-1.11517	0.264778	171.104	0.313363	-2.07512	0.0379756
1:14190820-14191950	1	14190820	14191950	EFCAB10	ENSGALG00000045949	-39351	intron (ENSGALG00000008115, intron 3 of 11)	-0.218505	0.686641	-0.332153	0.428233	302.346	0.226662	-0.964016	0.335038	302.346	0.233628	-1.42172	0.155108
1:14192130-14192370	1	14192130	14192370	EFCAB10	ENSGALG00000045949	-40216	intron (ENSGALG00000008115, intron 3 of 11)	-0.0749676	0.961211	-0.632572	0.448328	65.9072	0.424856	-0.176454	0.859937	65.9072	0.459716	-1.37601	0.16882
1:14192520-14192880	1	14192520	14192880	EFCAB10	ENSGALG00000045949	-40666	intron (ENSGALG00000008115, intron 3 of 11)	-0.192106	0.848643	-0.0190188	0.986404	110.298	0.338308	-0.567841	0.570143	110.298	0.351011	-0.0541831	0.956789
1:14193280-14194520	1	14193280	14194520	EFCAB10	ENSGALG00000045949	-41866	intron (ENSGALG00000008115, intron 3 of 11)	0.0935642	0.867493	-0.129129	0.74958	686.325	0.182999	0.511282	0.609153	686.325	0.183371	-0.704196	0.481311
1:14202560-14203890	1	14202560	14203890	EFCAB10	ENSGALG00000045949	-51191	intron (ENSGALG00000008115, intron 3 of 11)	0.117486	0.820284	0.274962	0.395684	1639.94	0.18212	0.6451	0.518862	1639.94	0.183366	1.49952	0.133738
1:14266200-14268160	1	14266200	14268160	ATXN7L1	ENSGALG00000008115	131	exon (ENSGALG00000008115, exon 1 of 12)	-0.203429	0.702012	0.379911	0.304288	2518.43	0.21875	-0.929964	0.35239	2518.43	0.219133	1.7337	0.0829709
1:14285670-14286420	1	14285670	14286420		ENSGALG00000054032	-5609	exon (ENSGALG00000054032, exon 1 of 3)	0.00636423	0.996138	-0.431683	0.524187	136.758	0.344408	0.0184788	0.985257	136.758	0.358625	-1.20372	0.228699
1:14296200-14296840	1	14296200	14296840		ENSGALG00000054032	4866	Intergenic	0.444929	0.687777	0.736244	0.367203	157.791	0.462568	0.961867	0.336117	157.791	0.469158	1.56929	0.116581
1:14298140-14298630	1	14298140	14298630		ENSGALG00000054032	6731	Intergenic	-0.748537	0.422729	-1.35426	0.0925516	72.5408	0.492566	-1.51967	0.128594	72.5408	0.537072	-2.52156	0.0116836
1:14306490-14306780	1	14306490	14306780		ENSGALG00000052028	1139	intron (ENSGALG00000052028, intron 1 of 2)	0.480567	0.487014	0.623413	0.259228	109.626	0.34779	1.38178	0.167041	109.626	0.335411	1.85866	0.0630758
1:14323520-14324950	1	14323520	14324950	SYPL1	ENSGALG00000029006	13319	Intergenic	-0.135247	0.795655	0.058667	0.904747	823.092	0.190926	-0.708377	0.478711	823.092	0.192042	0.30549	0.759993
1:14340790-14341110	1	14340790	14341110	SYPL1	ENSGALG00000029006	-3396	Intergenic	-0.968477	0.209013	-1.41015	0.0448155	68.3489	0.468419	-2.06754	0.038683	68.3489	0.4876	-2.89201	0.00382785
1:14342390-14342820	1	14342390	14342820	SYPL1	ENSGALG00000029006	-5051	Intergenic	-0.126147	0.912086	0.418045	0.509751	158.225	0.347369	-0.36315	0.716492	158.225	0.338121	1.23638	0.216319
1:14349500-14349810	1	14349500	14349810	SYPL1	ENSGALG00000029006	-12101	Intergenic	-0.250978	0.829657	0.649144	0.373101	78.0797	0.404849	-0.619929	0.535305	78.0797	0.41744	1.55506	0.119932
1:14356060-14356320	1	14356060	14356320	SYPL1	ENSGALG00000029006	-18636	Intergenic	0.197731	0.891596	0.588582	0.505811	55.1408	0.452756	0.436727	0.662309	55.1408	0.472452	1.2458	0.212837
1:14360030-14361280	1	14360030	14361280	SYPL1	ENSGALG00000029006	-23101	Intergenic	-0.0994421	0.844553	0.36465	0.18176	1960.39	0.171699	-0.579166	0.562477	1960.39	0.172563	2.11314	0.0345887
1:14377440-14377860	1	14377440	14377860	NAMPTP1	ENSGALG00000008098	14662	intron (ENSGALG00000008098, intron 4 of 10)	-0.951004	0.554105	-2.27818	0.0661998	49.6638	0.766958	-1.23997	0.214987	49.6638	0.844815	-2.69666	0.00700381
1:14388090-14389320	1	14388090	14389320	NAMPTP1	ENSGALG00000008098	3607	intron (ENSGALG00000008098, intron 1 of 10)	0.685756	0.0166821	0.571169	0.0722365	410.589	0.206889	3.31461	0.00091772	410.589	0.215437	2.65122	0.0080202
1:14390790-14393310	1	14390790	14393310	NAMPTP1	ENSGALG00000008098	262	intron (ENSGALG00000008098, intron 1 of 10)	0.0529149	0.911486	0.369743	0.0887131	7350.19	0.145046	0.364814	0.71525	7350.19	0.145326	2.54422	0.0109521
1:14397870-14398660	1	14397870	14398660	NAMPTP1	ENSGALG00000008098	-5953	Intergenic	-1.27612	0.0036424	-0.851505	0.0957573	253.614	0.331103	-3.85414	0.000116139	253.614	0.340309	-2.50215	0.0123441
1:14399200-14400890	1	14399200	14400890	NAMPTP1	ENSGALG00000008098	-7733	Intergenic	0.334908	0.392659	0.327265	0.376053	1066.34	0.211031	1.58701	0.11251	1066.34	0.211567	1.54686	0.121897
1:14410460-14412300	1	14410460	14412300	NAMPTP1	ENSGALG00000008098	-19068	Intergenic	0.0920269	0.908598	0.222719	0.646964	375.378	0.244736	0.376024	0.706899	375.378	0.237891	0.93622	0.34916
1:14414580-14414860	1	14414580	14414860	NAMPTP1	ENSGALG00000008098	-22408	Intergenic	-0.132676	0.926791	-0.187507	0.854341	74.397	0.424041	-0.312885	0.754368	74.397	0.422027	-0.444301	0.656825
1:14420020-14420260	1	14420020	14420260	NAMPTP1	ENSGALG00000008098	-27828	Intergenic	0.0684806	0.964456	0.354636	0.695373	72.4114	0.415634	0.164762	0.869132	72.4114	0.426427	0.831644	0.40561
1:14434390-14436150	1	14434390	14436150	NAMPTP1	ENSGALG00000008098	-42958	Intergenic	-0.154867	0.825765	0.460287	0.248303	622.208	0.245309	-0.631313	0.527836	622.208	0.243375	1.89127	0.0585885
1:14442120-14443100	1	14442120	14443100	NAMPTP1	ENSGALG00000008098	-50298	Intergenic	0.0585429	0.942415	-0.131484	0.805879	368.253	0.227999	0.256768	0.797358	368.253	0.232215	-0.56622	0.571245
1:14444790-14445470	1	14444790	14445470		ENSGALG00000031636	48507	Intergenic	0.0157719	0.987593	-0.0239157	0.975529	255.392	0.255828	0.0616505	0.950841	255.392	0.260358	-0.0918568	0.926812
1:14467160-14467490	1	14467160	14467490		ENSGALG00000031636	26312	Intergenic	-0.123145	0.918934	-0.304972	0.686582	114.445	0.362188	-0.340002	0.733855	114.445	0.358696	-0.850225	0.3952
1:14470200-14470690	1	14470200	14470690		ENSGALG00000031636	23192	Intergenic	-0.187217	0.819701	0.469387	0.349186	190.005	0.289478	-0.64674	0.5178	190.005	0.290691	1.61472	0.10637
1:14492830-14493030	1	14492830	14493030		ENSGALG00000031636	707	intron (ENSGALG00000031636, intron 1 of 2)	-0.43114	0.644778	-0.194904	0.838395	92.4863	0.409975	-1.05162	0.292972	92.4863	0.401273	-0.485714	0.62717
1:14507290-14509470	1	14507290	14509470		ENSGALG00000048516	472	intron (ENSGALG00000048516, intron 1 of 2)	0.11494	0.823969	0.161451	0.667726	2697.47	0.180699	0.636082	0.524723	2697.47	0.181363	0.890212	0.373352
1:14526740-14527250	1	14526740	14527250	PIK3CG	ENSGALG00000008081	-14331	Intergenic	0.0287566	0.973519	-0.094212	0.866114	356.267	0.227411	0.126452	0.899374	356.267	0.227602	-0.413933	0.678923
1:14534240-14534890	1	14534240	14534890	PIK3CG	ENSGALG00000008081	-6761	Intergenic	-0.234003	0.752799	-0.253321	0.67954	177.289	0.288682	-0.810592	0.4176	177.289	0.292552	-0.865904	0.386543
1:14534980-14536900	1	14534980	14536900	PIK3CG	ENSGALG00000008081	-5386	Intergenic	0.102195	0.85058	0.155287	0.688341	2081.91	0.181958	0.561641	0.574361	2081.91	0.183481	0.846342	0.397362
1:14542960-14543190	1	14542960	14543190	PIK3CG	ENSGALG00000008081	1749	exon (ENSGALG00000008081, exon 1 of 10)	0.257016	0.823353	0.969549	0.103176	99.9409	0.40293	0.637867	0.52356	99.9409	0.394248	2.45924	0.0139232
1:14544210-14544940	1	14544210	14544940	PIK3CG	ENSGALG00000008081	3249	intron (ENSGALG00000008081, intron 1 of 9)	-0.271666	0.725266	-0.509138	0.364894	146.254	0.309763	-0.877013	0.380479	146.254	0.323147	-1.57556	0.115126
1:14547820-14548070	1	14547820	14548070	PIK3CG	ENSGALG00000008081	6619	intron (ENSGALG00000008081, intron 2 of 9)	-0.214075	0.906918	-0.152047	0.919174	42.5512	0.562003	-0.380915	0.703266	42.5512	0.574921	-0.264466	0.791421
1:14557980-14558450	1	14557980	14558450	PIK3CG	ENSGALG00000008081	16889	intron (ENSGALG00000008081, intron 6 of 9)	0.0887088	0.947493	0.552149	0.403095	99.6843	0.371897	0.238531	0.811469	99.6843	0.372801	1.48108	0.138585
1:14592390-14594690	1	14592390	14594690	PRKAR2B	ENSGALG00000008060	67	promoter-TSS (ENSGALG00000008060)	0.193729	0.572256	-0.0277594	0.951005	1319.2	0.16123	1.20158	0.229528	1319.2	0.162452	-0.170877	0.86432
1:14678870-14679070	1	14678870	14679070	HBP1	ENSGALG00000008050	-3650	Intergenic	0.337499	0.878939	0.846273	0.510328	30.7293	0.709515	0.475676	0.634305	30.7293	0.685267	1.23495	0.216847
1:14680570-14683800	1	14680570	14683800	HBP1	ENSGALG00000008050	-435	promoter-TSS (ENSGALG00000008050)	0.163873	0.657646	0.512014	0.0222847	7698.13	0.159934	1.02462	0.30554	7698.13	0.159947	3.20115	0.00136882
1:14684900-14685290	1	14684900	14685290	HBP1	ENSGALG00000008050	2475	intron (ENSGALG00000008050, intron 2 of 10)	-0.171332	0.862291	-0.133478	0.873743	113.308	0.325823	-0.525843	0.598997	113.308	0.338369	-0.394476	0.69323
1:14690690-14691370	1	14690690	14691370	HBP1	ENSGALG00000008050	8410	intron (ENSGALG00000008050, intron 8 of 10)	0.463711	0.328819	-0.0333226	0.966875	219.132	0.266536	1.73977	0.081899	219.132	0.274848	-0.12124	0.903501
1:14704720-14704940	1	14704720	14704940	HBP1	ENSGALG00000008050	22210	intron (ENSGALG00000042764, intron 21 of 21)	0.100252	0.957282	0.314671	0.789293	45.8235	0.518767	0.19325	0.846763	45.8235	0.518452	0.606944	0.543888
1:14712680-14713010	1	14712680	14713010	HBP1	ENSGALG00000008050	30225	intron (ENSGALG00000042764, intron 18 of 21)	-0.348584	0.78199	0.0569261	0.969045	57.8949	0.469149	-0.743013	0.457474	57.8949	0.503129	0.113144	0.909916
1:14714170-14714900	1	14714170	14714900	HBP1	ENSGALG00000008050	31915	intron (ENSGALG00000042764, intron 18 of 21)	0.909886	0.0285892	0.178506	0.807578	205.705	0.294	3.09486	0.00196909	205.705	0.317349	0.562491	0.573781
1:14747630-14747840	1	14747630	14747840	HBP1	ENSGALG00000008050	65115	intron (ENSGALG00000042764, intron 10 of 21)	0.720472	0.541662	-0.0312983	0.986748	55.4292	0.568256	1.26786	0.204846	55.4292	0.587489	-0.0532748	0.957513
1:14773260-14774480	1	14773260	14774480		ENSGALG00000008032	-68680	intron (ENSGALG00000042764, intron 7 of 21)	1.40993	6.20476e-06	0.948506	0.00832251	597.866	0.256413	5.49866	3.82694e-08	597.866	0.264656	3.58392	0.000338471
1:14786360-14787120	1	14786360	14787120		ENSGALG00000008032	-55810	intron (ENSGALG00000042764, intron 7 of 21)	0.358118	0.544868	-0.127299	0.86138	308.594	0.284108	1.2605	0.20749	308.594	0.299085	-0.425629	0.670378
1:14818380-14818640	1	14818380	14818640		ENSGALG00000008032	-24040	intron (ENSGALG00000042764, intron 6 of 21)	0.517836	0.621533	-0.102093	0.93834	55.9642	0.469808	1.10223	0.270362	55.9642	0.489788	-0.208443	0.834883
1:14825650-14825940	1	14825650	14825940		ENSGALG00000008032	-16755	intron (ENSGALG00000042764, intron 6 of 21)	-0.123075	0.929356	-0.0202065	0.988494	73.6869	0.404656	-0.304146	0.761016	73.6869	0.429111	-0.0470893	0.962442
1:14827470-14827730	1	14827470	14827730		ENSGALG00000008032	-14950	intron (ENSGALG00000042764, intron 6 of 21)	1.26536	0.19641	-0.23786	0.904346	31.7502	0.600235	2.10811	0.0350216	31.7502	0.775588	-0.306684	0.759084
1:14846520-14846830	1	14846520	14846830		ENSGALG00000008032	4125	intron (ENSGALG00000008032, intron 2 of 2)	1.65281	0.0237341	0.134757	0.926762	47.2132	0.521118	3.17166	0.00151569	47.2132	0.555831	0.242442	0.808438
1:14872100-14872550	1	14872100	14872550		ENSGALG00000023661	-8736	intron (ENSGALG00000042764, intron 5 of 21)	0.414887	0.633083	0.770757	0.24977	104.725	0.385029	1.07755	0.281237	104.725	0.40846	1.88698	0.0591627
1:14880470-14881670	1	14880470	14881670		ENSGALG00000023661	9	promoter-TSS (ENSGALG00000023661)	-0.18955	0.604936	-0.0723625	0.86138	1151.62	0.167019	-1.1349	0.256418	1151.62	0.170047	-0.425545	0.67044
1:14895310-14897860	1	14895310	14897860	BCAP29	ENSGALG00000008009	840	intron (ENSGALG00000008009, intron 2 of 7)	-0.0414555	0.945203	0.362526	0.170084	2910.07	0.167717	-0.247176	0.804772	2910.07	0.168075	2.15693	0.0310108
1:14907290-14907500	1	14907290	14907500	BCAP29	ENSGALG00000008009	11650	intron (ENSGALG00000008009, intron 5 of 7)	1.07976	0.392173	0.288302	0.869031	25.0935	0.679918	1.58807	0.11227	25.0935	0.709396	0.406405	0.684445
1:14924580-14925320	1	14924580	14925320	SLC26A4	ENSGALG00000007998	-205	promoter-TSS (ENSGALG00000007998)	-0.0631185	0.917373	0.344653	0.239478	865.431	0.182326	-0.346185	0.729204	865.431	0.179541	1.91964	0.0549037
1:14948830-14950380	1	14948830	14950380	CBLL1	ENSGALG00000038981	-619	promoter-TSS (ENSGALG00000038981)	0.0520449	0.915535	0.306546	0.198452	3265.07	0.14777	0.352203	0.724686	3265.07	0.149349	2.05255	0.0401158
1:14991720-14992090	1	14991720	14992090	DLD	ENSGALG00000007931	-2070	Intergenic	0.0829133	0.949205	-0.0592508	0.953532	113.33	0.359667	0.230528	0.817682	113.33	0.36212	-0.163622	0.870029
1:14993220-14994710	1	14993220	14994710	DLD	ENSGALG00000007931	-10	promoter-TSS (ENSGALG00000007931)	0.0814417	0.851521	0.190639	0.482046	3419.48	0.145743	0.558805	0.576295	3419.48	0.146634	1.3001	0.193565
1:15010090-15011200	1	15010090	15011200	DLD	ENSGALG00000007931	16670	exon (ENSGALG00000007905, exon 32 of 33)	0.00667448	0.992501	-0.276599	0.452043	473.833	0.198738	0.0335843	0.973209	473.833	0.202268	-1.36749	0.171473
1:15015110-15015380	1	15015110	15015380	DLD	ENSGALG00000007931	21270	intron (ENSGALG00000007905, intron 25 of 31)	0.293738	0.762677	0.275194	0.730132	96.9919	0.37251	0.788537	0.430383	96.9919	0.368138	0.74753	0.454743
1:15016040-15017230	1	15016040	15017230	DLD	ENSGALG00000007931	22660	intron (ENSGALG00000007905, intron 25 of 31)	-0.45106	0.209137	-0.181319	0.700592	366.522	0.218214	-2.06705	0.0387291	366.522	0.221407	-0.818938	0.412822
1:15017770-15020430	1	15017770	15020430	DLD	ENSGALG00000007931	25125	intron (ENSGALG00000007905, intron 23 of 31)	0.426507	0.176525	-0.00934684	0.988448	4883.83	0.196244	2.17335	0.0297542	4883.83	0.196919	-0.0474653	0.962142
1:15021210-15022740	1	15021210	15022740	DLD	ENSGALG00000007931	28000	intron (ENSGALG00000007905, intron 22 of 31)	0.0908634	0.866391	-0.452343	0.0990832	961.674	0.176638	0.514404	0.60697	961.674	0.182211	-2.48253	0.0130453
1:15023960-15025080	1	15023960	15025080	DLD	ENSGALG00000007931	30545	intron (ENSGALG00000007905, intron 22 of 31)	-0.175111	0.715488	0.0371605	0.9462	643.49	0.194846	-0.898714	0.368805	643.49	0.200264	0.185558	0.852792
1:15030180-15031060	1	15030180	15031060	DLD	ENSGALG00000007931	36645	intron (ENSGALG00000007905, intron 20 of 31)	-1.01859	0.00104515	-0.759792	0.0266992	354.778	0.240418	-4.23675	2.26781e-05	354.778	0.243196	-3.1242	0.00178288
1:15035490-15035990	1	15035490	15035990	DLD	ENSGALG00000007931	41765	intron (ENSGALG00000007905, intron 12 of 31)	-0.337541	0.666749	0.818966	0.120549	140.382	0.335631	-1.00569	0.314565	140.382	0.345486	2.37047	0.0177653
1:15047530-15053230	1	15047530	15053230	LAMB4	ENSGALG00000007917	46394	promoter-TSS (ENSGALG00000007905)	-0.137565	0.702591	-0.285173	0.241013	3654.03	0.148222	-0.928101	0.353355	3654.03	0.148923	-1.9149	0.0555053
1:15057600-15058660	1	15057600	15058660	LAMB4	ENSGALG00000007917	38644	intron (ENSGALG00000007917, intron 30 of 34)	-1.33187	3.7514e-05	-0.316619	0.531068	334.236	0.261089	-5.10123	3.3746e-07	334.236	0.26658	-1.18771	0.234949
1:15058700-15059140	1	15058700	15059140	LAMB4	ENSGALG00000007917	37854	intron (ENSGALG00000007917, intron 30 of 34)	0.2882	0.704172	0.766869	0.103619	185.398	0.311751	0.924456	0.355249	185.398	0.312218	2.4562	0.0140416
1:15072090-15072640	1	15072090	15072640	LAMB4	ENSGALG00000007917	24409	intron (ENSGALG00000007917, intron 21 of 34)	-0.137416	0.898804	-0.404192	0.533155	138.177	0.332754	-0.412967	0.679631	138.177	0.341538	-1.18345	0.236632
1:15077220-15078600	1	15077220	15078600	LAMB4	ENSGALG00000007917	18864	exon (ENSGALG00000007917, exon 15 of 33)	-0.263797	0.568156	0.0797687	0.88576	505.101	0.21803	-1.20991	0.226314	505.101	0.220603	0.361594	0.717655
1:15080080-15080920	1	15080080	15080920	LAMB4	ENSGALG00000007917	16274	intron (ENSGALG00000007917, intron 14 of 34)	0.0818468	0.931228	-0.291817	0.599667	281.374	0.274922	0.297709	0.765925	281.374	0.280755	-1.0394	0.298618
1:15086930-15087480	1	15086930	15087480	LAMB4	ENSGALG00000007917	9569	intron (ENSGALG00000007917, intron 8 of 34)	-0.465263	0.555449	-1.0555	0.0910799	89.724	0.376079	-1.23714	0.216034	89.724	0.417119	-2.53046	0.0113913
1:15092840-15093090	1	15092840	15093090	LAMB4	ENSGALG00000007917	3809	intron (ENSGALG00000007917, intron 3 of 34)	-0.255052	0.881259	0.345069	0.77921	44.0159	0.543615	-0.469178	0.638943	44.0159	0.544901	0.633269	0.526558
1:15104610-15106140	1	15104610	15106140	ERGIC2	ENSGALG00000007183	-1125	promoter-TSS (ENSGALG00000007183)	-0.121604	0.855821	0.195428	0.675276	2140.7	0.222588	-0.546318	0.584847	2140.7	0.223385	0.87485	0.381655
1:15106780-15107960	1	15106780	15107960	ERGIC2	ENSGALG00000007183	870	intron (ENSGALG00000007183, intron 1 of 12)	0.0954191	0.846467	0.0527521	0.901668	1582	0.166339	0.573643	0.566209	1582	0.167652	0.314652	0.753026
1:15129790-15130270	1	15129790	15130270	ERGIC2	ENSGALG00000007183	23530	intron (ENSGALG00000007905, intron 1 of 6)	0.166451	0.855844	0.41315	0.437963	186.329	0.304712	0.546256	0.58489	186.329	0.295181	1.39965	0.161618
1:15136030-15137090	1	15136030	15137090	LAMB1	ENSGALG00000007905	29286	TTS (ENSGALG00000007161)	0.529448	0.394657	0.371721	0.542662	473.934	0.334651	1.58209	0.113628	473.934	0.319805	1.16234	0.245099
1:15137890-15138380	1	15137890	15138380	LAMB1	ENSGALG00000007905	27711	intron (ENSGALG00000007161, intron 48 of 48)	-0.147979	0.89518	-0.180804	0.797346	244.415	0.348887	-0.424146	0.67146	244.415	0.307905	-0.587208	0.557064
1:15141280-15141490	1	15141280	15141490	LAMB1	ENSGALG00000007905	24461	intron (ENSGALG00000007161, intron 47 of 48)	-0.359161	0.826679	-0.298759	0.789133	50.7423	0.571068	-0.628928	0.529396	50.7423	0.491902	-0.607355	0.543616
1:15148100-15148840	1	15148100	15148840	LAMB1	ENSGALG00000007905	17376	intron (ENSGALG00000007161, intron 40 of 48)	1.41208	0.0206584	1.06351	0.108166	165.059	0.437381	3.22848	0.00124449	165.059	0.437234	2.43235	0.015001
1:15183900-15184420	1	15183900	15184420	LRRK2	ENSGALG00000007161	14793	intron (ENSGALG00000007161, intron 6 of 48)	-0.167268	0.875393	0.207951	0.788874	120.727	0.343719	-0.486641	0.626513	120.727	0.342096	0.607871	0.543273
1:15198240-15200180	1	15198240	15200180	LRRK2	ENSGALG00000007161	-257	promoter-TSS (ENSGALG00000007161)	-0.0801794	0.868354	0.0984923	0.783714	2799.44	0.157811	-0.508072	0.611403	2799.44	0.158407	0.621766	0.534095
1:15200350-15200630	1	15200350	15200630	LRRK2	ENSGALG00000007161	-1537	Intergenic	-0.185165	0.865857	-0.383297	0.582263	125.643	0.359169	-0.515536	0.606178	125.643	0.355782	-1.07734	0.28133
1:15207600-15207990	1	15207600	15207990	LRRK2	ENSGALG00000007161	-8842	Intergenic	0.118264	0.91873	-0.181305	0.828978	105.848	0.347142	0.34068	0.733344	105.848	0.356162	-0.509053	0.610715
1:15232030-15232240	1	15232030	15232240	SLC2A13	ENSGALG00000035940	-11853	Intergenic	0.549563	0.59522	0.297757	0.781062	59.2386	0.475931	1.15471	0.248209	59.2386	0.474382	0.627673	0.530218
1:15242810-15245480	1	15242810	15245480	SLC2A13	ENSGALG00000035940	157	exon (ENSGALG00000035940, exon 1 of 11)	0.00637038	0.991552	0.00615736	0.991249	5243.5	0.162586	0.0391816	0.968746	5243.5	0.163391	0.0376847	0.969939
1:15246730-15247000	1	15246730	15247000	SLC2A13	ENSGALG00000035940	2877	intron (ENSGALG00000035940, intron 1 of 10)	-0.0164234	0.990494	-0.280272	0.733323	93.206	0.361829	-0.0453899	0.963797	93.206	0.378885	-0.73973	0.459464
1:15263180-15263390	1	15263180	15263390	SLC2A13	ENSGALG00000035940	19297	intron (ENSGALG00000035940, intron 1 of 10)	-0.0343549	0.989688	0.443033	0.720117	72.5023	0.695605	-0.0493885	0.96061	72.5023	0.574935	0.770579	0.440956
1:15334970-15335400	1	15334970	15335400		ENSGALG00000049464	54592	intron (ENSGALG00000035940, intron 4 of 10)	1.22775	0.0359035	0.0642392	0.962251	87.4368	0.410007	2.99446	0.00274927	87.4368	0.474034	0.135516	0.892204
1:15336430-15336990	1	15336430	15336990		ENSGALG00000049464	53067	intron (ENSGALG00000035940, intron 4 of 10)	0.726953	0.115627	1.52522	8.67687e-05	160.865	0.300354	2.42032	0.0155067	160.865	0.308077	4.95076	7.39246e-07
1:15356440-15357410	1	15356440	15357410		ENSGALG00000049464	32852	intron (ENSGALG00000035940, intron 7 of 10)	0.0250094	0.98273	-0.157816	0.830771	168.418	0.298642	0.0837438	0.93326	168.418	0.313076	-0.504082	0.614204
1:15361380-15361630	1	15361380	15361630		ENSGALG00000049464	28272	intron (ENSGALG00000035940, intron 7 of 10)	-0.237797	0.841534	0.294947	0.753837	69.8595	0.404599	-0.587735	0.55671	69.8595	0.424892	0.694169	0.487576
1:15370300-15370590	1	15370300	15370590		ENSGALG00000049464	19332	intron (ENSGALG00000035940, intron 7 of 10)	0.125419	0.925151	0.659187	0.333286	86.1961	0.394451	0.317957	0.750517	86.1961	0.397956	1.65643	0.0976342
1:15378350-15378560	1	15378350	15378560		ENSGALG00000049464	11322	TTS (ENSGALG00000035940)	-0.436148	0.759772	0.339988	0.774645	43.6425	0.548793	-0.794742	0.426764	43.6425	0.528127	0.643761	0.51973
1:15383750-15384650	1	15383750	15384650		ENSGALG00000049464	5577	Intergenic	0.342772	0.372272	0.0237616	0.970327	473.583	0.209694	1.63463	0.102126	473.583	0.21648	0.109763	0.912597
1:15385700-15386710	1	15385700	15386710		ENSGALG00000049464	3572	exon (ENSGALG00000049464, exon 6 of 6)	-0.393709	0.210931	-0.0382029	0.941456	693.094	0.190933	-2.06203	0.0392053	693.094	0.192226	-0.198739	0.842467
1:15402680-15402910	1	15402680	15402910		ENSGALG00000038806	4593	exon (ENSGALG00000038806, exon 4 of 4)	-1.55179	0.102154	0.0425667	0.9815	65.3238	0.623908	-2.4872	0.0128753	65.3238	0.583276	0.0729787	0.941823
1:15406740-15409590	1	15406740	15409590	ABCD2	ENSGALG00000042554	279	promoter-TSS (ENSGALG00000038806)	0.0193818	0.974477	0.0747866	0.844461	3369.26	0.158609	0.122199	0.902742	3369.26	0.159215	0.469721	0.638554
1:15434680-15435020	1	15434680	15435020	ABCD2	ENSGALG00000042554	26964	intron (ENSGALG00000042554, intron 7 of 10)	-0.0649143	0.958367	0.00350053	0.999396	108.6	0.344029	-0.188689	0.850337	108.6	0.350507	0.00998705	0.992032
1:15440780-15441870	1	15440780	15441870	ABCD2	ENSGALG00000042554	33439	intron (ENSGALG00000042554, intron 8 of 10)	0.158061	0.791294	-0.00213757	0.999415	852.476	0.219939	0.718661	0.47235	852.476	0.218262	-0.00979361	0.992186
1:15442650-15442920	1	15442650	15442920	KIF21A	ENSGALG00000007098	-34772	intron (ENSGALG00000042554, intron 8 of 10)	0.212958	0.841717	0.469315	0.47866	97.4278	0.362769	0.587034	0.557181	97.4278	0.358942	1.3075	0.191044
1:15443510-15443760	1	15443510	15443760	KIF21A	ENSGALG00000007098	-33922	intron (ENSGALG00000042554, intron 8 of 10)	0.27434	0.84928	0.483723	0.600202	57.1779	0.484801	0.565881	0.571475	57.1779	0.465967	1.0381	0.299221
1:15444390-15444800	1	15444390	15444800	KIF21A	ENSGALG00000007098	-32962	intron (ENSGALG00000042554, intron 8 of 10)	0.220993	0.859966	-0.5897	0.446559	87.0014	0.414956	0.532569	0.594332	87.0014	0.42719	-1.38042	0.167458
1:15449570-15450720	1	15449570	15450720	KIF21A	ENSGALG00000007098	-27412	TTS (ENSGALG00000042554)	0.598684	0.0686657	0.472281	0.191531	564.67	0.222394	2.69199	0.00710264	564.67	0.22725	2.07824	0.037687
1:15451010-15451480	1	15451010	15451480	KIF21A	ENSGALG00000007098	-26312	Intergenic	0.519183	0.439483	0.973341	0.0579062	126.594	0.34973	1.48453	0.137669	126.594	0.352134	2.76412	0.00570765
1:15453120-15453520	1	15453120	15453520	KIF21A	ENSGALG00000007098	-24237	Intergenic	0.4823	0.571819	0.71112	0.260581	79.9126	0.401089	1.20248	0.229179	79.9126	0.38338	1.85487	0.0636149
1:15457100-15457650	1	15457100	15457650	KIF21A	ENSGALG00000007098	-20182	Intergenic	-0.192546	0.859247	-0.163419	0.838642	153.884	0.35997	-0.534895	0.592723	153.884	0.337059	-0.484839	0.627791
1:15468300-15468720	1	15468300	15468720	KIF21A	ENSGALG00000007098	-9047	intron (ENSGALG00000042244, intron 1 of 3)	-0.206423	0.770715	0.663413	0.0836062	315.381	0.268062	-0.770056	0.441267	315.381	0.25761	2.57527	0.0100163
1:15476590-15480620	1	15476590	15480620		ENSGALG00000042244	-426	promoter-TSS (ENSGALG00000042244)	0.185616	0.64337	0.195672	0.567553	4610.84	0.176002	1.05462	0.291597	4610.84	0.176517	1.10852	0.267639
1:15482650-15483550	1	15482650	15483550		ENSGALG00000042244	-4921	intron (ENSGALG00000007098, intron 1 of 35)	-0.332685	0.433774	-0.911572	0.00415097	336.125	0.222364	-1.49613	0.134621	336.125	0.238237	-3.82633	0.00013007
1:15490920-15491270	1	15490920	15491270		ENSGALG00000042244	-12916	intron (ENSGALG00000007098, intron 1 of 35)	-0.342516	0.682191	-0.6722	0.261165	107.319	0.352038	-0.972951	0.330578	107.319	0.362636	-1.85365	0.0637894
1:15492020-15492300	1	15492020	15492300		ENSGALG00000042244	-13981	intron (ENSGALG00000007098, intron 1 of 35)	-0.184016	0.907991	0.38828	0.72952	51.1575	0.486933	-0.377907	0.7055	51.1575	0.518474	0.74889	0.453923
1:15493550-15494520	1	15493550	15494520		ENSGALG00000042244	-15856	intron (ENSGALG00000007098, intron 1 of 35)	-0.107253	0.903629	0.244865	0.669315	361.648	0.272134	-0.394119	0.693493	361.648	0.27607	0.886967	0.375097
1:15495920-15496400	1	15495920	15496400		ENSGALG00000042244	-17981	intron (ENSGALG00000007098, intron 1 of 35)	0.615251	0.497556	-0.645059	0.491245	56.2222	0.452428	1.35989	0.173866	56.2222	0.504497	-1.27862	0.201031
1:15497510-15500200	1	15497510	15500200		ENSGALG00000042244	-20676	intron (ENSGALG00000007098, intron 1 of 35)	0.15616	0.650264	-0.290909	0.241399	2378.41	0.150135	1.04013	0.298281	2378.41	0.152001	-1.91387	0.0556372
1:15502700-15503040	1	15502700	15503040		ENSGALG00000042244	-24691	intron (ENSGALG00000007098, intron 1 of 34)	-0.850798	0.168776	-0.421701	0.545864	133.548	0.386737	-2.19994	0.0278114	133.548	0.365037	-1.15523	0.247997
1:15503390-15505420	1	15503390	15505420		ENSGALG00000042244	-26226	intron (ENSGALG00000007098, intron 1 of 34)	0.0771178	0.912058	-0.310342	0.419782	755.519	0.212317	0.363221	0.71644	755.519	0.215252	-1.44176	0.14937
1:15508730-15509280	1	15508730	15509280		ENSGALG00000042244	-30826	intron (ENSGALG00000007098, intron 3 of 35)	0.508536	0.493638	0.398655	0.567223	179.278	0.371747	1.36796	0.171324	179.278	0.359422	1.10916	0.267363
1:15517550-15517870	1	15517550	15517870		ENSGALG00000042244	-39531	intron (ENSGALG00000007098, intron 7 of 35)	-0.0069538	0.996252	-0.642391	0.397203	75.3688	0.399567	-0.0174033	0.986115	75.3688	0.429576	-1.49541	0.134808
1:15567530-15568340	1	15567530	15568340		ENSGALG00000043872	-16771	Intergenic	0.540124	0.137922	0.495857	0.17696	334.957	0.232835	2.31977	0.0203532	334.957	0.232701	2.13087	0.0330996
1:15570790-15571080	1	15570790	15571080		ENSGALG00000043872	-13771	Intergenic	-0.582254	0.606146	-0.727292	0.483179	44.5419	0.514254	-1.13223	0.257538	44.5419	0.560584	-1.29738	0.194499
1:15613470-15614180	1	15613470	15614180		ENSGALG00000054983	19561	intron (ENSGALG00000043872, intron 14 of 14)	0.950823	0.00356102	0.449845	0.31743	341.212	0.24619	3.86215	0.000112394	341.212	0.264831	1.69861	0.0893922
1:15633160-15634790	1	15633160	15634790	CPNE8	ENSGALG00000007025	175	promoter-TSS (ENSGALG00000054983)	-0.0970143	0.86871	0.0787307	0.867935	1603.47	0.191272	-0.507206	0.61201	1603.47	0.1924	0.409204	0.68239
1:15694040-15694830	1	15694040	15694830	CPNE8	ENSGALG00000007025	60635	intron (ENSGALG00000007025, intron 10 of 19)	-0.169902	0.835036	0.369528	0.47922	329.122	0.280765	-0.605141	0.545086	329.122	0.282854	1.30643	0.191406
1:15694930-15695280	1	15694930	15695280	CPNE8	ENSGALG00000007025	61305	intron (ENSGALG00000007025, intron 10 of 19)	-1.04324	0.435515	-2.71851	0.0310215	27.0746	0.698922	-1.49265	0.135529	27.0746	0.888568	-3.05943	0.0022176
1:15695300-15695900	1	15695300	15695900	CPNE8	ENSGALG00000007025	61800	intron (ENSGALG00000007025, intron 10 of 19)	-0.942553	0.0280679	-0.664867	0.182397	210.759	0.303842	-3.10211	0.00192146	210.759	0.314979	-2.11083	0.0347871
1:15709490-15709690	1	15709490	15709690	CPNE8	ENSGALG00000007025	75790	intron (ENSGALG00000007025, intron 13 of 19)	1.63297	0.103047	-2.44846	0.215511	45.3621	0.657744	2.48269	0.0130395	45.3621	1.22703	-1.99544	0.0459947
1:15741620-15741830	1	15741620	15741830	ALG10	ENSGALG00000040272	83593	Intergenic	-0.345559	0.825714	-0.300277	0.788952	62.454	0.547292	-0.631398	0.52778	62.454	0.494093	-0.607733	0.543365
1:15751000-15751550	1	15751000	15751550	ALG10	ENSGALG00000040272	74043	Intergenic	-0.138	0.87897	0.0598722	0.937833	199.357	0.290294	-0.47538	0.634516	199.357	0.285113	0.209995	0.833672
1:15780200-15780610	1	15780200	15780610	ALG10	ENSGALG00000040272	44913	Intergenic	-0.131522	0.927612	-0.62847	0.390004	90.2106	0.424092	-0.310126	0.756465	90.2106	0.415142	-1.51387	0.130059
1:15816100-15816310	1	15816100	15816310	ALG10	ENSGALG00000040272	9113	Intergenic	-0.449042	0.54662	0.283737	0.6928	124.64	0.357479	-1.25613	0.209067	124.64	0.339018	0.836937	0.402628
1:15824540-15826180	1	15824540	15826180	TPRKB	ENSGALG00000013018	-14	promoter-TSS (ENSGALG00000013018)	0.0755571	0.88486	0.0496599	0.90737	3172.1	0.165125	0.457576	0.647257	3172.1	0.166384	0.298465	0.765348
1:15836580-15837610	1	15836580	15837610	GTSE1	ENSGALG00000004897	-341	promoter-TSS (ENSGALG00000004897)	-0.341936	0.257059	-0.196571	0.586639	847.286	0.177536	-1.926	0.0541038	847.286	0.184076	-1.06788	0.285574
1:15845540-15845830	1	15845540	15845830	TRMU	ENSGALG00000031922	-2890	intron (ENSGALG00000004897, intron 9 of 11)	1.19238	0.0464811	0.417678	0.639235	71.978	0.414076	2.87962	0.00398149	71.978	0.43851	0.952494	0.340846
1:15848150-15849480	1	15848150	15849480	TRMU	ENSGALG00000031922	240	TTS (ENSGALG00000004897)	-0.189184	0.661166	-0.10796	0.802653	1071.53	0.186004	-1.0171	0.309108	1071.53	0.187875	-0.574639	0.565535
1:15867000-15867260	1	15867000	15867260	TRMU	ENSGALG00000031922	18555	Intergenic	-0.49571	0.758174	0.312223	0.831665	62.7988	0.62119	-0.798	0.42487	62.7988	0.622224	0.501785	0.615818
1:15876410-15876940	1	15876410	15876940	TRMU	ENSGALG00000031922	28100	intron (ENSGALG00000043355, intron 33 of 41)	0.260215	0.856058	-0.123004	0.925581	107.743	0.476895	0.545644	0.585311	107.743	0.500008	-0.246005	0.805678
1:15901690-15902580	1	15901690	15902580	TRMU	ENSGALG00000031922	53560	intron (ENSGALG00000043355, intron 20 of 41)	0.289945	0.590648	0.0769331	0.908199	299.925	0.249224	1.16339	0.244671	299.925	0.260116	0.295765	0.76741
1:15918830-15919420	1	15918830	15919420	TRMU	ENSGALG00000031922	70550	intron (ENSGALG00000043355, intron 9 of 41)	0.677362	0.0475784	0.173964	0.735913	299.722	0.236205	2.86769	0.00413481	299.722	0.236984	0.734078	0.462901
1:15921340-15922080	1	15921340	15922080	TRMU	ENSGALG00000031922	73135	intron (ENSGALG00000043355, intron 9 of 41)	-0.0401613	0.966158	-0.422833	0.359175	235.366	0.255579	-0.157139	0.875136	235.366	0.265927	-1.59003	0.111828
1:15930390-15930770	1	15930390	15930770	TRMU	ENSGALG00000031922	82005	intron (ENSGALG00000043355, intron 9 of 41)	-0.193994	0.85704	-0.362989	0.6182	94.4621	0.3573	-0.542945	0.587167	94.4621	0.363428	-0.998792	0.317896
1:15969870-15970080	1	15969870	15970080		ENSGALG00000043355	55718	intron (ENSGALG00000043355, intron 6 of 41)	-0.120467	0.949739	0.24541	0.845482	47.0731	0.52926	-0.227615	0.819946	47.0731	0.525333	0.467151	0.640392
1:15985160-15985420	1	15985160	15985420		ENSGALG00000043355	40403	intron (ENSGALG00000043355, intron 6 of 41)	0.00509148	0.997181	0.547867	0.427913	85.927	0.401092	0.012694	0.989872	85.927	0.385163	1.42243	0.154902
1:15990140-15990580	1	15990140	15990580		ENSGALG00000043355	35333	intron (ENSGALG00000043355, intron 6 of 41)	0.197973	0.813219	0.380384	0.495283	171.695	0.298349	0.663564	0.506969	171.695	0.29966	1.26939	0.204304
1:16001400-16001820	1	16001400	16001820		ENSGALG00000043355	24083	intron (ENSGALG00000043355, intron 6 of 41)	0.0408122	0.969067	0.725769	0.0699853	240.504	0.280483	0.145507	0.884311	240.504	0.271956	2.6687	0.00761464
1:16004630-16004840	1	16004630	16004840		ENSGALG00000043355	20958	intron (ENSGALG00000043355, intron 6 of 41)	-0.234039	0.835911	0.4212	0.582965	91.9402	0.388391	-0.602586	0.546784	91.9402	0.39161	1.07556	0.282125
1:16005810-16006100	1	16005810	16006100		ENSGALG00000043355	19738	intron (ENSGALG00000043355, intron 6 of 41)	0.105358	0.941976	0.502571	0.523258	84.4142	0.406608	0.259113	0.795548	84.4142	0.416716	1.20603	0.227806
1:16010630-16010860	1	16010630	16010860		ENSGALG00000043355	14948	intron (ENSGALG00000043355, intron 6 of 41)	-0.500037	0.73922	-1.28966	0.157474	63.1402	0.593958	-0.841873	0.399859	63.1402	0.584031	-2.2082	0.0272304
1:16010980-16011220	1	16010980	16011220		ENSGALG00000043355	14593	intron (ENSGALG00000043355, intron 6 of 41)	-0.208061	0.929495	-1.45214	0.243955	23.2191	0.685443	-0.303543	0.761476	23.2191	0.762069	-1.90552	0.0567124
1:16018100-16018350	1	16018100	16018350		ENSGALG00000043355	7468	intron (ENSGALG00000043355, intron 6 of 41)	0.298083	0.844875	-0.904856	0.349407	46.8474	0.515505	0.578235	0.563105	46.8474	0.560624	-1.61402	0.106524
1:16021010-16021650	1	16021010	16021650		ENSGALG00000043355	4363	intron (ENSGALG00000043355, intron 6 of 41)	0.371854	0.47711	0.543215	0.209274	232.296	0.265082	1.40279	0.16068	232.296	0.269417	2.01626	0.0437725
1:16025020-16027350	1	16025020	16027350		ENSGALG00000043355	-492	promoter-TSS (ENSGALG00000043355)	0.149818	0.698374	0.0673169	0.863847	2731.16	0.159647	0.938435	0.348021	2731.16	0.160496	0.41943	0.674902
1:16041280-16042290	1	16041280	16042290		ENSGALG00000054287	7491	Intergenic	-0.878775	0.0674854	-0.621283	0.268176	285.578	0.325403	-2.70058	0.00692195	285.578	0.338959	-1.83291	0.0668156
1:16055420-16055730	1	16055420	16055730		ENSGALG00000054287	-6299	Intergenic	-1.11256	0.202526	-0.586164	0.587795	41.4999	0.532916	-2.08768	0.0368269	41.4999	0.549987	-1.06578	0.286524
1:16060050-16060450	1	16060050	16060450		ENSGALG00000054287	-10974	Intergenic	0.151674	0.891569	-0.068274	0.94244	146.72	0.347253	0.436782	0.662269	146.72	0.347813	-0.196295	0.844379
1:16062340-16064750	1	16062340	16064750		ENSGALG00000054287	-14269	Intergenic	0.0252257	0.971912	0.171726	0.662481	3279.76	0.189718	0.132964	0.894222	3279.76	0.190404	0.901905	0.367107
1:16065270-16066480	1	16065270	16066480		ENSGALG00000054287	-16599	Intergenic	-0.319457	0.499774	-0.295791	0.50303	339.695	0.235795	-1.35481	0.175479	339.695	0.236323	-1.25164	0.2107
1:16069090-16069340	1	16069090	16069340		ENSGALG00000054287	-19939	Intergenic	-0.0872222	0.967891	-1.22825	0.204724	41.8211	0.581191	-0.150075	0.880705	41.8211	0.604557	-2.03166	0.0421883
1:16076980-16077410	1	16076980	16077410	GRAMD4	ENSGALG00000034274	-12433	Intergenic	0.351065	0.73759	0.219514	0.835024	81.818	0.415117	0.845702	0.397719	81.818	0.445299	0.492957	0.622043
1:16078650-16079810	1	16078650	16079810	GRAMD4	ENSGALG00000034274	-10398	Intergenic	-0.0302192	0.972726	-0.120786	0.828251	348.513	0.233855	-0.129222	0.897182	348.513	0.236415	-0.510905	0.609418
1:16093590-16094140	1	16093590	16094140	GRAMD4	ENSGALG00000034274	4237	intron (ENSGALG00000034274, intron 1 of 18)	0.941946	0.0115593	1.45008	4.44277e-05	195.216	0.272692	3.45425	0.00055183	195.216	0.283392	5.11689	3.10621e-07
1:16106010-16106920	1	16106010	16106920	GRAMD4	ENSGALG00000034274	16837	intron (ENSGALG00000034274, intron 2 of 18)	0.253094	0.646195	0.117	0.846127	293.331	0.241337	1.04872	0.294309	293.331	0.251085	0.465978	0.641231
1:16114890-16115490	1	16114890	16115490	GRAMD4	ENSGALG00000034274	25562	intron (ENSGALG00000034274, intron 3 of 18)	0.214015	0.827156	0.239315	0.756825	182.261	0.341224	0.627197	0.53053	182.261	0.348452	0.686795	0.492212
1:16127340-16127690	1	16127340	16127690	GRAMD4	ENSGALG00000034274	37887	intron (ENSGALG00000034274, intron 12 of 18)	0.0892234	0.941827	0.657648	0.225316	133.546	0.343568	0.259696	0.795098	133.546	0.334935	1.96351	0.0495869
1:16132730-16132970	1	16132730	16132970	GRAMD4	ENSGALG00000034274	43222	intron (ENSGALG00000034274, intron 16 of 18)	0.558234	0.680082	-0.0238008	0.99048	43.5544	0.570635	0.978268	0.327942	43.5544	0.594432	-0.0400396	0.968062
1:16140330-16140650	1	16140330	16140650	GRAMD4	ENSGALG00000034274	50862	Intergenic	-0.305571	0.798715	-0.189782	0.864336	83.0801	0.4359	-0.701011	0.483296	83.0801	0.453558	-0.418428	0.675634
1:16153660-16155520	1	16153660	16155520	GRAMD4	ENSGALG00000034274	64962	Intergenic	0.389547	0.21057	-0.188675	0.633252	1009.82	0.188798	2.0633	0.0390843	1009.82	0.195228	-0.966439	0.333825
1:16160220-16160460	1	16160220	16160460	GRAMD4	ENSGALG00000034274	70712	Intergenic	0.832101	0.274557	1.55794	0.0231025	56.9526	0.443103	1.8779	0.0603954	56.9526	0.489039	3.18572	0.00144394
1:16167950-16168220	1	16167950	16168220		ENSGALG00000048109	-63380	Intergenic	-0.662093	0.520445	-0.599079	0.547302	58.3175	0.505419	-1.30999	0.1902	58.3175	0.519745	-1.15264	0.249058
1:16175950-16176680	1	16175950	16176680		ENSGALG00000048109	-55150	Intergenic	-1.02423	0.0315387	-1.30358	0.00712131	177.785	0.335582	-3.0521	0.00227248	177.785	0.358002	-3.64126	0.000271305
1:16192550-16192880	1	16192550	16192880		ENSGALG00000048109	-38750	Intergenic	-1.29713	0.165324	-0.806437	0.502931	39.8691	0.586333	-2.21227	0.0269478	39.8691	0.644142	-1.25196	0.210586
1:16204470-16205230	1	16204470	16205230		ENSGALG00000048109	-26615	Intergenic	0.218222	0.697929	0.00263453	0.99919	318.906	0.2323	0.939397	0.347527	318.906	0.239513	0.0109995	0.991224
1:16206850-16207070	1	16206850	16207070		ENSGALG00000048109	-24505	Intergenic	-0.452909	0.732154	0.411101	0.717064	43.7331	0.52609	-0.860897	0.389295	43.7331	0.527627	0.77915	0.435891
1:16224190-16224600	1	16224190	16224600		ENSGALG00000048109	-7070	Intergenic	-0.458019	0.593387	0.476402	0.548135	86.8112	0.395585	-1.15783	0.246935	86.8112	0.41404	1.15062	0.24989
1:16228920-16229620	1	16228920	16229620		ENSGALG00000048109	-2195	Intergenic	0.806221	0.022324	1.10871	0.00146344	218.971	0.25209	3.19815	0.0013831	218.971	0.26641	4.16168	3.15915e-05
1:16231000-16231350	1	16231000	16231350		ENSGALG00000048109	-290	promoter-TSS (ENSGALG00000048109)	-1.18814	0.811689	0.13582	0.981992	3.25492	1.77769	-0.668364	0.503902	3.25492	1.92294	0.0706313	0.943691
1:16231530-16232070	1	16231530	16232070		ENSGALG00000048109	335	exon (ENSGALG00000048109, exon 1 of 1)	-0.62471	0.202133	0.34479	0.57895	517.534	0.299027	-2.08915	0.0366946	517.534	0.317849	1.08476	0.278028
1:16233810-16235350	1	16233810	16235350		ENSGALG00000048109	3115	exon (ENSGALG00000048109, exon 1 of 1)	0.0726152	0.98849	-1.27246	0.664734	7.60278	1.28374	0.0565654	0.954891	7.60278	1.41949	-0.89642	0.370029
1:16251920-16252460	1	16251920	16252460		ENSGALG00000046989	10380	Intergenic	0.317215	0.631789	-0.252743	0.700473	151.833	0.293564	1.08057	0.279889	151.833	0.308515	-0.819224	0.412659
1:16255320-16255930	1	16255320	16255930		ENSGALG00000046989	13815	Intergenic	0.70558	0.0761709	0.659157	0.137365	216.428	0.267253	2.64012	0.0082877	216.428	0.287203	2.29509	0.0217278
1:16256220-16257460	1	16256220	16257460		ENSGALG00000046989	15030	TTS (ENSGALG00000019397)	0.583753	0.063167	0.524415	0.126739	507.083	0.213685	2.73183	0.00629828	507.083	0.223878	2.34242	0.0191593
1:16257630-16257900	1	16257630	16257900		ENSGALG00000046989	15955	exon (ENSGALG00000019397, exon 13 of 13)	0.486292	0.798527	-0.550656	0.756891	21.5997	0.693252	0.701465	0.483013	21.5997	0.802051	-0.686559	0.492361
1:16275960-16276420	1	16275960	16276420	CERK	ENSGALG00000019397	24720	intron (ENSGALG00000019397, intron 6 of 12)	0.180615	0.875393	0.742662	0.196452	103.444	0.371136	0.486654	0.626503	103.444	0.360528	2.05993	0.0394053
1:16299510-16301480	1	16299510	16301480	CERK	ENSGALG00000019397	415	intron (ENSGALG00000019397, intron 1 of 12)	0.130472	0.782272	0.101054	0.803609	3973.38	0.175755	0.742352	0.457874	3973.38	0.176618	0.572164	0.567211
1:16324730-16325850	1	16324730	16325850	TBC1D22A	ENSGALG00000043058	-99	promoter-TSS (ENSGALG00000043058)	-0.0931707	0.846687	0.443199	0.06185	2214.81	0.162604	-0.572991	0.566651	2214.81	0.162258	2.73145	0.00630555
1:16338810-16339010	1	16338810	16339010	TBC1D22A	ENSGALG00000043058	13521	intron (ENSGALG00000043058, intron 4 of 13)	0.552294	0.620881	0.301376	0.785687	55.3343	0.500327	1.10386	0.269652	55.3343	0.488826	0.616531	0.537544
1:16339650-16339850	1	16339650	16339850	TBC1D22A	ENSGALG00000043058	14361	intron (ENSGALG00000043058, intron 4 of 13)	0.987464	0.335262	1.10751	0.276648	38.074	0.572734	1.72412	0.0846855	38.074	0.612482	1.80823	0.070571
1:16361100-16361360	1	16361100	16361360	TBC1D22A	ENSGALG00000043058	35841	intron (ENSGALG00000043058, intron 9 of 13)	0.634088	0.550564	0.582005	0.551356	49.5643	0.508261	1.24756	0.212191	49.5643	0.50879	1.1439	0.252665
1:16390040-16390560	1	16390040	16390560	TBC1D22A	ENSGALG00000043058	64911	intron (ENSGALG00000043058, intron 10 of 13)	-0.398648	0.412739	-0.58983	0.171305	240.206	0.258717	-1.54086	0.12335	240.206	0.273994	-2.15271	0.0313414
1:16428010-16428790	1	16428010	16428790	TBC1D22A	ENSGALG00000043058	103011	intron (ENSGALG00000043058, intron 12 of 13)	0.350929	0.501955	0.47332	0.291689	270.379	0.259827	1.35063	0.176815	270.379	0.267792	1.76749	0.0771459
1:16444520-16445070	1	16444520	16445070	TBC1D22A	ENSGALG00000043058	119406	intron (ENSGALG00000043058, intron 13 of 13)	1.44987	1.05531e-05	0.415125	0.401379	204.448	0.269219	5.38547	7.22556e-08	204.448	0.279612	1.48465	0.137638
1:16486750-16487240	1	16486750	16487240		ENSGALG00000048010	-88328	Intergenic	-0.186273	0.813795	0.216528	0.720793	187.736	0.281458	-0.661815	0.50809	187.736	0.281646	0.768794	0.442016
1:16509760-16510150	1	16509760	16510150		ENSGALG00000048010	-65368	Intergenic	1.28138	0.00332588	1.49581	0.00125716	137.234	0.329942	3.88367	0.000102892	137.234	0.35548	4.20785	2.57809e-05
1:16512660-16513130	1	16512660	16513130		ENSGALG00000048010	-62428	Intergenic	1.64497	7.19545e-05	1.25919	0.00821354	120.006	0.332438	4.94821	7.49008e-07	120.006	0.350852	3.58894	0.000332027
1:16514260-16514530	1	16514260	16514530		ENSGALG00000048010	-60928	Intergenic	0.633818	0.43758	1.46126	0.0191116	75.0135	0.425821	1.48846	0.136629	75.0135	0.447561	3.26493	0.00109492
1:16520290-16520890	1	16520290	16520890		ENSGALG00000048010	-54733	Intergenic	-0.101778	0.903145	0.0420863	0.955191	265.602	0.256908	-0.396165	0.691983	265.602	0.26521	0.158691	0.873913
1:16581760-16582010	1	16581760	16582010		ENSGALG00000048010	6562	intron (ENSGALG00000048010, intron 4 of 6)	-0.404675	0.786006	-0.340535	0.802929	39.9322	0.553237	-0.731467	0.464494	39.9322	0.593285	-0.573982	0.56598
1:16685740-16686050	1	16685740	16686050		ENSGALG00000051900	-21502	Intergenic	-0.107306	0.952774	-0.324566	0.776223	60.8015	0.499977	-0.214622	0.830062	60.8015	0.507312	-0.639775	0.522319
1:16730950-16731600	1	16730950	16731600		ENSGALG00000051900	23878	Intergenic	0.395072	0.430071	0.0245924	0.977936	207.159	0.262567	1.50465	0.132413	207.159	0.290875	0.0845465	0.932622
1:16816260-16818500	1	16816260	16818500		ENSGALG00000051900	109983	Intergenic	-0.150813	0.939234	-2.51552	0.00836921	47.5925	0.560287	-0.269172	0.787798	47.5925	0.702317	-3.58175	0.000341303
1:17010970-17011650	1	17010970	17011650		ENSGALG00000050263	-9397	intron (ENSGALG00000048481, intron 3 of 6)	-0.469859	0.56012	-0.839018	0.187222	170.643	0.38301	-1.22675	0.219915	170.643	0.400771	-2.09351	0.0363037
1:17055850-17056150	1	17055850	17056150		ENSGALG00000050263	35293	Intergenic	0.308403	0.814746	-0.379069	0.742371	53.6573	0.467714	0.659383	0.50965	53.6573	0.526825	-0.719535	0.471811
1:17058100-17058430	1	17058100	17058430		ENSGALG00000050263	37558	Intergenic	0.0185707	0.994511	-0.0525821	0.982671	23.5782	0.718636	0.0258416	0.979384	23.5782	0.770752	-0.0682218	0.945609
1:17208210-17209420	1	17208210	17209420		ENSGALG00000052402	-76329	promoter-TSS (ENSGALG00000023584)	0.0778298	0.908948	-0.0589333	0.914502	666.614	0.207714	0.374696	0.707886	666.614	0.211838	-0.2782	0.780859
1:17234190-17234470	1	17234190	17234470		ENSGALG00000048222	58840	intron (ENSGALG00000023584, intron 1 of 3)	0.0464304	0.974743	1.08213	0.0465845	125.308	0.384974	0.120607	0.904002	125.308	0.376826	2.8717	0.00408268
1:17258070-17258280	1	17258070	17258280		ENSGALG00000048222	34995	intron (ENSGALG00000023584, intron 1 of 3)	0.413213	0.826022	-1.5774	0.25692	23.7044	0.655214	0.630653	0.528267	23.7044	0.845482	-1.86568	0.0620862
1:17290120-17294870	1	17290120	17294870		ENSGALG00000048222	675	exon (ENSGALG00000048222, exon 1 of 1)	-0.219612	0.918675	-1.31826	0.340862	29.9396	0.644216	-0.340899	0.73318	29.9396	0.805754	-1.63606	0.101828
1:17314170-17316410	1	17314170	17316410	TAFA5	ENSGALG00000023584	-277	promoter-TSS (ENSGALG00000023584)	-0.167188	0.751932	0.0685625	0.895437	2029.73	0.205765	-0.812518	0.416495	2029.73	0.206494	0.332032	0.739865
1:17316710-17316960	1	17316710	17316960	TAFA5	ENSGALG00000023584	1268	intron (ENSGALG00000023584, intron 1 of 3)	-0.239591	0.859894	-0.489755	0.579809	77.0908	0.44972	-0.532756	0.594203	77.0908	0.4522	-1.08305	0.278786
1:17319160-17319440	1	17319160	17319440	TAFA5	ENSGALG00000023584	3733	intron (ENSGALG00000023584, intron 1 of 3)	-0.952745	0.309888	-1.14083	0.204582	46.5481	0.532988	-1.78756	0.0738478	46.5481	0.561373	-2.03221	0.0421323
1:17332250-17333290	1	17332250	17333290	TAFA5	ENSGALG00000023584	17203	intron (ENSGALG00000023584, intron 1 of 3)	-0.0547284	0.949148	-0.563191	0.141919	379.257	0.236963	-0.230957	0.817348	379.257	0.247456	-2.27593	0.0228503
1:17336770-17337240	1	17336770	17337240	TAFA5	ENSGALG00000023584	21438	intron (ENSGALG00000023584, intron 1 of 3)	-0.043815	0.975455	-0.316715	0.710179	83.2131	0.37459	-0.116968	0.906885	83.2131	0.398593	-0.794582	0.426857
1:17394120-17394410	1	17394120	17394410	TAFA5	ENSGALG00000023584	78698	intron (ENSGALG00000023584, intron 1 of 3)	-0.339426	0.850126	-0.924891	0.481407	30.6714	0.602463	-0.563397	0.573165	30.6714	0.710484	-1.30178	0.192992
1:17405880-17406160	1	17405880	17406160	TAFA5	ENSGALG00000023584	90453	intron (ENSGALG00000023584, intron 1 of 3)	1.87221	0.0209257	0.40038	0.799501	41.6936	0.580915	3.22286	0.00126919	41.6936	0.687918	0.582018	0.560555
1:17444680-17445240	1	17444680	17445240	TAFA5	ENSGALG00000023584	129393	intron (ENSGALG00000023584, intron 2 of 3)	-0.60532	0.110909	0.273034	0.565348	263.258	0.247712	-2.44365	0.0145396	263.258	0.245176	1.11362	0.265441
1:17518790-17519330	1	17518790	17519330	TAFA5	ENSGALG00000023584	203493	intron (ENSGALG00000023584, intron 2 of 3)	1.20944	0.000242833	0.190574	0.761064	278.31	0.260775	4.63788	3.51995e-06	278.31	0.281969	0.67587	0.499123
1:17534030-17534250	1	17534030	17534250	TAFA5	ENSGALG00000023584	218573	intron (ENSGALG00000023584, intron 2 of 3)	-0.21762	0.88644	0.155369	0.901089	67.1917	0.480643	-0.452769	0.650715	67.1917	0.491549	0.31608	0.751942
1:17539000-17539560	1	17539000	17539560	TAFA5	ENSGALG00000023584	223713	intron (ENSGALG00000023584, intron 2 of 3)	0.113436	0.905165	0.459155	0.383461	174.129	0.292221	0.388187	0.697878	174.129	0.300351	1.52873	0.126332
1:17552320-17552570	1	17552320	17552570		ENSGALG00000048715	229295	intron (ENSGALG00000023584, intron 3 of 3)	-0.2994	0.870516	-1.07493	0.312484	35.9139	0.598618	-0.500152	0.616968	35.9139	0.627965	-1.71177	0.0869393
1:17596700-17596910	1	17596700	17596910		ENSGALG00000048715	184935	intron (ENSGALG00000023584, intron 3 of 3)	0.418383	0.721381	0.82974	0.269213	67.892	0.472402	0.885651	0.375805	67.892	0.453388	1.83009	0.0672366
1:17655480-17655710	1	17655480	17655710		ENSGALG00000048715	126145	Intergenic	-1.50143	0.179504	-0.487981	0.783643	30.9803	0.694096	-2.16314	0.0305303	30.9803	0.784404	-0.622105	0.533873
1:18012580-18013070	1	18012580	18013070		ENSGALG00000051371	-160805	Intergenic	-0.680475	0.101264	-1.06801	0.0050382	268.828	0.273012	-2.49247	0.0126859	268.828	0.283963	-3.7611	0.00016917
1:18023980-18024180	1	18023980	18024180		ENSGALG00000051371	-149550	Intergenic	-0.714222	0.509643	-0.789849	0.37438	62.4034	0.535559	-1.3336	0.182335	62.4034	0.509002	-1.55176	0.12072
1:18094440-18094920	1	18094440	18094920		ENSGALG00000051371	-78950	Intergenic	-0.99036	0.184124	-1.71776	0.0141954	95.2184	0.46105	-2.14805	0.0317095	95.2184	0.5079	-3.38208	0.000719394
1:18103650-18104050	1	18103650	18104050		ENSGALG00000051371	-69780	Intergenic	-1.33883	0.0357037	-1.76329	0.00617383	64.5772	0.446728	-2.99697	0.00272681	64.5772	0.477728	-3.69099	0.000223386
1:18178870-18179240	1	18178870	18179240		ENSGALG00000051371	5425	intron (ENSGALG00000051371, intron 1 of 4)	0.482241	0.549773	-0.948102	0.224609	85.4546	0.38603	1.24923	0.21158	85.4546	0.482325	-1.96569	0.0493343
1:18183270-18184140	1	18183270	18184140		ENSGALG00000051371	10075	intron (ENSGALG00000051371, intron 2 of 4)	-0.115469	0.88644	-0.145595	0.818488	339.11	0.254844	-0.453097	0.650479	339.11	0.271416	-0.536425	0.591665
1:18213360-18213720	1	18213360	18213720		ENSGALG00000051371	39910	Intergenic	-0.372308	0.735706	0.394123	0.631039	107.887	0.436907	-0.852145	0.394134	107.887	0.405768	0.9713	0.331399
1:18241050-18242500	1	18241050	18242500		ENSGALG00000051371	68145	Intergenic	-0.408152	0.323698	-0.268452	0.709419	1561.96	0.232924	-1.7523	0.0797228	1561.96	0.337013	-0.796563	0.425705
1:18246700-18247150	1	18246700	18247150		ENSGALG00000051371	73295	Intergenic	-0.455413	0.412109	0.154407	0.829446	172.124	0.295288	-1.54227	0.123009	172.124	0.304224	0.507543	0.611774
1:18248610-18248810	1	18248610	18248810		ENSGALG00000051371	75080	Intergenic	-0.736819	0.504059	0.534035	0.496248	64.8172	0.547413	-1.346	0.178302	64.8172	0.421497	1.26699	0.205158
1:18273090-18273570	1	18273090	18273570		ENSGALG00000051371	99700	Intergenic	-0.556758	0.874358	-0.0611847	0.987591	10.9225	1.13613	-0.49005	0.624099	10.9225	1.20518	-0.0507681	0.95951
1:18438180-18438990	1	18438180	18438990		ENSGALG00000051371	264955	Intergenic	0.230135	0.696455	-0.354165	0.477998	363.341	0.244118	0.942721	0.345824	363.341	0.270585	-1.30888	0.190574
1:18566990-18567520	1	18566990	18567520		ENSGALG00000054009	-225652	Intergenic	0.423957	0.709379	-2.30314	0.00119021	111.707	0.464564	0.912591	0.361458	111.707	0.545214	-4.22428	2.39707e-05
1:18673660-18673970	1	18673660	18673970		ENSGALG00000054009	-119092	Intergenic	0.506328	0.837467	-1.35184	0.411365	22.2371	0.846767	0.597954	0.549871	22.2371	0.924799	-1.46177	0.143805
1:18674140-18675060	1	18674140	18675060		ENSGALG00000054009	-118307	Intergenic	-0.31616	0.58237	0.229683	0.678571	340.611	0.26768	-1.18111	0.23756	340.611	0.264636	0.867923	0.385437
1:18683820-18684140	1	18683820	18684140		ENSGALG00000054009	-108927	Intergenic	1.24395	0.167452	0.2081	0.892361	37.0349	0.564229	2.20469	0.0274756	37.0349	0.610475	0.340883	0.733192
1:18688000-18688230	1	18688000	18688230		ENSGALG00000054009	-104792	Intergenic	-0.182864	0.907269	-0.0663114	0.963436	51.8401	0.48156	-0.379733	0.704143	51.8401	0.504164	-0.131528	0.895358
1:18688330-18688940	1	18688330	18688940		ENSGALG00000054009	-104272	Intergenic	0.608891	0.205095	-0.193861	0.796268	157.315	0.292824	2.07938	0.0375826	157.315	0.328842	-0.589526	0.555509
1:18783970-18784400	1	18783970	18784400		ENSGALG00000054009	-8722	Intergenic	0.271641	0.79575	1.46747	0.00555446	148.183	0.383571	0.70819	0.478828	148.183	0.393753	3.72688	0.000193864
1:18795040-18795480	1	18795040	18795480		ENSGALG00000054009	2353	intron (ENSGALG00000054009, intron 1 of 3)	-0.828729	0.259848	-0.528119	0.557081	124.759	0.432089	-1.91796	0.055116	124.759	0.466771	-1.13143	0.257874
1:18797650-18798260	1	18797650	18798260		ENSGALG00000054009	5048	intron (ENSGALG00000054009, intron 2 of 3)	0.451842	0.608255	0.65102	0.365056	158.165	0.400539	1.12808	0.259285	158.165	0.413337	1.57503	0.115249
1:18878320-18878640	1	18878320	18878640		ENSGALG00000054009	85573	Intergenic	0.0369803	0.984443	-1.64367	0.0519467	49.5251	0.479293	0.077156	0.938499	49.5251	0.583101	-2.81884	0.0048198
1:18881490-18882480	1	18881490	18882480		ENSGALG00000054009	89078	Intergenic	-0.0384698	0.974988	-1.8171	6.4057e-05	156.257	0.323806	-0.118805	0.90543	156.257	0.361574	-5.02552	5.02061e-07
1:18882540-18882980	1	18882540	18882980		ENSGALG00000054009	89853	Intergenic	0.26055	0.835066	-1.09302	0.161622	80.2179	0.430671	0.604986	0.545188	80.2179	0.498837	-2.19113	0.0284425
1:18884280-18885630	1	18884280	18885630		ENSGALG00000054009	92048	Intergenic	0.0812985	0.912967	-0.971642	0.00231281	617.929	0.225699	0.360208	0.718692	617.929	0.2416	-4.0217	5.77804e-05
1:18894940-18896000	1	18894940	18896000	BRD1	ENSGALG00000029379	97437	Intergenic	-0.130013	0.826654	0.227065	0.581388	591.523	0.206709	-0.628967	0.52937	591.523	0.210422	1.0791	0.280545
1:18900740-18901130	1	18900740	18901130	BRD1	ENSGALG00000029379	91972	Intergenic	-0.815586	0.353176	-1.66523	0.030013	81.0999	0.485621	-1.67947	0.0930606	81.0999	0.541606	-3.07461	0.00210775
1:18909170-18909750	1	18909170	18909750	BRD1	ENSGALG00000029379	83447	Intergenic	0.121084	0.891635	-0.301865	0.604227	176.56	0.277384	0.436519	0.66246	176.56	0.293259	-1.02934	0.303318
1:18983610-18985800	1	18983610	18985800	BRD1	ENSGALG00000029379	8202	intron (ENSGALG00000029379, intron 2 of 13)	0.103394	0.797814	0.22842	0.374513	7326.37	0.146938	0.703657	0.481646	7326.37	0.147232	1.55143	0.120798
1:18994600-18996780	1	18994600	18996780	BRD1	ENSGALG00000029379	-2783	Intergenic	0.213226	0.528643	0.0945225	0.803887	6116.16	0.16479	1.29393	0.195691	6116.16	0.165415	0.571427	0.56771
1:19043310-19045740	1	19043310	19045740	ALG12	ENSGALG00000008539	381	promoter-TSS (ENSGALG00000008539)	-0.0236124	0.967752	0.489295	0.02749	8755.69	0.156868	-0.150524	0.880351	8755.69	0.157148	3.11359	0.00184823
1:19065970-19066270	1	19065970	19066270	CRELD2	ENSGALG00000008551	21033	Intergenic	-0.125461	0.943021	0.611151	0.514147	50.7067	0.492092	-0.254955	0.798758	50.7067	0.498394	1.22624	0.220108
1:19078050-19078560	1	19078050	19078560	CRELD2	ENSGALG00000008551	33218	Intergenic	0.21735	0.721437	0.0163566	0.983564	250.468	0.245517	0.885275	0.376008	250.468	0.252011	0.0649042	0.94825
1:19101830-19102040	1	19101830	19102040	CRELD2	ENSGALG00000008551	56848	Intergenic	-0.248859	0.843379	0.0987607	0.92792	75.6906	0.427884	-0.581604	0.560834	75.6906	0.412916	0.239179	0.810967
1:19107100-19107370	1	19107100	19107370	CRELD2	ENSGALG00000008551	62148	Intergenic	-0.10952	0.942371	0.481593	0.512711	113.115	0.42544	-0.257427	0.796849	113.115	0.391635	1.2297	0.21881
1:19128670-19129040	1	19128670	19129040	CRELD2	ENSGALG00000008551	83768	Intergenic	1.56053	0.00203374	1.69326	0.00118129	85.3137	0.386248	4.04023	5.33995e-05	85.3137	0.400597	4.22685	2.36989e-05
1:19142880-19143510	1	19142880	19143510		ENSGALG00000051204	92105	Intergenic	0.858512	0.0404747	-0.23833	0.747564	157.277	0.291948	2.94064	0.0032754	157.277	0.336633	-0.707984	0.478955
1:19150500-19150940	1	19150500	19150940		ENSGALG00000051204	84580	Intergenic	0.854603	0.315947	0.207374	0.866407	81.551	0.482151	1.77248	0.0763151	81.551	0.501876	0.413198	0.679461
1:19159410-19160610	1	19159410	19160610		ENSGALG00000051204	75290	Intergenic	0.110476	0.86065	0.059733	0.913583	405.645	0.208209	0.5306	0.595696	405.645	0.21292	0.280543	0.779061
1:19161720-19162390	1	19161720	19162390		ENSGALG00000051204	73245	Intergenic	0.62783	0.176617	-0.0765298	0.926018	208.453	0.288932	2.17293	0.0297855	208.453	0.312591	-0.244824	0.806593
1:19168900-19169590	1	19168900	19169590		ENSGALG00000051204	66055	Intergenic	1.1199	0.000167928	0.352523	0.399929	362.135	0.236544	4.73443	2.19674e-06	362.135	0.236885	1.48816	0.136708
1:19173720-19174260	1	19173720	19174260		ENSGALG00000051204	61310	Intergenic	0.67612	0.172187	0.27233	0.70117	152.043	0.308977	2.18825	0.0286512	152.043	0.333143	0.817458	0.413667
1:19189950-19190180	1	19189950	19190180		ENSGALG00000051204	45235	Intergenic	0.402289	0.720353	0.373711	0.699763	58.5399	0.453168	0.887724	0.374689	58.5399	0.455001	0.821341	0.411452
1:19201900-19202370	1	19201900	19202370		ENSGALG00000051204	33165	Intergenic	0.502272	0.520585	-0.880309	0.217637	101.591	0.383507	1.30968	0.190303	101.591	0.442758	-1.98824	0.0467853
1:19203330-19203720	1	19203330	19203720		ENSGALG00000051204	31775	Intergenic	0.0329662	0.980747	0.367356	0.622059	116.241	0.360639	0.0914107	0.927166	116.241	0.370743	0.990865	0.321751
1:19219450-19219960	1	19219450	19219960		ENSGALG00000051204	15595	Intergenic	-1.33627	0.0269639	-1.81969	0.00283753	97.6461	0.42841	-3.11914	0.00181382	97.6461	0.460372	-3.95266	7.7287e-05
1:19220300-19220990	1	19220300	19220990		ENSGALG00000051204	14655	Intergenic	-0.32459	0.58046	-0.269265	0.62647	206.307	0.2739	-1.18507	0.235992	206.307	0.27456	-0.980715	0.326733
1:19230640-19230860	1	19230640	19230860		ENSGALG00000051204	4550	TTS (ENSGALG00000054568)	0.390653	0.735967	-0.110418	0.931404	53.3034	0.458918	0.851249	0.394631	53.3034	0.481529	-0.229307	0.81863
1:19230990-19231340	1	19230990	19231340		ENSGALG00000051204	4135	exon (ENSGALG00000054568, exon 3 of 3)	0.708118	0.531766	0.167783	0.90963	42.9899	0.549783	1.288	0.197747	42.9899	0.575137	0.291727	0.770495
1:19231880-19233000	1	19231880	19233000		ENSGALG00000051204	2860	exon (ENSGALG00000054568, exon 3 of 3)	1.52105	4.31333e-08	1.35081	1.63282e-05	416.443	0.234466	6.48728	8.73979e-11	416.443	0.252401	5.35182	8.70748e-08
1:19237480-19238030	1	19237480	19238030		ENSGALG00000051204	-2455	intron (ENSGALG00000054568, intron 1 of 2)	0.697739	0.193047	-0.417649	0.609414	130.579	0.329191	2.11956	0.0340436	130.579	0.410039	-1.01856	0.308413
1:19242070-19242330	1	19242070	19242330		ENSGALG00000054568	3681	intron (ENSGALG00000054568, intron 1 of 2)	0.723473	0.421111	0.832467	0.27734	69.5373	0.474958	1.52324	0.1277	69.5373	0.460868	1.8063	0.0708712
1:19255470-19255700	1	19255470	19255700		ENSGALG00000050602	-1371	Intergenic	-0.601993	0.525631	-0.656952	0.460235	67.8245	0.463153	-1.29977	0.193679	67.8245	0.48702	-1.34892	0.177362
1:19323270-19323670	1	19323270	19323670	PIM3	ENSGALG00000023576	15615	Intergenic	-0.890213	0.0456378	-0.219516	0.744948	170.606	0.30819	-2.88852	0.00387059	170.606	0.307385	-0.71414	0.475141
1:19329860-19330410	1	19329860	19330410	PIM3	ENSGALG00000023576	8950	Intergenic	1.56703	0.00576147	0.601817	0.494833	88.8451	0.423459	3.70054	0.000215141	88.8451	0.473627	1.27066	0.203851
1:19331170-19331570	1	19331170	19331570	PIM3	ENSGALG00000023576	7715	Intergenic	0.0190098	0.989028	-0.429096	0.55762	100.403	0.353561	0.0537666	0.957121	100.403	0.37967	-1.13018	0.258399
1:19331840-19332570	1	19331840	19332570	PIM3	ENSGALG00000023576	6880	Intergenic	-0.231387	0.740186	-0.5946	0.177879	271.988	0.275509	-0.839853	0.400991	271.988	0.279474	-2.12757	0.0333728
1:19333280-19333740	1	19333280	19333740	PIM3	ENSGALG00000023576	5575	Intergenic	0.0230535	0.984651	-0.149205	0.841829	177.582	0.307594	0.0749478	0.940256	177.582	0.313058	-0.476604	0.633644
1:19335850-19337470	1	19335850	19337470	PIM3	ENSGALG00000023576	2425	intron (ENSGALG00000023576, intron 4 of 5)	0.540708	0.0467675	0.292986	0.372108	930.135	0.187969	2.87658	0.00402009	930.135	0.188113	1.5575	0.119352
1:19337540-19339710	1	19337540	19339710	PIM3	ENSGALG00000023576	460	exon (ENSGALG00000023576, exon 1 of 6)	0.1059	0.811326	0.181796	0.550523	8363.61	0.158255	0.66917	0.503387	8363.61	0.158683	1.14565	0.251939
1:19353800-19354230	1	19353800	19354230	PIM3	ENSGALG00000023576	-14930	Intergenic	0.114695	0.923935	0.523011	0.420514	116.064	0.354715	0.323345	0.746434	116.064	0.363295	1.43963	0.149972
1:19381590-19381960	1	19381590	19381960	PIM3	ENSGALG00000023576	-42690	Intergenic	-2.49623	0.0251118	-1.59398	0.311869	33.9408	0.792844	-3.14845	0.00164137	33.9408	0.930238	-1.71351	0.0866179
1:19430150-19430720	1	19430150	19430720	PIM3	ENSGALG00000023576	-91350	Intergenic	-0.0998852	0.940835	-1.62689	0.00459395	140.935	0.378399	-0.263968	0.791805	140.935	0.428895	-3.79321	0.000148712
1:19477410-19477810	1	19477410	19477810		ENSGALG00000049901	79311	Intergenic	0.577062	0.417825	1.77591	0.000427052	118.199	0.37707	1.53039	0.125921	118.199	0.392444	4.52525	6.03234e-06
1:19520550-19521750	1	19520550	19521750		ENSGALG00000049901	35771	Intergenic	0.744	0.0888899	0.377089	0.511253	249.368	0.290498	2.56112	0.0104336	249.368	0.305858	1.23289	0.217616
1:19639680-19639910	1	19639680	19639910		ENSGALG00000049901	-82874	Intergenic	-0.194359	0.887627	-0.334044	0.742732	60.5508	0.4334	-0.448452	0.653827	60.5508	0.464741	-0.718774	0.47228
1:19640760-19641150	1	19640760	19641150		ENSGALG00000049901	-84034	Intergenic	0.428917	0.665716	0.544694	0.507745	85.1795	0.425325	1.00845	0.31324	85.1795	0.438752	1.24146	0.214435
1:19643170-19643480	1	19643170	19643480		ENSGALG00000049901	-86404	Intergenic	0.163926	0.889145	0.333489	0.658383	118.162	0.368782	0.444506	0.656676	118.162	0.366112	0.910893	0.362352
1:19651940-19652460	1	19651940	19652460		ENSGALG00000049901	-95279	Intergenic	-2.06672	5.45385e-05	-1.21399	0.0410872	226.912	0.412316	-5.01247	5.37358e-07	226.912	0.413682	-2.93461	0.00333969
1:19656970-19657200	1	19656970	19657200		ENSGALG00000049901	-100164	Intergenic	-0.88384	0.314751	-1.37166	0.0484944	62.7576	0.497769	-1.7756	0.0757987	62.7576	0.480922	-2.85214	0.00434254
1:19666040-19666660	1	19666040	19666660		ENSGALG00000049901	-109429	Intergenic	-1.28889	0.00282878	-0.524539	0.360984	203.73	0.327296	-3.93799	8.21658e-05	203.73	0.33083	-1.58552	0.112848
1:19666780-19667550	1	19666780	19667550		ENSGALG00000049901	-110244	Intergenic	-0.453138	0.596769	-0.480814	0.567802	113.319	0.393844	-1.15055	0.249916	113.319	0.434103	-1.1076	0.268034
1:19670600-19670810	1	19670600	19670810		ENSGALG00000049901	-113784	Intergenic	-1.74988	0.0866399	-2.31833	0.0348918	38.4868	0.679597	-2.57487	0.0100277	38.4868	0.770345	-3.00947	0.00261706
1:19711000-19711510	1	19711000	19711510		ENSGALG00000049901	-154334	Intergenic	0.0121154	0.990212	0.467509	0.292711	211.069	0.260987	0.0464217	0.962974	211.069	0.264934	1.76462	0.0776269
1:19729980-19731110	1	19729980	19731110		ENSGALG00000049901	-173624	Intergenic	-0.0838239	0.912033	0.409912	0.29384	429.461	0.230697	-0.363351	0.716343	429.461	0.232715	1.76143	0.0781659
1:19746340-19746600	1	19746340	19746600		ENSGALG00000049901	-189549	Intergenic	-0.537072	0.793253	-0.0127967	0.997434	32.1258	0.751988	-0.714203	0.475102	32.1258	0.782396	-0.0163558	0.986951
1:19776460-19776810	1	19776460	19776810		ENSGALG00000049901	-219714	Intergenic	0.333638	0.694979	0.334008	0.639133	110.308	0.352664	0.946049	0.344124	110.308	0.350495	0.952962	0.340609
1:19778230-19779270	1	19778230	19779270		ENSGALG00000049901	-221829	Intergenic	-0.166454	0.803565	-0.767703	0.029258	507.935	0.241731	-0.688594	0.491079	507.935	0.248816	-3.08543	0.00203257
1:19843600-19844060	1	19843600	19844060		ENSGALG00000049901	-286909	Intergenic	0.32024	0.677286	0.926892	0.0562779	169.326	0.325442	0.984015	0.325108	169.326	0.33354	2.77895	0.00545348
1:19862110-19862310	1	19862110	19862310		ENSGALG00000049901	-305289	Intergenic	0.109512	0.967187	0.563119	0.716119	43.3994	0.715457	0.153066	0.878346	43.3994	0.721202	0.780807	0.434916
1:19875410-19875800	1	19875410	19875800		ENSGALG00000049901	-318684	Intergenic	-0.958163	0.087665	-1.67448	0.000594691	102.439	0.373004	-2.56877	0.0102059	102.439	0.378164	-4.42792	9.51441e-06
1:19877880-19878720	1	19877880	19878720		ENSGALG00000049901	-321379	Intergenic	-0.567013	0.225887	-1.03322	0.0083793	232.338	0.281197	-2.01643	0.0437555	232.338	0.288516	-3.58115	0.000342086
1:19888700-19888930	1	19888700	19888930		ENSGALG00000049901	-331894	Intergenic	0.390304	0.707586	-0.314521	0.758024	63.6287	0.425619	0.917027	0.359128	63.6287	0.460227	-0.683404	0.494351
1:19894190-19894400	1	19894190	19894400		ENSGALG00000049901	-337374	Intergenic	-0.0649754	0.972886	-0.560075	0.642879	48.4437	0.504785	-0.128719	0.89758	48.4437	0.592573	-0.945158	0.344578
1:19899170-19899650	1	19899170	19899650	IL17REL	ENSGALG00000008554	341579	Intergenic	-0.403802	0.599117	-0.919292	0.123471	105.444	0.352506	-1.14552	0.251995	105.444	0.389993	-2.35721	0.0184131
1:19904020-19904360	1	19904020	19904360	IL17REL	ENSGALG00000008554	336799	Intergenic	-0.374184	0.64499	0.578459	0.348409	103.758	0.355991	-1.0511	0.293211	103.758	0.357747	1.61695	0.105889
1:19904750-19905770	1	19904750	19905770	IL17REL	ENSGALG00000008554	335729	Intergenic	-0.0574508	0.934769	-0.00625147	0.993088	551.67	0.201636	-0.284923	0.775703	551.67	0.199483	-0.0313384	0.975
1:19926750-19928310	1	19926750	19928310	IL17REL	ENSGALG00000008554	313459	Intergenic	0.553371	0.019868	-0.0615447	0.888495	1066.32	0.170562	3.2444	0.00117697	1066.32	0.174829	-0.352027	0.724818
1:19934680-19935480	1	19934680	19935480	IL17REL	ENSGALG00000008554	305909	Intergenic	-0.696896	0.117158	-0.804041	0.056048	194.825	0.288852	-2.41264	0.0158373	194.825	0.289101	-2.78118	0.00541623
1:20030770-20031020	1	20030770	20031020	IL17REL	ENSGALG00000008554	210094	Intergenic	0.259319	0.860727	-0.770861	0.42143	48.7901	0.488861	0.530454	0.595797	48.7901	0.536219	-1.43759	0.150551
1:20051050-20051350	1	20051050	20051350	IL17REL	ENSGALG00000008554	189789	Intergenic	-0.854811	0.364274	-0.375141	0.758767	46.3847	0.516833	-1.65394	0.0981392	46.3847	0.550342	-0.68165	0.495461
1:20051380-20052490	1	20051380	20052490	IL17REL	ENSGALG00000008554	189054	Intergenic	-1.37682	0.0128287	-1.10402	0.0931049	165.425	0.403121	-3.41541	0.000636851	165.425	0.438397	-2.51831	0.0117918
1:20053090-20053790	1	20053090	20053790	IL17REL	ENSGALG00000008554	187549	Intergenic	0.123132	0.884242	-0.953824	0.0184984	260.397	0.268006	0.459439	0.645919	260.397	0.29098	-3.27798	0.00104554
1:20076040-20076350	1	20076040	20076350	IL17REL	ENSGALG00000008554	164794	Intergenic	-1.3903	0.207747	-0.722155	0.609007	49.7814	0.671161	-2.07149	0.0383128	49.7814	0.708197	-1.01971	0.307867
1:20078060-20078850	1	20078060	20078850	IL17REL	ENSGALG00000008554	162534	Intergenic	-0.749135	0.0213692	-0.316656	0.476228	578.824	0.233027	-3.21479	0.00130539	578.824	0.241222	-1.31272	0.189278
1:20084820-20085760	1	20084820	20085760	IL17REL	ENSGALG00000008554	155699	Intergenic	-0.261685	0.566848	0.271829	0.513409	644.001	0.215829	-1.21246	0.225335	644.001	0.221367	1.22796	0.219463
1:20093830-20094150	1	20093830	20094150	IL17REL	ENSGALG00000008554	146999	Intergenic	0.030091	0.979903	-0.287067	0.664597	136.467	0.315802	0.0952843	0.924089	136.467	0.320112	-0.89677	0.369842
1:20121160-20121420	1	20121160	20121420	IL17REL	ENSGALG00000008554	119699	Intergenic	0.674178	0.260662	0.341666	0.644697	108.261	0.351891	1.91587	0.0553816	108.261	0.363222	0.940656	0.346881
1:20122200-20122420	1	20122200	20122420	IL17REL	ENSGALG00000008554	118679	Intergenic	-0.477411	0.635904	-0.832432	0.308562	55.5705	0.445597	-1.0714	0.283991	55.5705	0.483423	-1.72196	0.0850777
1:20149760-20150300	1	20149760	20150300	IL17REL	ENSGALG00000008554	90959	Intergenic	0.681568	0.112038	0.188099	0.777045	221.201	0.279573	2.43789	0.0147734	221.201	0.294819	0.638014	0.523464
1:20166780-20167400	1	20166780	20167400	IL17REL	ENSGALG00000008554	73899	Intergenic	0.423684	0.445159	0.0229236	0.980749	168.757	0.288	1.47113	0.141257	168.757	0.304332	0.0753244	0.939957
1:20169470-20169670	1	20169470	20169670	IL17REL	ENSGALG00000008554	71419	Intergenic	-0.849239	0.374787	0.487637	0.647691	46.6126	0.521237	-1.62928	0.103255	46.6126	0.521764	0.934593	0.349998
1:20172430-20173120	1	20172430	20173120	IL17REL	ENSGALG00000008554	68214	Intergenic	-0.267518	0.549579	0.0573414	0.91653	451.439	0.214048	-1.24981	0.211371	451.439	0.211165	0.271548	0.78597
1:20205000-20205630	1	20205000	20205630	IL17REL	ENSGALG00000008554	35674	intron (ENSGALG00000008554, intron 13 of 16)	-0.655499	0.249441	-0.649296	0.271009	143.909	0.336554	-1.94768	0.0514533	143.909	0.35574	-1.8252	0.067971
1:20239950-20240370	1	20239950	20240370	IL17REL	ENSGALG00000008554	829	intron (ENSGALG00000008554, intron 1 of 16)	0.0201491	0.986652	-0.328959	0.61804	136.356	0.30592	0.0658639	0.947486	136.356	0.329179	-0.999331	0.317634
1:20291730-20292000	1	20291730	20292000	MOV10L1	ENSGALG00000033664	15635	intron (ENSGALG00000033664, intron 11 of 25)	-0.835663	0.256987	-0.165296	0.880631	63.1457	0.433841	-1.92619	0.05408	63.1457	0.439361	-0.376219	0.706754
1:20321490-20321730	1	20321490	20321730	PANX2	ENSGALG00000000003	-6616	Intergenic	0.217228	0.904636	0.11448	0.945302	35.3663	0.555834	0.390815	0.695934	35.3663	0.606913	0.188627	0.850385
1:20326200-20326610	1	20326200	20326610	PANX2	ENSGALG00000000003	-1821	Intergenic	-0.0990649	0.935201	0.496072	0.41844	107.361	0.34981	-0.283197	0.777026	107.361	0.343346	1.44482	0.14851
1:20327690-20329410	1	20327690	20329410	PANX2	ENSGALG00000000003	324	exon (ENSGALG00000000003, exon 1 of 3)	-0.00861623	0.990108	0.07684	0.865441	1253.1	0.18276	-0.0471451	0.962398	1253.1	0.184818	0.415761	0.677585
1:20347740-20347950	1	20347740	20347950	PANX2	ENSGALG00000000003	19619	TTS (ENSGALG00000000003)	-0.199552	0.890358	0.302395	0.752118	65.2919	0.452733	-0.440772	0.659378	65.2919	0.433227	0.698007	0.485173
1:20350970-20351550	1	20350970	20351550	PANX2	ENSGALG00000000003	23034	Intergenic	0.78655	0.0855703	0.535963	0.324321	143.682	0.304691	2.58147	0.00983817	143.682	0.318895	1.68069	0.0928235
1:20357790-20358360	1	20357790	20358360	PANX2	ENSGALG00000000003	29849	Intergenic	0.565344	0.432801	0.18357	0.840611	87.9811	0.377275	1.49849	0.134005	87.9811	0.382777	0.479575	0.63153
1:20358620-20359780	1	20358620	20359780	PANX2	ENSGALG00000000003	30974	Intergenic	-0.203628	0.738216	-0.259409	0.592784	373.214	0.241279	-0.843954	0.398695	373.214	0.245988	-1.05456	0.291627
1:20370240-20370760	1	20370240	20370760	TRABD	ENSGALG00000030705	-19694	Intergenic	0.998271	0.0465993	0.32202	0.660614	142.3	0.346798	2.87854	0.00399525	142.3	0.355492	0.905844	0.365018
1:20371460-20372660	1	20371460	20372660	TRABD	ENSGALG00000030705	-18134	Intergenic	-0.167676	0.789283	-0.200854	0.688071	366.511	0.231878	-0.723121	0.469605	366.511	0.237022	-0.847407	0.396768
1:20379710-20380870	1	20379710	20380870	TRABD	ENSGALG00000030705	-9904	Intergenic	0.0881817	0.89253	0.154906	0.726587	516.249	0.203936	0.432399	0.665452	516.249	0.205276	0.75462	0.450477
1:20382190-20384740	1	20382190	20384740	TRABD	ENSGALG00000030705	-6729	intron (ENSGALG00000030705, intron 1 of 7)	0.171243	0.697474	0.0203719	0.969692	2704.2	0.182055	0.94061	0.346905	2704.2	0.183268	0.11116	0.91149
1:20385370-20385890	1	20385370	20385890	TRABD	ENSGALG00000030705	-4564	intron (ENSGALG00000030705, intron 1 of 7)	-0.850695	0.0228884	-0.456693	0.312699	202.243	0.266913	-3.18717	0.00143675	202.243	0.266881	-1.71122	0.0870399
1:20387650-20388670	1	20387650	20388670	TRABD	ENSGALG00000030705	-2034	intron (ENSGALG00000030705, intron 1 of 7)	0.788185	0.0646512	0.119975	0.87502	365.706	0.289716	2.72055	0.00651741	365.706	0.306521	0.391409	0.695495
1:20394310-20395060	1	20394310	20395060	TRABD	ENSGALG00000030705	4491	intron (ENSGALG00000030705, intron 2 of 9)	1.59864	1.57366e-07	0.736127	0.0648689	248.151	0.255919	6.24664	4.19366e-10	248.151	0.271838	2.70796	0.00676985
1:20416570-20417210	1	20416570	20417210	TRABD	ENSGALG00000030705	26696	Intergenic	0.327148	0.663913	-0.303537	0.657411	201.139	0.323375	1.01167	0.311697	201.139	0.332301	-0.913439	0.361012
1:20428680-20428880	1	20428680	20428880	SELENOO	ENSGALG00000038467	-20155	Intergenic	0.257333	0.872062	-0.628079	0.565497	44.688	0.518708	0.496103	0.619822	44.688	0.564203	-1.11322	0.265616
1:20448490-20450440	1	20448490	20450440	SELENOO	ENSGALG00000038467	530	exon (ENSGALG00000038467, exon 1 of 9)	0.155838	0.702531	0.156259	0.651508	2726.27	0.167883	0.928254	0.353276	2726.27	0.168806	0.925671	0.354617
1:20486710-20487990	1	20486710	20487990	TUBGCP6	ENSGALG00000032156	-1358	TTS (ENSGALG00000051043)	-0.05317	0.928413	0.156626	0.664156	1491.82	0.172891	-0.307535	0.758436	1491.82	0.174448	0.897837	0.369272
1:20502470-20504110	1	20502470	20504110	HDAC10	ENSGALG00000041251	-333	promoter-TSS (ENSGALG00000041251)	0.0720333	0.888636	-0.0999117	0.787994	1781.53	0.161554	0.445877	0.655686	1781.53	0.163538	-0.610939	0.54124
1:20513200-20514230	1	20513200	20514230		ENSGALG00000008635	-4971	Intergenic	-0.170346	0.835656	0.105678	0.883745	195.661	0.282481	-0.603035	0.546486	195.661	0.287244	0.367903	0.712946
1:20517620-20518200	1	20517620	20518200		ENSGALG00000008635	-9166	Intergenic	-0.143489	0.893076	-0.533259	0.406768	132.727	0.333517	-0.43023	0.667028	132.727	0.362091	-1.47272	0.140826
1:20545730-20546320	1	20545730	20546320	MAPK12	ENSGALG00000019384	9584	intron (ENSGALG00000019384, intron 2 of 11)	0.327775	0.621442	-0.0127412	0.99031	185.499	0.297295	1.10252	0.270234	185.499	0.31272	-0.0407431	0.967501
1:20549350-20549550	1	20549350	20549550	MAPK12	ENSGALG00000019384	6159	intron (ENSGALG00000019384, intron 2 of 11)	-0.331393	0.802805	-0.782576	0.416891	48.6631	0.479707	-0.690823	0.489677	48.6631	0.540273	-1.44848	0.147482
1:20554700-20556550	1	20554700	20556550	MAPK12	ENSGALG00000019384	-16	promoter-TSS (ENSGALG00000019384)	0.0306185	0.963363	-0.271694	0.403345	1614.34	0.181249	0.16893	0.865852	1614.34	0.183504	-1.48059	0.138716
1:20582540-20582800	1	20582540	20582800	MAPK11	ENSGALG00000040023	12020	exon (ENSGALG00000040023, exon 2 of 13)	0.0439956	0.974593	-0.0696073	0.944323	100.574	0.361837	0.12159	0.903224	100.574	0.364523	-0.190954	0.848561
1:20583030-20583380	1	20583030	20583380	MAPK11	ENSGALG00000040023	11485	intron (ENSGALG00000040023, intron 1 of 12)	0.0847389	0.973767	-1.69103	0.161462	30.3789	0.673667	0.125787	0.8999	30.3789	0.771551	-2.19173	0.0283993
1:20583470-20583940	1	20583470	20583940	MAPK11	ENSGALG00000040023	10985	intron (ENSGALG00000040023, intron 1 of 12)	0.302129	0.745437	-0.88636	0.0874668	137.774	0.364619	0.828615	0.407322	137.774	0.347324	-2.55197	0.0107116
1:20584840-20585070	1	20584840	20585070	MAPK11	ENSGALG00000040023	9735	intron (ENSGALG00000040023, intron 1 of 12)	-0.455633	0.657863	0.231698	0.795241	111.107	0.444937	-1.02404	0.305817	111.107	0.3913	0.592123	0.553768
1:20593370-20595390	1	20593370	20595390	MAPK11	ENSGALG00000040023	310	intron (ENSGALG00000040023, intron 1 of 12)	0.225768	0.545016	0.0986561	0.814627	1413.21	0.179163	1.26012	0.207625	1413.21	0.180829	0.545577	0.585357
1:20604250-20604630	1	20604250	20604630	MAPK11	ENSGALG00000040023	-9750	Intergenic	0.855711	0.0932491	1.18774	0.00911806	169.12	0.337413	2.53609	0.0112097	169.12	0.334642	3.5493	0.000386255
1:20620460-20620820	1	20620460	20620820		ENSGALG00000048447	9865	Intergenic	-0.816352	0.335525	-0.578178	0.550398	76.3515	0.473688	-1.7234	0.0848169	76.3515	0.504554	-1.14592	0.251828
1:20621830-20622870	1	20621830	20622870		ENSGALG00000048447	8155	Intergenic	-0.0117646	0.986964	0.151777	0.697354	1472.46	0.18316	-0.0642314	0.948786	1472.46	0.18348	0.827214	0.408116
1:20624910-20625110	1	20624910	20625110		ENSGALG00000048447	5495	Intergenic	0.188121	0.925392	-0.359806	0.814425	33.517	0.593482	0.316979	0.751259	33.517	0.65888	-0.546088	0.585006
1:20642070-20642310	1	20642070	20642310		ENSGALG00000047054	2478	intron (ENSGALG00000047054, intron 3 of 4)	0.847803	0.253547	0.321433	0.769993	67.8782	0.437915	1.936	0.0528677	67.8782	0.490745	0.65499	0.512474
1:20643200-20644540	1	20643200	20644540		ENSGALG00000047054	4158	exon (ENSGALG00000047054, exon 3 of 3)	0.324138	0.266212	-0.500262	0.053497	888.612	0.170574	1.90028	0.0573964	888.612	0.178385	-2.8044	0.00504106
1:20682930-20683370	1	20682930	20683370	PLXNB2	ENSGALG00000039861	41099	intron (ENSGALG00000039861, intron 14 of 36)	-0.488824	0.575272	-0.878029	0.212756	77.1451	0.408852	-1.1956	0.231852	77.1451	0.438168	-2.00386	0.0450847
1:20715570-20715800	1	20715570	20715800	PLXNB2	ENSGALG00000039861	8564	intron (ENSGALG00000039861, intron 5 of 36)	1.09524	0.105569	-0.587376	0.506072	72.6977	0.443406	2.47006	0.0135091	72.6977	0.471771	-1.24504	0.213116
1:20732130-20732900	1	20732130	20732900		ENSGALG00000049506	29	promoter-TSS (ENSGALG00000049506)	-0.199778	0.822017	-0.42694	0.483123	149.008	0.311516	-0.641309	0.521322	149.008	0.329053	-1.29748	0.194466
1:20740930-20741730	1	20740930	20741730		ENSGALG00000049506	8844	intron (ENSGALG00000039861, intron 2 of 27)	-1.32436	0.000573926	-0.882287	0.0556849	247.03	0.300804	-4.40273	1.06898e-05	247.03	0.316854	-2.78452	0.00536069
1:20746210-20746980	1	20746210	20746980		ENSGALG00000049506	14109	intron (ENSGALG00000039861, intron 2 of 27)	0.478597	0.343435	0.358234	0.510907	254.132	0.281001	1.70319	0.0885332	254.132	0.290389	1.23364	0.217338
1:20748020-20748260	1	20748020	20748260		ENSGALG00000049506	15654	intron (ENSGALG00000039861, intron 2 of 27)	-0.0561144	0.970779	-0.0129532	0.992873	97.6368	0.403337	-0.139125	0.889351	97.6368	0.405195	-0.0319679	0.974498
1:20753150-20753480	1	20753150	20753480		ENSGALG00000049506	20829	intron (ENSGALG00000039861, intron 2 of 27)	-0.769538	0.204389	-1.0371	0.0685235	104.283	0.369682	-2.08162	0.0373773	104.283	0.387019	-2.67972	0.00736838
1:20754900-20755210	1	20754900	20755210		ENSGALG00000049506	22569	intron (ENSGALG00000039861, intron 2 of 27)	0.653814	0.333583	0.333032	0.66744	123.56	0.378235	1.72859	0.0838821	123.56	0.373802	0.890932	0.372966
1:20756650-20756930	1	20756650	20756930		ENSGALG00000049506	24304	intron (ENSGALG00000039861, intron 2 of 27)	0.372358	0.719893	0.550866	0.416299	94.8707	0.418839	0.889024	0.37399	94.8707	0.379974	1.44975	0.147129
1:20768630-20769450	1	20768630	20769450		ENSGALG00000049506	36554	intron (ENSGALG00000039861, intron 1 of 27)	-0.321586	0.585479	-0.657125	0.136155	308	0.273914	-1.17404	0.240379	308	0.285702	-2.30004	0.021446
1:20770790-20771710	1	20770790	20771710		ENSGALG00000049506	38764	intron (ENSGALG00000039861, intron 1 of 27)	-0.449312	0.36462	-0.448914	0.351986	289.901	0.271834	-1.65289	0.0983526	289.901	0.279234	-1.60766	0.107909
1:20771880-20772210	1	20771880	20772210		ENSGALG00000049506	39559	intron (ENSGALG00000039861, intron 1 of 27)	-0.150387	0.912106	-0.465147	0.588645	77.1385	0.414188	-0.36309	0.716538	77.1385	0.437347	-1.06356	0.287526
1:20774180-20775250	1	20774180	20775250		ENSGALG00000049506	42229	intron (ENSGALG00000039861, intron 1 of 27)	-0.140919	0.828126	-0.246429	0.58811	361.566	0.225549	-0.624782	0.532114	361.566	0.231368	-1.0651	0.286833
1:20792390-20792820	1	20792390	20792820		ENSGALG00000049506	60119	intron (ENSGALG00000039861, intron 1 of 27)	0.116863	0.884379	-0.225941	0.685127	248.884	0.25462	0.458969	0.646257	248.884	0.26479	-0.853285	0.393501
1:20793960-20794360	1	20793960	20794360		ENSGALG00000049506	61674	intron (ENSGALG00000039861, intron 1 of 27)	0.157091	0.898815	0.453177	0.509331	116.835	0.380513	0.412841	0.679723	116.835	0.366185	1.23756	0.215878
1:20804690-20804900	1	20804690	20804900		ENSGALG00000049506	72309	intron (ENSGALG00000039861, intron 1 of 27)	-0.299513	0.863625	-0.366312	0.792403	33.0568	0.574104	-0.521704	0.601876	33.0568	0.611266	-0.599269	0.548994
1:20818960-20819340	1	20818960	20819340		ENSGALG00000049506	86664	intron (ENSGALG00000039861, intron 1 of 27)	0.957673	0.126081	1.14133	0.0477587	116.548	0.4039	2.37106	0.017737	116.548	0.399116	2.85964	0.00424122
1:20834430-20834640	1	20834430	20834640		ENSGALG00000049506	102049	Intergenic	1.80753	0.0167248	1.09212	0.212611	41.498	0.545567	3.31312	0.000922616	41.498	0.54485	2.00444	0.0450232
1:20845640-20846310	1	20845640	20846310		ENSGALG00000052942	-90823	Intergenic	-0.193082	0.797392	-0.235969	0.695255	228.943	0.274023	-0.704617	0.481049	228.943	0.283682	-0.831807	0.405518
1:20855640-20856220	1	20855640	20856220		ENSGALG00000052942	-80868	Intergenic	1.56308	0.000137899	0.816799	0.116675	144.209	0.32648	4.78768	1.68723e-06	144.209	0.341898	2.38901	0.0168937
1:20867360-20868230	1	20867360	20868230		ENSGALG00000052942	-69003	Intergenic	-0.247301	0.666405	0.192493	0.70514	519.007	0.245697	-1.00653	0.31416	519.007	0.238477	0.807176	0.419565
1:20877070-20877590	1	20877070	20877590		ENSGALG00000052942	-59468	Intergenic	0.352602	0.396167	0.968138	0.000717244	362.664	0.223342	1.57875	0.114393	362.664	0.221233	4.37611	1.20816e-05
1:20896110-20899310	1	20896110	20899310		ENSGALG00000052942	-39088	Intergenic	0.150635	0.676916	0.17679	0.547769	4535.97	0.152954	0.984837	0.324704	4535.97	0.153531	1.15149	0.249531
1:20899360-20899660	1	20899360	20899660		ENSGALG00000052942	-37288	Intergenic	0.0651822	0.97115	-0.308632	0.773307	59.35	0.477692	0.136452	0.891464	59.35	0.476925	-0.647129	0.517549
1:20911660-20912070	1	20911660	20912070		ENSGALG00000052942	-24933	Intergenic	-0.356187	0.741002	-0.592042	0.493967	78.1706	0.424878	-0.838328	0.401846	78.1706	0.465402	-1.27211	0.203335
1:20921360-20921940	1	20921360	20921940		ENSGALG00000052942	-15148	Intergenic	0.743593	0.256901	-0.493125	0.547673	138.031	0.385954	1.92664	0.0540246	138.031	0.428179	-1.15168	0.249453
1:20947220-20948140	1	20947220	20948140		ENSGALG00000052942	10882	intron (ENSGALG00000052942, intron 2 of 2)	0.10227	0.902651	0.296044	0.557518	370.373	0.256835	0.398191	0.690489	370.373	0.261872	1.13049	0.25827
1:20957000-20957210	1	20957000	20957210		ENSGALG00000052942	20307	Intergenic	-0.184274	0.912486	-1.52899	0.072657	43.9222	0.510054	-0.361283	0.717888	43.9222	0.577266	-2.64867	0.0080809
1:20961570-20962050	1	20961570	20962050		ENSGALG00000052942	25012	Intergenic	-0.155925	0.840966	0.411612	0.355995	218.462	0.264745	-0.588962	0.555887	218.462	0.257673	1.59742	0.110173
1:20963310-20963890	1	20963310	20963890		ENSGALG00000052942	26802	Intergenic	-0.398979	0.619905	-0.311895	0.689257	109.265	0.360887	-1.10555	0.26892	109.265	0.369505	-0.844088	0.39862
1:20965750-20966420	1	20965750	20966420		ENSGALG00000052942	29287	Intergenic	0.0542059	0.949989	0.175062	0.742842	375.089	0.239274	0.226543	0.820779	375.089	0.243631	0.718553	0.472416
1:20973410-20973880	1	20973410	20973880		ENSGALG00000052942	36847	Intergenic	-0.777412	0.0816457	0.613958	0.165899	281.458	0.298441	-2.60491	0.00918971	281.458	0.282374	2.17427	0.0296845
1:20975440-20976110	1	20975440	20976110		ENSGALG00000052942	38977	Intergenic	-0.602989	0.400527	-0.140723	0.890477	204.704	0.384565	-1.56798	0.116887	204.704	0.406197	-0.346441	0.729011
1:20982860-20983090	1	20982860	20983090	ZNF800	ENSGALG00000033997	-40179	Intergenic	-0.115822	0.967422	0.605582	0.679632	35.3186	0.761731	-0.152051	0.879146	35.3186	0.699614	0.865594	0.386713
1:20988180-20988520	1	20988180	20988520	ZNF800	ENSGALG00000033997	-34804	Intergenic	-0.840422	0.195496	-0.798907	0.272988	74.3925	0.398042	-2.11139	0.0347388	74.3925	0.439191	-1.81904	0.0689049
1:21021740-21023440	1	21021740	21023440	ZNF800	ENSGALG00000033997	-564	promoter-TSS (ENSGALG00000033997)	0.235831	0.625778	0.334246	0.380008	1639.95	0.215719	1.09323	0.274293	1639.95	0.217426	1.53728	0.124224
1:21060140-21060570	1	21060140	21060570	GRM8	ENSGALG00000039403	-11981	Intergenic	-0.795324	0.223721	-1.22092	0.0498146	95.4051	0.393096	-2.02323	0.0430496	95.4051	0.429938	-2.83975	0.00451494
1:21071340-21072590	1	21071340	21072590	GRM8	ENSGALG00000039403	-371	promoter-TSS (ENSGALG00000039403)	-0.0411429	0.944256	0.000806718	1	2003.94	0.164382	-0.250288	0.802364	2003.94	0.165795	0.00486575	0.996118
1:21072670-21072870	1	21072670	21072870	GRM8	ENSGALG00000039403	434	intron (ENSGALG00000039403, intron 1 of 10)	-0.0223579	0.990572	-0.933826	0.279813	62.7957	0.493957	-0.0452628	0.963898	62.7957	0.519004	-1.79927	0.0719765
1:21073260-21073990	1	21073260	21073990	GRM8	ENSGALG00000039403	1289	intron (ENSGALG00000039403, intron 1 of 10)	-0.16119	0.843125	-0.632295	0.150062	278.521	0.276595	-0.582763	0.560053	278.521	0.28225	-2.24019	0.0250783
1:21091230-21091940	1	21091230	21091940	GRM8	ENSGALG00000039403	19249	intron (ENSGALG00000039403, intron 2 of 10)	-0.0464796	0.953964	0.300324	0.464196	452.361	0.223657	-0.207816	0.835373	452.361	0.22405	1.34044	0.180103
1:21107210-21107610	1	21107210	21107610	GRM8	ENSGALG00000039403	35074	intron (ENSGALG00000039403, intron 2 of 10)	-0.471244	0.508368	-0.0129512	0.991367	104.236	0.352537	-1.33672	0.181314	104.236	0.347306	-0.0372905	0.970253
1:21154680-21154910	1	21154680	21154910	GRM8	ENSGALG00000039403	82459	intron (ENSGALG00000039403, intron 3 of 10)	-0.474676	0.694576	-0.128986	0.926846	46.6528	0.501288	-0.946913	0.343683	46.6528	0.533147	-0.241933	0.808832
1:21175440-21175670	1	21175440	21175670	GRM8	ENSGALG00000039403	103219	intron (ENSGALG00000039403, intron 3 of 10)	-0.492696	0.82025	0.501219	0.787876	24.5969	0.763412	-0.645386	0.518677	24.5969	0.819889	0.611325	0.540984
1:21177430-21177810	1	21177430	21177810	GRM8	ENSGALG00000039403	105284	intron (ENSGALG00000039403, intron 3 of 10)	-0.253132	0.865624	-0.370136	0.756606	60.2996	0.490597	-0.515967	0.605878	60.2996	0.538419	-0.687449	0.4918
1:21178150-21178360	1	21178150	21178360	GRM8	ENSGALG00000039403	105919	intron (ENSGALG00000039403, intron 3 of 10)	-1.31653	0.0893653	-1.34896	0.142962	42.2998	0.514681	-2.55795	0.0105293	42.2998	0.594057	-2.27077	0.0231611
1:21179400-21179780	1	21179400	21179780	GRM8	ENSGALG00000039403	107254	intron (ENSGALG00000039403, intron 3 of 10)	-0.594655	0.451177	0.102659	0.924609	141.88	0.407915	-1.45779	0.144899	141.88	0.412633	0.24879	0.803523
1:21206180-21206430	1	21206180	21206430	GRM8	ENSGALG00000039403	133969	intron (ENSGALG00000039403, intron 3 of 10)	-0.573637	0.516607	-0.265656	0.80708	62.8288	0.434994	-1.31873	0.187261	62.8288	0.471383	-0.563568	0.573048
1:21225550-21225990	1	21225550	21225990	GRM8	ENSGALG00000039403	153434	intron (ENSGALG00000039403, intron 5 of 10)	-0.459159	0.611531	-1.74901	0.00322502	106.932	0.409102	-1.12236	0.261709	106.932	0.447338	-3.90982	9.23645e-05
1:21248240-21248480	1	21248240	21248480	GRM8	ENSGALG00000039403	176024	intron (ENSGALG00000039403, intron 6 of 10)	-1.48401	0.285195	-1.57807	0.415643	23.1736	0.802478	-1.84929	0.0644166	23.1736	1.08734	-1.45131	0.146693
1:21345520-21345750	1	21345520	21345750	U1	ENSGALG00000025697	262371	intron (ENSGALG00000039403, intron 8 of 10)	-0.0515365	0.9851	-1.56556	0.234165	27.2824	0.708501	-0.0727402	0.942013	27.2824	0.808506	-1.93637	0.0528229
1:21357920-21358210	1	21357920	21358210	U1	ENSGALG00000025697	249941	intron (ENSGALG00000039403, intron 8 of 10)	-0.395253	0.794007	-0.723403	0.552419	44.1109	0.554729	-0.712515	0.476146	44.1109	0.633509	-1.1419	0.253496
1:21506320-21506670	1	21506320	21506670	U1	ENSGALG00000025697	101511	Intergenic	0.591075	0.645042	-0.16878	0.912914	67.5532	0.562376	1.05103	0.293244	67.5532	0.595499	-0.283427	0.77685
1:21547890-21549100	1	21547890	21549100	U1	ENSGALG00000025697	59511	Intergenic	0.316538	0.516314	-0.166629	0.763681	674.325	0.239919	1.31935	0.187052	674.325	0.248725	-0.669932	0.502901
1:21768910-21769660	1	21768910	21769660		ENSGALG00000049783	24957	Intergenic	0.407589	0.545524	0.106271	0.902444	149.098	0.323767	1.2589	0.208067	149.098	0.340117	0.312455	0.754695
1:21821460-21821710	1	21821460	21821710	POT1	ENSGALG00000008740	-62541	Intergenic	-0.0222259	0.989639	-0.490684	0.542477	90.4779	0.442138	-0.0502691	0.959908	90.4779	0.422019	-1.16271	0.244949
1:21828310-21828690	1	21828310	21828690	POT1	ENSGALG00000008740	-55626	Intergenic	0.388971	0.707591	0.169012	0.884166	107.035	0.424215	0.916919	0.359185	107.035	0.461219	0.366445	0.714033
1:21838920-21839260	1	21838920	21839260	POT1	ENSGALG00000008740	-45036	Intergenic	0.456016	0.493289	-0.972551	0.0721148	113.4	0.333102	1.369	0.171	113.4	0.366703	-2.65215	0.00799813
1:21856750-21858080	1	21856750	21858080	POT1	ENSGALG00000008740	-26711	Intergenic	0.451609	0.19641	0.105921	0.841731	594.929	0.214223	2.10812	0.0350203	594.929	0.222113	0.476878	0.633449
1:21883700-21884890	1	21883700	21884890	POT1	ENSGALG00000008740	169	intron (ENSGALG00000008740, intron 1 of 20)	0.143461	0.710534	0.497284	0.0262666	2256.6	0.157611	0.910222	0.362706	2256.6	0.158827	3.13097	0.0017423
1:21905650-21906030	1	21905650	21906030	POT1	ENSGALG00000008740	21714	intron (ENSGALG00000008740, intron 8 of 20)	-1.84517	0.000167227	-0.142376	0.880487	98.563	0.389621	-4.73579	2.18198e-06	98.563	0.377854	-0.3768	0.706322
1:21964550-21964980	1	21964550	21964980		ENSGALG00000050462	17868	Intergenic	0.194916	0.85428	0.0727489	0.940761	106.934	0.353954	0.550681	0.581853	106.934	0.36152	0.201231	0.840518
1:21975290-21976100	1	21975290	21976100		ENSGALG00000050462	6938	Intergenic	-1.06201	0.0159401	-1.20542	0.0095454	236.05	0.318753	-3.33175	0.000863003	236.05	0.341251	-3.53236	0.000411871
1:21984510-21986890	1	21984510	21986890	GPR37	ENSGALG00000040954	372	exon (ENSGALG00000040954, exon 1 of 2)	0.316038	0.40357	0.155855	0.721856	2827.68	0.202381	1.5616	0.118382	2827.68	0.203504	0.765859	0.44376
1:21996640-21997060	1	21996640	21997060	GPR37	ENSGALG00000040954	11522	exon (ENSGALG00000040954, exon 2 of 2)	-1.87538	0.137719	0.131076	0.955721	46.7914	0.808112	-2.32069	0.0203036	46.7914	0.834693	0.157034	0.875218
1:22004570-22004830	1	22004570	22004830	GPR37	ENSGALG00000040954	19372	Intergenic	-0.120614	0.949067	0.261229	0.845299	44.1457	0.520223	-0.23185	0.816655	44.1457	0.558654	0.467604	0.640067
1:22041080-22041850	1	22041080	22041850	GPR37	ENSGALG00000040954	56137	Intergenic	0.0639945	0.950375	-0.281014	0.671462	199.07	0.28468	0.224795	0.822139	199.07	0.318493	-0.882323	0.377602
1:22044410-22044750	1	22044410	22044750	GPR37	ENSGALG00000040954	59252	Intergenic	0.891757	0.230881	-0.178234	0.87777	62.8633	0.445669	2.00094	0.0453988	62.8633	0.464902	-0.383379	0.701438
1:22046180-22046650	1	22046180	22046650	GPR37	ENSGALG00000040954	61087	Intergenic	0.350776	0.672665	0.388337	0.594529	169.825	0.353061	0.993529	0.320452	169.825	0.369521	1.05092	0.293295
1:22096090-22096620	1	22096090	22096620	GPR37	ENSGALG00000040954	111027	Intergenic	0.0750618	0.941755	0.757374	0.0863449	241.595	0.288734	0.259969	0.794888	241.595	0.295943	2.55919	0.0104915
1:22127350-22128740	1	22127350	22128740	ARL8BL	ENSGALG00000031527	103612	Intergenic	0.213907	0.545924	-0.297386	0.337737	893.184	0.170051	1.2579	0.208427	893.184	0.180824	-1.64461	0.10005
1:22173100-22173580	1	22173100	22173580	ARL8BL	ENSGALG00000031527	58317	Intergenic	-0.109072	0.918373	-0.0273651	0.978436	177.548	0.318704	-0.342237	0.732173	177.548	0.33035	-0.0828366	0.933981
1:22218800-22219470	1	22218800	22219470	ARL8BL	ENSGALG00000031527	12522	intron (ENSGALG00000031527, intron 2 of 6)	-0.396567	0.439887	-0.117519	0.855774	280.587	0.26728	-1.48372	0.137884	280.587	0.266922	-0.440276	0.659737
1:22230880-22232430	1	22230880	22232430	ARL8BL	ENSGALG00000031527	2	promoter-TSS (ENSGALG00000031527)	0.0768139	0.878095	0.0916251	0.80788	2153.15	0.16074	0.477876	0.632739	2153.15	0.163107	0.561747	0.574288
1:22241090-22241470	1	22241090	22241470	ARL8BL	ENSGALG00000031527	-9623	TTS (ENSGALG00000008761)	0.282183	0.850146	-0.351375	0.791566	49.3495	0.501031	0.563204	0.573296	49.3495	0.584426	-0.601231	0.547686
1:22254260-22255030	1	22254260	22255030	SPAM1	ENSGALG00000008761	-2976	Intergenic	0.257285	0.657669	0.623337	0.104953	316.506	0.251123	1.02454	0.30558	316.506	0.254518	2.44909	0.0143218
1:22268980-22269260	1	22268980	22269260	SPAM1	ENSGALG00000008761	-17451	Intergenic	-0.720295	0.338071	0.185423	0.842563	101.447	0.419504	-1.71702	0.0859763	101.447	0.390984	0.474248	0.635323
1:22284960-22285220	1	22284960	22285220	HYAL6	ENSGALG00000008776	31759	Intergenic	0.427776	0.683929	0.410304	0.679152	59.4102	0.441101	0.969793	0.33215	59.4102	0.473327	0.866851	0.386024
1:22294880-22295600	1	22294880	22295600	HYAL6	ENSGALG00000008776	21609	intron (ENSGALG00000008776, intron 3 of 3)	0.720881	0.0490523	0.695223	0.0789289	238.041	0.252663	2.85314	0.00432898	238.041	0.266781	2.60596	0.00916159
1:22296670-22296970	1	22296670	22296970	HYAL6	ENSGALG00000008776	20029	intron (ENSGALG00000008776, intron 3 of 3)	0.20023	0.889145	0.179801	0.88672	55.8414	0.450477	0.444485	0.656692	55.8414	0.500961	0.358912	0.719661
1:22298630-22299290	1	22298630	22299290	HYAL6	ENSGALG00000008776	17889	intron (ENSGALG00000008776, intron 3 of 3)	0.45609	0.155917	0.515317	0.0982651	523.186	0.202933	2.24749	0.0246087	523.186	0.207119	2.48802	0.0128457
1:22300810-22301200	1	22300810	22301200	HYAL6	ENSGALG00000008776	15844	intron (ENSGALG00000008776, intron 3 of 3)	-1.0998	0.0398449	-0.474088	0.49812	103.754	0.373233	-2.94668	0.0032121	103.754	0.375359	-1.26302	0.20658
1:22302130-22305900	1	22302130	22305900	HYAL6	ENSGALG00000008776	12834	intron (ENSGALG00000008776, intron 3 of 3)	0.578815	0.0101415	0.462519	0.0585333	3233.69	0.165303	3.50154	0.00046258	3233.69	0.167623	2.75929	0.00579273
1:22330930-22331390	1	22330930	22331390	HYAL6	ENSGALG00000008776	-14311	Intergenic	-0.112456	0.927068	0.490348	0.519197	118.508	0.36093	-0.311573	0.755365	118.508	0.403635	1.21483	0.224431
1:22350240-22352090	1	22350240	22352090	WASL	ENSGALG00000008797	76	promoter-TSS (ENSGALG00000008797)	0.0194351	0.974593	0.12326	0.721483	4518.94	0.160133	0.121369	0.903399	4518.94	0.160787	0.766608	0.443315
1:22359700-22360300	1	22359700	22360300	WASL	ENSGALG00000008797	8911	intron (ENSGALG00000008797, intron 1 of 10)	0.850606	0.0656222	0.223396	0.754368	141.905	0.313509	2.71318	0.00666414	141.905	0.322394	0.692928	0.488355
1:22393540-22394040	1	22393540	22394040	LMOD2	ENSGALG00000008805	31987	intron (ENSGALG00000008797, intron 8 of 10)	0.0466962	0.966725	-0.15757	0.830956	152.171	0.301726	0.154764	0.877008	152.171	0.312947	-0.503505	0.614609
1:22397050-22397660	1	22397050	22397660	LMOD2	ENSGALG00000008805	28422	intron (ENSGALG00000008797, intron 10 of 10)	0.0529179	0.959845	0.216406	0.738323	155.246	0.290346	0.182258	0.85538	155.246	0.296764	0.729219	0.465868
1:22401320-22402020	1	22401320	22402020	LMOD2	ENSGALG00000008805	24107	TTS (ENSGALG00000008797)	0.559232	0.284594	0.288626	0.650186	161.868	0.302114	1.85106	0.0641604	161.868	0.310698	0.928957	0.352911
1:22425930-22426240	1	22425930	22426240	LMOD2	ENSGALG00000008805	-308	promoter-TSS (ENSGALG00000008805)	0.0722487	0.95213	0.507803	0.36381	134.087	0.332266	0.217442	0.827864	134.087	0.321714	1.57843	0.114467
1:22436780-22437000	1	22436780	22437000	ASB15	ENSGALG00000008814	8493	intron (ENSGALG00000008814, intron 8 of 9)	0.346413	0.832971	0.306562	0.837303	47.4892	0.567139	0.610808	0.541326	47.4892	0.627988	0.488165	0.625433
1:22448680-22450230	1	22448680	22450230	NDUFA5	ENSGALG00000008821	-168	promoter-TSS (ENSGALG00000008821)	0.102519	0.815458	0.403714	0.0832058	5126.27	0.15584	0.65785	0.510635	5126.27	0.15662	2.57766	0.00994705
1:22455100-22455570	1	22455100	22455570	IQUB	ENSGALG00000008823	-1907	TTS (ENSGALG00000008821)	0.215283	0.857012	-0.794754	0.261432	74.1287	0.396355	0.543157	0.587022	74.1287	0.428922	-1.85291	0.0638953
1:22455830-22457080	1	22455830	22457080	IQUB	ENSGALG00000008823	-787	promoter-TSS (ENSGALG00000008823)	-0.0406798	0.943416	0.0158445	0.973735	1754.49	0.160236	-0.253875	0.799592	1754.49	0.161621	0.098035	0.921905
1:22484750-22486340	1	22484750	22486340	ATP6AP1	ENSGALG00000008836	294	exon (ENSGALG00000008836, exon 1 of 10)	0.191189	0.595359	0.00601303	0.991736	1986.67	0.165654	1.15414	0.248441	1986.67	0.167939	0.0358048	0.971438
1:22488110-22488630	1	22488110	22488630	ATP6AP1	ENSGALG00000008836	3119	intron (ENSGALG00000008836, intron 1 of 9)	0.770217	0.0660223	1.0455	0.00801081	256.276	0.284159	2.71051	0.00671798	256.276	0.290554	3.59829	0.000320321
1:22502770-22504400	1	22502770	22504400	ATP6AP1	ENSGALG00000008836	18334	intron (ENSGALG00000008836, intron 5 of 9)	-0.18604	0.803021	0.0227265	0.978114	655.431	0.269522	-0.690259	0.490031	655.431	0.270586	0.08399	0.933064
1:22519570-22519960	1	22519570	22519960	ATP6AP1	ENSGALG00000008836	34514	intron (ENSGALG00000008836, intron 6 of 9)	1.41195	0.0173809	0.494284	0.563228	79.9275	0.428172	3.29762	0.000975063	79.9275	0.442057	1.11815	0.263505
1:22530440-22530650	1	22530440	22530650	SLC13A1	ENSGALG00000008874	-35432	intron (ENSGALG00000008836, intron 8 of 9)	-0.362864	0.786549	-0.109999	0.935397	54.9363	0.497227	-0.729776	0.465527	54.9363	0.506188	-0.217309	0.827968
1:22535700-22536160	1	22535700	22536160	SLC13A1	ENSGALG00000008874	-30047	intron (ENSGALG00000008836, intron 9 of 9)	0.52618	0.532887	0.838207	0.228489	71.5716	0.409389	1.28528	0.198694	71.5716	0.429061	1.95359	0.0507503
1:22548170-22548480	1	22548170	22548480	SLC13A1	ENSGALG00000008874	-17652	Intergenic	0.627513	0.44261	0.867105	0.216038	70.8511	0.424766	1.47731	0.139592	70.8511	0.434974	1.99346	0.0462107
1:22553890-22554310	1	22553890	22554310	SLC13A1	ENSGALG00000008874	-11877	Intergenic	0.249839	0.750851	0.796194	0.123095	142.093	0.306327	0.815595	0.414732	142.093	0.337505	2.35906	0.0183214
1:22570320-22570800	1	22570320	22570800	SLC13A1	ENSGALG00000008874	4583	intron (ENSGALG00000008874, intron 3 of 14)	-0.509257	0.406914	0.242967	0.743531	117.568	0.327612	-1.55445	0.120077	117.568	0.338849	0.717037	0.473351
1:22587400-22587740	1	22587400	22587740	SLC13A1	ENSGALG00000008874	21593	intron (ENSGALG00000008874, intron 12 of 14)	0.0240923	0.987897	0.388983	0.649454	113.061	0.405889	0.059357	0.952668	113.061	0.417886	0.930836	0.351938
1:22656440-22656650	1	22656440	22656650	CADPS2	ENSGALG00000008926	-13746	Intergenic	-0.2552	0.825625	0.808519	0.183843	95.3005	0.403764	-0.632052	0.527353	95.3005	0.38392	2.10596	0.0352081
1:22669640-22671100	1	22669640	22671100	CADPS2	ENSGALG00000008926	79	promoter-TSS (ENSGALG00000008926)	0.0756525	0.89777	0.0314737	0.95062	1298.21	0.181608	0.41657	0.676993	1298.21	0.182638	0.172328	0.863179
1:22680420-22680720	1	22680420	22680720	CADPS2	ENSGALG00000008926	10279	intron (ENSGALG00000008926, intron 1 of 30)	1.50106	0.0245895	0.266146	0.821154	60.9614	0.47543	3.15728	0.00159251	60.9614	0.503406	0.52869	0.597021
1:22689840-22690490	1	22689840	22690490	CADPS2	ENSGALG00000008926	19874	intron (ENSGALG00000008926, intron 1 of 30)	0.205851	0.757661	-0.3096	0.54112	272.702	0.257663	0.798918	0.424338	272.702	0.26558	-1.16575	0.243715
1:22698180-22698420	1	22698180	22698420	CADPS2	ENSGALG00000008926	28009	intron (ENSGALG00000008926, intron 1 of 30)	1.30209	0.0984718	0.869807	0.373101	47.2371	0.519159	2.50808	0.012139	47.2371	0.559339	1.55506	0.119931
1:22698570-22699510	1	22698570	22699510	CADPS2	ENSGALG00000008926	28749	intron (ENSGALG00000008926, intron 1 of 30)	0.813586	0.0290275	0.642906	0.136783	217.293	0.263465	3.08802	0.00201495	217.293	0.279844	2.29738	0.0215973
1:22727500-22727940	1	22727500	22727940	CADPS2	ENSGALG00000008926	57429	intron (ENSGALG00000008926, intron 1 of 30)	-0.0495072	0.965962	-0.00166656	1	167.251	0.31395	-0.157692	0.8747	167.251	0.317611	-0.00524719	0.995813
1:22787090-22787470	1	22787090	22787470	CADPS2	ENSGALG00000008926	116989	intron (ENSGALG00000008926, intron 3 of 30)	-0.344714	0.725293	-0.187904	0.846895	84.964	0.393089	-0.876936	0.380521	84.964	0.404887	-0.464089	0.642584
1:22802910-22803430	1	22802910	22803430	CADPS2	ENSGALG00000008926	132879	intron (ENSGALG00000008926, intron 6 of 30)	0.587413	0.439152	0.0144629	0.992157	90.2358	0.395473	1.48534	0.137453	90.2358	0.423013	0.0341901	0.972726
1:22806780-22807220	1	22806780	22807220	CADPS2	ENSGALG00000008926	136709	intron (ENSGALG00000008926, intron 6 of 30)	0.0523549	0.961824	0.588603	0.25451	184.684	0.299876	0.174588	0.861403	184.684	0.314228	1.87317	0.0610447
1:22834370-22835190	1	22834370	22835190	FEZF1	ENSGALG00000008941	-142860	intron (ENSGALG00000008926, intron 8 of 30)	0.194177	0.742558	0.227865	0.632475	396.178	0.232667	0.834572	0.403959	396.178	0.235346	0.96821	0.332939
1:22943970-22944230	1	22943970	22944230	FEZF1	ENSGALG00000008941	-33540	intron (ENSGALG00000008926, intron 28 of 30)	-0.758418	0.464798	0.0638025	0.969692	40.3259	0.53077	-1.4289	0.153033	40.3259	0.573986	0.111157	0.911492
1:22962920-22963670	1	22962920	22963670	FEZF1	ENSGALG00000008941	-14345	intron (ENSGALG00000008926, intron 29 of 30)	0.258088	0.681283	0.186228	0.760974	252.67	0.264566	0.975514	0.329305	252.67	0.275432	0.676131	0.498957
1:22974400-22975530	1	22974400	22975530	FEZF1	ENSGALG00000008941	-2675	Intergenic	-0.11946	0.869193	-0.460522	0.244513	286.934	0.236683	-0.504724	0.613752	286.934	0.241965	-1.90326	0.057007
1:22976580-22977930	1	22976580	22977930	FEZF1	ENSGALG00000008941	-385	promoter-TSS (ENSGALG00000008941)	-0.316236	0.501901	-0.50969	0.175971	366.93	0.234124	-1.35072	0.176785	366.93	0.238737	-2.13494	0.032766
1:22978370-22978760	1	22978370	22978760		ENSGALG00000054487	678	intron (ENSGALG00000008941, intron 1 of 5)	-0.419819	0.488129	-0.0301627	0.973137	157.395	0.304287	-1.37968	0.167685	157.395	0.301088	-0.100179	0.920202
1:22979360-22980580	1	22979360	22980580		ENSGALG00000054487	-727	promoter-TSS (ENSGALG00000054487)	-0.24064	0.706226	-0.721128	0.0671776	334.385	0.261547	-0.920064	0.357539	334.385	0.26812	-2.68957	0.00715439
1:22982260-22982790	1	22982260	22982790		ENSGALG00000054487	-3282	intron (ENSGALG00000008941, intron 5 of 5)	-0.225709	0.811041	-0.0493307	0.958592	133.071	0.336751	-0.670255	0.502695	133.071	0.332578	-0.148328	0.882084
1:22997820-22998220	1	22997820	22998220	AASS	ENSGALG00000008953	-11917	Intergenic	-0.372246	0.704339	-0.389	0.665158	68.6654	0.402936	-0.923834	0.355573	68.6654	0.434368	-0.895554	0.370491
1:23008490-23010020	1	23008490	23010020	AASS	ENSGALG00000008953	-682	promoter-TSS (ENSGALG00000008953)	0.314911	0.388974	0.211992	0.586271	2923.77	0.19736	1.59561	0.110575	2923.77	0.198372	1.06866	0.285225
1:23038190-23038960	1	23038190	23038960	AASS	ENSGALG00000008953	28638	TTS (ENSGALG00000008953)	-0.431714	0.195897	0.29718	0.442056	645.001	0.204602	-2.11002	0.0348565	645.001	0.213722	1.3905	0.164377
1:23078070-23078690	1	23078070	23078690	AASS	ENSGALG00000008953	68443	exon (ENSGALG00000040114, exon 12 of 31)	-1.64164	0.00723536	-1.40156	0.0410872	102.493	0.453162	-3.62263	0.000291627	102.493	0.477591	-2.93464	0.00333937
1:23092600-23093060	1	23092600	23093060	AASS	ENSGALG00000008953	82893	intron (ENSGALG00000040114, intron 8 of 29)	0.415012	0.355316	-0.102828	0.876554	243.353	0.247855	1.67442	0.0940487	243.353	0.265871	-0.386759	0.698934
1:23109020-23109330	1	23109020	23109330	PTPRZ1	ENSGALG00000040114	67295	intron (ENSGALG00000040114, intron 2 of 29)	0.0899472	0.970011	-0.347714	0.826776	26.093	0.631308	0.142477	0.886703	26.093	0.675957	-0.514403	0.60697
1:23119750-23120930	1	23119750	23120930	PTPRZ1	ENSGALG00000040114	56130	intron (ENSGALG00000040114, intron 2 of 29)	-0.156515	0.83782	-0.557785	0.18986	324.123	0.262453	-0.596353	0.55094	324.123	0.267647	-2.08403	0.0371573
1:23130710-23131150	1	23130710	23131150	PTPRZ1	ENSGALG00000040114	45540	intron (ENSGALG00000040114, intron 2 of 29)	-1.13205	0.0670045	-0.817831	0.251788	156.551	0.418688	-2.70379	0.00685533	156.551	0.434619	-1.88172	0.0598744
1:23175110-23176800	1	23175110	23176800	PTPRZ1	ENSGALG00000040114	515	intron (ENSGALG00000040114, intron 1 of 29)	-0.0510696	0.947286	-0.0391027	0.947467	982.694	0.213155	-0.239589	0.810649	982.694	0.215304	-0.181616	0.855884
1:23176910-23178020	1	23176910	23178020	PTPRZ1	ENSGALG00000040114	-995	promoter-TSS (ENSGALG00000040114)	0.231231	0.728508	-0.19039	0.750357	423.111	0.265989	0.869327	0.384669	423.111	0.271044	-0.702433	0.482409
1:23257180-23257390	1	23257180	23257390	7SK	ENSGALG00000025193	17364	Intergenic	-0.252325	0.859123	-0.453601	0.677553	48.8823	0.470686	-0.536079	0.591904	48.8823	0.521463	-0.869862	0.384376
1:23270040-23270530	1	23270040	23270530	7SK	ENSGALG00000025193	4364	Intergenic	0.512686	0.380521	-0.343434	0.583546	155.722	0.317251	1.61603	0.106088	155.722	0.319679	-1.07431	0.282684
1:23286870-23287280	1	23286870	23287280	7SK	ENSGALG00000025193	-12426	Intergenic	0.393461	0.647334	1.5043	0.00474653	115.687	0.376135	1.04606	0.295532	115.687	0.397607	3.78339	0.000154707
1:23288050-23288510	1	23288050	23288510	7SK	ENSGALG00000025193	-13631	Intergenic	-0.185478	0.838493	-0.213957	0.772642	132.156	0.311793	-0.594877	0.551926	132.156	0.329852	-0.648647	0.516566
1:23318560-23319240	1	23318560	23319240	FAM3C	ENSGALG00000008975	-30911	Intergenic	0.232233	0.695478	0.143665	0.794031	264.004	0.245839	0.944654	0.344835	264.004	0.24123	0.595553	0.551474
1:23325460-23325890	1	23325460	23325890	FAM3C	ENSGALG00000008975	-24136	Intergenic	-0.464048	0.56885	-0.809883	0.203978	99.4914	0.383965	-1.20857	0.226829	99.4914	0.398144	-2.03415	0.0419369
1:23326440-23326650	1	23326440	23326650	FAM3C	ENSGALG00000008975	-23266	Intergenic	0.662572	0.584788	-0.636912	0.607312	39.4041	0.563706	1.17539	0.23984	39.4041	0.622565	-1.02305	0.306286
1:23349700-23349960	1	23349700	23349960	FAM3C	ENSGALG00000008975	19	promoter-TSS (ENSGALG00000008975)	-0.156544	0.924256	0.462545	0.596917	71.2003	0.486918	-0.3215	0.747831	71.2003	0.442198	1.04601	0.295555
1:23350510-23352570	1	23350510	23352570	FAM3C	ENSGALG00000008975	1729	promoter-TSS (ENSGALG00000008975)	0.10876	0.810423	-0.0147326	0.97603	3121.89	0.161876	0.671871	0.501666	3121.89	0.163214	-0.0902653	0.928076
1:23373520-23373890	1	23373520	23373890	FAM3C	ENSGALG00000008975	23894	intron (ENSGALG00000008975, intron 6 of 10)	0.919089	0.365162	-0.866879	0.478698	36.3048	0.556501	1.65155	0.0986264	36.3048	0.663078	-1.30736	0.191092
1:23396720-23398380	1	23396720	23398380	WNT16	ENSGALG00000028069	233	promoter-TSS (ENSGALG00000028069)	0.110446	0.855196	-0.30103	0.407979	933.725	0.20151	0.548092	0.583629	933.725	0.204834	-1.46963	0.141663
1:23428460-23428720	1	23428460	23428720	WNT16	ENSGALG00000028069	-30807	intron (ENSGALG00000009002, intron 18 of 22)	-0.0759557	0.953915	-0.07987	0.934138	101.074	0.363687	-0.208849	0.834566	101.074	0.36246	-0.220356	0.825594
1:23449420-23449630	1	23449420	23449630	WNT16	ENSGALG00000028069	-51742	intron (ENSGALG00000009002, intron 16 of 22)	0.38013	0.818357	-1.17459	0.3269	39.417	0.584044	0.650858	0.515138	39.417	0.701768	-1.67376	0.0941773
1:23468960-23469810	1	23468960	23469810	gga-mir-1645	ENSGALG00000025216	49412	intron (ENSGALG00000009002, intron 16 of 22)	-1.46431	4.33826e-10	-0.78071	0.00386283	593.718	0.202216	-7.24132	4.44345e-13	593.718	0.202765	-3.85032	0.000117964
1:23482490-23482720	1	23482490	23482720	gga-mir-1645	ENSGALG00000025216	36192	intron (ENSGALG00000009002, intron 14 of 22)	-0.237447	0.861392	0.449257	0.622625	67.7941	0.44927	-0.528518	0.59714	67.7941	0.454056	0.989432	0.322452
1:23491450-23491680	1	23491450	23491680	gga-mir-1645	ENSGALG00000025216	27232	intron (ENSGALG00000009002, intron 8 of 22)	0.101669	0.952341	0.0652461	0.962332	54.9095	0.468568	0.216977	0.828226	54.9095	0.483219	0.135024	0.892593
1:23498480-23500410	1	23498480	23500410	gga-mir-1645	ENSGALG00000025216	19352	intron (ENSGALG00000009002, intron 6 of 22)	-1.07784	0.00603441	-1.08658	0.00784973	551.55	0.29248	-3.68517	0.000228553	551.55	0.301271	-3.60667	0.000310154
1:23503590-23504000	1	23503590	23504000	gga-mir-1645	ENSGALG00000025216	15002	intron (ENSGALG00000009002, intron 6 of 22)	-0.0878908	0.958083	-0.360078	0.730747	71.9007	0.461177	-0.190579	0.848855	71.9007	0.482688	-0.745984	0.455677
1:23508850-23509050	1	23508850	23509050	gga-mir-1645	ENSGALG00000025216	9847	intron (ENSGALG00000009002, intron 5 of 22)	0.65608	0.546915	0.294015	0.808067	50.2969	0.522588	1.25544	0.209317	50.2969	0.523862	0.561245	0.574631
1:23513070-23513660	1	23513070	23513660	gga-mir-1645	ENSGALG00000025216	5432	intron (ENSGALG00000009002, intron 4 of 22)	-1.06301	0.211296	-1.03066	0.237431	118.401	0.515834	-2.06077	0.0393251	118.401	0.535033	-1.92634	0.0540618
1:23514690-23515070	1	23514690	23515070	gga-mir-1645	ENSGALG00000025216	3917	intron (ENSGALG00000009002, intron 4 of 22)	-0.566159	0.438903	-0.809702	0.253686	79.1524	0.381044	-1.48581	0.13733	79.1524	0.43174	-1.87544	0.0607324
1:23528150-23528710	1	23528150	23528710	gga-mir-1645	ENSGALG00000025216	-9633	intron (ENSGALG00000009002, intron 2 of 22)	0.0310043	0.979314	-0.31444	0.622319	258.289	0.312534	0.0992028	0.920977	258.289	0.317558	-0.990184	0.322084
1:23531840-23532790	1	23531840	23532790	gga-mir-1645	ENSGALG00000025216	-13518	intron (ENSGALG00000009002, intron 2 of 22)	-0.407395	0.460754	-1.16532	0.00301507	355.449	0.283252	-1.43828	0.150355	355.449	0.296261	-3.93343	8.37429e-05
1:23544380-23545200	1	23544380	23545200	CPED1	ENSGALG00000009002	9368	intron (ENSGALG00000009002, intron 1 of 22)	-0.704711	0.160316	-0.957699	0.0476832	159.123	0.315977	-2.23026	0.0257299	159.123	0.334787	-2.86062	0.00422808
1:23553750-23556600	1	23553750	23556600	CPED1	ENSGALG00000009002	-1017	Intergenic	-0.238856	0.571229	-0.292542	0.411347	1248.98	0.198447	-1.20363	0.228734	1248.98	0.200121	-1.46182	0.14379
1:23585850-23587800	1	23585850	23587800	ING3	ENSGALG00000009023	261	intron (ENSGALG00000009023, intron 1 of 11)	0.0964477	0.842781	0.263085	0.359786	5732.84	0.165277	0.583553	0.559521	5732.84	0.165612	1.58856	0.112159
1:23608610-23610460	1	23608610	23610460	TSPAN12	ENSGALG00000009029	223	intron (ENSGALG00000009029, intron 1 of 7)	0.0183221	0.979314	0.037018	0.942048	2376.63	0.185908	0.0985545	0.921492	2376.63	0.187629	0.197293	0.843598
1:23612750-23613120	1	23612750	23613120	TSPAN12	ENSGALG00000009029	3623	intron (ENSGALG00000009029, intron 2 of 7)	1.63397	0.00314141	0.956237	0.146513	76.3695	0.418813	3.90143	9.56265e-05	76.3695	0.423953	2.25553	0.0241003
1:23615380-23615660	1	23615380	23615660	TSPAN12	ENSGALG00000009029	6208	intron (ENSGALG00000009029, intron 2 of 7)	-0.595038	0.62606	0.608243	0.569561	42.7253	0.544592	-1.09263	0.274556	42.7253	0.550912	1.10407	0.269565
1:23617540-23618070	1	23617540	23618070	TSPAN12	ENSGALG00000009029	8493	intron (ENSGALG00000009029, intron 2 of 7)	-1.60126	0.000407148	-1.01063	0.0573291	183.53	0.356002	-4.4979	6.8627e-06	183.53	0.36497	-2.76909	0.00562136
1:23623570-23624280	1	23623570	23624280	TSPAN12	ENSGALG00000009029	14613	exon (ENSGALG00000009029, exon 4 of 8)	0.429027	0.339082	0.0940639	0.888917	384.94	0.250193	1.71478	0.0863851	384.94	0.268104	0.350848	0.725702
1:23645150-23645490	1	23645150	23645490	TSPAN12	ENSGALG00000009029	36008	intron (ENSGALG00000009029, intron 6 of 7)	0.464098	0.60583	-0.296239	0.75389	84.8531	0.409646	1.13292	0.257246	84.8531	0.426949	-0.693851	0.487776
1:23667510-23669530	1	23667510	23669530	TSPAN12	ENSGALG00000009029	59208	intron (ENSGALG00000009066, intron 3 of 5)	0.383736	0.235765	-0.286813	0.428307	642.841	0.193132	1.98691	0.0469325	642.841	0.201757	-1.42158	0.155149
1:23675110-23676410	1	23675110	23676410	TSPAN12	ENSGALG00000009029	66448	intron (ENSGALG00000009066, intron 2 of 5)	0.129226	0.83287	-0.485438	0.19689	539.451	0.211478	0.611063	0.541158	539.451	0.235871	-2.05807	0.0395837
1:23678550-23678850	1	23678550	23678850	TSPAN12	ENSGALG00000009029	69388	intron (ENSGALG00000009066, intron 1 of 5)	-1.55651	0.118163	-1.34863	0.20968	56.5063	0.646385	-2.40802	0.0160392	56.5063	0.669421	-2.01463	0.0439439
1:23683490-23684700	1	23683490	23684700	TSPAN12	ENSGALG00000009029	74783	intron (ENSGALG00000009066, intron 1 of 5)	-0.0344162	0.96579	0.30184	0.457187	472.433	0.216187	-0.159196	0.873514	472.433	0.222606	1.35594	0.175118
1:23689600-23689820	1	23689600	23689820	TSPAN12	ENSGALG00000009029	80398	intron (ENSGALG00000009066, intron 1 of 5)	-0.0731051	0.949023	0.632878	0.205033	131.791	0.31505	-0.232043	0.816504	131.791	0.31168	2.03054	0.0423021
1:23695440-23695950	1	23695440	23695950	TSPAN12	ENSGALG00000009029	86383	intron (ENSGALG00000009066, intron 1 of 5)	-0.490388	0.373787	-0.313603	0.621849	136.65	0.300602	-1.63135	0.102816	136.65	0.316349	-0.991321	0.321529
1:23706630-23706840	1	23706630	23706840	TSPAN12	ENSGALG00000009029	97423	intron (ENSGALG00000009066, intron 1 of 5)	-0.837814	0.232757	0.779864	0.214676	90.4986	0.419866	-1.99543	0.0459959	90.4986	0.390318	1.99803	0.0457139
1:23725140-23725450	1	23725140	23725450	TSPAN12	ENSGALG00000009029	115983	intron (ENSGALG00000009066, intron 1 of 5)	-0.0305991	0.983561	-0.116427	0.913369	83.1604	0.379595	-0.0806098	0.935752	83.1604	0.413464	-0.281589	0.778258
1:23835910-23836120	1	23835910	23836120	KCND2	ENSGALG00000009066	90296	intron (ENSGALG00000009066, intron 1 of 5)	-0.709931	0.46239	-0.439703	0.688127	50.4196	0.494878	-1.43456	0.151414	50.4196	0.519313	-0.846701	0.397162
1:23870450-23871040	1	23870450	23871040	KCND2	ENSGALG00000009066	55566	intron (ENSGALG00000009066, intron 1 of 5)	0.20305	0.825918	-0.198401	0.794891	189.532	0.321842	0.630898	0.528107	189.532	0.334541	-0.593053	0.553146
1:23871950-23872670	1	23871950	23872670	KCND2	ENSGALG00000009066	54001	intron (ENSGALG00000009066, intron 1 of 5)	-0.640855	0.0287304	-0.611496	0.0629945	411.848	0.207187	-3.09313	0.00198057	411.848	0.224608	-2.72251	0.00647884
1:23926760-23928860	1	23926760	23928860		ENSGALG00000047604	870	intron (ENSGALG00000050581, intron 1 of 2)	-0.125939	0.777944	0.0473326	0.913808	2046.73	0.167301	-0.752773	0.451586	2046.73	0.168996	0.280081	0.779415
1:24022720-24022960	1	24022720	24022960		ENSGALG00000047004	-2819	Intergenic	0.229937	0.876346	-0.0173335	0.992847	52.4497	0.475641	0.483426	0.628793	52.4497	0.538872	-0.0321662	0.974339
1:24056650-24057630	1	24056650	24057630		ENSGALG00000047004	-37119	Intergenic	-1.5331	0.00052487	-1.5935	0.00072794	187.552	0.346248	-4.42776	9.5218e-06	187.552	0.364549	-4.37116	1.2359e-05
1:24058070-24058410	1	24058070	24058410		ENSGALG00000047004	-38219	Intergenic	-0.106313	0.934036	-0.0983426	0.920538	138.752	0.369556	-0.287677	0.773594	138.752	0.378371	-0.259911	0.794933
1:24068280-24068920	1	24068280	24068920		ENSGALG00000047004	-48579	Intergenic	-0.418401	0.898653	-0.0195586	0.997061	13.1351	1.01196	-0.413456	0.679273	13.1351	1.12781	-0.0173421	0.986164
1:24142430-24142730	1	24142430	24142730		ENSGALG00000047004	-122559	Intergenic	0.0301851	0.985084	-0.367246	0.679246	69.8043	0.413564	0.0729878	0.941816	69.8043	0.42373	-0.866698	0.386107
1:24222280-24222670	1	24222280	24222670		ENSGALG00000047004	-202454	Intergenic	-0.0498951	0.964782	1.3375	0.0894748	171.172	0.306742	-0.162661	0.870785	171.172	0.526626	2.53976	0.0110929
1:24222870-24223220	1	24222870	24223220		ENSGALG00000047004	-203024	Intergenic	-0.355592	0.62337	-0.540093	0.574939	221.216	0.323799	-1.09819	0.272123	221.216	0.494124	-1.09303	0.27438
1:24264340-24264570	1	24264340	24264570	ANKRD26	ENSGALG00000009104	-171628	Intergenic	-0.452185	0.653388	-0.279902	0.794982	65.1432	0.437635	-1.03325	0.301489	65.1432	0.47217	-0.5928	0.553315
1:24264660-24265440	1	24264660	24265440	ANKRD26	ENSGALG00000009104	-171033	Intergenic	0.121117	0.887601	-0.0934066	0.900449	190.185	0.269957	0.448654	0.653681	190.185	0.293764	-0.317965	0.750512
1:24315850-24316310	1	24315850	24316310	ANKRD26	ENSGALG00000009104	-120003	Intergenic	0.849715	0.129199	0.550151	0.412597	138.887	0.360408	2.35764	0.0183913	138.887	0.377053	1.45908	0.144543
1:24328450-24328930	1	24328450	24328930	ANKRD26	ENSGALG00000009104	-107393	Intergenic	0.469812	0.412101	-0.486597	0.439252	134.832	0.304577	1.54251	0.122951	134.832	0.348325	-1.39696	0.162425
1:24361620-24361900	1	24361620	24361900	ANKRD26	ENSGALG00000009104	-74323	Intergenic	-0.549384	0.643062	-0.303259	0.805608	58.7748	0.520587	-1.05532	0.291281	58.7748	0.534715	-0.567141	0.570619
1:24369750-24370020	1	24369750	24370020	ANKRD26	ENSGALG00000009104	-66198	Intergenic	-0.467515	0.727313	-0.36491	0.78372	41.3416	0.536245	-0.871831	0.383301	41.3416	0.58696	-0.621695	0.534143
1:24375620-24376130	1	24375620	24376130	ANKRD26	ENSGALG00000009104	-60208	Intergenic	-0.264615	0.847345	0.107522	0.934287	73.1508	0.463352	-0.571087	0.567941	73.1508	0.489337	0.219731	0.826081
1:24384870-24385310	1	24384870	24385310	ANKRD26	ENSGALG00000009104	-50993	Intergenic	1.19292	0.0131947	0.56446	0.419692	105.86	0.350345	3.405	0.00066163	105.86	0.391444	1.44199	0.149305
1:24396470-24397050	1	24396470	24397050	ANKRD26	ENSGALG00000009104	-39323	Intergenic	0.142885	0.875201	0.149104	0.837787	175.172	0.293047	0.487583	0.625845	175.172	0.306092	0.487123	0.626171
1:24424590-24425170	1	24424590	24425170	ANKRD26	ENSGALG00000009104	-11203	Intergenic	-0.353202	0.600207	-1.10512	0.0229671	160.377	0.308853	-1.14359	0.252792	160.377	0.346644	-3.18804	0.00143241
1:24430620-24431100	1	24430620	24431100	ANKRD26	ENSGALG00000009104	-5223	Intergenic	-0.605884	0.482603	0.0767267	0.951162	117.624	0.435582	-1.39098	0.164233	117.624	0.450002	0.170503	0.864615
1:24433790-24434390	1	24433790	24434390	ANKRD26	ENSGALG00000009104	-1993	Intergenic	0.625292	0.219244	0.508274	0.372095	145.849	0.307038	2.03653	0.0416974	145.849	0.326329	1.55755	0.119339
1:24435150-24436800	1	24435150	24436800	ANKRD26	ENSGALG00000009104	-108	promoter-TSS (ENSGALG00000009104)	0.0893762	0.859874	0.248166	0.408985	2351.14	0.16774	0.532826	0.594154	2351.14	0.169125	1.46735	0.142281
1:24495490-24497420	1	24495490	24497420	LSM8	ENSGALG00000009110	-465	promoter-TSS (ENSGALG00000009110)	-0.109648	0.796227	0.382814	0.102765	3467.89	0.155096	-0.706966	0.479587	3467.89	0.155511	2.46165	0.0138299
1:24522420-24522800	1	24522420	24522800		ENSGALG00000050588	25672	Intergenic	0.695955	0.502637	0.623836	0.389039	114.485	0.515802	1.34927	0.177251	114.485	0.411489	1.51605	0.129508
1:24557770-24558470	1	24557770	24558470		ENSGALG00000035009	-6555	intron (ENSGALG00000035009, intron 2 of 2)	-0.310843	0.611912	0.64835	0.119033	237.934	0.277211	-1.12132	0.262152	237.934	0.272675	2.37774	0.0174193
1:24558570-24559030	1	24558570	24559030		ENSGALG00000035009	-5875	intron (ENSGALG00000035009, intron 2 of 2)	0.276242	0.857281	0.892565	0.235336	99.31	0.509427	0.542259	0.58764	99.31	0.461777	1.93289	0.0532494
1:24563390-24564500	1	24563390	24564500		ENSGALG00000035009	-730	promoter-TSS (ENSGALG00000035009)	0.0684756	0.937091	0.398761	0.363384	391.308	0.24661	0.277668	0.781267	391.308	0.252487	1.57933	0.11426
1:24568590-24568830	1	24568590	24568830		ENSGALG00000035009	4035	Intergenic	-0.776089	0.376117	0.297333	0.794279	51.875	0.47731	-1.62596	0.103957	51.875	0.500009	0.594654	0.552075
1:24569830-24570320	1	24569830	24570320		ENSGALG00000035009	5400	Intergenic	-1.0699	0.0516488	0.149841	0.873209	177.767	0.378276	-2.82835	0.00467891	177.767	0.37874	0.39563	0.692378
1:24581210-24581640	1	24581210	24581640		ENSGALG00000035009	16750	Intergenic	0.809955	0.232886	0.562819	0.47495	95.6824	0.405972	1.9951	0.0460316	95.6824	0.427933	1.3152	0.188442
1:24585420-24585740	1	24585420	24585740		ENSGALG00000035009	20905	Intergenic	-1.36779	0.0363627	-0.0998237	0.934665	68.4184	0.457575	-2.98921	0.00279698	68.4184	0.456187	-0.218822	0.826789
1:24592110-24592620	1	24592110	24592620	CTTNBP2	ENSGALG00000009134	-23940	Intergenic	0.324556	0.67251	0.0681643	0.941694	126.631	0.32641	0.994318	0.320068	126.631	0.344042	0.198128	0.842945
1:24595250-24595530	1	24595250	24595530	CTTNBP2	ENSGALG00000009134	-20915	Intergenic	0.153426	0.904816	-0.00453381	0.99919	88.5422	0.39338	0.390021	0.696521	88.5422	0.413694	-0.0109593	0.991256
1:24596760-24598000	1	24596760	24598000	CTTNBP2	ENSGALG00000009134	-18925	Intergenic	0.159323	0.768638	0.581758	0.053146	822.52	0.205639	0.774771	0.438475	822.52	0.207193	2.80782	0.00498787
1:24611260-24611520	1	24611260	24611520	CTTNBP2	ENSGALG00000009134	-4915	Intergenic	0.882015	0.418254	1.08164	0.161991	78.5533	0.57666	1.52952	0.126135	78.5533	0.493948	2.18979	0.0285398
1:24612510-24613120	1	24612510	24613120	CTTNBP2	ENSGALG00000009134	-3490	Intergenic	-0.415391	0.697765	-0.594851	0.435481	88.816	0.442	-0.939798	0.347321	88.816	0.423303	-1.40526	0.159944
1:24615100-24617440	1	24615100	24617440	CTTNBP2	ENSGALG00000009134	-35	promoter-TSS (ENSGALG00000009134)	-0.086911	0.872768	-0.0525371	0.907921	3211.64	0.175919	-0.494039	0.621279	3211.64	0.176958	-0.29689	0.766551
1:24638900-24639140	1	24638900	24639140	CTTNBP2	ENSGALG00000009134	22715	intron (ENSGALG00000009134, intron 2 of 22)	-0.570667	0.697361	-0.0865761	0.963368	31.0933	0.606579	-0.940796	0.346809	31.0933	0.657145	-0.131746	0.895185
1:24648130-24648400	1	24648130	24648400	CTTNBP2	ENSGALG00000009134	31960	intron (ENSGALG00000009134, intron 3 of 22)	-0.816328	0.310333	0.433755	0.648749	71.7989	0.45691	-1.78663	0.0739979	71.7989	0.465116	0.932573	0.35104
1:24662080-24662320	1	24662080	24662320	CTTNBP2	ENSGALG00000009134	45895	intron (ENSGALG00000009134, intron 5 of 22)	0.361993	0.787932	0.148534	0.913727	50.7198	0.498178	0.726634	0.46745	50.7198	0.529956	0.280276	0.779266
1:24694720-24696750	1	24694720	24696750	CTTNBP2	ENSGALG00000009134	79430	TTS (ENSGALG00000032986)	-0.158632	0.693805	0.0129817	0.980199	1870.31	0.167225	-0.948613	0.342817	1870.31	0.168738	0.076934	0.938676
1:24699450-24700780	1	24699450	24700780	CFTR	ENSGALG00000032986	79843	intron (ENSGALG00000032986, intron 23 of 25)	0.00836	0.992017	0.0971644	0.858059	406.284	0.224888	0.037174	0.970346	406.284	0.223657	0.434436	0.663972
1:24711230-24712310	1	24711230	24712310	CFTR	ENSGALG00000032986	68188	intron (ENSGALG00000032986, intron 20 of 25)	-0.327358	0.47972	0.046834	0.941077	992.239	0.234309	-1.39712	0.162378	992.239	0.234124	0.200039	0.84145
1:24714380-24714880	1	24714380	24714880	CFTR	ENSGALG00000032986	65328	intron (ENSGALG00000032986, intron 20 of 25)	-0.70627	0.112674	-0.123867	0.877456	152.23	0.29006	-2.43491	0.0148954	152.23	0.322481	-0.384108	0.700898
1:24752640-24753070	1	24752640	24753070	CFTR	ENSGALG00000032986	27103	intron (ENSGALG00000032986, intron 8 of 25)	-0.0925035	0.933551	0.131979	0.868418	222.699	0.31924	-0.289761	0.771999	222.699	0.323626	0.407813	0.683411
1:24779190-24779650	1	24779190	24779650	CFTR	ENSGALG00000032986	538	intron (ENSGALG00000032986, intron 1 of 25)	-0.262645	0.79726	-0.725859	0.254706	110.074	0.372595	-0.704907	0.480868	110.074	0.387611	-1.87265	0.0611167
1:24779840-24781640	1	24779840	24781640	CFTR	ENSGALG00000032986	-782	promoter-TSS (ENSGALG00000032986)	-0.0859213	0.88918	-0.187839	0.631528	758.609	0.193402	-0.444263	0.656853	758.609	0.193553	-0.970478	0.331808
1:24813230-24813840	1	24813230	24813840	ASZ1	ENSGALG00000034574	13904	intron (ENSGALG00000034574, intron 4 of 12)	0.03485	0.972071	-0.297317	0.597714	190.912	0.263429	0.132293	0.894752	190.912	0.284752	-1.04412	0.296428
1:24839740-24841700	1	24839740	24841700	WNT2	ENSGALG00000030173	270	intron (ENSGALG00000030173, intron 1 of 4)	-0.170752	0.715678	-0.464449	0.111868	665.063	0.190107	-0.89819	0.369084	665.063	0.192506	-2.41265	0.015837
1:24845100-24845460	1	24845100	24845460	WNT2	ENSGALG00000030173	4830	intron (ENSGALG00000030173, intron 3 of 4)	0.0710277	0.953023	0.241015	0.730218	126.508	0.332227	0.213792	0.830709	126.508	0.322522	0.747283	0.454893
1:24846930-24847640	1	24846930	24847640	WNT2	ENSGALG00000030173	6835	intron (ENSGALG00000030173, intron 4 of 4)	0.125202	0.838779	0.527656	0.0959352	438.721	0.210679	0.594278	0.552326	438.721	0.210973	2.50106	0.0123824
1:24870500-24870850	1	24870500	24870850		ENSGALG00000028180	6833	intron (ENSGALG00000037206, intron 11 of 13)	-0.137079	0.918675	0.256431	0.781268	100.79	0.402031	-0.340965	0.73313	100.79	0.408794	0.627286	0.530472
1:24888900-24889180	1	24888900	24889180		ENSGALG00000028180	-11532	intron (ENSGALG00000037206, intron 8 of 13)	-0.0791879	0.956639	-0.248357	0.780771	104.635	0.40429	-0.195869	0.844712	104.635	0.395006	-0.628742	0.529518
1:24904490-24904810	1	24904490	24904810		ENSGALG00000028180	-27142	intron (ENSGALG00000037206, intron 5 of 13)	0.983925	0.130776	0.838864	0.271681	74.8444	0.418499	2.35108	0.0187191	74.8444	0.460145	1.82304	0.0682972
1:24908100-24909510	1	24908100	24909510		ENSGALG00000028180	-31297	exon (ENSGALG00000037206, exon 3 of 15)	-0.137858	0.732098	0.357246	0.153149	1691.17	0.16009	-0.86113	0.389167	1691.17	0.160415	2.227	0.0259471
1:24918190-24919540	1	24918190	24919540		ENSGALG00000028180	-41357	intron (ENSGALG00000037206, intron 1 of 13)	0.0332801	0.965878	-0.246846	0.544971	519.012	0.210004	0.158474	0.874084	519.012	0.21331	-1.15721	0.247185
1:24920310-24920550	1	24920310	24920550		ENSGALG00000028180	-42922	intron (ENSGALG00000037206, intron 1 of 13)	-0.43167	0.643018	-0.144521	0.892175	83.7712	0.408992	-1.05545	0.29122	83.7712	0.423408	-0.341327	0.732857
1:24920660-24920980	1	24920660	24920980		ENSGALG00000028180	-43312	intron (ENSGALG00000037206, intron 1 of 13)	-0.566316	0.630672	-1.58729	0.0642007	56.7726	0.52297	-1.08288	0.27886	56.7726	0.584999	-2.71331	0.0066614
1:24927030-24927420	1	24927030	24927420		ENSGALG00000028180	-49717	intron (ENSGALG00000037206, intron 1 of 13)	-0.152293	0.881582	-0.453355	0.421971	196.482	0.325586	-0.46775	0.639963	196.482	0.315645	-1.43628	0.150923
1:24930410-24930750	1	24930410	24930750		ENSGALG00000028180	-53072	intron (ENSGALG00000037206, intron 1 of 13)	-0.195842	0.862964	0.0794613	0.93898	83.2231	0.373929	-0.523741	0.600459	83.2231	0.38622	0.205741	0.836993
1:24950970-24954170	1	24950970	24954170	ST7	ENSGALG00000037206	42614	intron (ENSGALG00000037206, intron 1 of 13)	-0.0198532	0.976697	-0.162832	0.66632	914.802	0.180372	-0.110068	0.912355	914.802	0.182321	-0.893104	0.371801
1:24966200-24966420	1	24966200	24966420	ST7	ENSGALG00000037206	28874	intron (ENSGALG00000037206, intron 1 of 13)	-0.471793	0.754641	-0.566098	0.592101	52.5811	0.585353	-0.805998	0.420244	52.5811	0.536184	-1.05579	0.291064
1:24979290-24979720	1	24979290	24979720	ST7	ENSGALG00000037206	15679	intron (ENSGALG00000037206, intron 1 of 13)	0.0155603	0.987464	0.496378	0.199775	248.688	0.249312	0.0624131	0.950234	248.688	0.242321	2.04843	0.0405174
1:24980780-24981190	1	24980780	24981190	ST7	ENSGALG00000037206	14199	intron (ENSGALG00000037206, intron 1 of 13)	0.201506	0.87045	-0.32847	0.721788	79.6625	0.40262	0.500488	0.616732	79.6625	0.428788	-0.766043	0.443651
1:24984850-24987250	1	24984850	24987250	ST7	ENSGALG00000037206	9134	intron (ENSGALG00000037206, intron 1 of 13)	0.407101	0.147989	-0.0589526	0.897657	2500.91	0.178723	2.27783	0.0227367	2500.91	0.180859	-0.325958	0.744456
1:24988670-24990910	1	24988670	24990910	ST7	ENSGALG00000037206	5394	intron (ENSGALG00000037206, intron 1 of 13)	-0.0415939	0.953013	-0.262555	0.463084	1407.22	0.194475	-0.213878	0.830642	1407.22	0.195502	-1.34298	0.17928
1:24993040-24996550	1	24993040	24996550	ST7	ENSGALG00000037206	389	intron (ENSGALG00000037206, intron 1 of 13)	0.197076	0.636284	0.1119	0.790204	2730.09	0.18405	1.07077	0.284272	2730.09	0.185148	0.60438	0.545591
1:25011830-25012500	1	25011830	25012500	ST7	ENSGALG00000037206	-16981	intron (ENSGALG00000043437, intron 8 of 9)	-0.146432	0.831996	-0.559657	0.15441	325.728	0.238682	-0.613502	0.539544	325.728	0.251962	-2.22119	0.0263379
1:25021280-25021550	1	25021280	25021550	CAPZA2	ENSGALG00000043437	15545	intron (ENSGALG00000043437, intron 2 of 9)	0.783867	0.49061	0.321822	0.817993	41.2162	0.570289	1.37451	0.169284	41.2162	0.598847	0.537403	0.590989
1:25022670-25023470	1	25022670	25023470	CAPZA2	ENSGALG00000043437	13890	intron (ENSGALG00000043437, intron 1 of 9)	0.0352268	0.974417	0.566285	0.215888	182.577	0.287599	0.122486	0.902514	182.577	0.283985	1.99406	0.0461451
1:25024790-25025060	1	25024790	25025060	CAPZA2	ENSGALG00000043437	12035	intron (ENSGALG00000043437, intron 1 of 9)	0.272931	0.844685	-0.0518037	0.970246	68.7224	0.47165	0.578673	0.56281	68.7224	0.471251	-0.109928	0.912467
1:25026430-25026780	1	25026430	25026780	CAPZA2	ENSGALG00000043437	10355	intron (ENSGALG00000043437, intron 1 of 9)	-0.051242	0.971434	0.0254838	0.982719	95.1396	0.379437	-0.135047	0.892574	95.1396	0.375031	0.067951	0.945825
1:25036180-25037450	1	25036180	25037450	CAPZA2	ENSGALG00000043437	145	intron (ENSGALG00000043437, intron 1 of 9)	0.0477145	0.941262	0.09627	0.822335	2831.12	0.182132	0.261977	0.793339	2831.12	0.183027	0.525989	0.598896
1:25044640-25044860	1	25044640	25044860	CAPZA2	ENSGALG00000043437	-7790	Intergenic	0.659847	0.443103	0.490402	0.561788	64.4712	0.447033	1.47606	0.139928	64.4712	0.437262	1.12153	0.262062
1:25049400-25050460	1	25049400	25050460	CAPZA2	ENSGALG00000043437	-12970	Intergenic	-0.0026854	0.997042	-0.0654069	0.899153	469.431	0.202847	-0.0132385	0.989437	469.431	0.203626	-0.321211	0.74805
1:25051940-25052600	1	25051940	25052600	CAPZA2	ENSGALG00000043437	-15310	Intergenic	-0.0167898	0.986668	-0.136309	0.823655	218.831	0.256046	-0.0655731	0.947718	218.831	0.260956	-0.522347	0.601429
1:25082390-25082600	1	25082390	25082600		ENSGALG00000053448	-40066	intron (ENSGALG00000036883, intron 10 of 20)	0.144627	0.923848	0.0159286	0.991899	69.8965	0.446987	0.323559	0.746272	69.8965	0.451607	0.035271	0.971864
1:25087670-25088080	1	25087670	25088080		ENSGALG00000053448	-34686	intron (ENSGALG00000036883, intron 10 of 20)	0.146734	0.920158	0.655716	0.364699	85.1549	0.436085	0.336481	0.736508	85.1549	0.416077	1.57595	0.115037
1:25096810-25097300	1	25096810	25097300		ENSGALG00000053448	-25506	intron (ENSGALG00000036883, intron 5 of 20)	0.753463	0.178799	-0.433282	0.595952	107.904	0.347974	2.16528	0.0303659	107.904	0.413522	-1.04778	0.294738
1:25098020-25098380	1	25098020	25098380		ENSGALG00000053448	-24361	intron (ENSGALG00000036883, intron 5 of 20)	0.0405495	0.978974	-0.354287	0.678375	107.469	0.403776	0.100426	0.920006	107.469	0.407983	-0.868388	0.385182
1:25103920-25104530	1	25103920	25104530		ENSGALG00000053448	-18336	intron (ENSGALG00000036883, intron 3 of 20)	0.893841	0.029027	0.27293	0.654172	275.63	0.289439	3.08818	0.00201388	275.63	0.296627	0.920112	0.357514
1:25137220-25137460	1	25137220	25137460	MET	ENSGALG00000036883	10350	intron (ENSGALG00000036883, intron 1 of 20)	-1.05184	0.123974	0.45344	0.539344	98.0073	0.441646	-2.38164	0.0172356	98.0073	0.387557	1.17	0.242002
1:25145820-25146250	1	25145820	25146250	MET	ENSGALG00000036883	1655	intron (ENSGALG00000036883, intron 1 of 20)	-0.0314123	0.979314	0.12049	0.880886	146.311	0.31675	-0.0991705	0.921003	146.311	0.320859	0.375522	0.707272
1:25146590-25148340	1	25146590	25148340	MET	ENSGALG00000036883	225	intron (ENSGALG00000036883, intron 1 of 20)	0.113308	0.868993	0.0411391	0.947114	1022.09	0.224106	0.505599	0.613138	1022.09	0.22496	0.182873	0.854897
1:25151590-25151840	1	25151590	25151840	MET	ENSGALG00000036883	-4025	Intergenic	-0.200783	0.880712	0.0737368	0.950653	68.0861	0.426683	-0.470567	0.63795	68.0861	0.428561	0.172057	0.863393
1:25157410-25157650	1	25157410	25157650	MET	ENSGALG00000036883	-9840	Intergenic	-0.120842	0.945809	-1.04401	0.252568	46.5358	0.493644	-0.244796	0.806614	46.5358	0.555625	-1.87898	0.0602474
1:25185370-25193240	1	25185370	25193240		ENSGALG00000048658	109	exon (ENSGALG00000048658, exon 1 of 1)	-0.216534	0.625169	0.124547	0.781741	900.856	0.197849	-1.09444	0.273761	900.856	0.1989	0.626181	0.531196
1:25193520-25193910	1	25193520	25193910		ENSGALG00000048658	-4301	Intergenic	0.0170096	0.992017	0.341991	0.71277	86.8128	0.458742	0.0370787	0.970422	86.8128	0.433653	0.788629	0.430329
1:25215240-25217730	1	25215240	25217730	CAV1	ENSGALG00000043287	-214	promoter-TSS (ENSGALG00000043287)	0.0997816	0.851073	-0.204337	0.560501	976.297	0.178142	0.560124	0.575395	976.297	0.181787	-1.12405	0.260994
1:25230680-25232270	1	25230680	25232270	CAV2	ENSGALG00000033295	-61	promoter-TSS (ENSGALG00000033295)	-0.0588514	0.926981	-0.0433189	0.932077	971.571	0.188655	-0.311952	0.755077	971.571	0.1906	-0.227276	0.820209
1:25241110-25241350	1	25241110	25241350	CAV2	ENSGALG00000033295	-9816	Intergenic	-0.249833	0.913909	-1.54828	0.239457	24.3056	0.699935	-0.356938	0.721139	24.3056	0.806506	-1.91974	0.0548911
1:25257260-25257590	1	25257260	25257590	CAV2	ENSGALG00000033295	-26011	Intergenic	-0.352819	0.647105	-0.317591	0.62664	124.476	0.337124	-1.04656	0.295304	124.476	0.323989	-0.980252	0.326962
1:25283970-25284200	1	25283970	25284200	CAV2	ENSGALG00000033295	-52671	Intergenic	0.431139	0.717169	0.449329	0.618447	59.6325	0.482041	0.894403	0.371107	59.6325	0.450218	0.998026	0.318267
1:25297190-25297970	1	25297190	25297970	TES	ENSGALG00000031934	45213	Intergenic	-0.012819	0.992079	0.219392	0.768159	329.165	0.357781	-0.0358292	0.971419	329.165	0.332579	0.659668	0.509467
1:25305810-25306040	1	25305810	25306040	TES	ENSGALG00000031934	36868	Intergenic	-0.46065	0.595289	0.20407	0.798238	107.486	0.399005	-1.1545	0.248296	107.486	0.348933	0.58484	0.558655
1:25311390-25312250	1	25311390	25312250	TES	ENSGALG00000031934	30973	Intergenic	-0.103972	0.89182	0.204498	0.677449	351.553	0.239065	-0.43491	0.663627	351.553	0.235022	0.870122	0.384234
1:25318720-25319460	1	25318720	25319460	TES	ENSGALG00000031934	23703	intron (ENSGALG00000031934, intron 5 of 7)	-0.124512	0.910543	-0.00547435	0.997589	146.617	0.337443	-0.368987	0.712137	146.617	0.344344	-0.0158979	0.987316
1:25324990-25325340	1	25324990	25325340	TES	ENSGALG00000031934	17628	intron (ENSGALG00000031934, intron 2 of 7)	0.258837	0.864139	0.364987	0.703165	85.0265	0.497572	0.520199	0.602925	85.0265	0.449433	0.812106	0.416731
1:25327120-25327740	1	25327120	25327740	TES	ENSGALG00000031934	15363	intron (ENSGALG00000031934, intron 2 of 7)	-0.0541986	0.950215	0.288628	0.524086	270.822	0.240602	-0.225262	0.821775	270.822	0.239718	1.20403	0.228577
1:25330510-25330770	1	25330510	25330770	TES	ENSGALG00000031934	12153	intron (ENSGALG00000031934, intron 1 of 7)	0.13697	0.9387	-0.118079	0.930611	58.8684	0.506098	0.27064	0.786668	58.8684	0.510684	-0.231217	0.817146
1:25339180-25339590	1	25339180	25339590	TES	ENSGALG00000031934	3408	intron (ENSGALG00000031934, intron 1 of 7)	0.21354	0.828214	0.123187	0.890046	122.504	0.341897	0.624574	0.532251	122.504	0.354286	0.347705	0.728062
1:25341880-25343360	1	25341880	25343360	TES	ENSGALG00000031934	173	intron (ENSGALG00000031934, intron 1 of 7)	-0.077145	0.899874	-0.109091	0.803883	1677.8	0.188981	-0.408217	0.683115	1677.8	0.190892	-0.571482	0.567673
1:25361750-25362220	1	25361750	25362220	TES	ENSGALG00000031934	-19192	Intergenic	0.348297	0.768296	-0.561981	0.539829	56.8432	0.449026	0.775672	0.437943	56.8432	0.48096	-1.16846	0.242623
1:25379240-25380030	1	25379240	25380030	TES	ENSGALG00000031934	-36842	intron (ENSGALG00000040557, intron 1 of 8)	0.0455961	0.963009	-0.286955	0.606607	211.164	0.267589	0.170396	0.864699	211.164	0.280062	-1.02461	0.305546
1:25412530-25413860	1	25412530	25413860	TFEC	ENSGALG00000040557	-17408	intron (ENSGALG00000040557, intron 2 of 8)	0.0849	0.900492	-0.307579	0.420984	759.334	0.208846	0.40652	0.68436	759.334	0.213825	-1.43846	0.150303
1:25415270-25415760	1	25415270	25415760	TFEC	ENSGALG00000040557	-15088	intron (ENSGALG00000040557, intron 2 of 8)	0.873237	0.0652745	0.488206	0.431684	143.563	0.321524	2.71593	0.00660893	143.563	0.345279	1.41395	0.157377
1:25424780-25425920	1	25424780	25425920	TFEC	ENSGALG00000040557	-5253	intron (ENSGALG00000040557, intron 2 of 8)	0.11039	0.817728	0.0789161	0.849093	1549.46	0.169241	0.652262	0.514232	1549.46	0.172393	0.457768	0.647119
1:25442230-25442860	1	25442230	25442860	TFEC	ENSGALG00000040557	11942	intron (ENSGALG00000040557, intron 1 of 8)	-0.224298	0.747651	-0.155814	0.805025	244.702	0.272551	-0.822956	0.410533	244.702	0.274135	-0.568384	0.569774
1:25443870-25444140	1	25443870	25444140	TFEC	ENSGALG00000040557	13402	intron (ENSGALG00000040557, intron 1 of 8)	0.032641	0.987605	-0.674599	0.525913	63.3083	0.531901	0.0613666	0.951067	63.3083	0.562234	-1.19986	0.230196
1:25477340-25477840	1	25477340	25477840	TFEC	ENSGALG00000040557	46987	intron (ENSGALG00000040557, intron 4 of 8)	1.27239	0.0432431	0.821565	0.302917	93.2961	0.436986	2.91175	0.00359415	93.2961	0.472955	1.73709	0.0823713
1:25499160-25499370	1	25499160	25499370	TFEC	ENSGALG00000040557	68662	Intergenic	-0.478897	0.682096	-0.578024	0.554889	50.2365	0.492063	-0.973243	0.330433	50.2365	0.508674	-1.13633	0.255817
1:25501150-25501700	1	25501150	25501700	TFEC	ENSGALG00000040557	70822	Intergenic	1.52936	0.00187357	0.90843	0.162068	101.819	0.376247	4.06477	4.80794e-05	101.819	0.414913	2.18945	0.0285643
1:25508680-25509400	1	25508680	25509400	TFEC	ENSGALG00000040557	78437	Intergenic	-0.233207	0.724509	-0.323518	0.533679	286.597	0.265475	-0.878452	0.379698	286.597	0.273616	-1.18238	0.237055
1:25526160-25527310	1	25526160	25527310	TFEC	ENSGALG00000040557	96132	Intergenic	-0.953659	0.059296	-1.35424	0.00408824	466.417	0.345173	-2.76285	0.00572998	466.417	0.353463	-3.83135	0.000127442
1:25553810-25554140	1	25553810	25554140		ENSGALG00000055139	-85158	TTS (ENSGALG00000038090)	-0.710959	0.383043	-0.559251	0.505998	91.1389	0.441546	-1.61016	0.107363	91.1389	0.449039	-1.24544	0.212969
1:25555920-25556810	1	25555920	25556810		ENSGALG00000055139	-82768	intron (ENSGALG00000038090, intron 4 of 4)	-0.460298	0.408181	-0.36935	0.526102	343.932	0.29667	-1.55155	0.12077	343.932	0.30795	-1.19938	0.23038
1:25567160-25567740	1	25567160	25567740		ENSGALG00000055139	-71683	intron (ENSGALG00000038090, intron 4 of 4)	-0.875136	0.700041	-2.26458	0.119033	181.597	0.935713	-0.93526	0.349654	181.597	0.952391	-2.37778	0.017417
1:25568640-25569280	1	25568640	25569280		ENSGALG00000055139	-70173	intron (ENSGALG00000038090, intron 4 of 4)	0.165512	0.820029	-1.69222	1.39955e-06	374.106	0.256226	0.645962	0.518304	374.106	0.287689	-5.88209	4.05117e-09
1:25584310-25585000	1	25584310	25585000		ENSGALG00000055139	-54478	intron (ENSGALG00000038090, intron 4 of 4)	-2.56055	6.04697e-08	-3.03919	9.2958e-10	206.845	0.398584	-6.42413	1.32624e-10	206.845	0.420414	-7.22904	4.86409e-13
1:25601680-25601890	1	25601680	25601890		ENSGALG00000055139	-37348	intron (ENSGALG00000038090, intron 3 of 4)	0.545534	0.60797	-1.10014	0.176507	49.7988	0.483346	1.12866	0.259041	49.7988	0.51587	-2.13259	0.0329583
1:25623300-25623840	1	25623300	25623840		ENSGALG00000055139	-15563	intron (ENSGALG00000038090, intron 3 of 4)	9.77279e-06	0.999991	-1.08007	0.0657688	138.728	0.380433	2.56886e-05	0.99998	138.728	0.399901	-2.70085	0.00691617
1:25654720-25655130	1	25654720	25655130		ENSGALG00000055139	15792	intron (ENSGALG00000038090, intron 2 of 4)	-0.150234	0.911243	-0.337849	0.732505	76.964	0.41042	-0.366049	0.714328	76.964	0.455628	-0.741503	0.458389
1:25709790-25710950	1	25709790	25710950		ENSGALG00000038090	-10361	intron (ENSGALG00000038090, intron 1 of 3)	0.0798149	0.880786	-0.161791	0.653423	824.047	0.16967	0.470412	0.63806	824.047	0.175553	-0.921607	0.356734
1:25711330-25711530	1	25711330	25711530		ENSGALG00000038090	-11421	intron (ENSGALG00000038090, intron 1 of 3)	-0.610069	0.503402	-0.699838	0.4177	56.6954	0.452687	-1.34766	0.177767	56.6954	0.483737	-1.44673	0.147972
1:25712680-25713830	1	25712680	25713830		ENSGALG00000038090	-13246	Intergenic	-0.530291	0.0712747	-0.808895	0.00265937	619.487	0.198352	-2.67348	0.00750681	619.487	0.203623	-3.97252	7.11163e-05
1:25775080-25775830	1	25775080	25775830		ENSGALG00000038090	-75446	Intergenic	0.935647	0.00761884	0.219263	0.731422	238.515	0.259686	3.603	0.000314569	238.515	0.294545	0.744414	0.456626
1:25835150-25835400	1	25835150	25835400	MDFIC	ENSGALG00000026838	120676	Intergenic	-0.894508	0.105516	-0.261909	0.737726	103.057	0.362105	-2.4703	0.0134999	103.057	0.35863	-0.730305	0.465204
1:25836500-25836970	1	25836500	25836970	MDFIC	ENSGALG00000026838	119216	Intergenic	-0.229175	0.833665	-0.132025	0.890939	88.3063	0.376189	-0.609202	0.542391	88.3063	0.382403	-0.345252	0.729905
1:25847860-25848120	1	25847860	25848120	MDFIC	ENSGALG00000026838	107961	Intergenic	0.220919	0.88672	1.11321	0.154567	75.3165	0.489538	0.45128	0.651788	75.3165	0.501298	2.22065	0.026375
1:25915210-25915820	1	25915210	25915820	MDFIC	ENSGALG00000026838	40436	intron (ENSGALG00000026838, intron 4 of 4)	0.319192	0.570646	-0.279124	0.607151	257.529	0.264969	1.20464	0.228342	257.529	0.272706	-1.02353	0.306056
1:25928370-25928680	1	25928370	25928680	MDFIC	ENSGALG00000026838	27426	intron (ENSGALG00000026838, intron 3 of 4)	1.33328	0.0190657	0.539786	0.521633	68.8911	0.408853	3.26103	0.00111009	68.8911	0.446306	1.20945	0.226489
1:25930470-25930830	1	25930470	25930830	MDFIC	ENSGALG00000026838	25301	intron (ENSGALG00000026838, intron 3 of 4)	-0.246676	0.816742	-0.35068	0.663181	92.3616	0.376774	-0.654705	0.512658	92.3616	0.389544	-0.900232	0.367997
1:25946200-25946500	1	25946200	25946500	MDFIC	ENSGALG00000026838	9601	intron (ENSGALG00000026838, intron 2 of 4)	-0.228911	0.870413	0.262254	0.799974	61.4767	0.457129	-0.500757	0.616542	61.4767	0.451788	0.580481	0.56159
1:25953160-25955060	1	25953160	25955060	MDFIC	ENSGALG00000026838	1841	intron (ENSGALG00000026838, intron 1 of 4)	-0.075111	0.886596	0.00325262	0.996503	2174.73	0.166197	-0.45194	0.651312	2174.73	0.167653	0.0194009	0.984521
1:25958370-25958780	1	25958370	25958780	MDFIC	ENSGALG00000026838	-2624	Intergenic	-0.224315	0.874166	0.00196203	1	151.456	0.457234	-0.49059	0.623716	151.456	0.474835	0.00413203	0.996703
1:25966810-25968530	1	25966810	25968530		ENSGALG00000052419	-7489	Intergenic	-0.0713172	0.917892	-0.468799	0.145267	484.072	0.206792	-0.344874	0.730189	484.072	0.207323	-2.26121	0.0237465
1:25968950-25969280	1	25968950	25969280		ENSGALG00000052419	-6044	Intergenic	-0.163721	0.890809	-0.906981	0.132276	88.8167	0.373055	-0.438866	0.660759	88.8167	0.391382	-2.31738	0.020483
1:25984450-25986430	1	25984450	25986430		ENSGALG00000052419	10281	intron (ENSGALG00000052419, intron 3 of 5)	0.00274065	0.997298	-0.217823	0.665365	487.568	0.234956	0.0116645	0.990693	487.568	0.243328	-0.89518	0.370691
1:26011190-26011790	1	26011190	26011790		ENSGALG00000052419	36331	Intergenic	-0.873561	0.0649597	-2.36632	2.46591e-07	123.483	0.32134	-2.71849	0.00655802	123.483	0.379372	-6.23746	4.44743e-10
1:26024800-26025390	1	26024800	26025390		ENSGALG00000052419	49936	Intergenic	1.51276	0.0109773	0.221751	0.848114	82.4434	0.435465	3.4739	0.000512949	82.4434	0.48154	0.460504	0.645155
1:26097350-26097680	1	26097350	26097680	FOXP2	ENSGALG00000009424	12829	intron (ENSGALG00000009424, intron 3 of 11)	1.0447	0.0976506	0.0606515	0.962275	82.6213	0.415808	2.51246	0.0119892	82.6213	0.448328	0.135284	0.892388
1:26100890-26101150	1	26100890	26101150	FOXP2	ENSGALG00000009424	9324	intron (ENSGALG00000009424, intron 3 of 11)	-1.0104	0.0852072	-0.247397	0.770892	88.2581	0.391032	-2.58394	0.00976797	88.2581	0.379207	-0.652406	0.51414
1:26119820-26120220	1	26119820	26120220	FOXP2	ENSGALG00000009424	-9676	intron (ENSGALG00000053114, intron 2 of 4)	-1.11122	0.0705623	-1.27816	0.0416288	93.2495	0.414855	-2.67856	0.00739387	93.2495	0.43651	-2.92812	0.00341013
1:26135430-26135710	1	26135430	26135710	FOXP2	ENSGALG00000009424	-25226	intron (ENSGALG00000053114, intron 2 of 4)	0.635274	0.494338	0.0744748	0.955779	68.9025	0.464945	1.36634	0.171831	68.9025	0.474582	0.156927	0.875302
1:26142650-26143290	1	26142650	26143290	FOXP2	ENSGALG00000009424	-32626	intron (ENSGALG00000053114, intron 2 of 4)	-0.718114	0.0879	-0.496383	0.312159	259.248	0.27971	-2.56735	0.010248	259.248	0.289841	-1.7126	0.0867855
1:26171800-26172290	1	26171800	26172290	FOXP2	ENSGALG00000009424	-61701	intron (ENSGALG00000053114, intron 2 of 4)	-0.19655	0.886635	-0.772371	0.314612	153.204	0.435165	-0.451669	0.651507	153.204	0.452707	-1.70612	0.0879862
1:26174610-26175820	1	26174610	26175820		ENSGALG00000053114	64240	intron (ENSGALG00000053114, intron 1 of 4)	0.291701	0.497556	-0.683036	0.0339914	420.156	0.21451	1.35985	0.173878	420.156	0.226118	-3.02071	0.00252186
1:26191700-26192070	1	26191700	26192070		ENSGALG00000053114	47570	intron (ENSGALG00000053114, intron 1 of 4)	-0.139729	0.920231	-1.59703	0.00799124	94.6188	0.415933	-0.335941	0.736915	94.6188	0.443675	-3.59955	0.00031877
1:26199650-26200490	1	26199650	26200490		ENSGALG00000053114	39385	intron (ENSGALG00000053114, intron 1 of 4)	-0.768723	0.0582224	-1.16123	0.00184757	765.592	0.27732	-2.77197	0.00557188	765.592	0.283766	-4.09222	4.27267e-05
1:26213720-26214210	1	26213720	26214210		ENSGALG00000053114	25490	intron (ENSGALG00000053114, intron 1 of 4)	-0.535606	0.426254	-0.767617	0.212696	123.988	0.354177	-1.51225	0.130469	123.988	0.383029	-2.00407	0.0450625
1:26219910-26220500	1	26219910	26220500		ENSGALG00000053114	19250	intron (ENSGALG00000053114, intron 1 of 4)	-0.68676	0.0661109	-0.0187295	0.980942	318.987	0.253442	-2.70973	0.00673385	318.987	0.25015	-0.0748728	0.940316
1:26234270-26234720	1	26234270	26234720		ENSGALG00000053114	4960	intron (ENSGALG00000053114, intron 1 of 4)	0.253083	0.857946	-0.44821	0.673809	66.6738	0.468795	0.53986	0.589294	66.6738	0.510543	-0.877908	0.379994
1:26238120-26239840	1	26238120	26239840		ENSGALG00000053114	475	intron (ENSGALG00000053114, intron 1 of 4)	-0.299382	0.363874	-0.20096	0.573651	1353.99	0.180894	-1.65502	0.0979211	1353.99	0.183395	-1.09578	0.273177
1:26240580-26240820	1	26240580	26240820		ENSGALG00000053114	-1245	Intergenic	-0.645142	0.354745	-0.239446	0.780638	81.6056	0.384866	-1.67628	0.0936843	81.6056	0.380592	-0.62914	0.529258
1:26242540-26243750	1	26242540	26243750		ENSGALG00000053114	-3690	Intergenic	-0.292411	0.605992	-0.211065	0.708319	381.109	0.258168	-1.13264	0.257366	381.109	0.264097	-0.799195	0.424177
1:26250800-26253020	1	26250800	26253020		ENSGALG00000053114	-12455	Intergenic	-0.173003	0.67475	-0.581443	0.0191681	1015.92	0.174833	-0.989538	0.3224	1015.92	0.178142	-3.26393	0.0010988
1:26259160-26259720	1	26259160	26259720		ENSGALG00000053114	-19985	Intergenic	0.691217	0.218262	0.301511	0.692071	139.227	0.338892	2.03964	0.0413867	139.227	0.359595	0.838473	0.401765
1:26262370-26262730	1	26262370	26262730		ENSGALG00000053114	-23095	Intergenic	0.563471	0.418414	0.148782	0.867705	108.797	0.368469	1.52922	0.126209	108.797	0.363005	0.409863	0.681907
1:26285740-26286110	1	26285740	26286110		ENSGALG00000053114	-46470	Intergenic	0.330856	0.697333	0.243185	0.757061	145.767	0.35161	0.940974	0.346718	145.767	0.35447	0.686052	0.492681
1:26297390-26298200	1	26297390	26298200		ENSGALG00000029796	38821	Intergenic	-0.161827	0.884593	-0.531234	0.420028	180.544	0.35316	-0.458227	0.64679	180.544	0.368634	-1.44109	0.14956
1:26302700-26302980	1	26302700	26302980		ENSGALG00000029796	33776	Intergenic	-0.260185	0.853392	0.39868	0.686321	50.4319	0.470634	-0.552839	0.580374	50.4319	0.468611	0.850771	0.394897
1:26309270-26309490	1	26309270	26309490		ENSGALG00000029796	27236	exon (ENSGALG00000029796, exon 2 of 2)	1.04283	0.534967	-2.37476	0.150424	16.7309	0.814103	1.28096	0.200208	16.7309	1.06082	-2.23862	0.0251807
1:26382120-26382540	1	26382120	26382540		ENSGALG00000029796	-45714	intron (ENSGALG00000029796, intron 2 of 4)	0.503299	0.410209	0.735972	0.149672	133.599	0.325371	1.54685	0.1219	133.599	0.328289	2.24184	0.0249715
1:26405660-26406170	1	26405660	26406170		ENSGALG00000029796	-69299	intron (ENSGALG00000029796, intron 1 of 4)	-0.0515681	0.965711	-0.576382	0.306983	120.143	0.322996	-0.159655	0.873152	120.143	0.333872	-1.72635	0.0842837
1:26426490-26426940	1	26426490	26426940	PPP1R3A	ENSGALG00000009435	-76150	intron (ENSGALG00000029796, intron 1 of 4)	0.406717	0.4911	0.235174	0.733199	173.588	0.296158	1.37331	0.169655	173.588	0.317784	0.740045	0.459273
1:26433310-26433580	1	26433310	26433580	PPP1R3A	ENSGALG00000009435	-69420	intron (ENSGALG00000029796, intron 1 of 4)	0.651127	0.3889	-1.00458	0.149396	69.5131	0.408014	1.59584	0.110524	69.5131	0.447879	-2.24296	0.0248992
1:26438610-26438890	1	26438610	26438890	PPP1R3A	ENSGALG00000009435	-64115	intron (ENSGALG00000029796, intron 1 of 4)	1.06919	0.194864	0.0402583	0.980905	53.4482	0.505875	2.11355	0.0345539	53.4482	0.536353	0.0750592	0.940168
1:26445870-26446420	1	26445870	26446420	PPP1R3A	ENSGALG00000009435	-56720	intron (ENSGALG00000029796, intron 1 of 4)	-0.126209	0.877565	0.222513	0.683875	204.403	0.262827	-0.480199	0.631086	204.403	0.260024	0.855738	0.392143
1:26451510-26452250	1	26451510	26452250	PPP1R3A	ENSGALG00000009435	-50985	intron (ENSGALG00000029796, intron 1 of 4)	-0.520913	0.135017	-0.407989	0.271303	377.512	0.223269	-2.33312	0.0196418	377.512	0.223659	-1.82415	0.0681287
1:26454750-26459690	1	26454750	26459690	PPP1R3A	ENSGALG00000009435	-45645	intron (ENSGALG00000029796, intron 1 of 4)	0.0758617	0.879334	-0.258397	0.352035	2589.9	0.159953	0.474274	0.635305	2589.9	0.160752	-1.60742	0.107962
1:26459720-26460580	1	26459720	26460580	PPP1R3A	ENSGALG00000009435	-42715	intron (ENSGALG00000029796, intron 1 of 4)	-0.0247332	0.972397	-0.296057	0.381303	651.682	0.189145	-0.130763	0.895963	651.682	0.193051	-1.53357	0.125135
1:26460780-26463070	1	26460780	26463070	PPP1R3A	ENSGALG00000009435	-40940	Intergenic	-0.0967176	0.820953	-0.0736374	0.838431	2247.08	0.150274	-0.643607	0.51983	2247.08	0.151654	-0.485561	0.627278
1:26470170-26470430	1	26470170	26470430	PPP1R3A	ENSGALG00000009435	-32565	Intergenic	-1.41865	0.0394609	-1.10392	0.15425	54.5759	0.480787	-2.95067	0.00317081	54.5759	0.496852	-2.22182	0.0262952
1:26479890-26480980	1	26479890	26480980	PPP1R3A	ENSGALG00000009435	-22430	Intergenic	-0.386049	0.221801	-0.115145	0.792614	877.927	0.19029	-2.02874	0.0424849	877.927	0.19227	-0.598872	0.549258
1:26521990-26522370	1	26521990	26522370	PPP1R3A	ENSGALG00000009435	19315	intron (ENSGALG00000009435, intron 2 of 5)	-0.115558	0.934666	0.822129	0.223476	93.0494	0.404246	-0.285862	0.774984	93.0494	0.417497	1.96918	0.0489319
1:26525680-26525970	1	26525680	26525970	PPP1R3A	ENSGALG00000009435	22960	intron (ENSGALG00000009435, intron 4 of 5)	-0.452172	0.531597	0.259483	0.728348	120.388	0.350919	-1.28853	0.19756	120.388	0.34546	0.751123	0.452579
1:26573430-26574060	1	26573430	26574060	PPP1R3A	ENSGALG00000009435	70880	Intergenic	0.0332056	0.977422	-0.354808	0.575724	181.029	0.307837	0.107868	0.914101	181.029	0.325162	-1.09117	0.275197
1:26598880-26599920	1	26598880	26599920		ENSGALG00000047640	54472	Intergenic	-0.773434	0.0336297	-1.00103	0.0049044	406.59	0.255858	-3.0229	0.00250364	406.59	0.265408	-3.77166	0.000162166
1:26612870-26613500	1	26612870	26613500		ENSGALG00000047640	40687	Intergenic	-0.0904935	0.925228	-0.110115	0.877893	182.281	0.285027	-0.317492	0.750871	182.281	0.287504	-0.383002	0.701718
1:26615320-26616760	1	26615320	26616760		ENSGALG00000047640	37832	Intergenic	0.170624	0.729578	0.328091	0.328372	574.365	0.196794	0.867016	0.385933	574.365	0.196542	1.66932	0.0950547
1:26621100-26621450	1	26621100	26621450		ENSGALG00000047640	32597	Intergenic	-0.719911	0.225008	-0.299848	0.699763	119.63	0.356536	-2.01918	0.0434681	119.63	0.365081	-0.821321	0.411464
1:26649320-26649560	1	26649320	26649560		ENSGALG00000047640	4432	intron (ENSGALG00000047640, intron 2 of 3)	0.535774	0.621582	0.128646	0.922266	55.6159	0.486133	1.10211	0.270412	55.6159	0.50345	0.25553	0.798314
1:26659990-26660260	1	26659990	26660260		ENSGALG00000051656	6224	TTS (ENSGALG00000051656)	0.695766	0.490137	0.0229198	0.990704	42.5367	0.505904	1.37529	0.16904	42.5367	0.582876	0.0393219	0.968634
1:26710350-26710640	1	26710350	26710640		ENSGALG00000051656	-44146	Intergenic	-0.112094	0.931231	0.361327	0.636904	98.4088	0.376719	-0.297554	0.766044	98.4088	0.377123	0.958114	0.338005
1:26712100-26712420	1	26712100	26712420		ENSGALG00000051656	-45911	Intergenic	-0.0373412	0.979556	-0.355802	0.663414	121.407	0.384181	-0.0971967	0.92257	121.407	0.395541	-0.899533	0.368369
1:26751160-26751640	1	26751160	26751640	GPR85	ENSGALG00000009439	-66162	Intergenic	-0.158997	0.897617	-0.540955	0.485809	97.28	0.381129	-0.417174	0.676551	97.28	0.419011	-1.29103	0.196694
1:26785740-26786190	1	26785740	26786190	GPR85	ENSGALG00000009439	-31597	Intergenic	1.32263	0.0016769	1.31559	0.0146974	142.704	0.322903	4.09606	4.20243e-05	142.704	0.390597	3.36814	0.000756781
1:26787220-26787460	1	26787220	26787460	GPR85	ENSGALG00000009439	-30222	Intergenic	0.799415	0.378518	-0.316141	0.794888	50.4759	0.493308	1.62052	0.10512	50.4759	0.532941	-0.593202	0.553046
1:26788770-26789210	1	26788770	26789210	GPR85	ENSGALG00000009439	-28572	Intergenic	0.754143	0.439187	0.356416	0.784507	77.9603	0.507748	1.48527	0.137472	77.9603	0.574953	0.619904	0.535321
1:26791900-26792820	1	26791900	26792820	GPR85	ENSGALG00000009439	-25202	Intergenic	0.341299	0.634724	-0.152524	0.847847	164.521	0.317815	1.07389	0.282871	164.521	0.330604	-0.461348	0.644549
1:26795730-26797420	1	26795730	26797420	GPR85	ENSGALG00000009439	-20987	Intergenic	0.228857	0.543965	0.211971	0.543096	3101.34	0.181262	1.26258	0.206742	3101.34	0.182558	1.16112	0.245595
1:26816740-26818510	1	26816740	26818510	GPR85	ENSGALG00000009439	63	promoter-TSS (ENSGALG00000009439)	0.147549	0.803778	0.0427989	0.942028	1179.04	0.214534	0.687763	0.491602	1179.04	0.21682	0.197394	0.84352
1:26846950-26847150	1	26846950	26847150	gga-mir-1695	ENSGALG00000025332	-19481	Intergenic	0.675573	0.425524	0.800815	0.344515	59.2877	0.446263	1.51384	0.130066	59.2877	0.492185	1.62706	0.103724
1:26887570-26888230	1	26887570	26888230		ENSGALG00000047917	-10016	Intergenic	0.279727	0.681377	0.296713	0.624777	207.436	0.286797	0.97535	0.329387	207.436	0.301423	0.984374	0.324932
1:26891580-26891860	1	26891580	26891860		ENSGALG00000047917	-13836	Intergenic	0.666661	0.447081	0.606814	0.494932	69.7417	0.454496	1.46681	0.142427	69.7417	0.477638	1.27045	0.203925
1:26895990-26897000	1	26895990	26897000	BMT2	ENSGALG00000009440	-13277	Intergenic	-0.0646383	0.939805	-0.191836	0.708458	424.707	0.242557	-0.266488	0.789864	424.707	0.240214	-0.798607	0.424519
1:26908980-26910340	1	26908980	26910340	BMT2	ENSGALG00000009440	-112	promoter-TSS (ENSGALG00000009440)	0.0270258	0.965952	-0.0536092	0.903067	1012.49	0.171154	0.157903	0.874533	1012.49	0.172785	-0.310264	0.75636
1:26944640-26946400	1	26944640	26946400	TMEM168	ENSGALG00000009443	-1355	Intergenic	-0.0201265	0.974144	0.0515568	0.901679	3857.04	0.162644	-0.123746	0.901517	3857.04	0.163899	0.314564	0.753093
1:26986890-26987190	1	26986890	26987190	TMEM168	ENSGALG00000009443	40165	Intergenic	-0.0758466	0.944263	0.575376	0.227852	165.179	0.303141	-0.250202	0.802431	165.179	0.294225	1.95557	0.0505162
1:27020330-27020620	1	27020330	27020620		ENSGALG00000033415	14966	intron (ENSGALG00000033415, intron 3 of 4)	-0.325661	0.850233	-1.18954	0.330519	34.5267	0.578839	-0.56261	0.573701	34.5267	0.715034	-1.66362	0.0961885
1:27043320-27044210	1	27043320	27044210		ENSGALG00000033415	-8324	Intergenic	-0.23354	0.543542	0.459156	0.0989594	2097.24	0.184846	-1.26343	0.206435	2097.24	0.184902	2.48325	0.0130191
1:27050570-27051530	1	27050570	27051530	LSMEM1	ENSGALG00000009446	5213	intron (ENSGALG00000009446, intron 3 of 3)	-0.305317	0.629367	-0.521865	0.289486	286.952	0.28108	-1.08623	0.277379	286.952	0.294251	-1.77353	0.0761402
1:27055100-27055690	1	27055100	27055690	LSMEM1	ENSGALG00000009446	868	intron (ENSGALG00000009446, intron 1 of 3)	0.120536	0.883171	0.170448	0.773337	298.314	0.260679	0.462393	0.6438	298.314	0.26342	0.647056	0.517596
1:27055770-27056120	1	27055770	27056120	LSMEM1	ENSGALG00000009446	318	intron (ENSGALG00000009446, intron 1 of 3)	0.118411	0.957627	-1.90093	0.0760556	33.6039	0.617128	0.191875	0.84784	33.6039	0.724058	-2.62538	0.00865525
1:27056230-27056730	1	27056230	27056730	LSMEM1	ENSGALG00000009446	-217	promoter-TSS (ENSGALG00000009446)	0.132685	0.934537	-0.143303	0.901607	70.8531	0.463321	0.286377	0.774589	70.8531	0.455132	-0.31486	0.752868
1:27057260-27057550	1	27057260	27057550	LSMEM1	ENSGALG00000009446	-1142	TTS (ENSGALG00000009448)	0.100902	0.944126	-0.229823	0.807395	80.7751	0.402006	0.250996	0.801817	80.7751	0.408298	-0.562881	0.573516
1:27062740-27063150	1	27062740	27063150	IFRD1	ENSGALG00000009448	5690	intron (ENSGALG00000009448, intron 7 of 11)	1.29953	0.0737065	0.459192	0.631236	63.1398	0.489189	2.65649	0.00789595	63.1398	0.472961	0.970888	0.331604
1:27067470-27069700	1	27067470	27069700	IFRD1	ENSGALG00000009448	50	promoter-TSS (ENSGALG00000009448)	0.026402	0.958492	0.202654	0.41924	7093.58	0.140205	0.18831	0.850634	7093.58	0.140449	1.4429	0.149048
1:27072590-27072970	1	27072590	27072970	IFRD1	ENSGALG00000009448	-4145	Intergenic	-0.192464	0.891642	-1.0057	0.195136	63.8076	0.441403	-0.436028	0.662816	63.8076	0.486991	-2.06512	0.0389113
1:27081780-27083840	1	27081780	27083840	IFRD1	ENSGALG00000009448	-14175	Intergenic	-0.287077	0.520877	-0.465451	0.185994	473.027	0.219278	-1.3092	0.190468	473.027	0.221823	-2.0983	0.0358788
1:27086890-27089530	1	27086890	27089530		ENSGALG00000051998	-11832	Intergenic	-0.119866	0.786006	-0.250855	0.396453	1445.01	0.163858	-0.731525	0.464459	1445.01	0.167478	-1.49784	0.134174
1:27091570-27091850	1	27091570	27091850		ENSGALG00000051998	-8332	Intergenic	-0.428581	0.563764	0.375158	0.574682	122.837	0.351685	-1.21865	0.222977	122.837	0.343073	1.09352	0.274164
1:27139030-27139850	1	27139030	27139850	ZNF277	ENSGALG00000009454	2866	intron (ENSGALG00000009454, intron 1 of 10)	0.0616841	0.949205	-0.194337	0.770935	270.135	0.26763	0.230483	0.817716	270.135	0.29791	-0.652334	0.514186
1:27143380-27144160	1	27143380	27144160	ZNF277	ENSGALG00000009454	-1464	Intergenic	-0.114793	0.898925	-0.137251	0.847253	169.814	0.278886	-0.411612	0.680624	169.814	0.296508	-0.462891	0.643443
1:27145810-27146230	1	27145810	27146230	ZNF277	ENSGALG00000009454	-3714	Intergenic	0.534503	0.339456	-0.1476	0.853156	144.392	0.311903	1.71368	0.0865873	144.392	0.329866	-0.447455	0.654547
1:27147750-27148190	1	27147750	27148190		ENSGALG00000049134	4676	Intergenic	0.0751523	0.9534	0.404811	0.560603	140.206	0.354694	0.211879	0.832202	140.206	0.360216	1.1238	0.261097
1:27149260-27149600	1	27149260	27149600		ENSGALG00000049134	3216	Intergenic	0.318211	0.751733	0.238414	0.79413	84.4986	0.39121	0.813401	0.415988	84.4986	0.4007	0.594995	0.551847
1:27150490-27151610	1	27150490	27151610		ENSGALG00000049134	1596	Intergenic	0.349932	0.426149	-0.658465	0.0838467	481.006	0.231356	1.51253	0.1304	481.006	0.255821	-2.57393	0.0100551
1:27162320-27164470	1	27162320	27164470	DOCK4	ENSGALG00000009480	-1	promoter-TSS (ENSGALG00000009480)	0.11089	0.797413	-0.122959	0.718059	3164.9	0.157416	0.704435	0.481162	3164.9	0.158398	-0.776262	0.437594
1:27166260-27166520	1	27166260	27166520	DOCK4	ENSGALG00000009480	2994	intron (ENSGALG00000009480, intron 1 of 51)	0.199255	0.899278	0.730425	0.377745	63.9255	0.484998	0.410836	0.681193	63.9255	0.473543	1.54247	0.12296
1:27171560-27172590	1	27171560	27172590	DOCK4	ENSGALG00000009480	8679	intron (ENSGALG00000009480, intron 1 of 48)	-0.0934231	0.927019	0.0680157	0.933323	215.681	0.299727	-0.311694	0.755273	215.681	0.305164	0.222882	0.823627
1:27175830-27177410	1	27175830	27177410	DOCK4	ENSGALG00000009480	13224	intron (ENSGALG00000009480, intron 1 of 48)	0.064417	0.921321	0.0548099	0.914951	550.984	0.193835	0.332328	0.739641	550.984	0.198321	0.276369	0.782265
1:27189290-27189770	1	27189290	27189770	DOCK4	ENSGALG00000009480	26134	intron (ENSGALG00000009480, intron 1 of 48)	0.400825	0.552124	0.606072	0.306092	113.664	0.322162	1.24417	0.213436	113.664	0.350485	1.72924	0.0837663
1:27191940-27192330	1	27191940	27192330	DOCK4	ENSGALG00000009480	28739	intron (ENSGALG00000009480, intron 1 of 48)	-0.050669	0.971793	-0.591408	0.413292	94.8115	0.379209	-0.133618	0.893705	94.8115	0.405849	-1.45721	0.145058
1:27196640-27196930	1	27196640	27196930	DOCK4	ENSGALG00000009480	33389	intron (ENSGALG00000009480, intron 1 of 48)	0.00891879	0.996088	0.00811881	0.997062	61.9119	0.457094	0.0195119	0.984433	61.9119	0.468846	0.0173166	0.986184
1:27208720-27209010	1	27208720	27209010	DOCK4	ENSGALG00000009480	45469	intron (ENSGALG00000009480, intron 1 of 48)	-0.0355807	0.983338	-0.0794536	0.952987	59.6108	0.437089	-0.0814038	0.935121	59.6108	0.479135	-0.165827	0.868293
1:27211400-27211990	1	27211400	27211990	DOCK4	ENSGALG00000009480	48299	intron (ENSGALG00000009480, intron 1 of 48)	0.414311	0.489064	-0.121976	0.883368	229.006	0.300732	1.37767	0.168304	229.006	0.330746	-0.368789	0.712285
1:27227590-27228010	1	27227590	27228010	DOCK4	ENSGALG00000009480	64404	intron (ENSGALG00000009480, intron 1 of 48)	0.225338	0.79148	0.256763	0.72035	142.023	0.313745	0.71822	0.472622	142.023	0.333383	0.770174	0.441197
1:27247520-27247840	1	27247520	27247840	DOCK4	ENSGALG00000009480	84284	intron (ENSGALG00000009480, intron 4 of 51)	-1.22507	0.246569	-1.07668	0.333536	44.9761	0.626493	-1.95544	0.0505308	44.9761	0.650331	-1.65559	0.0978047
1:27275400-27275940	1	27275400	27275940	DOCK4	ENSGALG00000009480	112274	intron (ENSGALG00000009480, intron 8 of 51)	0.478984	0.352514	0.237194	0.69991	172.458	0.284897	1.68125	0.0927144	172.458	0.289042	0.82062	0.411863
1:27301030-27301250	1	27301030	27301250	IMMP2L	ENSGALG00000009485	-127060	intron (ENSGALG00000009480, intron 13 of 51)	0.11197	0.950586	0.237429	0.855338	42.5642	0.501367	0.223329	0.82328	42.5642	0.537806	0.441477	0.658868
1:27312150-27312370	1	27312150	27312370	IMMP2L	ENSGALG00000009485	-115940	intron (ENSGALG00000009480, intron 13 of 51)	-0.933249	0.508816	-1.22985	0.362141	22.2949	0.698818	-1.33547	0.181723	22.2949	0.776975	-1.58287	0.113452
1:27314820-27315070	1	27314820	27315070	IMMP2L	ENSGALG00000009485	-113255	intron (ENSGALG00000009480, intron 14 of 51)	-0.144212	0.946038	-1.45841	0.213808	31.5084	0.591629	-0.243754	0.807422	31.5084	0.728987	-2.00059	0.0454362
[truncated: 87,898 more rows]
