# Supplementary material for: A Stage-Specific OTX2 Regulatory Network and Maturation-Associated Gene Programs Are Inherent Barriers to RPE Neural Competency
Source: Front Cell Dev Biol. 2022 Apr 19;10:875155. doi: 10.3389/fcell.2022.875155 (PMC9062105; doi:10.3389/fcell.2022.875155)
Supplement: Supplementary file 9 [file Table1.XLSX]

## Sheet: Sheet1
				Dunnett						Dunn					Raw data
	Gene	Levene's	ANOVA	6	12	24	48		Kruskal-Wallis	6	12	24	48		Stage	Gene	Relative mRNA	Log2(mRNA)	Time (hours)
	E4 VSX2	0.3177	2.4e-09	9e-09	9.4e-10	9.6e-11	1.3e-13		0.00628	0.3929	0.1551	0.0079	0.0079		E4	OTX2	1.03461	0.0490859	0
	E5 VSX2	0.7857	1.31e-14	2e-16	2e-16	2e-16	2e-16		0.00283	0.5337	0.1776	0.0064	0.0055		E4	OTX2	0.866499	-0.20673	0
	E4 SIX6	0.5905	1e-13	2.4e-12	2e-16	2e-16	2e-16		0.0013	0.7062	0.1551	0.0117	0.0018		E4	OTX2	0.911996	-0.132901	0
	E5 SIX6	0.7246	2.23e-12	2.4e-13	2e-15	2e-16	2e-16		0.00156	0.7062	0.1013	0.0249	0.0014		E4	OTX2	1.2231	0.290545	0
	E4 PAX6	0.7778	1.6e-06	0.8871	0.2103	2.3e-05	7.2e-06		0.00564	1	1	0.019	0.03		E4	OTX2	0.724695	-0.464554	6
	E5 PAX6	0.01276	2.84e-06	0.00065	0.00759	0.00036	1.5e-08		0.00263	0.1013	0.5337	0.0424	0.0014		E4	OTX2	0.698491	-0.517687	6
	E4 SOX2	0.3608	1.11e-06	0.0042	0.00076	1.7e-05	1.2e-08		0.00187	0.3527	0.334	0.0207	0.0011		E4	OTX2	0.743487	-0.427621	6
	E5 SOX2	0.5368	0.002	0.01057	0.01728	0.43275	0.00064		0.00762	0.1	0.1	1	0.01		E4	OTX2	0.836537	-0.257499	6
	E4 E2F1	0.1069	0.01	0.9649	0.034	0.4871	0.5447		0.0168	0.99	0.35	0.71	0.71		E4	OTX2	0.581786	-0.78144	12
	E5 E2F1	0.6442	2.03e-05	8.8e-05	4e-06	0.00047	0.00068		0.00954	0.0595	0.0035	0.1171	0.2505		E4	OTX2	0.48933	-1.03112	12
	E4 OTX2	0.6943	0.000192	0.3389	0.0087	0.0011	7.3e-05		0.00248	0.7062	0.1013	0.0052	0.0052		E4	OTX2	0.507825	-0.977598	12
	E5 OTX2	0.1106	0.000268	0.7525	0.0978	0.6445	0.0064		0.00498	1	0.3	1	0.3		E4	OTX2	0.515076	-0.957142	12
	E4 MITF	0.7485	0.007	0.0043	0.0039	0.0345	0.314		0.0344	0.025	0.025	0.222	0.203		E4	OTX2	0.402813	-1.31182	24
	E5 MITF	0.04055	6.61e-06	3.1e-06	3.9e-05	0.00031	0.12035		0.00318	0.0035	0.0424	0.1013	0.9109		E4	OTX2	0.545683	-0.873866	24
	E4 RPE65	0.8415	3.28e-05	0.0683	0.0149	0.2552	0.0206		0.0031	0.53	0.53	0.53	0.53		E4	OTX2	0.40351	-1.30932	24
	E5 RPE65	0.8959	1.57e-10	0.00022	0.19496	1.6e-05	1.1e-10		0.0012	0.27	0.84	0.84	0.27		E4	OTX2	0.361839	-1.46658	24
	E4 TYR	0.3836	0.01	0.8255	0.0327	0.237	0.0107		0.0421	1	0.13	0.13	0.12		E4	OTX2	0.454303	-1.13827	48
	E5 TYR	0.0152	7.72e-05	0.07457	0.00026	0.01463	0.75802		0.00402	0.421	0.013	0.266	1		E4	OTX2	0.439386	-1.18644	48
															E4	OTX2	0.164674	-2.60231	48
															E4	OTX2	0.455675	-1.13392	48
															E5	OTX2	1.10594	0.145268	0
															E5	OTX2	0.935789	-0.0957448	0
															E5	OTX2	1.09281	0.128047	0
															E5	OTX2	0.884191	-0.17757	0
															E5	OTX2	0.967035	-0.0483606	6
															E5	OTX2	0.887228	-0.172623	6
															E5	OTX2	0.756772	-0.402069	6
															E5	OTX2	0.921544	-0.117875	6
															E5	OTX2	0.710177	-0.49375	12
															E5	OTX2	0.775835	-0.366177	12
															E5	OTX2	0.746445	-0.421893	12
															E5	OTX2	0.670534	-0.576617	12
															E5	OTX2	1.32125	0.401901	24
															E5	OTX2	0.801513	-0.319202	24
															E5	OTX2	1.51489	0.599212	24
															E5	OTX2	1.13951	0.188412	24
															E5	OTX2	1.53842	0.621454	48
															E5	OTX2	1.14996	0.201578	48
															E5	OTX2	2.11656	1.08172	48
															E5	OTX2	2.06296	1.04471	48
															E4	VSX2	1.05494	0.0771668	0
															E4	VSX2	0.843076	-0.246266	0
															E4	VSX2	0.834276	-0.261404	0
															E4	VSX2	1.3477	0.430503	0
															E4	VSX2	5.95162	2.57328	6
															E4	VSX2	18.4862	4.20838	6
															E4	VSX2	9.691	3.27665	6
															E4	VSX2	6.84291	2.77461	6
															E4	VSX2	11.6908	3.5473	12
															E4	VSX2	12.7011	3.66688	12
															E4	VSX2	17.9369	4.16486	12
															E4	VSX2	16.3017	4.02695	12
															E4	VSX2	18.7115	4.22586	24
															E4	VSX2	26.9744	4.75352	24
															E4	VSX2	19.7336	4.30259	24
															E4	VSX2	13.1231	3.71404	24
															E4	VSX2	19.6205	4.29429	48
															E4	VSX2	19.5665	4.29031	48
															E4	VSX2	14.2511	3.833	48
															E4	VSX2	19.4578	4.28228	48
															E5	VSX2	0.939265	-0.0903961	0
															E5	VSX2	1.27826	0.354181	0
															E5	VSX2	0.772254	-0.372852	0
															E5	VSX2	1.07853	0.109067	0
															E5	VSX2	35.0683	5.1321	6
															E5	VSX2	35.7576	5.16018	6
															E5	VSX2	35.7161	5.1585	6
															E5	VSX2	51.3211	5.68148	6
															E5	VSX2	42.0591	5.39435	12
															E5	VSX2	49.5784	5.63164	12
															E5	VSX2	42.5872	5.41235	12
															E5	VSX2	65.1353	6.02537	12
															E5	VSX2	77.9388	6.28427	24
															E5	VSX2	78.2207	6.28948	24
															E5	VSX2	59.8879	5.90419	24
															E5	VSX2	86.116	6.42821	24
															E5	VSX2	95.6651	6.57992	48
															E5	VSX2	63.9358	5.99855	48
															E5	VSX2	72.2424	6.17477	48
															E5	VSX2	101.64	6.66732	48
															E4	SOX2	1.53787	0.620933	0
															E4	SOX2	0.277885	-1.84744	0
															E4	SOX2	1.07026	0.0979578	0
															E4	SOX2	2.18638	1.12855	0
															E4	SOX2	5.53258	2.46795	6
															E4	SOX2	3.03834	1.60328	6
															E4	SOX2	9.58021	3.26006	6
															E4	SOX2	5.35313	2.42038	6
															E4	SOX2	3.89615	1.96205	12
															E4	SOX2	4.93127	2.30196	12
															E4	SOX2	22.6246	4.49982	12
															E4	SOX2	9.13661	3.19166	12
															E4	SOX2	23.5239	4.55606	24
															E4	SOX2	20.639	4.3673	24
															E4	SOX2	33.3209	5.05835	24
															E4	SOX2	30.2238	4.91761	24
															E4	SOX2	56.4071	5.8178	48
															E4	SOX2	69.3397	6.11561	48
															E4	SOX2	66.9058	6.06406	48
															E4	SOX2	36.6199	5.19456	48
															E5	SOX2	1.24154	0.312135	0
															E5	SOX2	0.46082	-1.11772	0
															E5	SOX2	0.892562	-0.163976	0
															E5	SOX2	1.95825	0.969564	0
															E5	SOX2	2.77787	1.47398	6
															E5	SOX2	3.81116	1.93023	6
															E5	SOX2	2.62877	1.39439	6
															E5	SOX2	2.57026	1.36192	6
															E5	SOX2	3.12255	1.64273	12
															E5	SOX2	2.16923	1.11718	12
															E5	SOX2	4.46549	2.15882	12
															E5	SOX2	1.75037	0.807662	12
															E5	SOX2	2.01385	1.00996	24
															E5	SOX2	1.61764	0.693887	24
															E5	SOX2	2.06341	1.04503	24
															E5	SOX2	0.85255	-0.230143	24
															E5	SOX2	2.84491	1.50838	48
															E5	SOX2	4.13432	2.04765	48
															E5	SOX2	7.66774	2.9388	48
															E5	SOX2	3.96347	1.98676	48
															E4	E2F1	1.035	0.0496252	0
															E4	E2F1	0.868389	-0.203587	0
															E4	E2F1	1.04521	0.0637958	0
															E4	E2F1	1.06449	0.0901659	0
															E4	E2F1	0.702302	-0.509836	6
															E4	E2F1	1.42729	0.513277	6
															E4	E2F1	0.903396	-0.146569	6
															E4	E2F1	0.775006	-0.367721	6
															E4	E2F1	0.503321	-0.990448	12
															E4	E2F1	0.368718	-1.43941	12
															E4	E2F1	0.827347	-0.273436	12
															E4	E2F1	0.784878	-0.349459	12
															E4	E2F1	0.600692	-0.735302	24
															E4	E2F1	0.851562	-0.231817	24
															E4	E2F1	1.03433	0.0486953	24
															E4	E2F1	0.712386	-0.489269	24
															E4	E2F1	1.50258	0.58744	48
															E4	E2F1	1.11256	0.153878	48
															E4	E2F1	1.20918	0.274033	48
															E4	E2F1	1.2284	0.296775	48
															E5	E2F1	0.891676	-0.165408	0
															E5	E2F1	0.851068	-0.232653	0
															E5	E2F1	1.01406	0.0201495	0
															E5	E2F1	1.29946	0.377912	0
															E5	E2F1	0.313212	-1.67479	6
															E5	E2F1	0.534999	-0.902393	6
															E5	E2F1	0.333737	-1.58322	6
															E5	E2F1	0.232727	-2.10329	6
															E5	E2F1	0.266993	-1.90512	12
															E5	E2F1	0.208478	-2.26203	12
															E5	E2F1	0.324699	-1.62283	12
															E5	E2F1	0.187151	-2.41772	12
															E5	E2F1	0.249253	-2.00432	24
															E5	E2F1	0.48506	-1.04376	24
															E5	E2F1	0.343913	-1.53989	24
															E5	E2F1	0.467769	-1.09613	24
															E5	E2F1	0.371854	-1.42719	48
															E5	E2F1	0.375815	-1.4119	48
															E5	E2F1	0.506295	-0.98195	48
															E5	E2F1	0.41532	-1.26771	48
															E4	RPE65	0.970494	-0.0432093	0
															E4	RPE65	0.623379	-0.681818	0
															E4	RPE65	1.35504	0.438332	0
															E4	RPE65	1.21984	0.286695	0
															E4	RPE65	0.437865	-1.19144	6
															E4	RPE65	0.331674	-1.59216	6
															E4	RPE65	1.15935	0.213313	6
															E4	RPE65	0.407277	-1.29592	6
															E4	RPE65	0.476904	-1.06823	12
															E4	RPE65	0.3161	-1.66155	12
															E4	RPE65	0.543401	-0.87991	12
															E4	RPE65	0.365039	-1.45388	12
															E4	RPE65	1.64201	0.715465	24
															E4	RPE65	1.82201	0.865535	24
															E4	RPE65	1.22576	0.293671	24
															E4	RPE65	1.80038	0.848304	24
															E4	RPE65	2.04588	1.03272	48
															E4	RPE65	3.92139	1.97137	48
															E4	RPE65	1.50725	0.59192	48
															E4	RPE65	2.30971	1.20771	48
															E5	RPE65	1.06379	0.0892174	0
															E5	RPE65	0.962037	-0.0558364	0
															E5	RPE65	1.28955	0.366865	0
															E5	RPE65	0.757729	-0.400246	0
															E5	RPE65	0.138494	-2.8521	6
															E5	RPE65	0.271869	-1.87901	6
															E5	RPE65	0.381084	-1.39182	6
															E5	RPE65	0.319962	-1.64403	6
															E5	RPE65	0.64074	-0.642189	12
															E5	RPE65	0.670932	-0.575762	12
															E5	RPE65	0.783615	-0.351784	12
															E5	RPE65	0.429674	-1.21868	12
															E5	RPE65	7.5179	2.91033	24
															E5	RPE65	3.48966	1.80308	24
															E5	RPE65	10.0736	3.33251	24
															E5	RPE65	7.74412	2.9531	24
															E5	RPE65	11.1961	3.48493	48
															E5	RPE65	13.7816	3.78467	48
															E5	RPE65	19.0297	4.25018	48
															E5	RPE65	20.7757	4.37682	48
															E4	MITF	1.01005	0.0144217	0
															E4	MITF	0.671382	-0.574795	0
															E4	MITF	1.33801	0.420089	0
															E4	MITF	1.10212	0.140284	0
															E4	MITF	0.858627	-0.219896	6
															E4	MITF	0.192495	-2.37711	6
															E4	MITF	0.278761	-1.8429	6
															E4	MITF	0.226039	-2.14536	6
															E4	MITF	0.250277	-1.99841	12
															E4	MITF	0.26967	-1.89073	12
															E4	MITF	0.454819	-1.13664	12
															E4	MITF	0.313835	-1.67192	12
															E4	MITF	0.500597	-0.998277	24
															E4	MITF	0.331439	-1.59318	24
															E4	MITF	0.398629	-1.32688	24
															E4	MITF	0.53347	-0.906522	24
															E4	MITF	0.313334	-1.67423	48
															E4	MITF	0.33887	-1.5612	48
															E4	MITF	0.759802	-0.396304	48
															E4	MITF	0.412471	-1.27764	48
															E5	MITF	0.980579	-0.0282948	0
															E5	MITF	1.23385	0.303172	0
															E5	MITF	1.02644	0.0376489	0
															E5	MITF	0.805231	-0.312526	0
															E5	MITF	0.233927	-2.09587	6
															E5	MITF	0.242918	-2.04146	6
															E5	MITF	0.253873	-1.97782	6
															E5	MITF	0.348612	-1.5203	6
															E5	MITF	0.352535	-1.50416	12
															E5	MITF	0.350162	-1.51391	12
															E5	MITF	0.332582	-1.58822	12
															E5	MITF	0.261035	-1.93769	12
															E5	MITF	0.349702	-1.5158	24
															E5	MITF	0.285455	-1.80866	24
															E5	MITF	0.396942	-1.333	24
															E5	MITF	0.476268	-1.07015	24
															E5	MITF	0.43306	-1.20736	48
															E5	MITF	0.520892	-0.940944	48
															E5	MITF	0.959819	-0.0591652	48
															E5	MITF	0.964408	-0.0522845	48
															E4	TYR	0.915931	-0.12669	0
															E4	TYR	0.572738	-0.804054	0
															E4	TYR	1.01044	0.0149796	0
															E4	TYR	1.88657	0.915764	0
															E4	TYR	1.02738	0.0389693	6
															E4	TYR	0.493982	-1.01747	6
															E4	TYR	1.192	0.253389	6
															E4	TYR	0.752318	-0.410586	6
															E4	TYR	0.425398	-1.23312	12
															E4	TYR	0.506269	-0.982024	12
															E4	TYR	0.526	-0.926866	12
															E4	TYR	0.525268	-0.928875	12
															E4	TYR	0.621221	-0.686821	24
															E4	TYR	0.425343	-1.2333	24
															E4	TYR	0.357482	-1.48406	24
															E4	TYR	0.541227	-0.885693	24
															E4	TYR	0.29364	-1.76788	48
															E4	TYR	0.392187	-1.35039	48
															E4	TYR	0.643405	-0.636201	48
															E4	TYR	0.471595	-1.08438	48
															E5	TYR	0.909073	-0.137532	0
															E5	TYR	1.31773	0.398052	0
															E5	TYR	1.01924	0.0274951	0
															E5	TYR	0.819028	-0.288016	0
															E5	TYR	0.457176	-1.12918	6
															E5	TYR	0.499045	-1.00276	6
															E5	TYR	0.710607	-0.492876	6
															E5	TYR	0.82724	-0.273622	6
															E5	TYR	0.323942	-1.62619	12
															E5	TYR	0.346346	-1.52971	12
															E5	TYR	0.336055	-1.57323	12
															E5	TYR	0.333707	-1.58335	12
															E5	TYR	0.611852	-0.708746	24
															E5	TYR	0.364494	-1.45603	24
															E5	TYR	0.556458	-0.845655	24
															E5	TYR	0.552442	-0.856106	24
															E5	TYR	0.950462	-0.0732987	48
															E5	TYR	0.707755	-0.498678	48
															E5	TYR	2.01666	1.01196	48
															E5	TYR	1.55583	0.637688	48
															E4	SIX6	1.01616	0.0231249	0
															E4	SIX6	0.672075	-0.573307	0
															E4	SIX6	1.27806	0.353959	0
															E4	SIX6	1.14569	0.196223	0
															E4	SIX6	31.6463	4.98397	6
															E4	SIX6	10.4282	3.38242	6
															E4	SIX6	22.3683	4.48338	6
															E4	SIX6	25.7745	4.68787	6
															E4	SIX6	102.003	6.67247	12
															E4	SIX6	91.7645	6.51986	12
															E4	SIX6	194.251	7.60178	12
															E4	SIX6	138.756	7.11641	12
															E4	SIX6	399.198	8.64096	24
															E4	SIX6	340.08	8.40973	24
															E4	SIX6	402.764	8.65379	24
															E4	SIX6	278.749	8.12282	24
															E4	SIX6	366.131	8.51621	48
															E4	SIX6	462.234	8.85248	48
															E4	SIX6	514.483	9.00698	48
															E4	SIX6	421.699	8.72007	48
															E5	SIX6	0.863293	-0.212078	0
															E5	SIX6	1.76202	0.817229	0
															E5	SIX6	1.04399	0.0621067	0
															E5	SIX6	0.629702	-0.667259	0
															E5	SIX6	26.108	4.70642	6
															E5	SIX6	26.4815	4.72691	6
															E5	SIX6	22.511	4.49256	6
															E5	SIX6	22.4825	4.49073	6
															E5	SIX6	72.6907	6.1837	12
															E5	SIX6	41.4744	5.37415	12
															E5	SIX6	39.8498	5.3165	12
															E5	SIX6	49.028	5.61553	12
															E5	SIX6	70.6127	6.14186	24
															E5	SIX6	140.338	7.13276	24
															E5	SIX6	68.8067	6.10448	24
															E5	SIX6	69.0679	6.10994	24
															E5	SIX6	129.903	7.02129	48
															E5	SIX6	184.916	7.53073	48
															E5	SIX6	233.472	7.8671	48
															E5	SIX6	227.888	7.83218	48
															E4	PAX6	0.971645	-0.0414984	0
															E4	PAX6	0.638637	-0.646931	0
															E4	PAX6	1.07528	0.104708	0
															E4	PAX6	1.49871	0.583721	0
															E4	PAX6	1.26951	0.34427	6
															E4	PAX6	1.31214	0.39192	6
															E4	PAX6	1.6136	0.69028	6
															E4	PAX6	0.944892	-0.0817788	6
															E4	PAX6	1.14141	0.190811	12
															E4	PAX6	1.21586	0.281972	12
															E4	PAX6	6.11485	2.61232	12
															E4	PAX6	1.49632	0.581415	12
															E4	PAX6	9.90175	3.30768	24
															E4	PAX6	9.14899	3.19361	24
															E4	PAX6	13.7066	3.7768	24
															E4	PAX6	17.2025	4.10455	24
															E4	PAX6	6.35988	2.669	48
															E4	PAX6	8.58323	3.10152	48
															E4	PAX6	18.538	4.21241	48
															E4	PAX6	9.29448	3.21637	48
															E5	PAX6	0.879837	-0.184693	0
															E5	PAX6	1.09167	0.126541	0
															E5	PAX6	1.11411	0.155886	0
															E5	PAX6	0.934499	-0.0977347	0
															E5	PAX6	2.37695	1.24911	6
															E5	PAX6	2.09547	1.06727	6
															E5	PAX6	1.95623	0.968076	6
															E5	PAX6	1.6885	0.75574	6
															E5	PAX6	1.99643	0.997422	12
															E5	PAX6	1.46498	0.550879	12
															E5	PAX6	1.6858	0.753434	12
															E5	PAX6	1.65105	0.723382	12
															E5	PAX6	2.41313	1.2709	24
															E5	PAX6	2.0705	1.04998	24
															E5	PAX6	1.81554	0.860402	24
															E5	PAX6	2.63419	1.39736	24
															E5	PAX6	2.51832	1.33246	48
															E5	PAX6	3.19742	1.67691	48
															E5	PAX6	5.14483	2.36312	48
															E5	PAX6	5.03241	2.33125	48
