# Supplementary material for: A Stage-Specific OTX2 Regulatory Network and Maturation-Associated Gene Programs Are Inherent Barriers to RPE Neural Competency
Source: Front Cell Dev Biol. 2022 Apr 19;10:875155. doi: 10.3389/fcell.2022.875155 (PMC9062105; doi:10.3389/fcell.2022.875155)
Supplement: Supplementary file 11 [file Table5.XLSX]

## Sheet: DARs_Summits_DESeq2_dedup
Peak information				Annotation				Motif annotation	Developing E5 / E4		6hPR + FGF2 E5 / E4		DESeq2 Developing E5 / E4		DESeq2 6hPR + FGF2 E5 / E4
ID	Chr	Start	End	Gene name	Nearest PromoterID	Distance to TSS	Feature	OTX2 motif occurances	log2FoldChange	padj	log2FoldChange	padj	baseMean	pvalue	baseMean.1	pvalue.1
1:100000051-100000178	1	100000051	100000178	USP25	ENSGALG00000015693	16646	intron (ENSGALG00000015693, intron 1 of 25)	0	0.505338	0.362768	0.103775	0.873546	243.182	0.0644641	243.182	0.707279
1:100022144-100022315	1	100022144	100022315	USP25	ENSGALG00000015693	38761	intron (ENSGALG00000015693, intron 5 of 23)	0	1.22398	0.120402	1.60639	0.080932	45.8872	0.00913111	45.8872	0.00915837
1:100034186-100034285	1	100034186	100034285		ENSGALG00000047787	-40430	intron (ENSGALG00000015693, intron 6 of 23)	0	1.2913	0.103767	1.15191	0.131884	47.6925	0.00713055	47.6925	0.0203953
1:100034450-100034549	1	100034450	100034549		ENSGALG00000047787	-40166	intron (ENSGALG00000015693, intron 6 of 23)	0	0.950164	0.368332	-0.330736	0.79795	35.0567	0.0663853	35.0567	0.57806
1:100037661-100037772	1	100037661	100037772		ENSGALG00000047787	-36949	intron (ENSGALG00000015693, intron 7 of 23)	0	0.359524	0.782807	0.88325	0.184697	73.5571	0.374125	73.5571	0.0360219
1:100080410-100080509	1	100080410	100080509		ENSGALG00000047787	5794	intron (ENSGALG00000047787, intron 1 of 3)	0	0.356444	0.74071	0.436976	0.577205	79.3901	0.319528	79.3901	0.292452
1:100080642-100080860	1	100080642	100080860		ENSGALG00000047787	6086	intron (ENSGALG00000047787, intron 1 of 3)	1	0.25156	0.715922	0.388201	0.44042	235.393	0.289942	235.393	0.172675
1:100080898-100080997	1	100080898	100080997		ENSGALG00000047787	6282	intron (ENSGALG00000047787, intron 1 of 3)	0	0.0744961	0.942361	0.322017	0.405335	559.533	0.732621	559.533	0.1482
1:100081056-100081173	1	100081056	100081173		ENSGALG00000047787	6449	intron (ENSGALG00000047787, intron 1 of 3)	0	0.165604	0.806051	0.527007	0.0802875	996.781	0.407942	996.781	0.00902667
1:100107664-100107769	1	100107664	100107769		ENSGALG00000036436	9181	promoter-TSS (ENSGALG00000047085)	0	-0.787004	0.26013	-0.472984	0.488597	75.2676	0.0345006	75.2676	0.211118
1:197387-197596	1	197387	197596		ENSGALG00000042611	-41	promoter-TSS (ENSGALG00000042611)	0	-1.0207	0.0179042	9.77181	1.91812e-31	506.481	0.000482633	506.481	2.92491e-36
1:100138947-100139063	1	100138947	100139063		ENSGALG00000047085	-63	promoter-TSS (ENSGALG00000047085)	0	0.383759	0.637598	0.578484	0.269101	143.108	0.215226	143.108	0.0703585
1:196888-197010	1	196888	197010		ENSGALG00000042611	501	intron (ENSGALG00000042611, intron 1 of 4)	0	-0.662712	0.398179	8.85074	1.24633e-06	116.552	0.07693	116.552	3.3544e-09
1:100139784-100139883	1	100139784	100139883		ENSGALG00000047085	765	exon (ENSGALG00000047085, exon 2 of 3)	0	0.460938	0.58893	0.748072	0.157496	109.889	0.17724	109.889	0.0274889
1:100164863-100164962	1	100164863	100164962		ENSGALG00000049396	7563	Intergenic	0	-1.60055	NA	-2.08777	0.301128	13.9484	0.0745947	13.9484	0.0853714
1:100177908-100178069	1	100177908	100178069		ENSGALG00000049396	20639	Intergenic	0	-0.301778	0.575629	0.303618	0.412518	505.302	0.167983	505.302	0.153014
6:740447-740551	6	740447	740551	gga-mir-7478	ENSGALG00000050307	-23233	intron (ENSGALG00000043130, intron 2 of 5)	0	-0.358934	0.94943	8.66592	0.000301303	325.475	0.758282	325.475	3.29426e-06
1:100188759-100188861	1	100188759	100188861		ENSGALG00000049396	31461	Intergenic	1	-0.699171	0.537491	-1.24236	0.150204	49.8899	0.144406	49.8899	0.0253746
1:100193477-100193639	1	100193477	100193639		ENSGALG00000049396	36209	Intergenic	0	-1.01394	0.0629974	-0.92316	0.0655043	143.64	0.00324236	143.64	0.00652007
1:206616-206729	1	206616	206729		ENSGALG00000048560	-2834	intron (ENSGALG00000051297, intron 4 of 4)	1	-1.07065	0.147044	7.75655	5.20313e-05	78.9681	0.0127668	78.9681	3.37201e-07
1:100196137-100196236	1	100196137	100196236		ENSGALG00000049396	38837	Intergenic	0	-1.25578	0.210154	-1.67104	0.067532	40.3353	0.0236428	40.3353	0.00685747
1:100196541-100196640	1	100196541	100196640		ENSGALG00000049396	39241	Intergenic	0	-0.675199	0.629113	-1.29489	0.195055	31.1336	0.208097	31.1336	0.0398117
1:100196957-100197211	1	100196957	100197211		ENSGALG00000049396	39735	Intergenic	0	-0.24036	0.730355	0.0573236	0.924424	821.085	0.306407	821.085	0.808734
1:100199430-100199529	1	100199430	100199529		ENSGALG00000049396	42130	Intergenic	1	-0.294765	0.846905	-0.281639	0.746038	57.844	0.483729	57.844	0.497491
1:100226590-100226760	1	100226590	100226760		ENSGALG00000049095	-20441	Intergenic	5	0.741637	0.143898	0.821587	0.0605881	196.994	0.0122859	196.994	0.0057457
1:100229224-100229323	1	100229224	100229323		ENSGALG00000049095	-17843	Intergenic	0	-0.451013	0.739078	-0.971767	0.243521	55.8495	0.317316	55.8495	0.0587998
1:100229408-100229596	1	100229408	100229596		ENSGALG00000049095	-17614	Intergenic	0	-0.049884	0.977785	-0.190507	0.778299	120.243	0.87554	120.243	0.546272
1:100248654-100248929	1	100248654	100248929		ENSGALG00000049095	1675	intron (ENSGALG00000049095, intron 1 of 4)	1	-0.640263	0.439231	-0.377814	0.612773	91.6884	0.0936328	91.6884	0.32942
1:198500-198616	1	198500	198616		ENSGALG00000042611	-1108	intron (ENSGALG00000051297, intron 4 of 4)	0	-0.0740022	0.959407	7.6981	4.01724e-05	468.407	0.797528	468.407	2.45645e-07
1:100256897-100257075	1	100256897	100257075		ENSGALG00000049095	9870	intron (ENSGALG00000049095, intron 1 of 4)	0	-0.400745	0.266772	-0.501442	0.0848608	749.486	0.036039	749.486	0.00985481
1:100263076-100263175	1	100263076	100263175		ENSGALG00000049095	16009	intron (ENSGALG00000049095, intron 1 of 4)	0	-1.26424	0.442272	0.0209735	0.997273	25.3376	0.0951289	25.3376	0.979769
1:100275616-100275758	1	100275616	100275758		ENSGALG00000049095	28571	intron (ENSGALG00000049095, intron 1 of 4)	0	-0.179616	0.910732	-1.19514	0.051586	123.669	0.634102	123.669	0.00445897
1:100276935-100277258	1	100276935	100277258		ENSGALG00000049095	29980	intron (ENSGALG00000049095, intron 1 of 4)	0	-0.538928	0.38968	-0.0659505	0.934132	245.932	0.073815	245.932	0.828567
1:100279747-100279858	1	100279747	100279858		ENSGALG00000049095	32686	exon (ENSGALG00000049095, exon 2 of 2)	1	-0.771776	0.422843	-0.390681	0.674415	58.5604	0.0864796	58.5604	0.402485
1:100282622-100282803	1	100282622	100282803		ENSGALG00000049095	35596	intron (ENSGALG00000049095, intron 1 of 4)	0	-0.0164134	0.995325	-0.56963	0.471243	66.1737	0.969624	66.1737	0.19643
1:100284179-100284445	1	100284179	100284445		ENSGALG00000049095	37196	intron (ENSGALG00000049095, intron 3 of 5)	0	-0.384458	0.351194	0.0522354	0.923342	576.133	0.0603935	576.133	0.80617
1:100326936-100327046	1	100326936	100327046		ENSGALG00000040001	-1941	Intergenic	0	-0.0326501	0.981102	-0.106653	0.847293	277.149	0.892116	277.149	0.66061
1:100327329-100327495	1	100327329	100327495		ENSGALG00000040001	-1520	promoter-TSS (ENSGALG00000040001)	1	0.450182	0.4305	-0.482528	0.302661	294.472	0.0898422	294.472	0.0860826
1:100328549-100328838	1	100328549	100328838		ENSGALG00000040001	-239	promoter-TSS (ENSGALG00000040001)	1	0.186097	0.833975	0.0272654	0.972624	189.423	0.45943	189.423	0.918071
1:100328900-100329019	1	100328900	100329019		ENSGALG00000040001	27	promoter-TSS (ENSGALG00000040001)	0	0.270327	0.828743	-0.552164	0.413472	75.7537	0.448674	75.7537	0.15374
1:100370653-100370760	1	100370653	100370760	gga-mir-99a	ENSGALG00000018242	-24302	intron (ENSGALG00000040001, intron 3 of 4)	0	0.730223	0.59275	-2.05079	0.0927773	36.4674	0.180044	36.4674	0.011425
1:100378966-100379065	1	100378966	100379065	gga-mir-99a	ENSGALG00000018242	-15993	intron (ENSGALG00000040001, intron 3 of 4)	0	0.356811	0.811605	-0.288548	0.800046	49.8052	0.417098	49.8052	0.5813
1:198114-198221	1	198114	198221		ENSGALG00000042611	-717	promoter-TSS (ENSGALG00000042611)	0	-0.0442323	0.983903	7.27469	8.05681e-12	278.956	0.904165	278.956	1.78142e-15
16:1108632-1108749	16	1108632	1108749		ENSGALG00000054241	-1146	intron (ENSGALG00000048938, intron 5 of 6)	0	-0.145961	0.990947	6.31208	0.0480138	105.011	0.93986	105.011	0.00397538
1:100418598-100418764	1	100418598	100418764	gga-mir-125b-2	ENSGALG00000018244	-9416	intron (ENSGALG00000040001, intron 4 of 4)	1	-0.57961	0.295631	-0.394456	0.4373	187.449	0.0434154	187.449	0.170348
1:100419549-100419649	1	100419549	100419649	gga-mir-125b-2	ENSGALG00000018244	-8498	intron (ENSGALG00000040001, intron 4 of 4)	1	1.26363	0.0991926	0.0947981	0.948701	53.8884	0.00663758	53.8884	0.8606
1:100420067-100420166	1	100420067	100420166	gga-mir-125b-2	ENSGALG00000018244	-7981	intron (ENSGALG00000040001, intron 4 of 4)	1	0.771437	0.428775	-0.489364	0.665725	43.8882	0.0890522	43.8882	0.391185
1:100421999-100422224	1	100421999	100422224	gga-mir-125b-2	ENSGALG00000018244	-5986	intron (ENSGALG00000040001, intron 4 of 4)	2	0.289713	0.715191	0.214607	0.699348	184.334	0.289407	184.334	0.434022
1:100426150-100426249	1	100426150	100426249	gga-mir-125b-2	ENSGALG00000018244	-1898	promoter-TSS (ENSGALG00000040001)	0	0.076489	0.976756	-0.293289	0.752295	55.7991	0.871868	55.7991	0.506998
1:100433260-100433438	1	100433260	100433438	gga-mir-125b-2	ENSGALG00000018244	5252	Intergenic	2	0.847341	0.279242	0.537956	0.472342	80.0821	0.039148	80.0821	0.197327
16:1969387-1969498	16	1969387	1969498		ENSGALG00000051088	414	promoter-TSS (ENSGALG00000053730)	0	0.0765852	0.987738	5.29819	0.0323735	17.4309	0.923324	17.4309	0.00216024
1:100497856-100497955	1	100497856	100497955		ENSGALG00000050117	-14047	Intergenic	1	0.173528	0.938351	1.30073	0.100619	42.1241	0.718297	42.1241	0.0130294
1:100497974-100498085	1	100497974	100498085		ENSGALG00000050117	-13923	Intergenic	1	0.0103582	0.997461	0.0807169	0.961248	47.6739	0.982961	47.6739	0.890184
1:100512-100786	1	100512	100786		ENSGALG00000052679	17919	intron (ENSGALG00000051297, intron 4 of 4)	0	0.233626	0.639586	0.12553	0.754051	959.179	0.217109	959.179	0.50946
16:1108837-1108936	16	1108837	1108936		ENSGALG00000054241	-950	promoter-TSS (ENSGALG00000054241)	0	0.333048	0.923109	5.23079	0.0024855	32.4562	0.670108	32.4562	5.34656e-05
1:100538746-100538845	1	100538746	100538845		ENSGALG00000050117	26843	Intergenic	0	-1.06126	0.448667	-1.03978	0.384642	32.1309	0.098099	32.1309	0.13422
1:100539428-100539628	1	100539428	100539628		ENSGALG00000050117	27576	Intergenic	0	-0.606442	0.678169	-1.24952	0.181769	65.1469	0.252369	65.1469	0.0351335
1:100545740-100546000	1	100545740	100546000		ENSGALG00000050117	33918	Intergenic	3	-0.493613	0.518123	-0.109597	0.892154	181.008	0.132738	181.008	0.743835
1:100546125-100546224	1	100546125	100546224		ENSGALG00000050117	34222	Intergenic	0	-0.431369	0.862637	-1.79996	0.161636	23.431	0.519004	23.431	0.0286688
3:5619481-5619608	3	5619481	5619608		ENSGALG00000008725	10900	intron (ENSGALG00000008725, intron 1 of 25)	1	2.82357	1.2016e-16	4.99358	5.46688e-40	374.582	1.86852e-21	374.582	4.16816e-45
1:100595519-100595618	1	100595519	100595618		ENSGALG00000050117	83616	Intergenic	0	0.0481372	0.986545	0.797615	0.399234	40.904	0.91784	40.904	0.143965
1:100611338-100611453	1	100611338	100611453		ENSGALG00000015701	-81296	Intergenic	2	-1.10483	0.1755	-0.495007	0.59414	47.0789	0.017442	47.0789	0.309282
1:100618504-100618629	1	100618504	100618629		ENSGALG00000015701	-74125	Intergenic	0	1.05733	0.367631	0.46917	0.719093	28.1986	0.0661287	28.1986	0.45996
1:100627971-100628077	1	100627971	100628077		ENSGALG00000015701	-64667	Intergenic	0	0.39171	0.828999	-0.231658	0.866087	39.6398	0.449522	39.6398	0.693957
1:100637192-100637300	1	100637192	100637300		ENSGALG00000015701	-55445	Intergenic	0	-0.504866	0.701481	-1.44992	0.0931863	44.7114	0.274653	44.7114	0.0115078
1:100637340-100637474	1	100637340	100637474		ENSGALG00000015701	-55284	Intergenic	1	-0.193793	0.874579	0.398198	0.476404	164.83	0.545069	164.83	0.201043
1:100656518-100656708	1	100656518	100656708		ENSGALG00000015701	-36078	Intergenic	0	0.249286	0.676718	0.152589	0.742735	353.526	0.250792	353.526	0.492684
1:10065690-10065789	1	10065690	10065789		ENSGALG00000039659	157735	intron (ENSGALG00000039659, intron 4 of 23)	2	-0.731227	0.396027	0.145394	0.890843	56.7005	0.0761714	56.7005	0.741565
1:10065901-10066000	1	10065901	10066000		ENSGALG00000039659	157946	intron (ENSGALG00000039659, intron 4 of 23)	0	-0.617781	0.675707	-0.743285	0.503523	35.6118	0.250024	35.6118	0.223414
1:100670479-100670587	1	100670479	100670587		ENSGALG00000015701	-22158	Intergenic	0	-0.467764	0.485243	-0.101346	0.889947	162.763	0.115756	162.763	0.739761
1:195562-195760	1	195562	195760		ENSGALG00000042611	1789	intron (ENSGALG00000042611, intron 2 of 4)	0	-0.285732	0.81227	4.01219	4.1046e-08	96.7342	0.418201	96.7342	5.69571e-11
1:100685271-100685483	1	100685271	100685483		ENSGALG00000015701	-7314	promoter-TSS (ENSGALG00000015701)	0	0.187918	0.787544	-0.0497886	0.929175	625.91	0.381002	625.91	0.818899
1:100722880-100723156	1	100722880	100723156		ENSGALG00000015701	30327	Intergenic	1	0.173614	0.879427	0.283558	0.596681	242.183	0.555503	242.183	0.312437
1:100734224-100734324	1	100734224	100734324	C1H21ORF91	ENSGALG00000028290	32801	Intergenic	1	0.213902	0.931162	-0.65756	0.583945	31.9498	0.69696	31.9498	0.299439
1:100748985-100749084	1	100748985	100749084	C1H21ORF91	ENSGALG00000028290	18041	Intergenic	1	0.707256	0.616253	-0.0485558	0.979457	29.7959	0.19784	29.7959	0.934344
1:215652-215759	1	215652	215759	CLC2DL3	ENSGALG00000050315	-1203	intron (ENSGALG00000051297, intron 4 of 4)	0	0.155519	0.966277	3.95761	0.000997936	194.932	0.825897	194.932	1.56662e-05
1:100795129-100795229	1	100795129	100795229		ENSGALG00000052895	-4656	Intergenic	0	0.0592979	0.983151	-1.67096	0.198397	40.5656	0.901091	40.5656	0.0409568
1:100795289-100795402	1	100795289	100795402		ENSGALG00000052895	-4490	Intergenic	0	0.148856	0.92748	0.387659	0.569681	92.7417	0.684122	92.7417	0.284841
1:100799603-100799702	1	100799603	100799702		ENSGALG00000052895	-183	promoter-TSS (ENSGALG00000052895)	0	-0.294485	0.840926	-0.22152	0.819626	55.2885	0.472204	55.2885	0.613369
1:100799744-100799849	1	100799744	100799849		ENSGALG00000052895	-39	promoter-TSS (ENSGALG00000052895)	0	-0.708992	0.441075	0.0669928	0.950682	99.4455	0.0945509	99.4455	0.865224
1:100799886-100799985	1	100799886	100799985		ENSGALG00000052895	100	promoter-TSS (ENSGALG00000052895)	0	0.103665	0.960476	-0.603719	0.456036	55.4669	0.802631	55.4669	0.184371
1:100813670-100813782	1	100813670	100813782		ENSGALG00000052895	13891	intron (ENSGALG00000052895, intron 3 of 4)	0	0.0556869	0.989542	-0.937637	0.489284	35.3145	0.931128	35.3145	0.211644
1:100835805-100835980	1	100835805	100835980		ENSGALG00000052895	36057	Intergenic	2	0.210018	0.857932	0.587382	0.228156	143.289	0.507166	143.289	0.0522274
1:199914-200056	1	199914	200056		ENSGALG00000042611	-2535	intron (ENSGALG00000051297, intron 4 of 4)	0	-0.912959	0.0112422	3.91103	3.7483e-28	497.921	0.000244048	497.921	8.57354e-33
1:100912416-100912613	1	100912416	100912613	CHODL	ENSGALG00000015720	44	promoter-TSS (ENSGALG00000015720)	0	0.0916619	0.921835	0.195617	0.643478	617.272	0.665551	617.272	0.364288
1:100979-101079	1	100979	101079		ENSGALG00000052679	17539	intron (ENSGALG00000051297, intron 4 of 4)	0	0.305844	0.584289	-0.110434	0.832094	440.136	0.173931	440.136	0.634421
1:101004004-101004103	1	101004004	101004103	TMPRSS15	ENSGALG00000015730	-3411	Intergenic	1	-1.00813	0.50974	-0.986489	0.457369	24.1759	0.128344	24.1759	0.185433
1:101028810-101028909	1	101028810	101028909	TMPRSS15	ENSGALG00000015730	-28217	Intergenic	1	1.64096	NA	-1.79583	0.429034	15.4639	0.0383142	15.4639	0.164459
1:101028958-101029057	1	101028958	101029057	TMPRSS15	ENSGALG00000015730	-28365	Intergenic	1	1.41892	0.200324	-0.0581426	0.982495	24.1852	0.0218431	24.1852	0.942801
1:101141301-101141482	1	101141301	101141482		ENSGALG00000046773	-45332	Intergenic	2	-0.518968	0.576353	-1.06672	0.0507349	88.0812	0.168524	88.0812	0.00434518
1:101147803-101147911	1	101147803	101147911		ENSGALG00000046773	-38866	Intergenic	0	0.116943	0.953985	-0.394265	0.698768	54.9553	0.775637	54.9553	0.433343
1:101148831-101148939	1	101148831	101148939		ENSGALG00000046773	-37838	Intergenic	1	0.561029	0.485933	0.355452	0.627541	93.13	0.116202	93.13	0.346679
1:101156562-101156736	1	101156562	101156736		ENSGALG00000046773	-30074	Intergenic	0	0.607898	0.327925	0.777835	0.114717	159.539	0.0530143	159.539	0.016184
1:101170445-101170721	1	101170445	101170721		ENSGALG00000046773	-16140	Intergenic	0	-0.0965243	0.916361	-0.060763	0.909181	852.458	0.648787	852.458	0.777696
1:101171126-101171225	1	101171126	101171225		ENSGALG00000046773	-15548	Intergenic	0	-0.0295576	0.993406	-0.729264	0.541131	29.1998	0.95642	29.1998	0.257012
1:10119820-10119935	1	10119820	10119935		ENSGALG00000039659	211873	intron (ENSGALG00000039659, intron 8 of 23)	0	-0.317335	0.776342	0.449363	0.462702	93.9884	0.365472	93.9884	0.189652
1:101227163-101227312	1	101227163	101227312		ENSGALG00000046773	40514	Intergenic	0	-0.230515	0.892613	0.0730849	0.952619	62.4726	0.585815	62.4726	0.868882
1:101345703-101345934	1	101345703	101345934		ENSGALG00000052264	-16731	Intergenic	2	-0.123086	0.921174	-0.12122	0.855094	155.463	0.662748	155.463	0.674013
1:101347636-101347735	1	101347636	101347735		ENSGALG00000052264	-14864	Intergenic	0	-0.819729	0.553172	-0.567414	0.620043	30.1855	0.154001	30.1855	0.337564
1:101356217-101356404	1	101356217	101356404		ENSGALG00000052264	-6239	Intergenic	1	-1.19727	0.149197	-1.25138	0.106967	49.8236	0.0131014	49.8236	0.0143845
1:101397307-101397451	1	101397307	101397451		ENSGALG00000052264	34830	Intergenic	1	-0.0358532	NA	0	1	3.806	0.982696	3.806	1
1:101398209-101398308	1	101398209	101398308		ENSGALG00000052264	35709	Intergenic	2	0.280048	0.886574	1.06079	0.212799	39.4755	0.571857	39.4755	0.0462547
1:101408976-101409075	1	101408976	101409075		ENSGALG00000052264	46476	Intergenic	1	0.0579494	0.986493	1.00748	0.260226	37.5159	0.917378	37.5159	0.0660397
1:101420086-101420185	1	101420086	101420185		ENSGALG00000052264	57586	Intergenic	0	-0.206795	0.936797	-0.684075	0.557514	28.5055	0.713743	28.5055	0.272543
1:101471545-101471644	1	101471545	101471644		ENSGALG00000053300	32796	Intergenic	1	-0.140947	0.959574	-1.1866	0.217041	30.3767	0.798302	30.3767	0.0478338
1:101471717-101471838	1	101471717	101471838		ENSGALG00000053300	32613	Intergenic	1	0.0885933	0.971552	-0.280603	0.800448	41.4103	0.848666	41.4103	0.581984
1:225054-225158	1	225054	225158		ENSGALG00000048857	7182	intron (ENSGALG00000050315, intron 2 of 5)	0	-2.34547	0.084711	3.82486	0.000393393	552.694	0.00517948	552.694	4.69936e-06
1:101503064-101503317	1	101503064	101503317		ENSGALG00000053300	1200	Intergenic	0	-0.240214	0.741147	-0.323378	0.454048	251.184	0.320103	251.184	0.182799
1:101507228-101507424	1	101507228	101507424		ENSGALG00000053300	-2936	Intergenic	1	0.412047	0.47309	0.348227	0.444811	234.713	0.109659	234.713	0.175895
1:101571711-101571810	1	101571711	101571810		ENSGALG00000053300	-67370	Intergenic	0	0.237951	0.921691	-0.946013	0.432548	29.6615	0.664706	29.6615	0.166924
1:101648291-101648398	1	101648291	101648398		ENSGALG00000054144	120079	Intergenic	2	0.489718	0.787377	-1.9539	0.241315	38.4341	0.380678	38.4341	0.0577962
1:10172038-10172139	1	10172038	10172139		ENSGALG00000039355	203753	intron (ENSGALG00000039659, intron 20 of 23)	0	-0.403448	0.747183	0.174321	0.880778	60.2624	0.327462	60.2624	0.721966
1:10172256-10172355	1	10172256	10172355		ENSGALG00000039355	203536	intron (ENSGALG00000039659, intron 20 of 23)	1	-0.28325	0.91704	-0.705227	0.623529	34.1258	0.650672	34.1258	0.341767
26:5518053-5518215	26	5518053	5518215		ENSGALG00000052652	-4151	promoter-TSS (ENSGALG00000052497)	0	-0.149917	0.983952	3.7401	0.0410959	749.251	0.905262	749.251	0.00312047
1:101773420-101773519	1	101773420	101773519		ENSGALG00000052081	4733	intron (ENSGALG00000052081, intron 1 of 2)	0	0.251206	0.921032	-0.0294237	0.990867	29.4401	0.66232	29.4401	0.962972
31:1510104-1510223	31	1510104	1510223		ENSGALG00000050546	-2973	Intergenic	0	-1.17869	0.0227277	3.63926	0.203331	91.531	0.000681928	91.531	0.0427131
1:101798417-101798539	1	101798417	101798539		ENSGALG00000053915	-981	promoter-TSS (ENSGALG00000049490)	1	0.803556	0.147506	0.128164	0.892259	157.257	0.0128313	157.257	0.744002
1:101806439-101806571	1	101806439	101806571		ENSGALG00000049490	7046	Intergenic	1	0.810464	0.639739	-1.19686	0.475114	24.4496	0.217188	24.4496	0.199967
1:1018510-1018609	1	1018510	1018609		ENSGALG00000050519	1053	TTS (ENSGALG00000049223)	0	1.58558	NA	1.22378	0.847112	2.03917	0.460318	2.03917	0.660353
1:101857575-101857674	1	101857575	101857674		ENSGALG00000048907	-358	promoter-TSS (ENSGALG00000048907)	1	-0.389833	NA	-0.268433	0.974496	2.37656	0.841712	2.37656	0.921833
1:101863588-101863687	1	101863588	101863687		ENSGALG00000048133	115	intron (ENSGALG00000048133, intron 1 of 2)	0	-0.608016	0.689869	-1.75771	0.114843	36.9016	0.263328	36.9016	0.0162103
1:101863922-101864021	1	101863922	101864021		ENSGALG00000048133	449	intron (ENSGALG00000048133, intron 1 of 2)	0	-0.571804	0.707142	-1.136	0.337486	29.8192	0.280684	29.8192	0.105071
1:101880855-101880966	1	101880855	101880966		ENSGALG00000047373	-10002	intron (ENSGALG00000048133, intron 1 of 2)	3	-0.732685	0.101577	-0.681628	0.127907	167.809	0.00687976	167.809	0.0193786
1:210071-210180	1	210071	210180		ENSGALG00000048560	-6287	intron (ENSGALG00000051297, intron 4 of 4)	0	-0.893985	0.0732155	3.61334	3.24478e-18	473.336	0.00410025	473.336	1.73176e-22
1:195298928-195299090	1	195298928	195299090	WNT11	ENSGALG00000000839	-16160	Intergenic	1	1.81115	0.00166791	3.43132	6.20737e-11	93.0497	1.78573e-05	93.0497	2.08241e-14
18:110129-110229	18	110129	110229	DHRS7C	ENSGALG00000039712	-8777	Intergenic	0	2.52408	2.61044e-05	3.39185	0.00201668	49.4303	7.91565e-08	49.4303	3.97007e-05
1:10191229-10191328	1	10191229	10191328		ENSGALG00000039355	184563	intron (ENSGALG00000039659, intron 21 of 23)	0	-0.639045	0.664863	0.337764	0.783052	34.8039	0.240268	34.8039	0.553661
1:102059588-102059687	1	102059588	102059687		ENSGALG00000052645	314	exon (ENSGALG00000052645, exon 1 of 1)	1	-0.044226	NA	0	1	1.35356	0.986283	1.35356	1
1:102059991-102060159	1	102059991	102060159		ENSGALG00000052645	752	exon (ENSGALG00000052645, exon 1 of 1)	0	-0.459057	NA	-1.22488	0.769214	14.8757	0.602917	14.8757	0.532452
1:102061440-102061539	1	102061440	102061539		ENSGALG00000047472	-535	promoter-TSS (ENSGALG00000047472)	0	-1.85763	NA	0	1	0.431028	0.702667	0.431028	1
1:102062336-102062435	1	102062336	102062435		ENSGALG00000047472	361	exon (ENSGALG00000047472, exon 1 of 1)	0	-2.88872	NA	2.72193	0.698094	1.00245	0.371674	1.00245	0.432316
1:102064680-102064779	1	102064680	102064779		ENSGALG00000047472	2705	TTS (ENSGALG00000047472)	2	-2.59048	NA	-1.17495	0.925214	0.37572	0.598767	0.37572	0.810415
Z:34149022-34149121	Z	34149022	34149121		ENSGALG00000053240	-6183	Intergenic	0	2.55623	0.00536703	3.373	3.22629e-05	41.4777	8.69642e-05	41.4777	1.86949e-07
1:102077512-102077621	1	102077512	102077621	NCAM2	ENSGALG00000015737	181	exon (ENSGALG00000015737, exon 1 of 18)	0	0.38501	0.565994	-0.0776213	0.9125	294.847	0.16211	294.847	0.784297
1:102078567-102078750	1	102078567	102078750	NCAM2	ENSGALG00000015737	1273	intron (ENSGALG00000015737, intron 1 of 17)	0	0.592998	0.107468	0.286242	0.479356	475.39	0.00758808	475.39	0.203495
1:1020914-1021013	1	1020914	1021013		ENSGALG00000048878	-130	promoter-TSS (ENSGALG00000048878)	0	-0.485346	NA	-0.00580016	1	2.94893	0.768585	2.94893	0.997581
1:102190380-102190479	1	102190380	102190479	NCAM2	ENSGALG00000015737	113044	intron (ENSGALG00000015737, intron 1 of 17)	0	-0.0864654	NA	0	1	0.727888	0.981729	0.727888	1
1:102191420-102191519	1	102191420	102191519	NCAM2	ENSGALG00000015737	114084	intron (ENSGALG00000015737, intron 1 of 17)	0	0.015455	NA	-1.22027	0.778941	12.2723	0.987954	12.2723	0.547178
1:102199992-102200123	1	102199992	102200123	NCAM2	ENSGALG00000015737	122672	intron (ENSGALG00000015737, intron 1 of 17)	2	0.408519	0.753551	0.869165	0.198143	97.523	0.335244	97.523	0.0408605
1:10220055-10220154	1	10220055	10220154		ENSGALG00000039355	155737	Intergenic	0	0.123296	0.970798	-1.54451	0.271436	20.1642	0.845107	20.1642	0.0714382
1:10220180-10220279	1	10220180	10220279		ENSGALG00000039355	155612	Intergenic	0	-0.732615	0.490576	0.891465	0.187727	101.83	0.118594	101.83	0.0371309
1:10228822-10228921	1	10228822	10228921		ENSGALG00000039355	146970	Intergenic	1	0.627033	0.483932	-0.554541	0.477132	59.9282	0.115034	59.9282	0.201606
1:10228946-10229075	1	10228946	10229075		ENSGALG00000039355	146831	Intergenic	1	0.559656	0.544513	-0.524803	0.488197	82.9584	0.148911	82.9584	0.210801
1:105779528-105779682	1	105779528	105779682		ENSGALG00000051471	-2510	Intergenic	1	2.09479	0.000350644	3.36595	1.73625e-07	58.0001	2.35826e-06	58.0001	3.20088e-10
1:10235151-10235250	1	10235151	10235250		ENSGALG00000039355	140641	Intergenic	0	-0.0327115	NA	-0.121288	0.957997	15.0265	0.963907	15.0265	0.882048
1:129738109-129738272	1	129738109	129738272	ARSH	ENSGALG00000016636	-13457	Intergenic	0	1.7305	1.03261e-05	3.33395	5.80596e-14	233.739	2.48087e-08	233.739	7.14438e-18
1:102421037-102421136	1	102421037	102421136		ENSGALG00000047694	-20826	Intergenic	0	0.969194	0.510421	1.12005	0.419434	22.1838	0.128636	22.1838	0.157604
1:102483048-102483147	1	102483048	102483147		ENSGALG00000047694	41185	intron (ENSGALG00000047496, intron 1 of 2)	1	1.60458	0.0854253	-0.0272289	0.991997	26.928	0.0052478	26.928	0.965834
1:102484586-102484685	1	102484586	102484685		ENSGALG00000047694	42723	intron (ENSGALG00000047496, intron 1 of 2)	0	1.95761	NA	-0.838715	0.738583	11.8701	0.0435573	11.8701	0.486921
11:19786636-19786735	11	19786636	19786735		ENSGALG00000025302	5237	intron (ENSGALG00000000848, intron 16 of 22)	1	1.34635	0.232664	3.31922	0.000791602	32.7188	0.0283597	32.7188	1.15157e-05
10:4298951-4299050	10	4298951	4299050	TBC1D2B	ENSGALG00000003322	5491	intron (ENSGALG00000003322, intron 2 of 12)	0	1.63671	0.035813	3.28154	2.67511e-06	41.083	0.00136024	41.083	8.3624e-09
1:10262226-10262390	1	10262226	10262390		ENSGALG00000039355	113533	Intergenic	0	-0.137637	0.92826	-0.238224	0.737283	106.094	0.68702	106.094	0.484672
1:10262501-10262629	1	10262501	10262629		ENSGALG00000039355	113276	Intergenic	0	-0.0598843	0.982239	-0.760438	0.405022	45.0512	0.897465	45.0512	0.147995
1:102650104-102650242	1	102650104	102650242		ENSGALG00000047496	94957	intron (ENSGALG00000047694, intron 2 of 2)	1	-0.116248	0.896162	0.216848	0.610028	474.542	0.593893	474.542	0.326165
1:102692942-102693060	1	102692942	102693060		ENSGALG00000048861	79255	Intergenic	0	-1.1879	0.237631	-1.52987	0.0790124	52.9987	0.0293642	52.9987	0.00878331
1:102841556-102841818	1	102841556	102841818		ENSGALG00000048861	-69431	Intergenic	0	-0.6489	0.308235	-0.288549	0.668162	131.787	0.0471812	131.787	0.394296
1:102848537-102848695	1	102848537	102848695		ENSGALG00000048861	-76360	Intergenic	1	-0.0227107	0.993748	-0.441653	0.621073	75.3747	0.957967	75.3747	0.338901
1:102848749-102848848	1	102848749	102848848		ENSGALG00000048861	-76542	Intergenic	0	-0.806614	0.436076	-0.642823	0.455952	88.7488	0.0921982	88.7488	0.184278
1:186797011-186797177	1	186797011	186797177	CWC15	ENSGALG00000017207	15745	exon (ENSGALG00000017207, exon 7 of 7)	1	2.06005	5.58826e-10	3.24698	6.79153e-21	377.447	1.17314e-13	377.447	2.58906e-25
1:10289544-10289666	1	10289544	10289666		ENSGALG00000039355	86236	Intergenic	0	-0.203184	0.928092	0.264232	0.793969	52.4354	0.686459	52.4354	0.570981
1:10289690-10289803	1	10289690	10289803		ENSGALG00000039355	86095	Intergenic	0	0.72285	0.646197	-0.944441	0.388455	29.2117	0.223025	29.2117	0.136639
1:102986615-102986714	1	102986615	102986714		ENSGALG00000046958	-1189	Intergenic	0	-2.53662	NA	0	1	2.77133	0.583629	2.77133	1
1:10305491-10305590	1	10305491	10305590		ENSGALG00000039355	70301	Intergenic	1	0.231593	0.935895	-1.76349	0.166654	23.2085	0.710966	23.2085	0.0301696
1:10307464-10307581	1	10307464	10307581		ENSGALG00000039355	68319	Intergenic	0	0.147811	0.943198	-0.736313	0.41305	54.2979	0.735986	54.2979	0.153441
1:103215414-103215549	1	103215414	103215549		ENSGALG00000052860	-4067	Intergenic	0	0.304341	0.904194	-0.348801	0.820657	31.8743	0.616594	31.8743	0.614992
16:1835738-1835837	16	1835738	1835837		ENSGALG00000044502	-31650	intron (ENSGALG00000050132, intron 3 of 3)	0	0.62828	0.806239	3.24208	0.00775018	17.0798	0.408239	17.0798	0.000267148
1:10324665-10324764	1	10324665	10324764		ENSGALG00000039355	51127	Intergenic	1	-0.276775	0.864516	0.373249	0.677375	54.7464	0.52329	54.7464	0.406163
1:103376832-103377035	1	103376832	103377035	U6	ENSGALG00000017896	-88034	Intergenic	6	0.668962	0.372139	0.564974	0.400726	92.4232	0.0677527	92.4232	0.144946
1:103377495-103377692	1	103377495	103377692	U6	ENSGALG00000017896	-87374	Intergenic	0	0.116093	0.943447	-0.505675	0.437053	92.4605	0.736913	92.4605	0.170202
2:26770958-26771057	2	26770958	26771057	ARL4A	ENSGALG00000027757	-29474	intron (ENSGALG00000010770, intron 4 of 14)	0	1.18626	0.333034	3.16621	0.0466695	25.3034	0.0546463	25.3034	0.00379133
1:1035380-1035479	1	1035380	1035479		ENSGALG00000053590	2607	TTS (ENSGALG00000053590)	0	-1.47521	NA	0.211829	0.983746	1.12432	0.610941	1.12432	0.945912
1:103546545-103546654	1	103546545	103546654		ENSGALG00000047511	42996	Intergenic	0	1.16316	0.1273	0.803905	0.455448	43.8749	0.0100215	43.8749	0.183852
1:103552988-103553172	1	103552988	103553172		ENSGALG00000047511	36515	Intergenic	1	0.0904333	0.954952	0.799186	0.142338	120.16	0.780732	120.16	0.0232123
1:103558209-103558324	1	103558209	103558324		ENSGALG00000047511	31329	Intergenic	1	0.992971	0.164433	0.173689	0.863693	61.9769	0.0156091	61.9769	0.68952
1:10366330-10366429	1	10366330	10366429		ENSGALG00000039355	9462	intron (ENSGALG00000039355, intron 1 of 2)	2	-0.168761	0.914926	-0.628475	0.401936	126.391	0.644777	126.391	0.145837
1:10366571-10366783	1	10366571	10366783		ENSGALG00000039355	9164	intron (ENSGALG00000039355, intron 1 of 2)	1	-0.085939	0.945819	0.486113	0.29331	295.351	0.744927	295.351	0.0816141
1:103741770-103741876	1	103741770	103741876		ENSGALG00000049763	-12958	Intergenic	0	0.38047	0.77622	0.0918985	0.935535	59.852	0.365126	59.852	0.831538
1:103747728-103747827	1	103747728	103747827		ENSGALG00000049763	-18912	Intergenic	1	0.224325	0.872894	-0.58362	0.43199	83.7375	0.540651	83.7375	0.166534
1:103747871-103747985	1	103747871	103747985		ENSGALG00000049763	-19063	Intergenic	2	0.230425	0.838621	0.657548	0.194963	171.544	0.467307	171.544	0.0397811
1:10375360-10375459	1	10375360	10375459		ENSGALG00000039355	432	promoter-TSS (ENSGALG00000008486)	1	-0.0772944	0.946573	-0.282796	0.539766	363.284	0.746977	363.284	0.255875
1:10375752-10375952	1	10375752	10375952		ENSGALG00000039355	-11	promoter-TSS (ENSGALG00000008486)	0	0.114851	0.891935	0.0600628	0.909309	703.027	0.584402	703.027	0.777889
1:10376724-10376917	1	10376724	10376917	CACNA2D1	ENSGALG00000008486	714	promoter-TSS (ENSGALG00000039355)	0	0.505278	0.463894	-0.188985	0.786588	158.868	0.105154	158.868	0.559445
1:103801794-103801897	1	103801794	103801897	gga-mir-155	ENSGALG00000018245	4442	Intergenic	0	-0.421089	0.438157	0.226388	0.630049	256.083	0.0931112	256.083	0.349333
1:103813521-103813712	1	103813521	103813712	MRPL39	ENSGALG00000015742	-140	promoter-TSS (ENSGALG00000015742)	0	-0.132443	0.85034	0.520216	0.0661282	1976.47	0.489858	1976.47	0.00661847
1:103822864-103823127	1	103822864	103823127	JAM2	ENSGALG00000015746	211	intron (ENSGALG00000015746, intron 1 of 9)	0	-0.12559	0.890828	-0.233641	0.596835	436.365	0.581836	436.365	0.312629
1:103830838-103830937	1	103830838	103830937	JAM2	ENSGALG00000015746	8103	intron (ENSGALG00000015746, intron 1 of 9)	0	-1.90843	0.0954464	-1.44787	0.233337	23.1363	0.00625524	23.1363	0.0544372
1:224796-224895	1	224796	224895		ENSGALG00000048857	7443	intron (ENSGALG00000050315, intron 2 of 5)	0	-2.03421	0.188323	3.11123	0.0140537	32.0701	0.0196003	32.0701	0.000619339
1:103835894-103836002	1	103835894	103836002	JAM2	ENSGALG00000015746	13164	intron (ENSGALG00000015746, intron 1 of 9)	0	-0.120915	0.95153	-1.03498	0.177432	61.3593	0.765591	61.3593	0.0337188
1:103854358-103854545	1	103854358	103854545	ATP5PF	ENSGALG00000015751	6166	intron (ENSGALG00000015746, intron 6 of 7)	0	0.382716	0.826801	-0.623894	0.549303	42.4873	0.445019	42.4873	0.264558
1:10385730-10385829	1	10385730	10385829	CACNA2D1	ENSGALG00000008486	9673	intron (ENSGALG00000008486, intron 1 of 37)	1	0.539229	0.710203	-0.472101	0.679164	41.4163	0.284317	41.4163	0.408493
1:10385951-10386050	1	10385951	10386050	CACNA2D1	ENSGALG00000008486	9894	intron (ENSGALG00000008486, intron 1 of 37)	0	0.419169	0.737289	0.719447	0.279431	75.569	0.314968	75.569	0.0750964
1:103860407-103860646	1	103860407	103860646	ATP5PF	ENSGALG00000015751	91	promoter-TSS (ENSGALG00000015763)	0	-0.0234715	0.985591	0.13269	0.775839	804.331	0.912217	804.331	0.54248
1:103860699-103860881	1	103860699	103860881	GABPA	ENSGALG00000015763	37	promoter-TSS (ENSGALG00000015763)	0	0.167377	0.828622	-0.0903592	0.862574	834.329	0.448485	834.329	0.687672
1:10388064-10388163	1	10388064	10388163	CACNA2D1	ENSGALG00000008486	12007	intron (ENSGALG00000008486, intron 1 of 37)	1	0.563386	0.743683	-0.0182767	0.996438	31.1088	0.32325	31.1088	0.977771
1:103896533-103896759	1	103896533	103896759	GABPA	ENSGALG00000015763	35893	Intergenic	0	-0.041074	0.981856	0.206584	0.75873	129.063	0.895889	129.063	0.516142
1:103906956-103907229	1	103906956	103907229	GABPA	ENSGALG00000015763	46339	Intergenic	2	-0.206793	0.833833	0.186607	0.75466	197.247	0.459151	197.247	0.51039
1:103920310-103920409	1	103920310	103920409	GABPA	ENSGALG00000015763	59606	Intergenic	1	0.06562	0.976586	0.179495	0.857907	62.4432	0.870541	62.4432	0.67901
1:103920439-103920582	1	103920439	103920582	GABPA	ENSGALG00000015763	59757	Intergenic	4	-0.0852277	0.954952	0.524052	0.303475	146.152	0.78089	146.152	0.0864971
6:31289381-31289480	6	31289381	31289480	INPP5F	ENSGALG00000009445	21180	exon (ENSGALG00000009445, exon 3 of 20)	0	2.12134	0.0259479	3.08678	0.000295712	27.1181	0.000835844	27.1181	3.21734e-06
1:103930410-103930509	1	103930410	103930509	GABPA	ENSGALG00000015763	69706	intron (ENSGALG00000015770, intron 15 of 16)	0	-0.987067	0.631356	-0.738827	0.663752	17.9251	0.20975	17.9251	0.388677
2:61050015-61050114	2	61050015	61050114		ENSGALG00000052762	4580	intron (ENSGALG00000052762, intron 1 of 4)	0	0.539214	0.733051	3.01078	5.09743e-06	40.1924	0.30945	40.1924	1.83053e-08
1:103937136-103937386	1	103937136	103937386	GABPA	ENSGALG00000015763	76508	intron (ENSGALG00000015770, intron 14 of 16)	1	0.545196	0.536216	-0.16625	0.852498	124.963	0.143715	124.963	0.669601
1:103963006-103963105	1	103963006	103963105	GABPA	ENSGALG00000015763	102302	intron (ENSGALG00000015770, intron 12 of 16)	1	0.459905	0.772193	-1.01018	0.383534	40.1335	0.359953	40.1335	0.133511
1:103963826-103963935	1	103963826	103963935	GABPA	ENSGALG00000015763	103127	intron (ENSGALG00000015770, intron 11 of 16)	0	0.927831	0.104892	-0.373494	0.652724	86.4615	0.00726544	86.4615	0.375332
1:110518331-110518430	1	110518331	110518430		ENSGALG00000052523	6166	intron (ENSGALG00000052523, intron 2 of 11)	1	1.30124	0.191158	2.9631	1.97204e-05	43.3234	0.0201369	43.3234	1.01039e-07
1:198675-198774	1	198675	198774		ENSGALG00000042611	-1274	intron (ENSGALG00000051297, intron 4 of 4)	0	-0.155883	0.883608	2.95699	0.000140587	640.888	0.565128	640.888	1.23126e-06
1:103983236-103983335	1	103983236	103983335	GABPA	ENSGALG00000015763	122532	intron (ENSGALG00000015770, intron 6 of 15)	0	1.5415	0.149305	0.259134	0.880369	26.8536	0.0131147	26.8536	0.720872
1:103997221-103997320	1	103997221	103997320	APP	ENSGALG00000015770	124862	intron (ENSGALG00000015770, intron 6 of 15)	1	0.349126	0.852457	1.14395	0.135669	48.3302	0.494785	48.3302	0.0214071
1:104027176-104027275	1	104027176	104027275	APP	ENSGALG00000015770	94907	intron (ENSGALG00000015770, intron 3 of 16)	0	0.444168	0.738192	-0.356905	0.693355	53.0874	0.316395	53.0874	0.426243
1:104029507-104029653	1	104029507	104029653	APP	ENSGALG00000015770	92552	intron (ENSGALG00000015770, intron 3 of 16)	0	-0.614397	0.534423	-0.683654	0.329991	60.5275	0.142694	60.5275	0.100635
1:104029728-104029827	1	104029728	104029827	APP	ENSGALG00000015770	92355	intron (ENSGALG00000015770, intron 3 of 16)	0	0.140557	0.964755	-1.01982	0.375086	28.3419	0.819154	28.3419	0.128089
1:104032775-104032874	1	104032775	104032874	APP	ENSGALG00000015770	89308	intron (ENSGALG00000015770, intron 3 of 16)	0	-0.5713	0.689353	-0.0364066	0.982808	50.4863	0.262711	50.4863	0.943582
1:104039133-104039232	1	104039133	104039232	APP	ENSGALG00000015770	82950	intron (ENSGALG00000015770, intron 3 of 16)	0	0.67995	0.736387	-0.364665	0.816921	20.2029	0.313586	20.2029	0.60844
1:104045613-104045712	1	104045613	104045712	APP	ENSGALG00000015770	76470	intron (ENSGALG00000015770, intron 3 of 16)	0	0.604062	0.688647	1.12548	0.213869	31.3654	0.261925	31.3654	0.0466667
1:104045761-104045860	1	104045761	104045860	APP	ENSGALG00000015770	76322	intron (ENSGALG00000015770, intron 3 of 16)	2	-0.0796678	NA	-1.3843	0.458348	15.7717	0.913766	15.7717	0.186187
1:104047305-104047404	1	104047305	104047404	APP	ENSGALG00000015770	74778	intron (ENSGALG00000015770, intron 3 of 16)	0	0.469622	0.769509	0.0924404	0.954613	40.5081	0.356004	40.5081	0.873867
1:104062069-104062168	1	104062069	104062168	APP	ENSGALG00000015770	60014	intron (ENSGALG00000015770, intron 2 of 16)	1	-0.337107	0.901344	0.728798	0.616937	27.3938	0.608462	27.3938	0.333923
1:104063707-104063806	1	104063707	104063806	APP	ENSGALG00000015770	58376	intron (ENSGALG00000015770, intron 2 of 16)	1	-0.722191	0.594284	-0.963801	0.405214	30.7871	0.181207	30.7871	0.148117
1:104095774-104095873	1	104095774	104095873	APP	ENSGALG00000015770	26309	intron (ENSGALG00000015770, intron 1 of 16)	0	-0.562162	0.706759	-0.776423	0.450924	39.1378	0.280247	39.1378	0.180517
1:104095937-104096036	1	104095937	104096036	APP	ENSGALG00000015770	26146	intron (ENSGALG00000015770, intron 1 of 16)	0	-0.460393	0.820656	-0.0675808	0.971091	39.4612	0.433939	39.4612	0.914051
1:104105682-104105781	1	104105682	104105781	APP	ENSGALG00000015770	16401	intron (ENSGALG00000015770, intron 1 of 16)	0	0.00305277	0.999381	-0.176507	0.901138	50.0689	0.995845	50.0689	0.76177
1:10410927-10411032	1	10410927	10411032		ENSGALG00000048859	3455	TTS (ENSGALG00000048859)	0	0.706384	0.10407	-0.184146	0.763725	398.199	0.00716499	398.199	0.523779
1:10411108-10411297	1	10411108	10411297		ENSGALG00000048859	3232	TTS (ENSGALG00000048859)	0	0.506997	0.2904	0.0404116	0.955535	510.682	0.0419067	510.682	0.876058
1:104121277-104121376	1	104121277	104121376	APP	ENSGALG00000015770	806	intron (ENSGALG00000015770, intron 1 of 16)	0	0.202543	0.788723	0.294253	0.480812	299.734	0.382672	299.734	0.204856
1:104122030-104122290	1	104122030	104122290	APP	ENSGALG00000015770	-28	promoter-TSS (ENSGALG00000015770)	0	0.0265905	0.979462	0.294936	0.329834	1594.78	0.88234	1594.78	0.100533
1:10413724-10413823	1	10413724	10413823		ENSGALG00000048859	661	intron (ENSGALG00000048859, intron 2 of 2)	0	0.761735	0.576835	0.216784	0.889759	32.4105	0.168866	32.4105	0.739272
1:104140333-104140432	1	104140333	104140432	APP	ENSGALG00000015770	-18250	Intergenic	1	-0.261004	0.898753	-0.604943	0.531894	52.4134	0.600859	52.4134	0.248363
1:104152891-104152990	1	104152891	104152990	APP	ENSGALG00000015770	-30808	Intergenic	0	-0.829764	0.671899	-2.26425	0.117043	17.9632	0.246405	17.9632	0.0167219
33:6969269-6969416	33	6969269	6969416	ANKRD52	ENSGALG00000031973	3712	intron (ENSGALG00000031973, intron 3 of 27)	3	2.07336	0.000184822	2.95233	1.4156e-09	86.2706	1.0016e-06	86.2706	8.3107e-13
Z:13887-14028	Z	13887	14028		ENSGALG00000055022	17530	intron (ENSGALG00000055022, intron 2 of 4)	0	-0.255688	0.901989	2.94798	0.000586125	46.5	0.611288	46.5	7.79367e-06
6:34981276-34981375	6	34981276	34981375	MGMT	ENSGALG00000042949	37918	intron (ENSGALG00000042949, intron 3 of 5)	0	1.56817	0.0993103	2.92369	0.000348926	35.814	0.00665054	35.814	4.00383e-06
1:104175751-104175974	1	104175751	104175974		ENSGALG00000054665	11169	Intergenic	3	0.0594498	0.971399	-0.298421	0.659217	172.635	0.848185	172.635	0.383087
1:104228648-104228747	1	104228648	104228747	CYYR1	ENSGALG00000053764	22659	intron (ENSGALG00000053764, intron 2 of 3)	0	-1.30967	0.307969	-0.509057	0.760974	24.7825	0.0470807	24.7825	0.519447
3:63308042-63308149	3	63308042	63308149	NUS1	ENSGALG00000014899	12059	intron (ENSGALG00000014899, intron 3 of 4)	0	2.00943	0.000609076	2.9162	1.03776e-06	72.4804	4.78774e-06	72.4804	2.706e-09
6:23816124-23816223	6	23816124	23816223		ENSGALG00000007803	-29019	intron (ENSGALG00000007820, intron 5 of 14)	1	1.68044	0.0892342	2.91395	0.0189816	38.1972	0.00565663	38.1972	0.000959225
1:104236488-104236603	1	104236488	104236603	CYYR1	ENSGALG00000053764	14811	intron (ENSGALG00000053764, intron 2 of 3)	2	0.642632	0.153722	0.443343	0.29964	234.828	0.0138226	234.828	0.0847543
1:104238227-104238326	1	104238227	104238326	CYYR1	ENSGALG00000053764	13080	intron (ENSGALG00000053764, intron 2 of 3)	0	0.0460124	0.985857	0.319825	0.696047	67.3686	0.91446	67.3686	0.429594
1:104240441-104240724	1	104240441	104240724	CYYR1	ENSGALG00000053764	10774	intron (ENSGALG00000053764, intron 2 of 3)	3	0.885267	0.15113	0.685595	0.289893	119.97	0.0134073	119.97	0.0798765
1:104243433-104243640	1	104243433	104243640	CYYR1	ENSGALG00000053764	7820	intron (ENSGALG00000053764, intron 2 of 3)	0	0.183345	0.880498	-0.177596	0.80243	127.522	0.558103	127.522	0.585233
1:104251020-104251245	1	104251020	104251245	CYYR1	ENSGALG00000053764	224	intron (ENSGALG00000053764, intron 1 of 3)	0	-0.249339	0.744859	0.0907386	0.884347	296.212	0.324732	296.212	0.729239
1:104251395-104251691	1	104251395	104251691	CYYR1	ENSGALG00000053764	-187	promoter-TSS (ENSGALG00000053764)	0	-0.570266	0.744803	0.363993	0.766992	403.365	0.324635	403.365	0.528827
1:104262254-104262353	1	104262254	104262353	CYYR1	ENSGALG00000053764	-10947	Intergenic	0	0.936236	0.484521	-0.00327053	1	31.3501	0.115401	31.3501	0.996
1:104301067-104301166	1	104301067	104301166	ADAMTS1	ENSGALG00000040342	44848	Intergenic	0	-0.377468	0.869735	0.278363	0.852544	23.6977	0.534142	23.6977	0.669678
1:104304666-104304787	1	104304666	104304787	ADAMTS1	ENSGALG00000040342	41238	Intergenic	0	-0.297624	0.698643	0.226493	0.66321	263.004	0.271798	263.004	0.387944
1:104304829-104304931	1	104304829	104304931	ADAMTS1	ENSGALG00000040342	41084	Intergenic	0	-0.107047	0.950097	-0.115871	0.898967	98.7084	0.760942	98.7084	0.757078
1:104328774-104328881	1	104328774	104328881	ADAMTS1	ENSGALG00000040342	17137	Intergenic	0	0.0116212	0.995774	0.816909	0.134757	87.9451	0.974592	87.9451	0.0211704
1:10433103-10433268	1	10433103	10433268		ENSGALG00000048859	-18751	intron (ENSGALG00000008486, intron 2 of 37)	1	-1.0708	0.118703	0.269244	0.761931	73.0766	0.00894233	73.0766	0.521094
28:1251217-1251340	28	1251217	1251340	NFIC	ENSGALG00000041643	-10693	Intergenic	0	2.27434	1.88022e-05	2.91148	8.9596e-12	107.502	5.18975e-08	107.502	2.11766e-15
1:104345760-104345901	1	104345760	104345901	ADAMTS1	ENSGALG00000040342	134	exon (ENSGALG00000040342, exon 1 of 9)	0	-0.0660365	0.960718	0.179055	0.74951	261.635	0.803399	261.635	0.502688
1:104345912-104346015	1	104345912	104346015	ADAMTS1	ENSGALG00000040342	1	promoter-TSS (ENSGALG00000040342)	0	0.151867	0.91149	0.0766204	0.928406	143.286	0.636062	143.286	0.817447
1:104346423-104346549	1	104346423	104346549	ADAMTS1	ENSGALG00000040342	-522	promoter-TSS (ENSGALG00000040342)	0	-0.113837	0.922917	-0.188833	0.723271	296.216	0.669187	296.216	0.46565
1:104347480-104347579	1	104347480	104347579	ADAMTS1	ENSGALG00000040342	-1565	Intergenic	0	-0.181472	0.942096	-1.04756	0.285753	30.8402	0.731027	30.8402	0.0779419
1:104347855-104348075	1	104347855	104348075	ADAMTS1	ENSGALG00000040342	-2001	Intergenic	0	-0.0323036	0.984715	-0.267214	0.624869	159.284	0.907593	159.284	0.343798
1:104348545-104348748	1	104348545	104348748	ADAMTS1	ENSGALG00000040342	-2682	Intergenic	2	0.0547881	0.977447	-0.178472	0.823923	109.656	0.873737	109.656	0.620435
1:10435538-10435641	1	10435538	10435641		ENSGALG00000048859	-21155	intron (ENSGALG00000008486, intron 2 of 37)	1	-0.98142	0.251638	-0.123985	0.924692	43.9697	0.0325507	43.9697	0.809421
1:104382867-104382988	1	104382867	104382988	ADAMTS5	ENSGALG00000015795	36388	intron (ENSGALG00000015795, intron 7 of 7)	2	-0.0888823	0.950391	0.46769	0.35192	147.654	0.761984	147.654	0.113832
10:3972263-3972362	10	3972263	3972362	UBE2Q2	ENSGALG00000046862	793	promoter-TSS (ENSGALG00000046862)	0	2.7008	0.0161574	2.88974	0.0526361	26.9152	0.000410294	26.9152	0.00460673
1:104405163-104405262	1	104405163	104405262	ADAMTS5	ENSGALG00000015795	14103	intron (ENSGALG00000015795, intron 2 of 7)	0	-1.35467	0.34781	-1.47796	0.28185	19.7829	0.0592424	19.7829	0.076182
7:30021362-30021481	7	30021362	30021481	NCKAP5	ENSGALG00000012177	85399	intron (ENSGALG00000012177, intron 1 of 18)	1	0.901993	0.15104	2.86942	1.50372e-12	152.375	0.0133853	152.375	2.63694e-16
20:13547422-13547521	20	13547422	13547521		ENSGALG00000052083	-7809	intron (ENSGALG00000008010, intron 3 of 8)	1	3.18594	0.00389072	2.81712	0.0141148	20.7099	5.62667e-05	20.7099	0.000623183
1:104418866-104418965	1	104418866	104418965	ADAMTS5	ENSGALG00000015795	400	exon (ENSGALG00000015795, exon 1 of 8)	0	0.0766787	0.971373	0.176019	0.851093	85.1388	0.848129	85.1388	0.666869
1:104420228-104420459	1	104420228	104420459	ADAMTS5	ENSGALG00000015795	-1028	Intergenic	0	0.145722	0.878671	-0.213141	0.665937	289.978	0.553211	289.978	0.391526
1:104420977-104421076	1	104420977	104421076	ADAMTS5	ENSGALG00000015795	-1711	Intergenic	0	-0.0660541	0.976899	-0.0974214	0.927551	60.7133	0.872377	60.7133	0.815403
1:104433260-104433371	1	104433260	104433371		ENSGALG00000049590	950	intron (ENSGALG00000049590, intron 1 of 3)	0	0.96901	0.353301	0.591355	0.622622	42.4301	0.0611337	42.4301	0.340768
1:104434839-104434938	1	104434839	104434938		ENSGALG00000049590	2523	intron (ENSGALG00000049590, intron 1 of 3)	0	0.120899	NA	-3.21984	0.255946	7.55736	0.910435	7.55736	0.064204
1:104439723-104439822	1	104439723	104439822		ENSGALG00000049590	7407	intron (ENSGALG00000049590, intron 2 of 3)	0	-1.29259	0.351669	-1.74759	0.117826	23.1004	0.0605971	23.1004	0.0169204
1:104517369-104517468	1	104517369	104517468		ENSGALG00000052172	-62267	intron (ENSGALG00000049590, intron 1 of 1)	0	-1.35491	0.46277	-1.14183	0.484607	20.7308	0.104581	20.7308	0.207879
1:104524932-104525031	1	104524932	104525031		ENSGALG00000052172	-69830	intron (ENSGALG00000049590, intron 1 of 1)	0	-0.928338	0.40633	-0.515708	0.663289	32.0067	0.0800812	32.0067	0.388058
1:10454215-10454386	1	10454215	10454386		ENSGALG00000048859	-39866	intron (ENSGALG00000008486, intron 3 of 37)	0	-0.180698	0.855598	0.659634	0.10687	182.772	0.50163	182.772	0.0143612
1:104606562-104606661	1	104606562	104606661		ENSGALG00000055068	-96357	Intergenic	0	-0.6978	0.66023	-0.457695	0.694664	34.6157	0.235545	34.6157	0.427827
1:10461791-10461890	1	10461791	10461890		ENSGALG00000048859	-47406	intron (ENSGALG00000008486, intron 3 of 37)	1	0.110082	0.970137	0.876821	0.157092	95.2855	0.842103	95.2855	0.0273562
1:104643126-104643225	1	104643126	104643225		ENSGALG00000055068	-59793	Intergenic	0	0.802195	0.462419	0.762466	0.367853	39.7772	0.104326	39.7772	0.12363
1:10468977-10469076	1	10468977	10469076		ENSGALG00000048859	-54592	intron (ENSGALG00000008486, intron 3 of 37)	0	-0.079505	0.983699	0.141308	0.944027	21.299	0.903096	21.299	0.850031
3:5113748-5113858	3	5113748	5113858		ENSGALG00000037200	47793	intron (ENSGALG00000048886, intron 3 of 4)	1	1.91581	0.000234541	2.80315	7.52127e-07	65.8174	1.42354e-06	65.8174	1.88665e-09
1:104767503-104767602	1	104767503	104767602		ENSGALG00000050286	28562	Intergenic	0	-0.551805	0.756469	-1.09352	0.306352	31.8432	0.338848	31.8432	0.0881255
11:19786796-19786906	11	19786796	19786906		ENSGALG00000025302	5403	intron (ENSGALG00000000848, intron 17 of 22)	0	0.412684	0.716913	2.79576	3.44603e-08	75.5647	0.291147	75.5647	4.57166e-11
2:6239567-6239666	2	6239567	6239666	XYLB	ENSGALG00000006173	5480	intron (ENSGALG00000006173, intron 1 of 12)	0	0.693201	0.71937	2.79267	0.0170507	26.645	0.294151	26.645	0.00082083
1:7109824-7109964	1	7109824	7109964	CAMK1D	ENSGALG00000033051	17614	intron (ENSGALG00000033051, intron 3 of 8)	0	0.661733	0.580365	2.78941	5.86164e-05	76.6308	0.171152	76.6308	3.92837e-07
20:9636244-9636403	20	9636244	9636403	ARFRP1	ENSGALG00000006101	5924	intron (ENSGALG00000006101, intron 5 of 6)	0	1.54538	0.00523536	2.78423	2.41596e-09	85.7274	8.38537e-05	85.7274	1.71308e-12
1:104830822-104830921	1	104830822	104830921		ENSGALG00000051303	-9764	Intergenic	0	-0.105572	0.977652	0.93076	0.395737	27.0013	0.874739	27.0013	0.141572
1:104830940-104831039	1	104830940	104831039		ENSGALG00000051303	-9882	Intergenic	0	0.111751	NA	-0.663368	0.716184	12.7573	0.887302	12.7573	0.456053
1:104845988-104846238	1	104845988	104846238		ENSGALG00000051303	-25006	Intergenic	0	-0.240027	0.81372	-0.0666253	0.93069	168.218	0.420949	168.218	0.821923
1:104884933-104885040	1	104884933	104885040		ENSGALG00000051303	-63879	Intergenic	0	0.621486	0.70468	-1.88882	0.135656	28.1787	0.277913	28.1787	0.0213994
1:104899511-104899610	1	104899511	104899610		ENSGALG00000051303	-78453	Intergenic	1	-1.30423	NA	-3.0417	0.127206	12.3709	0.131257	12.3709	0.0191893
1:104911893-104912041	1	104911893	104912041		ENSGALG00000051303	-90860	Intergenic	2	-0.29723	0.804075	-0.478079	0.478649	93.2404	0.404523	93.2404	0.202891
1:104912941-104913040	1	104912941	104913040		ENSGALG00000051303	-91883	Intergenic	0	-0.12806	0.97432	-1.38912	0.359058	17.3218	0.859706	17.3218	0.118179
1:104951402-104951516	1	104951402	104951516		ENSGALG00000053724	56392	Intergenic	0	-0.665558	0.227369	0.36554	0.481238	281.81	0.0272157	281.81	0.205221
1:104952916-104953030	1	104952916	104953030		ENSGALG00000053724	54878	Intergenic	0	-0.00490943	0.997977	0.399812	0.382185	297.848	0.985725	297.848	0.132617
1:104954424-104954540	1	104954424	104954540		ENSGALG00000053724	53369	Intergenic	0	-0.687297	0.313804	0.177623	0.809793	170.102	0.0486876	170.102	0.596906
1:105045959-105046058	1	105045959	105046058		ENSGALG00000052922	-19144	Intergenic	0	-0.845068	0.623315	-1.26542	0.369695	20.2353	0.203162	20.2353	0.124854
1:10505207-10505312	1	10505207	10505312		ENSGALG00000048859	-90825	intron (ENSGALG00000008486, intron 3 of 37)	0	0.1907	0.910732	-0.223278	0.805121	86.7152	0.633932	86.7152	0.589712
1:105057674-105057773	1	105057674	105057773		ENSGALG00000052922	-7429	Intergenic	1	0.0197317	0.994701	0.41639	0.631023	61.3096	0.966435	61.3096	0.35045
1:105066001-105066100	1	105066001	105066100		ENSGALG00000052922	898	intron (ENSGALG00000052922, intron 1 of 6)	0	-1.21087	NA	-3.00552	0.0658	15.513	0.110285	15.513	0.00656505
1:105068722-105068821	1	105068722	105068821		ENSGALG00000052922	3619	intron (ENSGALG00000052922, intron 1 of 6)	2	-0.736102	0.560283	-1.32183	0.13852	32.9669	0.158566	32.9669	0.0221703
16:1969557-1969656	16	1969557	1969656		ENSGALG00000051088	250	promoter-TSS (ENSGALG00000053730)	0	-0.478064	0.874668	2.78182	0.0133269	30.827	0.5454	30.827	0.00057003
1:105084676-105084775	1	105084676	105084775		ENSGALG00000052922	19573	intron (ENSGALG00000052922, intron 5 of 6)	0	-0.661846	0.444999	-0.584724	0.396445	78.2206	0.0964283	78.2206	0.142095
1:105085300-105085555	1	105085300	105085555		ENSGALG00000052922	20275	intron (ENSGALG00000052922, intron 5 of 6)	2	-0.497231	0.223826	-0.463815	0.18857	443.281	0.0264564	443.281	0.0374422
1:105086272-105086371	1	105086272	105086371		ENSGALG00000052922	21169	exon (ENSGALG00000052922, exon 7 of 7)	0	0.550349	0.740295	0.97558	0.245832	37.8405	0.318882	37.8405	0.0597772
1:105087344-105087443	1	105087344	105087443		ENSGALG00000052922	22241	TTS (ENSGALG00000052922)	0	-0.338424	0.809158	-0.691089	0.344018	57.3798	0.413116	57.3798	0.108854
1:105091868-105091967	1	105091868	105091967		ENSGALG00000052922	26765	Intergenic	0	-0.99579	0.552532	-1.14598	0.390892	22.2353	0.153666	22.2353	0.138252
4:23544046-23544240	4	23544046	23544240	MARCH1	ENSGALG00000009520	-69777	intron (ENSGALG00000009520, intron 1 of 7)	4	1.52422	0.0174726	2.75918	2.00518e-07	79.3088	0.000461081	79.3088	3.76092e-10
1:10510393-10510499	1	10510393	10510499		ENSGALG00000048859	-96012	intron (ENSGALG00000008486, intron 3 of 37)	0	-0.370482	0.542222	0.393285	0.35782	441.551	0.147243	441.551	0.117377
1:10510906-10511005	1	10510906	10511005		ENSGALG00000048859	-96521	intron (ENSGALG00000008486, intron 3 of 37)	2	-0.506786	0.853902	-0.682605	0.657044	20.7092	0.497751	20.7092	0.38055
1:105114570-105114718	1	105114570	105114718		ENSGALG00000047095	4447	intron (ENSGALG00000047095, intron 1 of 4)	0	0.164565	0.932992	-0.660987	0.399315	64.943	0.702295	64.943	0.144016
1:105114828-105114927	1	105114828	105114927		ENSGALG00000047095	4214	intron (ENSGALG00000047095, intron 1 of 4)	0	-0.452947	0.832401	-0.618526	0.623648	29.1517	0.456021	29.1517	0.341946
1:10512381-10512480	1	10512381	10512480		ENSGALG00000048859	-97996	intron (ENSGALG00000008486, intron 3 of 37)	1	0.0781811	NA	0.158724	0.952799	10.852	0.930002	10.852	0.869564
1:10512503-10512602	1	10512503	10512602		ENSGALG00000048859	-98118	intron (ENSGALG00000008486, intron 3 of 37)	0	-0.282625	0.901065	0.5517	0.583018	32.3154	0.607436	32.3154	0.298485
1:105132071-105132170	1	105132071	105132170		ENSGALG00000047095	-13029	Intergenic	0	-1.00685	0.465288	-0.761123	0.522735	25.149	0.105803	25.149	0.239866
1:105134709-105134872	1	105134709	105134872		ENSGALG00000047095	-15699	Intergenic	0	0.0893201	0.9666	-0.356718	0.66745	68.4899	0.82752	68.4899	0.393514
1:105140598-105140704	1	105140598	105140704		ENSGALG00000047095	-21560	Intergenic	0	0.272423	0.898748	1.48825	0.0511575	40.1895	0.600826	40.1895	0.00440907
1:105152731-105152830	1	105152731	105152830		ENSGALG00000047095	-33689	Intergenic	0	1.32498	0.321324	0.902761	0.371071	31.2741	0.0509695	31.2741	0.125709
1:105155915-105156029	1	105155915	105156029		ENSGALG00000047095	-36881	Intergenic	1	0.907647	0.442006	0.752228	0.43399	50.7169	0.0950065	50.7169	0.168066
1:105159578-105159694	1	105159578	105159694		ENSGALG00000047095	-40545	Intergenic	0	-0.148723	0.940095	-0.356686	0.668755	64.0302	0.723367	64.0302	0.395023
1:105159775-105159947	1	105159775	105159947		ENSGALG00000047095	-40770	Intergenic	1	0.742371	0.25145	-0.583044	0.370278	90.8821	0.0325052	90.8821	0.125233
2:90236281-90236380	2	90236281	90236380	ACOT13	ENSGALG00000013632	4566	exon (ENSGALG00000013632, exon 3 of 3)	0	0.934111	0.525548	2.7409	4.76641e-05	42.5701	0.137231	42.5701	3.04901e-07
3:104999352-104999510	3	104999352	104999510	PTK2B	ENSGALG00000016564	-15635	Intergenic	1	0.909781	0.343861	2.73187	5.78301e-06	71.1967	0.058003	71.1967	2.15169e-08
1:105176962-105177061	1	105176962	105177061		ENSGALG00000047095	-57920	Intergenic	1	-0.0823209	0.978342	-0.313438	0.806663	31.5317	0.877027	31.5317	0.591987
1:105190531-105190630	1	105190531	105190630		ENSGALG00000027781	51704	Intergenic	0	0.0376089	0.989982	0.54814	0.496416	50.262	0.934292	50.262	0.217643
1:105191033-105191132	1	105191033	105191132		ENSGALG00000027781	51202	Intergenic	1	-0.483658	0.818924	0.305751	0.810949	33.1623	0.430281	33.1623	0.598835
1:105228083-105228192	1	105228083	105228192		ENSGALG00000027781	14147	Intergenic	3	0.37006	0.829036	0.272322	0.801461	60.408	0.449681	60.408	0.583511
1:105237574-105237729	1	105237574	105237729		ENSGALG00000027781	4633	Intergenic	0	0.245208	0.860263	-0.225771	0.859877	72.5986	0.513005	72.5986	0.68232
7:26401217-26401380	7	26401217	26401380	SLC15A2	ENSGALG00000011671	10241	intron (ENSGALG00000011671, intron 5 of 21)	1	1.54384	7.54268e-08	2.72086	1.80002e-24	441.844	4.57434e-11	441.844	5.48963e-29
1:10524110-10524209	1	10524110	10524209		ENSGALG00000048859	-109725	intron (ENSGALG00000008486, intron 3 of 37)	0	-0.306942	0.887365	-0.812284	0.491071	29.9113	0.573823	29.9113	0.213166
1:105244102-105244201	1	105244102	105244201		ENSGALG00000027781	-1867	Intergenic	0	1.04121	0.30074	0.186709	0.884406	39.2411	0.0448579	39.2411	0.729339
1:105244496-105244674	1	105244496	105244674		ENSGALG00000027781	-2301	Intergenic	0	0.663979	0.402397	0.519249	0.42614	83.0282	0.0785835	83.0282	0.162565
1:105244717-105244816	1	105244717	105244816		ENSGALG00000027781	-2482	Intergenic	0	0.0143735	NA	-0.909096	0.620149	15.7918	0.985933	15.7918	0.337686
1:105247092-105247191	1	105247092	105247191		ENSGALG00000027781	-4857	Intergenic	0	0.580747	0.707353	-0.68346	0.547848	30.0144	0.281018	30.0144	0.263135
1:105249155-105249254	1	105249155	105249254		ENSGALG00000027781	-6920	Intergenic	1	-1.14021	0.441181	0.0370575	0.988879	22.1688	0.0946498	22.1688	0.958103
1:222265-222380	1	222265	222380	CLC2DL3	ENSGALG00000050315	5414	intron (ENSGALG00000050315, intron 2 of 5)	0	-1.00427	0.144885	2.69065	6.23228e-07	70.9377	0.0124411	70.9377	1.5063e-09
20:2485315-2485414	20	2485315	2485414	EDEM2	ENSGALG00000003128	-59001	Intergenic	0	2.32019	0.0229735	2.68665	9.82077e-06	55.2641	0.00069359	55.2641	4.1557e-08
1:105292570-105292691	1	105292570	105292691	N6AMT1	ENSGALG00000015802	-49	promoter-TSS (ENSGALG00000015802)	0	-0.533713	0.204693	0.444464	0.234517	696.613	0.0226767	696.613	0.0549075
1:105292720-105292827	1	105292720	105292827	N6AMT1	ENSGALG00000015802	94	promoter-TSS (ENSGALG00000015802)	0	-0.0764367	0.944849	-0.0474358	0.940525	453.815	0.741814	453.815	0.842097
1:105326143-105326391	1	105326143	105326391	LTN1	ENSGALG00000015804	26	promoter-TSS (ENSGALG00000015804)	0	-0.15489	0.847949	0.194042	0.655633	325.136	0.48605	325.136	0.378868
1:105329920-105330021	1	105329920	105330021	RWDD2B	ENSGALG00000015807	75	promoter-TSS (ENSGALG00000015807)	0	-0.224459	0.953676	-0.167371	0.93532	612.368	0.774478	612.368	0.831183
1:105330084-105330193	1	105330084	105330193	RWDD2B	ENSGALG00000015807	-93	promoter-TSS (ENSGALG00000015807)	1	0.0502356	0.956393	0.326292	0.300527	1336.45	0.787347	1336.45	0.0851254
1:105360860-105360959	1	105360860	105360959	CCT8	ENSGALG00000015821	2171	intron (ENSGALG00000015821, intron 2 of 14)	1	1.12218	0.610017	-0.228708	0.932291	17.3168	0.192656	17.3168	0.825064
1:105362923-105363024	1	105362923	105363024	CCT8	ENSGALG00000015821	107	promoter-TSS (ENSGALG00000015821)	0	0.115771	0.90139	0.0152216	0.984666	527.281	0.608725	527.281	0.947956
1:105363084-105363188	1	105363084	105363188	CCT8	ENSGALG00000015821	-56	promoter-TSS (ENSGALG00000015821)	0	0.00562607	0.995908	0.452829	0.103941	756.779	0.975483	756.779	0.0137301
1:105389851-105390046	1	105389851	105390046		ENSGALG00000015822	11874	intron (ENSGALG00000015822, intron 4 of 5)	2	-0.296929	0.780153	0.302016	0.640892	123.399	0.370839	123.399	0.361381
1:105413259-105413362	1	105413259	105413362		ENSGALG00000036613	10705	Intergenic	1	0.846263	0.373043	-1.65846	0.0898676	46.4257	0.0680801	46.4257	0.0108002
1:105416343-105416475	1	105416343	105416475		ENSGALG00000036613	7606	Intergenic	0	1.36518	0.0590316	1.09413	0.101147	69.4127	0.0029393	69.4127	0.0131352
1:105421349-105421448	1	105421349	105421448		ENSGALG00000036613	2617	intron (ENSGALG00000036613, intron 2 of 4)	0	-0.348995	0.896771	0.624689	0.612791	31.2092	0.595955	31.2092	0.329448
1:105421498-105421604	1	105421498	105421604		ENSGALG00000036613	2464	intron (ENSGALG00000036613, intron 2 of 4)	0	-0.344127	0.805292	-0.369901	0.68424	68.9544	0.406522	68.9544	0.415181
1:105421684-105421783	1	105421684	105421783		ENSGALG00000036613	2282	intron (ENSGALG00000036613, intron 2 of 4)	0	-0.487861	0.724795	0.282376	0.794177	81.645	0.299817	81.645	0.571328
6:32979711-32979810	6	32979711	32979810	OAT	ENSGALG00000031158	5878	intron (ENSGALG00000031158, intron 5 of 9)	0	0.0605394	0.990291	2.67196	0.00708222	18.2788	0.936461	18.2788	0.000235366
1:105431855-105432019	1	105431855	105432019		ENSGALG00000036613	-7922	Intergenic	0	0.0414298	0.966722	0.514976	0.0673352	1111.8	0.828027	1111.8	0.00682366
1:105433896-105434076	1	105433896	105434076		ENSGALG00000036613	-9971	Intergenic	0	-0.213383	0.881392	-0.0531598	0.959572	92.921	0.560515	92.921	0.885818
1:105440528-105440634	1	105440528	105440634	BACH1	ENSGALG00000015828	-3942	Intergenic	0	-0.482768	0.642422	0.155685	0.879567	59.5657	0.219672	59.5657	0.719213
1:105453689-105453791	1	105453689	105453791	BACH1	ENSGALG00000015828	9217	intron (ENSGALG00000015828, intron 3 of 4)	0	0.154695	0.943474	0.537136	0.366113	123.884	0.737031	123.884	0.122477
1:105463686-105463785	1	105463686	105463785	BACH1	ENSGALG00000015828	19212	intron (ENSGALG00000015828, intron 4 of 4)	0	-0.129019	0.968108	0.0497557	0.982467	23.1572	0.832378	23.1572	0.942583
1:105466566-105466690	1	105466566	105466690	BACH1	ENSGALG00000015828	22105	intron (ENSGALG00000015828, intron 4 of 4)	0	-0.536677	0.749988	0.057742	0.968131	47.768	0.330846	47.768	0.906718
1:105494510-105494692	1	105494510	105494692	BACH1	ENSGALG00000015828	50078	Intergenic	4	-0.586954	0.375338	0.698431	0.141775	132.737	0.0688487	132.737	0.0230584
1:105498780-105498893	1	105498780	105498893	BACH1	ENSGALG00000015828	54313	Intergenic	1	-0.504345	0.605843	0.175955	0.83176	77.7131	0.189408	77.7131	0.6339
1:105530423-105530522	1	105530423	105530522	GRIK1	ENSGALG00000015835	52372	intron (ENSGALG00000015835, intron 11 of 14)	1	0.550318	0.795116	1.22199	0.130049	45.2776	0.391567	45.2776	0.0199518
1:105546974-105547073	1	105546974	105547073	GRIK1	ENSGALG00000015835	35821	intron (ENSGALG00000015835, intron 7 of 14)	0	0.00932473	0.997843	-0.0216525	0.9931	38.569	0.984833	38.569	0.969014
12:1384603-1384702	12	1384603	1384702		ENSGALG00000054790	-24790	Intergenic	0	2.0708	0.00120136	2.66727	2.59294e-07	59.7325	1.16573e-05	59.7325	5.23895e-10
4:23544790-23544889	4	23544790	23544889	MARCH1	ENSGALG00000009520	-70473	intron (ENSGALG00000009520, intron 1 of 7)	1	0.971746	0.310833	2.6535	2.5234e-07	85.5502	0.0478229	85.5502	5.02148e-10
2:29209093-29209257	2	29209093	29209257		ENSGALG00000049403	15082	intron (ENSGALG00000049403, intron 3 of 5)	1	0.906267	0.320346	2.65045	0.000166634	41.7097	0.0506625	41.7097	1.52966e-06
1:105617999-105618171	1	105617999	105618171	GRIK1	ENSGALG00000015835	-35241	Intergenic	1	0.118369	0.948225	0.387231	0.563892	98.2693	0.754095	98.2693	0.278821
1:105619435-105619534	1	105619435	105619534	GRIK1	ENSGALG00000015835	-36640	Intergenic	0	0.897005	0.539711	1.20793	0.254356	23.1005	0.145583	23.1005	0.0634446
20:2264483-2264634	20	2264483	2264634		ENSGALG00000052657	4908	TTS (ENSGALG00000052657)	1	1.88485	1.44988e-05	2.64992	1.56121e-09	143.024	3.77648e-08	143.024	9.52264e-13
1:105662652-105662853	1	105662652	105662853		ENSGALG00000044073	76991	Intergenic	0	-0.0164	0.993094	0.0467983	0.955352	221.549	0.953742	221.549	0.875739
1:105663003-105663114	1	105663003	105663114		ENSGALG00000044073	76685	Intergenic	1	-0.00897969	0.995774	-0.476902	0.358401	185.73	0.974543	185.73	0.117682
1:105663409-105663508	1	105663409	105663508		ENSGALG00000044073	76285	Intergenic	0	-0.0941981	0.960435	-0.315793	0.695585	103.564	0.802327	103.564	0.428897
1:105663788-105663994	1	105663788	105663994		ENSGALG00000044073	75852	Intergenic	0	-0.366997	0.574845	0.292695	0.546313	238.241	0.167477	238.241	0.261748
3:107016629-107016738	3	107016629	107016738		ENSGALG00000016646	-51451	Intergenic	1	1.28226	0.111065	2.64298	4.5648e-08	120.067	0.00800941	120.067	6.50832e-11
1:105732844-105732943	1	105732844	105732943		ENSGALG00000044073	6850	Intergenic	0	0.478729	0.838484	-1.78019	0.329796	19.5906	0.466987	19.5906	0.100464
1:10573337-10573436	1	10573337	10573436		ENSGALG00000048859	-158952	intron (ENSGALG00000008486, intron 4 of 37)	0	-0.268177	0.922516	-0.374478	0.819941	22.2019	0.6678	22.2019	0.613828
1:105743465-105743564	1	105743465	105743564		ENSGALG00000044073	-3771	Intergenic	0	-0.0744591	0.976756	-0.128054	0.923953	54.8746	0.871898	54.8746	0.807542
1:105743675-105743778	1	105743675	105743778		ENSGALG00000044073	-3983	Intergenic	0	0.122247	0.95591	0.380278	0.727646	60.831	0.785121	60.831	0.471648
1:105758469-105758568	1	105758469	105758568	CLDN8	ENSGALG00000015841	-6066	Intergenic	0	0.332125	0.872455	-0.717484	0.568382	40.8497	0.539638	40.8497	0.283537
1:105758869-105758968	1	105758869	105758968	CLDN8	ENSGALG00000015841	-6466	Intergenic	0	0.367829	NA	-1.03081	0.649575	15.0704	0.621254	15.0704	0.371406
1:105758998-105759097	1	105758998	105759097	CLDN8	ENSGALG00000015841	-6595	Intergenic	0	-0.361812	0.860263	0.352011	0.7817	28.7772	0.513054	28.7772	0.55156
13:9614389-9614507	13	9614389	9614507	gga-mir-6652	ENSGALG00000028760	-27021	intron (ENSGALG00000002831, intron 5 of 13)	1	1.33474	0.0273562	2.63733	7.34436e-09	102.056	0.000903541	102.056	7.05554e-12
1:105779753-105779852	1	105779753	105779852		ENSGALG00000051471	-2313	Intergenic	0	1.60586	0.0763771	2.07542	0.0550447	38.0904	0.00439384	38.0904	0.00493835
5:57096293-57096405	5	57096293	57096405		ENSGALG00000047825	47144	intron (ENSGALG00000012228, intron 4 of 16)	1	0.820651	0.502058	2.61926	0.000135727	49.9574	0.124231	49.9574	1.16544e-06
1:105792287-105792386	1	105792287	105792386		ENSGALG00000051471	10221	intron (ENSGALG00000051471, intron 2 of 2)	0	0.945721	0.53151	1.27617	0.338871	22.9577	0.140635	22.9577	0.105891
1:105798656-105798764	1	105798656	105798764		ENSGALG00000051471	16595	TTS (ENSGALG00000051471)	0	-0.0926931	0.955959	0.662711	0.204239	115.356	0.785706	115.356	0.043057
1:105798788-105798892	1	105798788	105798892		ENSGALG00000051471	16725	TTS (ENSGALG00000051471)	0	0.333378	0.787226	-0.133328	0.889456	66.7357	0.380481	66.7357	0.738681
1:105811447-105811546	1	105811447	105811546		ENSGALG00000051471	29381	intron (ENSGALG00000015842, intron 20 of 24)	0	0.819279	0.623315	0.469948	0.762192	27.0834	0.203168	27.0834	0.521554
1:105823108-105823207	1	105823108	105823207		ENSGALG00000051471	41042	intron (ENSGALG00000015842, intron 13 of 24)	0	0.198563	0.940136	0.360928	0.735032	34.3732	0.723443	34.3732	0.481965
1:105823220-105823319	1	105823220	105823319		ENSGALG00000051471	41154	intron (ENSGALG00000015842, intron 13 of 24)	0	0.761958	0.611408	0.649526	0.553125	26.4659	0.193755	26.4659	0.268351
1:105823499-105823777	1	105823499	105823777		ENSGALG00000051471	41523	promoter-TSS (ENSGALG00000015842)	1	0.714938	0.174244	0.559774	0.262151	141.136	0.0172232	141.136	0.0670682
1:105824102-105824227	1	105824102	105824227		ENSGALG00000051471	42049	promoter-TSS (ENSGALG00000015842)	3	0.401711	0.732874	0.45731	0.536263	64.4538	0.30921	64.4538	0.252444
1:105826075-105826247	1	105826075	105826247		ENSGALG00000051471	44046	intron (ENSGALG00000015842, intron 13 of 24)	2	0.36229	0.467532	0.333349	0.421457	387.027	0.106777	387.027	0.159126
1:105826505-105826697	1	105826505	105826697		ENSGALG00000051471	44486	intron (ENSGALG00000015842, intron 13 of 24)	3	0.474443	0.272509	0.588836	0.109454	433.773	0.0374582	433.773	0.0149702
1:105830754-105830866	1	105830754	105830866		ENSGALG00000051471	48695	intron (ENSGALG00000015842, intron 12 of 24)	0	0.247566	0.863645	-0.732025	0.239681	172.371	0.521262	172.371	0.0570906
1:105831048-105831260	1	105831048	105831260		ENSGALG00000051471	49039	intron (ENSGALG00000015842, intron 12 of 24)	2	-0.35207	0.558768	-0.392584	0.343287	266.838	0.157411	266.838	0.108463
1:199628-199837	1	199628	199837		ENSGALG00000042611	-2282	intron (ENSGALG00000051297, intron 4 of 4)	0	-0.746759	0.139732	2.61316	3.17387e-05	194.001	0.0116749	194.001	1.83427e-07
1:105833176-105833295	1	105833176	105833295		ENSGALG00000051471	51120	intron (ENSGALG00000015842, intron 12 of 24)	0	-0.000664133	0.999804	-0.00518989	1	74.9092	0.998732	74.9092	0.989944
1:105836652-105836757	1	105836652	105836757	TIAM1	ENSGALG00000015842	49153	intron (ENSGALG00000015842, intron 12 of 24)	0	0.713877	0.581892	-0.5275	0.615014	32.7594	0.172163	32.7594	0.331834
1:105836778-105836879	1	105836778	105836879	TIAM1	ENSGALG00000015842	49029	intron (ENSGALG00000015842, intron 12 of 24)	0	-0.176561	0.942534	0.600625	0.445819	52.5481	0.733612	52.5481	0.176688
1:105836929-105837028	1	105836929	105837028	TIAM1	ENSGALG00000015842	48879	intron (ENSGALG00000015842, intron 12 of 24)	2	-0.0225034	0.995014	-0.70504	0.560407	26.512	0.968607	26.512	0.275257
1:105840801-105840960	1	105840801	105840960	TIAM1	ENSGALG00000015842	44977	intron (ENSGALG00000015842, intron 11 of 24)	0	-0.419147	0.610174	-0.138842	0.849646	136.434	0.192756	136.434	0.664802
1:105868458-105868678	1	105868458	105868678	TIAM1	ENSGALG00000015842	17289	intron (ENSGALG00000015842, intron 2 of 24)	1	-0.475151	0.568381	-0.768839	0.156359	110.514	0.163504	110.514	0.0271462
1:105874146-105874269	1	105874146	105874269	TIAM1	ENSGALG00000015842	11650	intron (ENSGALG00000015842, intron 1 of 24)	1	0.224674	0.831754	0.107419	0.879567	142.811	0.454698	142.811	0.719199
1:105875671-105875785	1	105875671	105875785	TIAM1	ENSGALG00000015842	10129	intron (ENSGALG00000015842, intron 1 of 24)	1	0.040073	0.9768	0.146024	0.789249	308.488	0.872129	308.488	0.563766
1:105876059-105876239	1	105876059	105876239	TIAM1	ENSGALG00000015842	9708	intron (ENSGALG00000015842, intron 1 of 24)	0	0.252836	0.714781	-0.0439055	0.948102	276.817	0.288935	276.817	0.85924
1:105878896-105878995	1	105878896	105878995	TIAM1	ENSGALG00000015842	6912	intron (ENSGALG00000015842, intron 1 of 24)	0	0.69725	0.573214	-0.152459	0.919822	36.5461	0.166619	36.5461	0.798979
1:105879138-105879237	1	105879138	105879237	TIAM1	ENSGALG00000015842	6670	intron (ENSGALG00000015842, intron 1 of 24)	0	0.213482	0.92177	0.157381	0.913384	38.4915	0.665131	38.4915	0.78627
1:105883665-105883764	1	105883665	105883764	TIAM1	ENSGALG00000015842	2143	intron (ENSGALG00000015842, intron 1 of 24)	0	-0.14446	0.956224	-0.302099	0.791762	46.739	0.786463	46.739	0.567427
1:105891272-105891371	1	105891272	105891371	TIAM1	ENSGALG00000015842	-5464	Intergenic	0	0.809808	0.434557	-0.256585	0.789332	59.098	0.0915167	59.098	0.563915
1:105892048-105892303	1	105892048	105892303	TIAM1	ENSGALG00000015842	-6318	Intergenic	3	0.376822	0.729443	0.109374	0.909284	102.979	0.305451	102.979	0.777853
1:105893307-105893469	1	105893307	105893469	TIAM1	ENSGALG00000015842	-7531	Intergenic	0	-0.199467	0.91293	-0.349719	0.71179	68.7433	0.639125	68.7433	0.450237
1:105895796-105895978	1	105895796	105895978	TIAM1	ENSGALG00000015842	-10030	Intergenic	0	-0.052924	0.986672	-0.319495	0.802375	37.0553	0.918954	37.0553	0.585136
1:105901584-105901683	1	105901584	105901683	TIAM1	ENSGALG00000015842	-15776	Intergenic	0	-0.0725041	0.980771	-0.182899	0.926577	33.9449	0.890556	33.9449	0.813324
18:8206658-8206769	18	8206658	8206769	KCNJ2	ENSGALG00000004376	21901	Intergenic	1	0.251551	0.92748	2.61094	2.94815e-05	41.6496	0.684011	41.6496	1.65662e-07
24:3208138-3208237	24	3208138	3208237		ENSGALG00000055112	-5897	intron (ENSGALG00000006567, intron 1 of 13)	1	0.941279	0.525212	2.59366	0.00364674	29.483	0.137058	29.483	9.06073e-05
1:105904466-105904565	1	105904466	105904565	TIAM1	ENSGALG00000015842	-18658	Intergenic	0	0.0397555	0.989542	0.229482	0.833359	45.4111	0.931185	45.4111	0.636593
10:18412458-18412557	10	18412458	18412557	IGDCC4	ENSGALG00000007410	10059	intron (ENSGALG00000007410, intron 2 of 18)	0	0.692562	0.591547	2.58199	3.23996e-05	73.5432	0.179012	73.5432	1.88482e-07
1:105916004-105916156	1	105916004	105916156	TIAM1	ENSGALG00000015842	-30223	Intergenic	0	0.298888	0.833705	-0.162488	0.871942	69.2544	0.458324	69.2544	0.704142
1:105918436-105918569	1	105918436	105918569	TIAM1	ENSGALG00000015842	-32645	Intergenic	0	0.877358	0.184833	0.406944	0.593953	85.6879	0.0190187	85.6879	0.309049
6:1469545-1469709	6	1469545	1469709		ENSGALG00000049265	18315	Intergenic	0	1.12096	0.0569294	2.57871	3.61004e-09	84.5959	0.00277343	84.5959	2.83501e-12
1:105922885-105923121	1	105922885	105923121	TIAM1	ENSGALG00000015842	-37146	Intergenic	2	0.591797	0.190725	0.130629	0.82775	298.652	0.0200298	298.652	0.627247
1:105928363-105928539	1	105928363	105928539	TIAM1	ENSGALG00000015842	-42594	Intergenic	2	-0.148632	0.909989	0.369605	0.534355	110.587	0.63205	110.587	0.250645
1:105929543-105929643	1	105929543	105929643	TIAM1	ENSGALG00000015842	-43736	Intergenic	0	1.23538	0.126462	0.466482	0.637111	47.4207	0.00988594	47.4207	0.357252
1:105931022-105931121	1	105931022	105931121	TIAM1	ENSGALG00000015842	-45214	Intergenic	0	-0.653577	0.578965	0.0594842	0.964739	61.1555	0.170206	61.1555	0.89787
1:105931143-105931259	1	105931143	105931259	TIAM1	ENSGALG00000015842	-45344	Intergenic	0	-0.249755	0.907456	0.763987	0.338095	48.1741	0.625824	48.1741	0.105415
1:105931278-105931393	1	105931278	105931393	TIAM1	ENSGALG00000015842	-45478	Intergenic	0	-0.105943	0.964396	-0.980443	0.221915	65.4821	0.817321	65.4821	0.0496914
1:105931604-105931703	1	105931604	105931703	TIAM1	ENSGALG00000015842	-45796	Intergenic	1	-0.271127	0.865299	-0.314091	0.727006	53.8495	0.524853	53.8495	0.470549
1:105932665-105932821	1	105932665	105932821	TIAM1	ENSGALG00000015842	-46886	Intergenic	1	-0.136282	0.941291	-0.354401	0.631485	69.7192	0.727788	69.7192	0.350933
1:105932839-105932938	1	105932839	105932938	TIAM1	ENSGALG00000015842	-47031	Intergenic	1	0.313927	0.876906	-1.40147	0.113692	31.7322	0.549482	31.7322	0.0159385
1:105933865-105933964	1	105933865	105933964	TIAM1	ENSGALG00000015842	-48057	Intergenic	0	-0.316911	0.862371	-0.323349	0.764648	42.7968	0.518271	42.7968	0.525451
1:105934687-105934849	1	105934687	105934849	TIAM1	ENSGALG00000015842	-48911	Intergenic	2	0.637373	0.444889	0.909275	0.124696	79.3347	0.0963698	79.3347	0.0185905
1:105943759-105943858	1	105943759	105943858	SOD1	ENSGALG00000015844	-51529	Intergenic	0	-0.631097	0.735399	-0.192389	0.909611	24.2289	0.312482	24.2289	0.778783
1:105945194-105945293	1	105945194	105945293	SOD1	ENSGALG00000015844	-50094	Intergenic	0	0.857037	0.136661	-0.0683297	0.9435	95.5228	0.0112504	95.5228	0.848968
1:105946325-105946545	1	105946325	105946545	SOD1	ENSGALG00000015844	-48902	Intergenic	0	-0.326332	0.578859	-0.516162	0.186718	330.778	0.170059	330.778	0.0367507
1:105946617-105946717	1	105946617	105946717	SOD1	ENSGALG00000015844	-48670	Intergenic	1	-0.39226	0.537204	0.427227	0.373241	170.898	0.14422	170.898	0.127022
1:105946797-105946902	1	105946797	105946902	SOD1	ENSGALG00000015844	-48488	Intergenic	1	-0.180619	0.870486	0.0144777	0.991248	185.554	0.535713	185.554	0.963729
1:105948546-105948754	1	105948546	105948754	SOD1	ENSGALG00000015844	-46687	Intergenic	0	0.654792	0.135634	0.589545	0.15193	326.047	0.0111261	326.047	0.0258121
1:105951355-105951454	1	105951355	105951454	SOD1	ENSGALG00000015844	-43933	Intergenic	0	0.250006	0.885326	0.081267	0.947342	51.9818	0.569643	51.9818	0.857241
1:105954249-105954618	1	105954249	105954618	SOD1	ENSGALG00000015844	-40904	Intergenic	3	0.057289	0.970183	0.521268	0.284927	273.318	0.842621	273.318	0.0775722
1:105956181-105956355	1	105956181	105956355	SOD1	ENSGALG00000015844	-39069	Intergenic	0	0.907217	0.129596	0.804297	0.16648	98.4986	0.0103262	98.4986	0.0301181
1:105956758-105956960	1	105956758	105956960	SOD1	ENSGALG00000015844	-38478	Intergenic	0	-0.306721	0.698188	-0.259282	0.635569	193.793	0.271338	193.793	0.355514
15:7669793-7669892	15	7669793	7669892		ENSGALG00000047229	-55454	Intergenic	0	2.72226	0.0010184	2.57755	0.00711057	29.9364	9.32765e-06	29.9364	0.000236806
1:628694-628813	1	628694	628813	gga-mir-1604	ENSGALG00000038707	31940	intron (ENSGALG00000033919, intron 13 of 25)	0	1.38573	0.134969	2.57381	9.24046e-05	76.7156	0.0110534	76.7156	7.02494e-07
1:105968734-105968929	1	105968734	105968929	SOD1	ENSGALG00000015844	-26506	Intergenic	0	0.458488	0.584045	0.534833	0.376175	129.505	0.173767	129.505	0.128747
4:61178510-61178630	4	61178510	61178630	SORBS2	ENSGALG00000013427	13909	intron (ENSGALG00000013427, intron 2 of 23)	0	1.95469	0.0105419	2.55205	0.0521084	34.0594	0.000220987	34.0594	0.0045339
1:105971439-105971590	1	105971439	105971590	SOD1	ENSGALG00000015844	-23823	Intergenic	0	0.126814	0.927926	-0.219114	0.764384	127.368	0.685761	127.368	0.524825
1:105972057-105972156	1	105972057	105972156	SOD1	ENSGALG00000015844	-23231	Intergenic	1	0.0151738	0.996829	-0.7563	0.578662	23.5339	0.979696	23.5339	0.293921
1:105972330-105972473	1	105972330	105972473	SOD1	ENSGALG00000015844	-22936	Intergenic	0	-0.0548535	0.975487	0.589292	0.26622	114.498	0.865728	114.498	0.0689129
1:105972545-105972644	1	105972545	105972644	SOD1	ENSGALG00000015844	-22743	Intergenic	0	0.315844	0.836399	-0.181583	0.869074	52.0472	0.463725	52.0472	0.699066
1:105978589-105978688	1	105978589	105978688	SOD1	ENSGALG00000015844	-16699	Intergenic	0	0.211525	0.775388	-0.175043	0.731023	334.92	0.363853	334.92	0.476506
1:105978734-105978849	1	105978734	105978849	SOD1	ENSGALG00000015844	-16546	Intergenic	0	-0.265215	0.623353	0.360976	0.294281	999.424	0.203196	999.424	0.0820975
13:12921253-12921365	13	12921253	12921365	GALNT10	ENSGALG00000004033	-18256	Intergenic	2	0.781471	0.415544	2.55092	5.69012e-05	58.2254	0.0836066	58.2254	3.77438e-07
1:105982759-105982861	1	105982759	105982861	SOD1	ENSGALG00000015844	-12527	Intergenic	1	0.257745	0.797306	0.308269	0.607448	132.503	0.394989	132.503	0.323645
1:105982917-105983022	1	105982917	105983022	SOD1	ENSGALG00000015844	-12368	Intergenic	0	-0.256461	0.827714	0.231798	0.730837	129.994	0.44694	129.994	0.476272
1:105988761-105988953	1	105988761	105988953	SOD1	ENSGALG00000015844	-6480	Intergenic	2	0.00452069	0.997867	0.516705	0.157184	288.403	0.985034	288.403	0.027383
1:105990505-105990614	1	105990505	105990614	SOD1	ENSGALG00000015844	-4778	Intergenic	0	-0.136547	0.935217	0.410044	0.518859	89.3338	0.709076	89.3338	0.236544
1:105992478-105992577	1	105992478	105992577	SOD1	ENSGALG00000015844	-2810	Intergenic	0	-0.932663	0.440709	-0.321053	0.797677	31.8338	0.0943063	31.8338	0.577574
1:105995137-105995243	1	105995137	105995243	SOD1	ENSGALG00000015844	-147	promoter-TSS (ENSGALG00000015844)	0	0.00575909	0.995774	0.397595	0.159503	1603.53	0.974528	1603.53	0.0280776
1:105998148-105998247	1	105998148	105998247	SOD1	ENSGALG00000015844	2860	intron (ENSGALG00000015844, intron 3 of 4)	2	0.350137	0.803203	0.345331	0.683437	55.0999	0.402863	55.0999	0.414187
1:106001301-106001400	1	106001301	106001400	SOD1	ENSGALG00000015844	6013	Intergenic	1	-0.0730435	0.983932	-1.63548	0.158243	24.7418	0.904887	24.7418	0.0277039
1:106002535-106002634	1	106002535	106002634	SOD1	ENSGALG00000015844	7247	TTS (ENSGALG00000033965)	0	-0.563263	0.589413	-0.621938	0.427059	55.6485	0.177505	55.6485	0.163152
1:106042867-106042966	1	106042867	106042966	SCAF4	ENSGALG00000033965	4154	intron (ENSGALG00000033965, intron 1 of 20)	0	0.200664	0.941582	-0.0138432	0.998232	30.067	0.728608	30.067	0.981942
1:106046144-106046243	1	106046144	106046243	SCAF4	ENSGALG00000033965	877	intron (ENSGALG00000033965, intron 1 of 20)	0	-0.171544	0.959275	-2.60381	0.0670104	19.3754	0.797283	19.3754	0.00676941
1:106047155-106047261	1	106047155	106047261	SCAF4	ENSGALG00000033965	-138	promoter-TSS (ENSGALG00000033965)	0	0.228684	0.654359	0.228247	0.525906	786.058	0.230372	786.058	0.242708
1:106047325-106047438	1	106047325	106047438	SCAF4	ENSGALG00000033965	-311	promoter-TSS (ENSGALG00000033965)	0	-0.109412	0.890172	0.489846	0.0999202	1109.93	0.580413	1109.93	0.0128704
1:106054866-106054982	1	106054866	106054982	SCAF4	ENSGALG00000033965	-7854	Intergenic	0	-0.0696913	0.959436	-0.348792	0.487843	333.242	0.797639	333.242	0.210498
1:106066274-106066440	1	106066274	106066440		ENSGALG00000054987	4627	intron (ENSGALG00000054987, intron 1 of 2)	0	-0.782227	0.242088	-0.573846	0.346808	243.216	0.0303064	243.216	0.11068
1:106073891-106073990	1	106073891	106073990	HUNK	ENSGALG00000015879	-543	promoter-TSS (ENSGALG00000015879)	0	-0.000328573	0.999808	-0.638331	0.0506409	489.227	0.998757	489.227	0.00433134
1:106074149-106074346	1	106074149	106074346	HUNK	ENSGALG00000015879	-236	promoter-TSS (ENSGALG00000015879)	0	-0.147337	0.79378	-0.0781466	0.841157	1237.58	0.38958	1237.58	0.649684
1:106075308-106075407	1	106075308	106075407	HUNK	ENSGALG00000015879	874	intron (ENSGALG00000015879, intron 1 of 9)	0	-0.126114	0.908095	-0.0516682	0.942028	209.636	0.627854	209.636	0.845641
1:106077449-106077672	1	106077449	106077672	HUNK	ENSGALG00000015879	3077	intron (ENSGALG00000015879, intron 1 of 9)	1	-0.168681	0.869814	0.282079	0.580705	257.512	0.534223	257.512	0.296006
1:106081133-106081232	1	106081133	106081232	HUNK	ENSGALG00000015879	6699	intron (ENSGALG00000015879, intron 1 of 9)	1	0.13435	0.961616	0.188354	0.867646	38.5907	0.806331	38.5907	0.696676
1:106092487-106092738	1	106092487	106092738	gga-mir-1738	ENSGALG00000025522	-6285	intron (ENSGALG00000015879, intron 1 of 9)	0	0.331028	0.744446	-0.168379	0.834856	91.1596	0.324173	91.1596	0.639341
1:106104665-106104852	1	106104665	106104852	gga-mir-1738	ENSGALG00000025522	5861	intron (ENSGALG00000015879, intron 3 of 9)	1	-0.671966	0.317825	-0.5733	0.316307	139.465	0.0499491	139.465	0.0930825
1:106108273-106108491	1	106108273	106108491	gga-mir-1738	ENSGALG00000025522	9485	intron (ENSGALG00000015879, intron 4 of 9)	1	0.37707	0.550979	0.360692	0.447994	243.215	0.152675	243.215	0.178381
1:106112655-106112801	1	106112655	106112801	gga-mir-1738	ENSGALG00000025522	13831	intron (ENSGALG00000015879, intron 5 of 9)	1	0.196379	0.810754	-0.18691	0.711254	488.624	0.415852	488.624	0.449524
1:106113048-106113157	1	106113048	106113157	gga-mir-1738	ENSGALG00000025522	14205	intron (ENSGALG00000015879, intron 5 of 9)	0	0.0316148	0.984564	-0.477189	0.313756	355.15	0.907087	355.15	0.0918581
1:129738304-129738406	1	129738304	129738406	ARSH	ENSGALG00000016636	-13292	Intergenic	2	1.69028	5.97223e-06	2.54794	2.38645e-08	204.419	1.22124e-08	204.419	3.00222e-11
1:106137640-106137811	1	106137640	106137811	gga-mir-1738	ENSGALG00000025522	38828	Intergenic	0	0.144919	0.936928	0.00141506	1	77.7878	0.714517	77.7878	0.997209
1:106138012-106138111	1	106138012	106138111	gga-mir-1738	ENSGALG00000025522	39164	Intergenic	0	-0.498124	0.795113	-0.584643	0.664271	26.4613	0.391344	26.4613	0.389505
1:106157385-106157484	1	106157385	106157484	gga-mir-1738	ENSGALG00000025522	58537	Intergenic	0	-0.730033	NA	-1.20548	0.452531	15.1317	0.355122	15.1317	0.181788
6:24142093-24142192	6	24142093	24142192	SUFU	ENSGALG00000008096	5206	intron (ENSGALG00000008096, intron 2 of 11)	0	1.66678	0.0108415	2.53298	2.29534e-06	72.6002	0.000231692	72.6002	6.96523e-09
1:106160880-106160979	1	106160880	106160979	gga-mir-1738	ENSGALG00000025522	62032	Intergenic	1	-0.16239	0.954652	-0.706104	0.559161	27.3818	0.778242	27.3818	0.274068
1:106164933-106165032	1	106164933	106165032	MIS18A	ENSGALG00000015884	58727	Intergenic	0	-0.169338	0.946185	0.0009025	1	37.7971	0.745829	37.7971	0.998615
1:106165059-106165190	1	106165059	106165190	MIS18A	ENSGALG00000015884	58585	Intergenic	0	-0.283473	0.858365	-0.51331	0.501507	58.4379	0.507765	58.4379	0.2219
19:3159888-3160044	19	3159888	3160044	SPNS2	ENSGALG00000001387	54207	intron (ENSGALG00000001387, intron 4 of 12)	1	1.44393	0.00270139	2.53068	4.74162e-09	115.376	3.35638e-05	115.376	3.97672e-12
1:106212353-106212552	1	106212353	106212552	MIS18A	ENSGALG00000015884	11257	Intergenic	1	-0.648769	0.406638	-0.388667	0.56344	99.1802	0.0802052	99.1802	0.278246
1:106212565-106212679	1	106212565	106212679	MIS18A	ENSGALG00000015884	11087	Intergenic	0	-0.381047	0.815042	-0.877915	0.329825	40.6555	0.423633	40.6555	0.100521
1:10621751-10621850	1	10621751	10621850	HGF	ENSGALG00000033974	-184488	intron (ENSGALG00000008486, intron 6 of 37)	0	0.340931	0.832301	-0.399096	0.661276	53.8059	0.455777	53.8059	0.385574
1:106223734-106223845	1	106223734	106223845	MIS18A	ENSGALG00000015884	-80	promoter-TSS (ENSGALG00000015884)	0	-0.154538	0.827241	0.290382	0.415205	741.814	0.446088	741.814	0.15497
1:106235750-106235849	1	106235750	106235849		ENSGALG00000047769	10788	intron (ENSGALG00000047769, intron 2 of 2)	0	-0.273015	0.82268	0.36472	0.577739	86.1435	0.437862	86.1435	0.292878
1:106253116-106253215	1	106253116	106253215		ENSGALG00000047769	28154	intron (ENSGALG00000015887, intron 30 of 38)	0	1.73113	0.175221	-0.733836	0.765753	19.032	0.0173713	19.032	0.527096
1:106287209-106287312	1	106287209	106287312	URB1	ENSGALG00000015887	125	exon (ENSGALG00000015887, exon 1 of 39)	0	0.0741787	0.957189	-0.234172	0.690656	238.586	0.790936	238.586	0.423025
1:106287364-106287479	1	106287364	106287479	URB1	ENSGALG00000015887	-36	promoter-TSS (ENSGALG00000015887)	0	-0.20201	0.810548	0.362311	0.394398	284.061	0.415256	284.061	0.140594
1:106296343-106296505	1	106296343	106296505	EVA1C	ENSGALG00000032882	-139	promoter-TSS (ENSGALG00000032882)	0	-0.225017	0.846902	0.160342	0.821039	151.47	0.483712	151.47	0.615745
1:106296596-106296718	1	106296596	106296718	EVA1C	ENSGALG00000032882	94	promoter-TSS (ENSGALG00000032882)	0	0.121093	0.929223	-0.309561	0.616999	113.997	0.690071	113.997	0.333982
1:106301712-106301897	1	106301712	106301897	EVA1C	ENSGALG00000032882	5241	intron (ENSGALG00000032882, intron 1 of 7)	0	-0.526104	0.728068	-1.38769	0.0856138	89.0383	0.303652	89.0383	0.00999477
1:106304519-106304618	1	106304519	106304618	EVA1C	ENSGALG00000032882	8005	intron (ENSGALG00000032882, intron 1 of 7)	1	-0.776351	0.444624	-0.949929	0.228714	53.0261	0.0962365	53.0261	0.0524448
1:106322358-106322457	1	106322358	106322457	C1H21ORF59	ENSGALG00000037962	25843	intron (ENSGALG00000032882, intron 4 of 7)	0	-1.00424	0.563706	-0.0168923	0.998628	23.9676	0.160673	23.9676	0.983027
20:11678292-11678396	20	11678292	11678396	BMP7	ENSGALG00000007668	-3970	Intergenic	1	1.34841	0.000155201	2.52675	2.71639e-14	205.298	7.87981e-07	205.298	2.69241e-18
8:6678642-6678741	8	6678642	6678741		ENSGALG00000047592	-10231	Intergenic	2	0.849393	0.575865	2.52345	0.0079231	25.6456	0.168163	25.6456	0.000275532
1:106344723-106344883	1	106344723	106344883	C1H21ORF59	ENSGALG00000037962	3447	intron (ENSGALG00000037962, intron 3 of 6)	1	-0.467161	0.646432	0.09584	0.916537	74.2863	0.223259	74.2863	0.793276
1:106348208-106348387	1	106348208	106348387	C1H21ORF59	ENSGALG00000037962	-47	promoter-TSS (ENSGALG00000037962)	0	0.0197239	0.986553	0.464835	0.107755	1239.9	0.918281	1239.9	0.0145689
1:10635577-10635676	1	10635577	10635676	HGF	ENSGALG00000033974	-170662	intron (ENSGALG00000008486, intron 8 of 37)	1	-0.371435	0.789454	0.288903	0.754479	53.9103	0.383631	53.9103	0.510137
1:106376394-106376493	1	106376394	106376493	C1H21ORF59	ENSGALG00000037962	-28193	intron (ENSGALG00000034317, intron 14 of 26)	0	-0.372213	0.889622	0.0982495	0.96356	20.045	0.578985	20.045	0.894817
1:106400851-106400999	1	106400851	106400999	SYNJ1	ENSGALG00000034317	9992	intron (ENSGALG00000034317, intron 1 of 26)	2	0.813338	0.371032	-0.229877	0.831458	50.7385	0.0672481	50.7385	0.63322
1:106401508-106401614	1	106401508	106401614	SYNJ1	ENSGALG00000034317	9356	intron (ENSGALG00000034317, intron 1 of 26)	0	0.140433	0.945316	0.0261171	0.988161	53.1545	0.74378	53.1545	0.956532
1:10640464-10640641	1	10640464	10640641	HGF	ENSGALG00000033974	-165736	intron (ENSGALG00000008486, intron 10 of 36)	2	-0.292732	0.7342	0.239205	0.665727	323.406	0.310953	323.406	0.391243
1:106406782-106406923	1	106406782	106406923	SYNJ1	ENSGALG00000034317	4065	intron (ENSGALG00000034317, intron 1 of 26)	0	-0.414477	0.819615	-0.42063	0.71116	60.1796	0.431879	60.1796	0.449378
1:106411858-106411963	1	106411858	106411963	SYNJ1	ENSGALG00000034317	-993	promoter-TSS (ENSGALG00000034317)	0	0.119218	0.919629	0.0291124	0.972694	186.874	0.658116	186.874	0.918223
1:106412005-106412108	1	106412005	106412108	SYNJ1	ENSGALG00000034317	-1139	Intergenic	0	-0.0889468	0.948337	0.156509	0.800046	167.11	0.754865	167.11	0.581304
1:106440858-106440969	1	106440858	106440969	PAXBP1	ENSGALG00000036833	-138	promoter-TSS (ENSGALG00000036833)	0	-0.0641498	0.940095	0.47407	0.0811903	1433.88	0.723375	1433.88	0.0092006
1:106441431-106441530	1	106441431	106441530	PAXBP1	ENSGALG00000036833	-705	promoter-TSS (ENSGALG00000036833)	0	0.0978387	0.970983	-0.763835	0.455596	36.7443	0.845684	36.7443	0.183957
1:106442487-106442747	1	106442487	106442747	PAXBP1	ENSGALG00000036833	-1842	Intergenic	0	0.38152	0.617117	-0.224655	0.718354	150.762	0.19851	150.762	0.458979
8:28956825-28956924	8	28956825	28956924	SLC35D1	ENSGALG00000011121	18571	intron (ENSGALG00000011118, intron 4 of 12)	0	0.650191	0.698585	2.51488	0.000785942	47.5217	0.271744	47.5217	1.14094e-05
1:106450165-106450398	1	106450165	106450398	C21orf62	ENSGALG00000040059	-4921	Intergenic	1	0.4597	0.616057	0.0817148	0.933215	97.4641	0.197613	97.4641	0.826807
1:106454569-106454744	1	106454569	106454744	C21orf62	ENSGALG00000040059	-9296	Intergenic	0	-0.226362	0.724669	0.363523	0.305398	520.023	0.299554	520.023	0.0875552
1:106469662-106469761	1	106469662	106469761	C21orf62	ENSGALG00000040059	-24351	Intergenic	0	-1.04067	0.387113	-1.51905	0.135886	28.3837	0.0728656	28.3837	0.0214627
1:106472644-106472743	1	106472644	106472743	C21orf62	ENSGALG00000040059	-27333	Intergenic	1	-0.272184	0.911955	0.750536	0.475846	37.3038	0.637202	37.3038	0.200509
1:10647343-10647442	1	10647343	10647442	HGF	ENSGALG00000033974	-158896	intron (ENSGALG00000008486, intron 10 of 36)	0	0.902156	0.610343	-1.29159	0.410831	17.6468	0.192871	17.6468	0.151824
1:106486087-106486280	1	106486087	106486280		ENSGALG00000036823	-19581	Intergenic	0	-0.0806639	0.955674	-0.338518	0.492822	185.66	0.78415	185.66	0.214521
3:3283815-3283914	3	3283815	3283914	NAPB	ENSGALG00000008313	7596	TTS (ENSGALG00000008313)	1	-0.535604	0.827202	2.50444	0.0011893	54.238	0.446039	54.238	1.96587e-05
1:106495294-106495494	1	106495294	106495494		ENSGALG00000036823	-10370	Intergenic	2	-0.455221	0.374447	-0.0770902	0.899634	366.01	0.0685297	366.01	0.758369
1:106497012-106497111	1	106497012	106497111		ENSGALG00000036823	-8703	Intergenic	0	0.0416728	0.988107	-0.080082	0.946693	56.4014	0.925203	56.4014	0.855751
1:106497819-106497918	1	106497819	106497918		ENSGALG00000036823	-7896	Intergenic	0	0.439817	0.85241	0.01858	0.995336	38.9698	0.494559	38.9698	0.97494
1:106501050-106501151	1	106501050	106501151		ENSGALG00000036823	-4664	Intergenic	2	0.0147146	0.996441	0.298252	0.782379	46.2478	0.977834	46.2478	0.552643
1:106501184-106501285	1	106501184	106501285		ENSGALG00000036823	-4530	Intergenic	0	0.556348	0.805642	-0.665696	0.632797	23.9438	0.407195	23.9438	0.352352
1:106505547-106505785	1	106505547	106505785		ENSGALG00000036823	-98	promoter-TSS (ENSGALG00000036823)	0	-0.293006	0.706108	-0.624862	0.136361	332.179	0.27961	332.179	0.0215929
1:106514956-106515112	1	106514956	106515112	OLIG2	ENSGALG00000031010	-7707	Intergenic	1	0.0760874	0.965915	0.809587	0.113335	159.505	0.825112	159.505	0.0158634
1:106515140-106515239	1	106515140	106515239	OLIG2	ENSGALG00000031010	-7552	Intergenic	1	0.40321	0.793864	-0.398381	0.688693	80.1891	0.389689	80.1891	0.420967
1:106521827-106521926	1	106521827	106521926	OLIG2	ENSGALG00000031010	-865	promoter-TSS (ENSGALG00000031010)	0	-0.342559	0.915288	-0.0355698	0.987485	26.8087	0.645701	26.8087	0.954861
1:106521954-106522065	1	106521954	106522065	OLIG2	ENSGALG00000031010	-732	promoter-TSS (ENSGALG00000031010)	0	-0.658321	0.697475	-0.347705	0.785652	30.5549	0.270519	30.5549	0.557836
1:106522718-106522856	1	106522718	106522856	OLIG2	ENSGALG00000031010	46	promoter-TSS (ENSGALG00000031010)	0	-0.0130788	0.995449	-0.088901	0.917952	98.2049	0.97085	98.2049	0.795443
1:106522991-106523090	1	106522991	106523090	OLIG2	ENSGALG00000031010	299	exon (ENSGALG00000031010, exon 2 of 2)	0	-0.589213	0.691651	-0.807204	0.380373	41.9112	0.264958	41.9112	0.131391
1:106523132-106523231	1	106523132	106523231	OLIG2	ENSGALG00000031010	440	exon (ENSGALG00000031010, exon 2 of 2)	0	-0.369257	0.858966	0.214019	0.863883	30.817	0.509017	30.817	0.689918
1:106523300-106523399	1	106523300	106523399	OLIG2	ENSGALG00000031010	608	exon (ENSGALG00000031010, exon 2 of 2)	0	-0.128587	0.95663	-0.20396	0.860099	43.4037	0.78895	43.4037	0.682982
1:106523755-106523954	1	106523755	106523954	OLIG2	ENSGALG00000031010	1113	exon (ENSGALG00000031010, exon 2 of 2)	0	0.052513	0.984991	-0.182003	0.856601	66.3011	0.908667	66.3011	0.67676
1:106531476-106531750	1	106531476	106531750	OLIG2	ENSGALG00000031010	8872	Intergenic	0	-0.450073	0.267156	0.342935	0.318492	467.841	0.0361698	467.841	0.0942037
1:106544376-106544567	1	106544376	106544567	OLIG2	ENSGALG00000031010	21730	Intergenic	4	0.27235	0.652747	0.0485529	0.936423	297.688	0.228977	297.688	0.833519
1:106545061-106545160	1	106545061	106545160	OLIG2	ENSGALG00000031010	22369	Intergenic	0	-0.205427	0.914484	-0.557474	0.514654	69.9655	0.64329	69.9655	0.232822
1:106549468-106549567	1	106549468	106549567	OLIG2	ENSGALG00000031010	26776	Intergenic	0	0.137794	0.936033	0.0287371	0.982435	72.6684	0.711587	72.6684	0.942437
1:106549618-106549720	1	106549618	106549720	OLIG2	ENSGALG00000031010	26928	Intergenic	0	-0.435049	0.491826	0.216304	0.685051	242.716	0.119236	242.716	0.416281
1:106568529-106568628	1	106568529	106568628	IFNAR2	ENSGALG00000041867	-11591	Intergenic	0	-0.00252158	0.999596	0.765572	0.548559	24.1854	0.997	24.1854	0.263821
1:106568674-106568773	1	106568674	106568773	IFNAR2	ENSGALG00000041867	-11446	Intergenic	3	0.95785	0.372839	0.789663	0.296328	50.2766	0.0679932	50.2766	0.0830775
1:106572312-106572486	1	106572312	106572486	IFNAR2	ENSGALG00000041867	-7770	Intergenic	2	0.324678	0.787084	0.933223	0.0702322	156.219	0.380002	156.219	0.00728892
1:106580038-106580264	1	106580038	106580264	IFNAR2	ENSGALG00000041867	-18	promoter-TSS (ENSGALG00000041867)	0	0.0329255	0.978749	0.409823	0.238195	997.596	0.87817	997.596	0.0564841
1:106583677-106583776	1	106583677	106583776	IFNAR2	ENSGALG00000041867	3557	intron (ENSGALG00000041867, intron 3 of 9)	1	0.486835	0.807517	-0.44048	0.744201	28.4817	0.410424	28.4817	0.494694
1:106585388-106585553	1	106585388	106585553	IFNAR2	ENSGALG00000041867	5301	intron (ENSGALG00000041867, intron 3 of 9)	0	-0.850841	0.329212	-0.283833	0.8042	49.6463	0.0534587	49.6463	0.588321
1:106594000-106594189	1	106594000	106594189	IL10RB	ENSGALG00000037989	124	exon (ENSGALG00000037989, exon 1 of 8)	0	0.0569863	0.964868	0.188622	0.711938	562.691	0.819539	562.691	0.450425
1:106604268-106604367	1	106604268	106604367	IFNAR1	ENSGALG00000030363	-9245	exon (ENSGALG00000037989, exon 8 of 8)	0	1.33173	0.387473	-1.54227	0.381238	18.9762	0.0729878	18.9762	0.131937
1:106604462-106604561	1	106604462	106604561	IFNAR1	ENSGALG00000030363	-9051	TTS (ENSGALG00000037989)	0	0.741685	0.664624	-0.256851	0.895445	21.6482	0.240079	21.6482	0.750339
1:106606571-106606696	1	106606571	106606696	IFNAR1	ENSGALG00000030363	-6929	Intergenic	1	0.0619543	0.975972	0.143112	0.867193	104.673	0.867645	104.673	0.695808
2:126328377-126328476	2	126328377	126328476	NDUFAF6	ENSGALG00000040366	6037	intron (ENSGALG00000040366, intron 3 of 8)	1	2.20095	0.0115303	2.50288	0.00133211	35.5534	0.00025344	35.5534	2.28725e-05
1:106613524-106613627	1	106613524	106613627	IFNAR1	ENSGALG00000030363	13	promoter-TSS (ENSGALG00000030363)	0	-0.45306	0.296794	0.268297	0.498846	475.62	0.0437339	475.62	0.219505
1:106613655-106613766	1	106613655	106613766	IFNAR1	ENSGALG00000030363	148	exon (ENSGALG00000030363, exon 1 of 11)	0	-0.131491	0.884327	-0.0983567	0.858511	254.245	0.567624	254.245	0.680117
1:106621239-106621358	1	106621239	106621358	IFNAR1	ENSGALG00000030363	7736	intron (ENSGALG00000030363, intron 4 of 10)	0	1.09843	0.096977	0.206482	0.824951	78.4574	0.00641437	78.4574	0.622207
1:106626038-106626257	1	106626038	106626257	IFNAR1	ENSGALG00000030363	12585	intron (ENSGALG00000030363, intron 9 of 10)	0	-0.405068	0.745885	-0.561758	0.434621	81.1965	0.32594	81.1965	0.168535
1:106626274-106626373	1	106626274	106626373	IFNAR1	ENSGALG00000030363	12761	intron (ENSGALG00000030363, intron 9 of 10)	0	0.131945	0.972688	-0.282005	0.871214	19.4195	0.853431	19.4195	0.702967
1:106626844-106627138	1	106626844	106627138	IFNAR1	ENSGALG00000030363	13429	intron (ENSGALG00000030363, intron 9 of 10)	2	0.382734	0.635394	-0.00890912	0.996472	127.662	0.213282	127.662	0.977828
1:106632511-106632752	1	106632511	106632752		ENSGALG00000054333	10783	TTS (ENSGALG00000030363)	0	-0.564762	0.469982	0.0638247	0.943411	122.893	0.107988	122.893	0.848827
1:106632864-106632972	1	106632864	106632972		ENSGALG00000054333	10496	TTS (ENSGALG00000030363)	1	-0.0265726	0.993748	-1.09194	0.268723	39.224	0.958048	39.224	0.0701791
1:106635517-106635635	1	106635517	106635635		ENSGALG00000054333	7838	intron (ENSGALG00000054333, intron 1 of 2)	1	-0.428112	0.648864	0.22632	0.741192	101.43	0.225475	101.43	0.490462
1:106635659-106635771	1	106635659	106635771		ENSGALG00000054333	7699	intron (ENSGALG00000054333, intron 1 of 2)	0	0.325879	0.846379	-0.180916	0.869738	47.3879	0.482202	47.3879	0.700343
1:106637594-106637700	1	106637594	106637700		ENSGALG00000054333	5767	intron (ENSGALG00000054333, intron 1 of 2)	0	-0.43965	0.696812	0.248799	0.719564	104.491	0.269836	104.491	0.460597
1:5974076-5974207	1	5974076	5974207		ENSGALG00000049441	15935	intron (ENSGALG00000049441, intron 2 of 3)	2	0.109833	0.969548	2.50077	0.00209282	37.5252	0.83794	37.5252	4.19017e-05
1:106644825-106644986	1	106644825	106644986	IFNGR2	ENSGALG00000032660	-170	promoter-TSS (ENSGALG00000032660)	0	0.216394	0.725172	0.269547	0.474315	1193.21	0.300302	1193.21	0.199266
1:106648900-106649014	1	106648900	106649014	IFNGR2	ENSGALG00000032660	3882	intron (ENSGALG00000032660, intron 3 of 6)	0	0.357012	0.790323	0.541689	0.463312	70.7414	0.384725	70.7414	0.190153
1:106649068-106649167	1	106649068	106649167	IFNGR2	ENSGALG00000032660	4042	intron (ENSGALG00000032660, intron 4 of 6)	0	-0.33099	0.825472	-0.369281	0.698323	53.5316	0.442533	53.5316	0.432735
1:106649354-106649476	1	106649354	106649476	IFNGR2	ENSGALG00000032660	4340	intron (ENSGALG00000032660, intron 4 of 6)	0	0.142845	0.919718	-0.418914	0.49181	127.631	0.658394	127.631	0.213694
1:106665892-106666037	1	106665892	106666037	TMEM50B	ENSGALG00000034396	-51	promoter-TSS (ENSGALG00000034396)	0	-0.121835	0.852447	0.492388	0.05896	1880.08	0.494689	1880.08	0.00550185
1:106669489-106669612	1	106669489	106669612	DNAJC28	ENSGALG00000037414	179	promoter-TSS (ENSGALG00000037414)	0	0.101821	0.905535	0.0408026	0.941497	694.329	0.620146	694.329	0.84446
1:106669803-106669902	1	106669803	106669902	DNAJC28	ENSGALG00000037414	-123	promoter-TSS (ENSGALG00000037414)	0	-0.209582	0.829085	0.690342	0.100752	436.747	0.450038	436.747	0.013062
1:106722787-106722914	1	106722787	106722914	GART	ENSGALG00000037076	10960	intron (ENSGALG00000037076, intron 4 of 12)	2	-0.28417	0.872554	0.100862	0.933984	88.9666	0.539801	88.9666	0.828158
1:106731229-106731328	1	106731229	106731328	GART	ENSGALG00000037076	2532	intron (ENSGALG00000037076, intron 2 of 12)	0	-0.738254	0.607641	-1.12691	0.242632	39.944	0.190644	39.944	0.0584317
1:106733642-106733753	1	106733642	106733753	GART	ENSGALG00000037076	113	intron (ENSGALG00000037076, intron 1 of 12)	0	0.0716095	0.94523	-0.154577	0.745439	497.413	0.743493	497.413	0.496577
1:106734642-106734741	1	106734642	106734741	GART	ENSGALG00000037076	-881	promoter-TSS (ENSGALG00000037076)	1	0.608013	0.577284	-0.0807975	0.94734	81.2161	0.169077	81.2161	0.857174
1:106735595-106735694	1	106735595	106735694	GART	ENSGALG00000037076	-1834	promoter-TSS (ENSGALG00000052354)	0	-0.151363	0.803255	0.0445622	0.921643	916.235	0.402917	916.235	0.803003
1:57866581-57866680	1	57866581	57866680	gga-mir-490	ENSGALG00000021734	1162	Intergenic	0	0.151597	0.963574	2.49959	0.00104502	30.4164	0.813675	30.4164	1.66024e-05
1:106781389-106781643	1	106781389	106781643	DONSON	ENSGALG00000038649	-32	promoter-TSS (ENSGALG00000038649)	0	-0.23761	0.704524	0.131505	0.779597	763.952	0.277833	763.952	0.548342
1:106784739-106784838	1	106784739	106784838	DONSON	ENSGALG00000038649	-3304	intron (ENSGALG00000029670, intron 12 of 13)	1	-0.240742	0.926551	1.00001	0.181757	57.6046	0.680269	57.6046	0.0351221
1:106791845-106791951	1	106791845	106791951	DONSON	ENSGALG00000038649	-10414	intron (ENSGALG00000029670, intron 7 of 13)	1	0.727161	0.473043	0.1296	0.915289	47.257	0.109635	47.257	0.790388
1:106803412-106803516	1	106803412	106803516	CRYZL1	ENSGALG00000029670	98	promoter-TSS (ENSGALG00000029670)	0	-0.00379871	0.997558	0.312686	0.315005	2197.76	0.983623	2197.76	0.0924009
1:106803560-106803659	1	106803560	106803659	CRYZL1	ENSGALG00000029670	-47	promoter-TSS (ENSGALG00000029670)	0	0.0578258	0.960476	0.474194	0.197118	1803.58	0.802605	1803.58	0.0405297
1:106804339-106804438	1	106804339	106804438	CRYZL1	ENSGALG00000029670	-826	promoter-TSS (ENSGALG00000029670)	0	0.68281	0.414293	-0.0959325	0.927145	77.7305	0.0830085	77.7305	0.814481
1:186853678-186853801	1	186853678	186853801	AMOTL1	ENSGALG00000017208	18365	intron (ENSGALG00000017208, intron 4 of 13)	1	1.86573	0.000610106	2.49232	3.06883e-07	120.258	4.807e-06	120.258	6.43445e-10
1:106805877-106805976	1	106805877	106805976	CRYZL1	ENSGALG00000029670	-2364	Intergenic	2	1.64187	0.0928603	1.55812	0.107305	28.7686	0.00601059	28.7686	0.0144654
1:106809147-106809246	1	106809147	106809246	CRYZL1	ENSGALG00000029670	-5634	Intergenic	0	0.394477	0.771099	0.186905	0.850064	52.8374	0.358409	52.8374	0.665465
1:106812810-106812909	1	106812810	106812909	CRYZL1	ENSGALG00000029670	-9297	Intergenic	0	0.504003	0.832401	0.663574	0.641103	20.653	0.456026	20.653	0.361625
1:106816014-106816207	1	106816014	106816207	CRYZL1	ENSGALG00000029670	-12548	Intergenic	1	0.609488	0.244235	-0.222904	0.704538	288.107	0.0307372	288.107	0.440778
2:107790515-107790676	2	107790515	107790676	SPIDR	ENSGALG00000015226	79755	intron (ENSGALG00000015226, intron 8 of 17)	1	0.816399	0.321715	2.48297	1.60806e-05	54.404	0.0510804	54.404	7.7854e-08
1:106927485-106927652	1	106927485	106927652		ENSGALG00000041812	-27	promoter-TSS (ENSGALG00000041812)	0	-0.142274	0.824876	-0.0213205	0.969111	1463.68	0.441316	1463.68	0.908888
1:106936455-106936554	1	106936455	106936554		ENSGALG00000029644	283	exon (ENSGALG00000029644, exon 1 of 3)	0	0.216584	0.91434	-0.133763	0.9003	50.9424	0.642714	50.9424	0.759782
1:10693733-10693887	1	10693733	10693887	HGF	ENSGALG00000033974	-112478	intron (ENSGALG00000008486, intron 19 of 39)	2	-0.504222	0.380938	0.353087	0.476918	226.646	0.070842	226.646	0.201435
1:106952276-106952394	1	106952276	106952394		ENSGALG00000029644	16114	Intergenic	1	-1.1271	0.800841	-0.461716	0.886275	99.9062	0.400045	99.9062	0.732841
1:106958656-106958755	1	106958656	106958755		ENSGALG00000029644	22484	Intergenic	1	0.835857	0.382452	0.576651	0.49672	51.0723	0.0713519	51.0723	0.217877
1:106990594-106990773	1	106990594	106990773	MRPS6	ENSGALG00000027579	495	exon (ENSGALG00000027579, exon 1 of 3)	0	0.0787278	0.930635	0.0556116	0.912486	906.797	0.695568	906.797	0.784217
1:106991921-106992190	1	106991921	106992190	MRPS6	ENSGALG00000027579	1867	intron (ENSGALG00000027579, intron 1 of 2)	0	0.117997	0.89022	0.0601171	0.911389	432.766	0.580486	432.766	0.782018
1:106994413-106994583	1	106994413	106994583	MRPS6	ENSGALG00000027579	4310	intron (ENSGALG00000027579, intron 1 of 2)	0	-0.275267	0.707871	0.20344	0.687924	252.415	0.281646	252.415	0.419878
1:107002081-107002197	1	107002081	107002197	MRPS6	ENSGALG00000027579	11951	intron (ENSGALG00000027579, intron 1 of 2)	1	0.199626	0.900025	-0.103845	0.923541	82.1422	0.604415	82.1422	0.806569
3:21882400-21882515	3	21882400	21882515	FLVCR1	ENSGALG00000009807	-1240	Intergenic	2	2.68755	1.74304e-09	2.47934	2.45902e-06	100.844	5.28544e-13	100.844	7.6119e-09
1:107030289-107030388	1	107030289	107030388		ENSGALG00000050828	32326	intron (ENSGALG00000027579, intron 2 of 2)	0	0.127801	0.947829	0.507905	0.519961	57.5661	0.751985	57.5661	0.237446
1:107032603-107032702	1	107032603	107032702		ENSGALG00000050828	30012	intron (ENSGALG00000027579, intron 2 of 2)	1	0.172805	0.960476	-0.96039	0.521324	18.9522	0.802652	18.9522	0.238666
1:107032888-107032987	1	107032888	107032987		ENSGALG00000050828	29727	intron (ENSGALG00000027579, intron 2 of 2)	1	0.522333	0.70909	0.0184399	0.994112	42.582	0.283156	42.582	0.971373
1:107043379-107043478	1	107043379	107043478		ENSGALG00000050828	19236	Intergenic	0	-0.292055	0.866156	0.256232	0.8155	46.0848	0.526438	46.0848	0.605852
1:107054642-107054755	1	107054642	107054755		ENSGALG00000050828	7966	intron (ENSGALG00000050828, intron 1 of 3)	2	-0.862246	0.222777	0.0805618	0.933566	95.1343	0.0262324	95.1343	0.827369
1:107063286-107063385	1	107063286	107063385		ENSGALG00000050828	-671	promoter-TSS (ENSGALG00000050828)	0	0.43323	0.901409	0.80833	0.420051	33.9272	0.609222	33.9272	0.158139
1:107127439-107127538	1	107127439	107127538	gga-mir-3524a	ENSGALG00000028382	46974	Intergenic	2	-0.101825	0.964785	1.13178	0.0965226	77.3068	0.819401	77.3068	0.0121752
1:107141127-107141267	1	107141127	107141267	gga-mir-3524a	ENSGALG00000028382	33265	Intergenic	0	0.307408	0.866588	-0.41998	0.703117	37.5662	0.52738	37.5662	0.439031
1:107159614-107159719	1	107159614	107159719	gga-mir-3524a	ENSGALG00000028382	14796	Intergenic	1	0.0218367	0.993406	0.0889013	0.943141	61.1629	0.956014	61.1629	0.848078
1:107164547-107164646	1	107164547	107164646	gga-mir-3524a	ENSGALG00000028382	9866	Intergenic	0	-0.257892	0.9064	-0.624504	0.567762	33.148	0.622614	33.148	0.282721
1:107164890-107165021	1	107164890	107165021	gga-mir-3524a	ENSGALG00000028382	9507	Intergenic	0	-0.502732	0.396113	0.485499	0.278095	299.827	0.0762044	299.827	0.0744567
1:107182757-107183016	1	107182757	107183016	KCNE2	ENSGALG00000030793	3765	Intergenic	0	-0.0187017	0.989542	0.365515	0.314152	882.938	0.93108	882.938	0.0920411
1:107191514-107191763	1	107191514	107191763		ENSGALG00000034083	1830	Intergenic	1	0.269672	0.761701	0.172954	0.784817	254.716	0.346359	254.716	0.556671
1:107232653-107232773	1	107232653	107232773		ENSGALG00000016011	-31415	Intergenic	0	0.143798	0.945819	-0.0968432	0.941306	44.5412	0.744834	44.5412	0.843755
1:107246583-107246682	1	107246583	107246682		ENSGALG00000016011	-45334	Intergenic	1	1.8394	0.0716607	1.66824	0.0998464	27.2194	0.00397319	27.2194	0.0128533
18:4498856-4498957	18	4498856	4498957	FOXJ1	ENSGALG00000041025	3167	intron (ENSGALG00000041025, intron 2 of 2)	0	0.966	0.191158	2.47843	5.57725e-09	128.7	0.0201336	128.7	4.93268e-12
1:107249611-107249717	1	107249611	107249717	RCAN1	ENSGALG00000016014	42492	Intergenic	0	0.309931	0.841108	1.22585	0.0588278	57.8846	0.472484	57.8846	0.00548089
1:107249761-107249878	1	107249761	107249878	RCAN1	ENSGALG00000016014	42337	Intergenic	1	0.164076	0.929583	0.447132	0.554805	62.2663	0.692448	62.2663	0.269962
1:24904658-24904757	1	24904658	24904757		ENSGALG00000028180	-27199	intron (ENSGALG00000037206, intron 5 of 13)	0	0.912597	0.423882	2.4724	0.0107327	36.087	0.0869703	36.087	0.000420033
1:107257588-107257687	1	107257588	107257687	RCAN1	ENSGALG00000016014	34519	intron (ENSGALG00000016014, intron 2 of 3)	0	0.111656	0.964123	0.275997	0.781015	46.4998	0.816174	46.4998	0.550467
1:107257721-107257835	1	107257721	107257835	RCAN1	ENSGALG00000016014	34378	intron (ENSGALG00000016014, intron 2 of 3)	0	0.0970181	0.961929	-0.874137	0.25267	60.4243	0.808403	60.4243	0.062683
10:15347114-15347213	10	15347114	15347213		ENSGALG00000048412	-14348	intron (ENSGALG00000048242, intron 3 of 4)	2	-0.015843	0.997667	2.47176	0.015052	22.4121	0.984077	22.4121	0.000681689
1:107264373-107264472	1	107264373	107264472	RCAN1	ENSGALG00000016014	27734	intron (ENSGALG00000016014, intron 1 of 3)	0	1.16095	0.350789	0.38222	0.79122	24.8078	0.0602481	24.8078	0.566495
1:107266772-107266871	1	107266772	107266871	RCAN1	ENSGALG00000016014	25335	intron (ENSGALG00000016014, intron 1 of 3)	0	0.937318	0.512865	-0.278589	0.85558	27.2135	0.130012	27.2135	0.674735
1:107267340-107267439	1	107267340	107267439	RCAN1	ENSGALG00000016014	24767	intron (ENSGALG00000016014, intron 1 of 3)	0	0.828259	0.335324	0.301338	0.724789	64.5675	0.0554341	64.5675	0.467771
1:107276208-107276307	1	107276208	107276307	RCAN1	ENSGALG00000016014	15899	intron (ENSGALG00000016014, intron 1 of 3)	0	0.977816	0.356623	0.577311	0.559608	47.0674	0.062218	47.0674	0.274479
1:107283727-107283916	1	107283727	107283916	RCAN1	ENSGALG00000016014	8335	intron (ENSGALG00000016014, intron 1 of 3)	1	0.811113	0.0563052	0.490341	0.285768	439.037	0.00271293	439.037	0.0779512
17:8420684-8420933	17	8420684	8420933	NACC2	ENSGALG00000001728	-6962	intron (ENSGALG00000001728, intron 2 of 6)	2	2.00112	0.000800487	2.47159	9.62005e-07	115.361	6.77116e-06	115.361	2.47913e-09
1:107286868-107286974	1	107286868	107286974	RCAN1	ENSGALG00000016014	5235	intron (ENSGALG00000016014, intron 1 of 3)	0	1.17142	0.176473	-0.296217	0.80116	63.1635	0.0176054	63.1635	0.583018
4:83206843-83207016	4	83206843	83207016		ENSGALG00000047254	2740	intron (ENSGALG00000047254, intron 3 of 8)	1	1.17954	0.0570326	2.46802	2.17044e-07	76.1187	0.00278035	76.1187	4.12052e-10
1:107292054-107292158	1	107292054	107292158	RCAN1	ENSGALG00000016014	50	promoter-TSS (ENSGALG00000016014)	0	0.353062	0.476952	0.252757	0.544727	1190.35	0.111503	1190.35	0.260407
1:107292237-107292435	1	107292237	107292435	RCAN1	ENSGALG00000016014	-180	promoter-TSS (ENSGALG00000016014)	0	0.159678	0.798394	0.463313	0.105861	1963.85	0.396537	1963.85	0.0141304
1:107294812-107294959	1	107294812	107294959	RCAN1	ENSGALG00000016014	-2729	Intergenic	3	0.23285	0.924195	0.51022	0.654519	44.1899	0.67276	44.1899	0.377676
1:107294983-107295087	1	107294983	107295087	RCAN1	ENSGALG00000016014	-2879	Intergenic	1	0.187281	0.942292	0.324822	0.806352	33.5842	0.732037	33.5842	0.591488
1:107300523-107300677	1	107300523	107300677	RCAN1	ENSGALG00000016014	-8444	Intergenic	0	0.27509	0.857872	0.585628	0.398354	83.1089	0.506945	83.1089	0.143399
11:10721962-10722061	11	10721962	10722061	KCTD15	ENSGALG00000004907	28834	intron (ENSGALG00000004907, intron 4 of 5)	0	0.9467	0.319584	2.46628	0.000217488	41.0609	0.0504352	41.0609	2.16231e-06
1:107306691-107306790	1	107306691	107306790	RCAN1	ENSGALG00000016014	-14584	Intergenic	1	0.43677	0.820374	-0.928576	0.442238	32.6839	0.43351	32.6839	0.174096
1:107307305-107307489	1	107307305	107307489	RCAN1	ENSGALG00000016014	-15241	Intergenic	0	0.623036	0.435482	0.66171	0.31741	99.0108	0.0918974	99.0108	0.0936465
1:107307792-107307891	1	107307792	107307891	RCAN1	ENSGALG00000016014	-15685	Intergenic	0	-0.224498	0.901989	-0.465938	0.610705	55.8208	0.611333	55.8208	0.327083
1:107310690-107310837	1	107310690	107310837	CLIC6	ENSGALG00000016020	-12988	Intergenic	1	-0.136493	0.92219	-0.288387	0.651939	160.347	0.666952	160.347	0.374389
1:107310902-107311089	1	107310902	107311089	CLIC6	ENSGALG00000016020	-12756	Intergenic	0	-0.00579052	0.997649	-0.626102	0.188008	315.856	0.984024	315.856	0.037228
1:107314663-107314914	1	107314663	107314914	CLIC6	ENSGALG00000016020	-8963	Intergenic	3	0.374643	0.429688	0.310113	0.430908	1313.22	0.0895023	1313.22	0.165719
1:107317614-107317777	1	107317614	107317777	CLIC6	ENSGALG00000016020	-6056	Intergenic	0	0.375789	0.723215	-0.443398	0.521165	98.285	0.297974	98.285	0.238533
1:107320855-107320954	1	107320855	107320954	CLIC6	ENSGALG00000016020	-2847	Intergenic	1	0.449412	0.858505	-0.442878	0.793433	18.5393	0.508054	18.5393	0.570113
1:107320995-107321186	1	107320995	107321186	CLIC6	ENSGALG00000016020	-2661	Intergenic	1	-0.0979136	0.95988	0.13047	0.885687	121.04	0.799473	121.04	0.731391
1:107321335-107321434	1	107321335	107321434	CLIC6	ENSGALG00000016020	-2367	Intergenic	0	0.332901	0.876381	-1.00197	0.382321	29.3256	0.548471	29.3256	0.132705
1:107323953-107324076	1	107323953	107324076	CLIC6	ENSGALG00000016020	263	intron (ENSGALG00000016020, intron 1 of 5)	1	0.108012	0.948161	0.4464	0.452473	124.515	0.753867	124.515	0.181748
1:107345918-107346028	1	107345918	107346028		ENSGALG00000051733	601	intron (ENSGALG00000051733, intron 1 of 3)	0	-0.464492	0.527158	0.194398	0.760916	128.368	0.13814	128.368	0.519364
1:107346041-107346155	1	107346041	107346155		ENSGALG00000051733	476	intron (ENSGALG00000051733, intron 1 of 3)	0	-0.0150765	0.994649	-0.0486914	0.963449	91.657	0.965833	91.657	0.894491
1:107351363-107351462	1	107351363	107351462		ENSGALG00000051733	-4838	Intergenic	1	-0.655013	0.42955	-0.867856	0.166437	109.907	0.0894401	109.907	0.0301072
1:107351742-107351886	1	107351742	107351886		ENSGALG00000051733	-5240	Intergenic	1	-0.0963249	0.948761	0.357616	0.528674	151.173	0.756147	151.173	0.24514
1:107351898-107352077	1	107351898	107352077		ENSGALG00000051733	-5413	Intergenic	1	-0.0284974	0.987466	-0.282765	0.651804	147.344	0.922264	147.344	0.374241
1:10735560-10735659	1	10735560	10735659	HGF	ENSGALG00000033974	-70679	TTS (ENSGALG00000008486)	0	-0.361467	0.814274	-0.582857	0.506071	45.7161	0.42224	45.7161	0.225355
1:10735767-10735866	1	10735767	10735866	HGF	ENSGALG00000033974	-70472	TTS (ENSGALG00000008486)	0	0.868283	0.534835	-0.435496	0.767364	26.8433	0.142907	26.8433	0.529434
1:10735893-10735992	1	10735893	10735992	HGF	ENSGALG00000033974	-70346	Intergenic	1	1.05395	0.41047	-1.50885	0.228198	25.9329	0.0816152	25.9329	0.0522531
1:107363658-107363815	1	107363658	107363815		ENSGALG00000051733	-17162	intron (ENSGALG00000016022, intron 4 of 5)	1	-0.569015	0.490026	-1.01241	0.0638681	107.965	0.118344	107.965	0.00627843
1:107366678-107366868	1	107366678	107366868		ENSGALG00000051733	-20199	intron (ENSGALG00000016022, intron 4 of 5)	0	-0.272791	0.662666	0.374534	0.333131	872.699	0.238439	872.699	0.102488
1:107370317-107370551	1	107370317	107370551		ENSGALG00000051733	-23860	intron (ENSGALG00000016022, intron 4 of 5)	0	0.483951	0.660951	0.252593	0.729461	107.405	0.236356	107.405	0.474347
1:107373225-107373377	1	107373225	107373377		ENSGALG00000051733	-26727	intron (ENSGALG00000016022, intron 4 of 5)	2	0.969611	0.0655448	0.180103	0.796587	128.521	0.00346108	128.521	0.575683
1:107386386-107386505	1	107386386	107386505		ENSGALG00000051733	-39871	intron (ENSGALG00000016022, intron 4 of 5)	0	0.39671	0.727472	0.714872	0.275553	80.4834	0.302919	80.4834	0.0733032
1:107407044-107407150	1	107407044	107407150		ENSGALG00000051733	-60523	intron (ENSGALG00000016022, intron 3 of 6)	0	0.155646	0.927723	0.000423057	1	64.3369	0.684811	64.3369	0.999171
1:107407189-107407343	1	107407189	107407343		ENSGALG00000051733	-60692	intron (ENSGALG00000016022, intron 3 of 6)	0	-0.362796	0.603542	0.404479	0.363209	213.729	0.187747	213.729	0.120756
1:107417273-107417444	1	107417273	107417444		ENSGALG00000051733	-70784	intron (ENSGALG00000016022, intron 3 of 6)	1	-0.369521	0.685182	-0.29115	0.649671	166.776	0.258586	166.776	0.37155
1:107423550-107423727	1	107423550	107423727		ENSGALG00000051733	-77064	exon (ENSGALG00000016022, exon 2 of 6)	0	-0.0145756	0.994942	-0.151305	0.853623	109.343	0.968254	109.343	0.67143
1:107423740-107423839	1	107423740	107423839		ENSGALG00000051733	-77215	intron (ENSGALG00000016022, intron 1 of 6)	0	-2.75833	NA	-0.481629	0.879516	5.00953	0.205675	5.00953	0.71912
1:107423850-107423971	1	107423850	107423971		ENSGALG00000051733	-77336	intron (ENSGALG00000016022, intron 1 of 6)	0	0.0801207	0.976421	-0.193141	0.857849	58.2459	0.870078	58.2459	0.678814
1:107424379-107424599	1	107424379	107424599		ENSGALG00000051733	-77915	intron (ENSGALG00000016022, intron 1 of 6)	0	-0.0126675	0.994329	0.0624901	0.932444	145.756	0.964339	145.756	0.825355
1:107424720-107424819	1	107424720	107424819		ENSGALG00000051733	-78195	intron (ENSGALG00000016022, intron 1 of 6)	0	-0.213758	0.883937	-0.0737274	0.940247	77.4783	0.566634	77.4783	0.841346
1:107425183-107425296	1	107425183	107425296		ENSGALG00000051733	-78665	intron (ENSGALG00000016022, intron 1 of 6)	0	-0.235783	0.668155	0.41198	0.187335	632.007	0.243247	632.007	0.0369848
1:107425339-107425446	1	107425339	107425446		ENSGALG00000051733	-78818	intron (ENSGALG00000016022, intron 1 of 6)	0	-0.0643294	0.971917	0.0496458	0.959719	354.131	0.849951	354.131	0.886262
1:107425758-107425857	1	107425758	107425857		ENSGALG00000051733	-79233	intron (ENSGALG00000016022, intron 1 of 6)	0	-0.404953	0.620022	0.496404	0.361037	359.63	0.200722	359.63	0.11934
1:107426776-107426875	1	107426776	107426875	RUNX1	ENSGALG00000016022	79840	intron (ENSGALG00000016022, intron 1 of 6)	0	0.131944	0.946865	-0.588772	0.426156	75.9638	0.748349	75.9638	0.162588
1:107427001-107427138	1	107427001	107427138	RUNX1	ENSGALG00000016022	79596	intron (ENSGALG00000016022, intron 1 of 6)	0	-0.146038	0.923797	-0.227912	0.755818	93.803	0.67193	93.803	0.51226
1:107453873-107454113	1	107453873	107454113	RUNX1	ENSGALG00000016022	52672	intron (ENSGALG00000016022, intron 1 of 6)	2	-0.114559	0.931933	0.595254	0.227089	145.176	0.699422	145.176	0.0517744
1:107460993-107461092	1	107460993	107461092	RUNX1	ENSGALG00000016022	45623	intron (ENSGALG00000016022, intron 1 of 6)	0	-0.574735	0.586454	-0.402474	0.661073	70.9148	0.175244	70.9148	0.38537
1:107461143-107461377	1	107461143	107461377	RUNX1	ENSGALG00000016022	45405	intron (ENSGALG00000016022, intron 1 of 6)	2	-0.665322	0.303554	-0.335305	0.644879	141.828	0.0457449	141.828	0.366124
1:107467571-107467748	1	107467571	107467748	RUNX1	ENSGALG00000016022	39006	intron (ENSGALG00000016022, intron 1 of 6)	0	0.466756	0.556907	0.418137	0.469874	160.673	0.156381	160.673	0.195279
8:29083413-29083540	8	29083413	29083540	WLS	ENSGALG00000011238	12998	intron (ENSGALG00000011238, intron 2 of 11)	1	1.52103	0.00363392	2.46622	1.22509e-07	91.2004	5.14228e-05	91.2004	2.13899e-10
1:107477575-107477721	1	107477575	107477721	RUNX1	ENSGALG00000016022	29017	intron (ENSGALG00000016022, intron 1 of 6)	1	0.0807494	0.97993	1.03401	0.0607212	95.0346	0.88608	95.0346	0.00576712
1:107478275-107478374	1	107478275	107478374	RUNX1	ENSGALG00000016022	28341	intron (ENSGALG00000016022, intron 1 of 6)	1	0.0946721	0.970047	0.672602	0.402584	55.4736	0.841497	55.4736	0.14626
1:107478495-107478607	1	107478495	107478607	RUNX1	ENSGALG00000016022	28114	intron (ENSGALG00000016022, intron 1 of 6)	0	0.616915	0.434117	-0.0550633	0.956867	92.5483	0.0913714	92.5483	0.879381
1:107493357-107493505	1	107493357	107493505	RUNX1	ENSGALG00000016022	13234	intron (ENSGALG00000016022, intron 1 of 6)	0	0.0498677	0.981004	0.122203	0.893822	80.0029	0.891698	80.0029	0.746957
1:107505499-107505620	1	107505499	107505620	RUNX1	ENSGALG00000016022	1106	intron (ENSGALG00000016022, intron 1 of 6)	0	0.26047	0.720001	0.488581	0.210741	473.801	0.294961	473.801	0.0455199
1:107505984-107506099	1	107505984	107506099	RUNX1	ENSGALG00000016022	624	intron (ENSGALG00000016022, intron 1 of 6)	0	0.1518	0.897105	-0.193089	0.760399	261.113	0.596687	261.113	0.518501
1:107507209-107507308	1	107507209	107507308	RUNX1	ENSGALG00000016022	-593	promoter-TSS (ENSGALG00000016022)	0	-0.117425	0.961418	0.389555	0.605978	66.2408	0.805681	66.2408	0.322123
1:107536871-107536980	1	107536871	107536980		ENSGALG00000051017	27107	Intergenic	1	0.108405	0.965549	0.356101	0.75051	43.2729	0.82334	43.2729	0.504394
1:107537009-107537108	1	107537009	107537108		ENSGALG00000051017	26974	Intergenic	0	-0.155235	0.951693	0.914291	0.268336	46.3052	0.766049	46.3052	0.0699983
1:107551875-107551974	1	107551875	107551974		ENSGALG00000051017	12108	Intergenic	0	0.31689	0.874597	0.0534561	0.97005	44.2593	0.545163	44.2593	0.911318
1:107552676-107552882	1	107552676	107552882		ENSGALG00000051017	11253	Intergenic	1	0.3792	0.720512	-0.0998993	0.90651	133.677	0.295426	133.677	0.772618
1:107552969-107553163	1	107552969	107553163		ENSGALG00000051017	10966	Intergenic	2	0.419595	0.739731	-0.227049	0.797953	85.5362	0.31822	85.5362	0.578081
1:107561757-107561856	1	107561757	107561856		ENSGALG00000051017	2226	TTS (ENSGALG00000051017)	0	1.06932	0.257542	0.911209	0.257115	50.3326	0.0339331	50.3326	0.0647327
1:107564178-107564277	1	107564178	107564277		ENSGALG00000051017	-195	promoter-TSS (ENSGALG00000051017)	0	0.0836988	0.982719	0.512459	0.608971	47.5457	0.899714	47.5457	0.325073
1:107568498-107568684	1	107568498	107568684		ENSGALG00000051017	-4559	Intergenic	0	0.0598349	0.976031	0.61231	0.31738	77.4222	0.868026	77.4222	0.0936329
1:107575274-107575396	1	107575274	107575396		ENSGALG00000051017	-11303	Intergenic	2	0.463824	0.839358	1.20687	0.12718	37.5372	0.46896	37.5372	0.019182
1:107580654-107580780	1	107580654	107580780		ENSGALG00000051017	-16685	Intergenic	0	-1.2813	0.0935632	-0.792755	0.334284	106.635	0.00607653	106.635	0.103157
1:107583117-107583263	1	107583117	107583263		ENSGALG00000051017	-19158	Intergenic	1	0.741753	0.477071	0.890524	0.224865	87.9341	0.111646	87.9341	0.0509469
1:107594014-107594211	1	107594014	107594211		ENSGALG00000053596	18194	Intergenic	2	-0.604855	0.476149	0.28155	0.700072	104.327	0.111178	104.327	0.434958
1:107614455-107614583	1	107614455	107614583		ENSGALG00000053596	-2213	Intergenic	2	-0.412225	0.81896	-0.516558	0.605946	52.6221	0.43049	52.6221	0.322026
1:107633117-107633239	1	107633117	107633239		ENSGALG00000053596	-20872	Intergenic	1	-0.212658	0.927624	-0.34252	0.748942	56.6728	0.684467	56.6728	0.501894
1:107633316-107633438	1	107633316	107633438		ENSGALG00000053596	-21071	Intergenic	0	-0.342575	0.855366	-0.156415	0.896294	65.2535	0.500854	65.2535	0.751714
1:107658273-107658380	1	107658273	107658380		ENSGALG00000049981	-44364	Intergenic	0	-0.0907892	0.946673	0.267635	0.600422	269.936	0.747377	269.936	0.316426
1:107661242-107661423	1	107661242	107661423		ENSGALG00000049981	-41358	Intergenic	0	-0.822286	0.103659	0.218043	0.705958	189.139	0.00711507	189.139	0.442507
1:107691244-107691343	1	107691244	107691343		ENSGALG00000049981	-11397	Intergenic	1	1.37142	0.539901	1.5984	0.249484	16.1329	0.145801	16.1329	0.0612741
1:107700015-107700129	1	107700015	107700129		ENSGALG00000049981	-2618	Intergenic	1	-0.799046	0.438125	-0.0470205	0.975027	50.5835	0.0930924	50.5835	0.923137
1:107704478-107704577	1	107704478	107704577		ENSGALG00000049981	1837	Intergenic	0	-0.564423	0.712164	0.490279	0.676343	31.937	0.28593	31.937	0.404722
1:107732153-107732278	1	107732153	107732278		ENSGALG00000049981	29525	Intergenic	0	0.463542	0.814259	1.03962	0.170599	58.5063	0.422226	58.5063	0.0314499
1:107732306-107732410	1	107732306	107732410		ENSGALG00000049981	29668	Intergenic	0	0.564355	0.806626	1.02492	0.194622	46.0385	0.409	46.0385	0.0396626
1:107737279-107737392	1	107737279	107737392		ENSGALG00000049981	34645	Intergenic	0	-0.12505	0.948115	0.679527	0.26497	129.968	0.753697	129.968	0.068295
1:107737406-107737519	1	107737406	107737519		ENSGALG00000049981	34772	Intergenic	0	-0.219321	0.867682	0.333257	0.621815	119.758	0.529674	119.758	0.339852
1:107739407-107739506	1	107739407	107739506		ENSGALG00000049981	36766	Intergenic	0	-0.239383	0.927403	0.942589	0.33525	39.7062	0.683482	39.7062	0.103698
18:4756237-4756340	18	4756237	4756340		ENSGALG00000002389	-16251	intron (ENSGALG00000002415, intron 3 of 9)	0	0.970305	0.269952	2.45262	9.53022e-07	78.3735	0.0368546	78.3735	2.44871e-09
1:107758828-107758927	1	107758828	107758927		ENSGALG00000050248	46308	Intergenic	1	0.213134	0.95663	0.481532	0.759322	18.1372	0.788753	18.1372	0.517083
1:107765858-107765964	1	107765858	107765964		ENSGALG00000050248	39274	Intergenic	1	0.037053	0.98645	0.424273	0.450959	105.188	0.917121	105.188	0.180556
1:107785092-107785191	1	107785092	107785191		ENSGALG00000050248	20044	Intergenic	0	-0.601251	0.717685	0.207123	0.875772	34.312	0.29218	34.312	0.711692
1:107800774-107800878	1	107800774	107800878		ENSGALG00000050248	4359	intron (ENSGALG00000050248, intron 1 of 4)	0	-0.726734	0.381788	0.511469	0.448899	116.546	0.0711471	116.546	0.179063
1:107809403-107809552	1	107809403	107809552		ENSGALG00000050248	-4292	Intergenic	2	0.401886	0.868031	-0.304803	0.775146	63.8991	0.530463	63.8991	0.54154
1:107812175-107812336	1	107812175	107812336		ENSGALG00000050248	-7070	Intergenic	1	0.402192	0.681053	0.630726	0.241006	123.102	0.254927	123.102	0.0576469
1:107824635-107824763	1	107824635	107824763		ENSGALG00000050248	-19514	Intergenic	2	0.22702	0.885823	0.347865	0.670826	83.0086	0.570742	83.0086	0.39771
1:107839513-107839690	1	107839513	107839690		ENSGALG00000050248	-34416	Intergenic	1	-0.222949	0.900627	0.831608	0.171253	99.1322	0.606073	99.1322	0.0316918
1:194520549-194520648	1	194520549	194520648	PAK1	ENSGALG00000000681	35970	intron (ENSGALG00000000681, intron 1 of 14)	0	0.720418	0.670509	2.45103	0.000301718	57.7981	0.245359	57.7981	3.30731e-06
1:1078554-1078653	1	1078554	1078653		ENSGALG00000049264	879	exon (ENSGALG00000049264, exon 2 of 2)	0	-1.81293	NA	-0.0447296	0.9931	7.28992	0.147186	7.28992	0.969008
1:107862601-107862904	1	107862601	107862904	SETD4	ENSGALG00000016024	49846	Intergenic	1	0.262752	0.776245	0.033892	0.967303	176.523	0.365282	176.523	0.904548
1:107900837-107900937	1	107900837	107900937	SETD4	ENSGALG00000016024	11711	Intergenic	0	-1.83916	0.0732215	-0.370156	0.784599	45.3446	0.00410137	45.3446	0.556259
1:107901016-107901115	1	107901016	107901115	SETD4	ENSGALG00000016024	11533	Intergenic	1	-1.09075	0.44623	-1.24484	0.33922	25.1892	0.0970088	25.1892	0.106092
1:107912637-107912865	1	107912637	107912865	CBR3	ENSGALG00000016027	27	promoter-TSS (ENSGALG00000016024)	0	-0.0525402	0.95988	0.309703	0.39189	642.244	0.799426	642.244	0.138971
1:107922660-107922819	1	107922660	107922819	DOP1B	ENSGALG00000016036	-1089	Intergenic	0	-0.0210271	0.985149	0.235748	0.489082	659.896	0.909697	659.896	0.211458
1:107938254-107938353	1	107938254	107938353	gga-mir-7452	ENSGALG00000035329	-9263	intron (ENSGALG00000016036, intron 9 of 36)	1	-0.640172	0.716812	-1.13728	0.338882	28.366	0.29105	28.366	0.105898
1:107945467-107945566	1	107945467	107945566	gga-mir-7452	ENSGALG00000035329	-2050	intron (ENSGALG00000016036, intron 15 of 36)	0	0.306172	0.917881	-0.514066	0.777156	21.3082	0.652499	21.3082	0.544276
1:107973618-107973778	1	107973618	107973778	MORC4	ENSGALG00000036556	-21	promoter-TSS (ENSGALG00000036556)	0	0.0607274	0.943789	0.312845	0.30286	3058.86	0.738079	3058.86	0.0861951
1:10799115-10799296	1	10799115	10799296	HGF	ENSGALG00000033974	-7083	Intergenic	2	-0.441751	0.736064	0.316786	0.71467	56.7308	0.31326	56.7308	0.454213
1:108001688-108001850	1	108001688	108001850	CHAF1B	ENSGALG00000016042	-372	promoter-TSS (ENSGALG00000016042)	0	-0.292906	0.556971	-0.0787194	0.873888	649.123	0.156445	649.123	0.708077
1:85416236-85416335	1	85416236	85416335	COL8A1	ENSGALG00000015253	54066	intron (ENSGALG00000015253, intron 2 of 4)	1	1.15643	0.19409	2.44686	0.00043835	39.2083	0.0207099	39.2083	5.41428e-06
1:10801536-10801635	1	10801536	10801635	HGF	ENSGALG00000033974	-4703	intron (ENSGALG00000033974, intron 1 of 17)	0	-0.255233	0.854075	-0.215304	0.788947	80.0282	0.498157	80.0282	0.563394
1:108036927-108037026	1	108036927	108037026	CLDN14	ENSGALG00000016043	6289	Intergenic	1	0.110219	0.970978	0.261895	0.838387	33.8045	0.845505	33.8045	0.644949
1:108037086-108037217	1	108037086	108037217	CLDN14	ENSGALG00000016043	6114	Intergenic	0	-0.395429	0.746759	-0.753235	0.323647	62.3289	0.326933	62.3289	0.0970388
1:10803971-10804070	1	10803971	10804070	HGF	ENSGALG00000033974	-2268	intron (ENSGALG00000033974, intron 1 of 17)	1	0.258521	0.908488	0.646002	0.485411	41.7246	0.628478	41.7246	0.208492
1:108062010-108062205	1	108062010	108062205	CLDN14	ENSGALG00000016043	-18842	Intergenic	1	0.818668	0.182014	0.253301	0.702739	158.625	0.018546	158.625	0.438479
1:108062282-108062381	1	108062282	108062381	CLDN14	ENSGALG00000016043	-19066	Intergenic	0	0.853682	0.410852	-0.300024	0.803226	47.1854	0.0817537	47.1854	0.586473
1:108065422-108065521	1	108065422	108065521	CLDN14	ENSGALG00000016043	-22206	Intergenic	0	-0.737312	0.627848	-0.73703	0.525295	33.2638	0.206942	33.2638	0.242127
1:108069004-108069117	1	108069004	108069117	CLDN14	ENSGALG00000016043	-25795	Intergenic	2	-0.926943	0.0818724	-0.350261	0.56374	107.77	0.00490732	107.77	0.278623
1:108071204-108071308	1	108071204	108071308	CLDN14	ENSGALG00000016043	-27991	Intergenic	0	-0.305549	0.792276	0.381223	0.532673	149.662	0.387586	149.662	0.249046
1:108071354-108071459	1	108071354	108071459	CLDN14	ENSGALG00000016043	-28141	Intergenic	0	-0.342567	0.810831	-0.508162	0.564153	51.9993	0.416066	51.9993	0.279097
1:108099363-108099513	1	108099363	108099513	SIM2	ENSGALG00000016044	-43440	Intergenic	0	0.0842121	0.968476	0.578025	0.423094	68.6885	0.833364	68.6885	0.160324
1:10810133-10810237	1	10810133	10810237	HGF	ENSGALG00000033974	3897	intron (ENSGALG00000033974, intron 1 of 17)	1	1.08327	0.202691	0.844659	0.315841	44.6355	0.022311	44.6355	0.0928205
1:108102992-108103104	1	108102992	108103104	SIM2	ENSGALG00000016044	-39830	Intergenic	2	1.24217	0.197734	1.28617	0.0557409	74.8884	0.0213347	74.8884	0.00503614
1:108104704-108104803	1	108104704	108104803	SIM2	ENSGALG00000016044	-38125	Intergenic	0	0.776266	0.673541	0.346531	0.855614	21.4534	0.24791	21.4534	0.674866
1:108105343-108105449	1	108105343	108105449	SIM2	ENSGALG00000016044	-37482	Intergenic	1	0.487831	0.733362	-1.04103	0.367785	45.1345	0.309797	45.1345	0.123587
1:108131769-108131868	1	108131769	108131868	SIM2	ENSGALG00000016044	-11060	Intergenic	0	-0.310118	NA	-1.914	0.281186	11.3209	0.733647	11.3209	0.0758566
1:108132793-108132892	1	108132793	108132892	SIM2	ENSGALG00000016044	-10036	Intergenic	0	-0.114858	0.955674	0.701601	0.267938	71.9123	0.784215	71.9123	0.069777
1:108136435-108136628	1	108136435	108136628	SIM2	ENSGALG00000016044	-6347	Intergenic	0	-0.0282058	0.988107	0.544859	0.282285	131.727	0.925185	131.727	0.0763991
1:108142150-108142270	1	108142150	108142270	SIM2	ENSGALG00000016044	-668	promoter-TSS (ENSGALG00000016044)	0	-0.0999545	0.964755	-0.418074	0.623053	57.2409	0.819278	57.2409	0.341318
1:108144043-108144142	1	108144043	108144142	SIM2	ENSGALG00000016044	1214	intron (ENSGALG00000016044, intron 1 of 13)	0	-0.26818	0.866981	-1.0303	0.146855	52.6792	0.528513	52.6792	0.0244829
1:108147235-108147334	1	108147235	108147334	SIM2	ENSGALG00000016044	4406	intron (ENSGALG00000016044, intron 1 of 13)	0	-0.318542	0.906005	-1.52536	0.222773	19.3814	0.621549	19.3814	0.0500501
1:108147346-108147464	1	108147346	108147464	SIM2	ENSGALG00000016044	4527	intron (ENSGALG00000016044, intron 1 of 13)	0	-0.020489	0.994851	-0.104746	0.937389	36.4982	0.96791	36.4982	0.835487
1:108148956-108149073	1	108148956	108149073	SIM2	ENSGALG00000016044	6136	intron (ENSGALG00000016044, intron 1 of 13)	0	-0.733312	0.401593	-0.541711	0.499698	55.3154	0.0783215	55.3154	0.220342
1:108149135-108149242	1	108149135	108149242	SIM2	ENSGALG00000016044	6310	intron (ENSGALG00000016044, intron 1 of 13)	0	-0.608547	0.486529	-0.209206	0.810477	65.8811	0.116511	65.8811	0.597925
1:108161706-108161805	1	108161706	108161805	SIM2	ENSGALG00000016044	18877	intron (ENSGALG00000016044, intron 4 of 13)	0	-0.639458	0.748174	0.631396	0.571097	38.8459	0.328783	38.8459	0.286341
1:10820811-10820910	1	10820811	10820910	HGF	ENSGALG00000033974	14572	intron (ENSGALG00000033974, intron 4 of 17)	1	1.0434	0.444412	-1.44488	0.343241	26.8865	0.0961662	26.8865	0.108441
1:108232480-108232579	1	108232480	108232579	SIM2	ENSGALG00000016044	89651	intron (ENSGALG00000016047, intron 9 of 13)	1	-1.14057	0.217075	-0.750163	0.394457	40.8448	0.0250772	40.8448	0.140643
3:17720707-17720806	3	17720707	17720806	FBXO28	ENSGALG00000009331	8225	intron (ENSGALG00000009331, intron 3 of 4)	0	0.742017	0.580338	2.43889	0.00174666	33.4043	0.171112	33.4043	3.31333e-05
1:108284644-108284745	1	108284644	108284745	RIPPLY3	ENSGALG00000054080	-40633	intron (ENSGALG00000016047, intron 8 of 13)	0	-0.335326	0.764131	0.576978	0.306352	170.674	0.349202	170.674	0.0881086
1:108284786-108284886	1	108284786	108284886	RIPPLY3	ENSGALG00000054080	-40491	intron (ENSGALG00000016047, intron 8 of 13)	1	0.109402	0.966518	-0.37068	0.741232	41.6414	0.827137	41.6414	0.490534
20:786056-786177	20	786056	786177	RALGAPB	ENSGALG00000001420	38549	intron (ENSGALG00000001420, intron 19 of 29)	2	1.66348	4.25632e-05	2.43677	3.18191e-10	206.783	1.48114e-07	206.783	1.40709e-13
13:4416332-4416514	13	4416332	4416514	KCNIP1	ENSGALG00000002132	34655	intron (ENSGALG00000002132, intron 1 of 8)	3	1.73824	0.000181234	2.43079	1.50256e-06	100.642	9.72291e-07	100.642	4.17003e-09
1:108308518-108308617	1	108308518	108308617	RIPPLY3	ENSGALG00000054080	-16760	intron (ENSGALG00000016047, intron 7 of 13)	0	0.58944	0.604337	0.261832	0.774786	53.8271	0.188389	53.8271	0.540858
1:108316424-108316523	1	108316424	108316523	RIPPLY3	ENSGALG00000054080	-8854	intron (ENSGALG00000016047, intron 4 of 13)	0	0.346924	0.810684	-0.736531	0.345903	49.856	0.415749	49.856	0.11018
1:108316916-108317015	1	108316916	108317015	RIPPLY3	ENSGALG00000054080	-8362	intron (ENSGALG00000016047, intron 4 of 13)	0	0.433208	0.800179	-0.97445	0.313011	34.1814	0.399015	34.1814	0.0914903
1:108318071-108318208	1	108318071	108318208	RIPPLY3	ENSGALG00000054080	-7188	promoter-TSS (ENSGALG00000016047)	0	-0.0772322	0.931738	0.245433	0.498963	1576.6	0.698979	1576.6	0.219595
1:108320370-108320469	1	108320370	108320469	RIPPLY3	ENSGALG00000054080	-4908	intron (ENSGALG00000016047, intron 4 of 13)	0	-0.932751	0.394424	-0.774105	0.410457	48.9748	0.075543	48.9748	0.151564
Z:2158716-2158883	Z	2158716	2158883	PSTPIP2	ENSGALG00000040136	-2004	intron (ENSGALG00000037880, intron 12 of 12)	1	1.06033	0.0160904	2.42789	8.41015e-11	355.135	0.000408092	355.135	3.07787e-14
13:14356797-14356975	13	14356797	14356975	ADAMTS2	ENSGALG00000032974	-10528	Intergenic	3	1.25611	0.0734309	2.42736	2.12159e-05	58.1028	0.00411873	58.1028	1.10319e-07
1:10836439-10836538	1	10836439	10836538	HGF	ENSGALG00000033974	30200	intron (ENSGALG00000033974, intron 7 of 17)	0	-0.489686	0.837011	-0.89766	0.4402	32.6692	0.464637	32.6692	0.172475
1:108403772-108403878	1	108403772	108403878	VPS26C	ENSGALG00000016052	17367	TTS (ENSGALG00000016052)	0	-0.0671881	0.9753	0.618826	0.334495	74.5806	0.86468	74.5806	0.10327
1:108403934-108404040	1	108403934	108404040	VPS26C	ENSGALG00000016052	17205	TTS (ENSGALG00000016052)	1	0.530647	0.770741	-0.635187	0.638551	30.4279	0.357841	30.4279	0.358788
15:3853133-3853232	15	3853133	3853232		ENSGALG00000002671	55391	intron (ENSGALG00000002671, intron 2 of 8)	0	1.90677	0.00398441	2.42156	0.000477226	48.1155	5.80863e-05	48.1155	6.00924e-06
1:108421309-108421432	1	108421309	108421432	VPS26C	ENSGALG00000016052	-178	promoter-TSS (ENSGALG00000016052)	0	-0.220507	0.704951	0.469946	0.134876	1147.58	0.278188	1147.58	0.0212055
1:108441567-108441735	1	108441567	108441735	VPS26C	ENSGALG00000016052	-20459	Intergenic	0	0.0741878	0.92122	0.465651	0.0625571	1736.96	0.663135	1736.96	0.00606579
1:108442037-108442136	1	108442037	108442136	VPS26C	ENSGALG00000016052	-20894	Intergenic	0	0.815471	0.13483	-0.858628	0.08725	449.237	0.0110294	449.237	0.0103041
1:108442743-108442846	1	108442743	108442846	VPS26C	ENSGALG00000016052	-21602	Intergenic	0	0.319812	0.669264	-0.297328	0.582632	335.156	0.244258	335.156	0.298104
1:108449648-108449822	1	108449648	108449822	DYRK1A	ENSGALG00000016053	-21161	Intergenic	0	0.744898	0.26339	0.935936	0.0908294	81.2711	0.0353346	81.2711	0.0109861
1:108484813-108484912	1	108484813	108484912		ENSGALG00000049249	5683	intron (ENSGALG00000016053, intron 1 of 10)	2	0.749326	NA	0.32277	0.886308	16.0262	0.315357	16.0262	0.732934
1:108489118-108489217	1	108489118	108489217		ENSGALG00000049249	1378	exon (ENSGALG00000049249, exon 3 of 3)	1	-0.164795	0.919836	0.542934	0.388756	94.3047	0.65898	94.3047	0.136878
1:108489663-108489762	1	108489663	108489762		ENSGALG00000049249	833	intron (ENSGALG00000049249, intron 2 of 2)	0	-0.151099	0.910862	-0.150615	0.837101	136.182	0.634445	136.182	0.642851
1:108490484-108490583	1	108490484	108490583		ENSGALG00000049249	12	promoter-TSS (ENSGALG00000049249)	1	0.0431603	0.967087	-0.224975	0.568326	677.457	0.828966	677.457	0.2835
1:108490644-108490788	1	108490644	108490788		ENSGALG00000049249	-171	promoter-TSS (ENSGALG00000049249)	0	-0.0633601	0.938889	0.415801	0.12569	1447.49	0.719901	1447.49	0.0188393
1:108505487-108505592	1	108505487	108505592		ENSGALG00000049249	-14994	intron (ENSGALG00000016053, intron 2 of 10)	0	0.00600857	0.997873	-0.517845	0.380878	101.499	0.985176	101.499	0.131728
1:108505650-108505757	1	108505650	108505757		ENSGALG00000049249	-15158	intron (ENSGALG00000016053, intron 2 of 10)	0	-0.149	0.892012	0.188937	0.722672	233.551	0.584587	233.551	0.464989
1:108511702-108511801	1	108511702	108511801		ENSGALG00000049249	-21206	intron (ENSGALG00000016053, intron 2 of 10)	0	0.598454	0.666145	-0.234719	0.84519	41.4154	0.241398	41.4154	0.656817
1:1085167-1085266	1	1085167	1085266		ENSGALG00000049264	7492	Intergenic	0	-0.235313	NA	1.05621	0.494944	14.9087	0.755124	14.9087	0.216358
1:1085372-1085471	1	1085372	1085471		ENSGALG00000049264	7697	Intergenic	1	-0.303521	0.917766	0.186569	0.928217	18.9268	0.652258	18.9268	0.816887
1:108567939-108568038	1	108567939	108568038		ENSGALG00000049249	-77443	intron (ENSGALG00000016054, intron 4 of 4)	0	0.20495	0.919016	0.665603	0.393155	60.0066	0.655996	60.0066	0.139788
1:108570634-108570787	1	108570634	108570787		ENSGALG00000049249	-80165	intron (ENSGALG00000016054, intron 4 of 4)	1	-0.121678	0.966207	0.736212	0.504565	40.6303	0.825718	40.6303	0.224172
1:108570938-108571037	1	108570938	108571037		ENSGALG00000049249	-80442	intron (ENSGALG00000016054, intron 4 of 4)	1	0.309456	0.879749	0.317939	0.816082	31.6142	0.556192	31.6142	0.607089
2:97296527-97296627	2	97296527	97296627	gga-mir-6701	ENSGALG00000026707	-8538	intron (ENSGALG00000013814, intron 5 of 8)	0	3.28364	0.00317972	2.41654	0.0389697	18.4681	4.22335e-05	18.4681	0.00287969
1:108584475-108584574	1	108584475	108584574		ENSGALG00000049249	-93979	intron (ENSGALG00000016054, intron 4 of 4)	1	1.43665	0.137749	-1.54222	0.185567	50.7564	0.0114031	50.7564	0.0363372
1:108584851-108584981	1	108584851	108584981		ENSGALG00000049249	-94371	intron (ENSGALG00000016054, intron 4 of 4)	1	0.633208	0.182901	0.528515	0.232573	249.069	0.0186961	249.069	0.0541431
1:108587248-108587347	1	108587248	108587347		ENSGALG00000049249	-96752	intron (ENSGALG00000016054, intron 4 of 4)	0	-1.51105	0.19971	-1.5817	0.171717	33.8318	0.0217233	33.8318	0.0318531
4:14076537-14076636	4	14076537	14076636		ENSGALG00000048179	-22087	Intergenic	0	0.28933	0.942096	2.4139	0.0226336	27.5214	0.730833	27.5214	0.00124821
1:108588296-108588414	1	108588296	108588414		ENSGALG00000049249	-97810	intron (ENSGALG00000016054, intron 4 of 4)	0	-0.743393	0.260223	-0.497675	0.458907	121.932	0.0345263	121.932	0.186551
1:108636661-108636833	1	108636661	108636833	KCNJ6	ENSGALG00000016054	77766	intron (ENSGALG00000016054, intron 1 of 2)	0	0.0255851	0.992637	0.562885	0.466813	56.0149	0.951786	56.0149	0.193047
1:108637144-108637311	1	108637144	108637311	KCNJ6	ENSGALG00000016054	77286	intron (ENSGALG00000016054, intron 1 of 2)	2	0.196178	0.92122	0.940766	0.197099	62.8453	0.663084	62.8453	0.0405099
1:10869503-10869602	1	10869503	10869602		ENSGALG00000050082	-8365	Intergenic	0	-1.23589	0.178198	-0.6305	0.553945	45.7404	0.0179005	45.7404	0.269176
1:10869796-10869895	1	10869796	10869895		ENSGALG00000050082	-8072	Intergenic	0	-0.609054	0.707293	-1.03026	0.295323	41.7826	0.280877	41.7826	0.0826202
1:108713068-108713225	1	108713068	108713225	KCNJ6	ENSGALG00000016054	1367	intron (ENSGALG00000016054, intron 1 of 4)	0	-0.197622	0.797306	0.503337	0.155097	325.664	0.39497	325.664	0.0267342
1:108714437-108714659	1	108714437	108714659	KCNJ6	ENSGALG00000016054	-35	promoter-TSS (ENSGALG00000016054)	0	-0.376412	0.713206	-0.152934	0.853488	106.165	0.287178	106.165	0.671231
1:108714869-108714998	1	108714869	108714998	KCNJ6	ENSGALG00000016054	-420	promoter-TSS (ENSGALG00000016054)	0	-0.653006	0.262608	0.275615	0.630164	141.333	0.0351384	141.333	0.349427
1:108792070-108792169	1	108792070	108792169		ENSGALG00000052901	-7572	Intergenic	1	0.11006	0.959557	0.171453	0.852196	70.7376	0.798234	70.7376	0.668928
1:108795633-108795779	1	108795633	108795779		ENSGALG00000052901	-3985	Intergenic	1	-0.374488	0.730389	0.177219	0.84114	82.1875	0.306449	82.1875	0.649646
1:108795797-108795896	1	108795797	108795896		ENSGALG00000052901	-3845	Intergenic	0	-0.196659	0.939673	-0.429604	0.7476	27.1254	0.722006	27.1254	0.499947
1:108806450-108806655	1	108806450	108806655		ENSGALG00000052901	6861	intron (ENSGALG00000052901, intron 4 of 6)	0	-0.39955	0.569795	0.344189	0.487953	178.726	0.164473	178.726	0.210609
1:108806699-108806798	1	108806699	108806798		ENSGALG00000052901	7057	intron (ENSGALG00000052901, intron 4 of 6)	1	-0.00780345	0.99816	-1.12108	0.214336	39.8737	0.987082	39.8737	0.0468471
1:108808952-108809124	1	108808952	108809124		ENSGALG00000052901	9347	intron (ENSGALG00000052901, intron 4 of 6)	1	0.485888	0.651609	-0.764835	0.360659	57.4476	0.228031	57.4476	0.119127
1:108818886-108818985	1	108818886	108818985		ENSGALG00000052901	19244	Intergenic	1	-0.468808	0.766428	-0.325882	0.781566	41.3339	0.352048	41.3339	0.551181
1:108847700-108847905	1	108847700	108847905	KCNJ15	ENSGALG00000016055	1267	intron (ENSGALG00000016055, intron 1 of 1)	0	0.0422127	0.97633	0.375605	0.418614	224.459	0.869645	224.459	0.157116
1:108866160-108866259	1	108866160	108866259	KCNJ15	ENSGALG00000016055	19674	intron (ENSGALG00000016055, intron 1 of 1)	0	-0.0657201	0.97543	0.716445	0.234363	69.2907	0.865571	69.2907	0.0548225
1:10886701-10886800	1	10886701	10886800		ENSGALG00000055032	5023	Intergenic	1	1.60713	0.237126	-0.259504	0.919213	19.4259	0.0292354	19.4259	0.797794
1:108868419-108868528	1	108868419	108868528	KCNJ15	ENSGALG00000016055	21938	promoter-TSS (ENSGALG00000016055)	0	-0.408197	0.651564	0.368112	0.569113	104.851	0.228009	104.851	0.284227
1:108868663-108868769	1	108868663	108868769	KCNJ15	ENSGALG00000016055	22181	promoter-TSS (ENSGALG00000016055)	0	-0.0291263	0.990606	-0.64044	0.391997	70.2956	0.938612	70.2956	0.139048
1:108887606-108887705	1	108887606	108887705	KCNJ15	ENSGALG00000016055	41120	Intergenic	0	0.50044	0.753187	0.747714	0.406232	38.2521	0.334842	38.2521	0.148796
6:29819291-29819390	6	29819291	29819390	PNLIPRP1	ENSGALG00000009231	15227	Intergenic	0	1.83828	3.08322e-05	2.41075	1.60799e-06	103.502	9.66676e-08	103.502	4.51165e-09
1:108890358-108890483	1	108890358	108890483	KCNJ15	ENSGALG00000016055	43885	Intergenic	0	-0.0426515	0.985262	0.286422	0.710679	91.8935	0.910376	91.8935	0.448776
1:108895220-108895344	1	108895220	108895344	KCNJ15	ENSGALG00000016055	48747	Intergenic	0	-0.286536	0.861489	-0.0590863	0.967377	44.4315	0.51638	44.4315	0.904853
1:108895378-108895564	1	108895378	108895564	KCNJ15	ENSGALG00000016055	48936	Intergenic	0	-0.123704	0.936826	-0.016789	0.98962	107.581	0.713943	107.581	0.959859
1:108897619-108897726	1	108897619	108897726	KCNJ15	ENSGALG00000016055	51137	Intergenic	0	-0.683475	0.352686	0.191613	0.796577	98.6363	0.0609263	98.6363	0.575606
1:108897775-108897874	1	108897775	108897874	KCNJ15	ENSGALG00000016055	51289	Intergenic	0	0.00597601	0.998641	-0.0885816	0.949543	40.2709	0.989977	40.2709	0.862833
1:108898481-108898580	1	108898481	108898580	KCNJ15	ENSGALG00000016055	51995	Intergenic	1	0.262779	0.869722	1.09358	0.0879928	66.1146	0.534107	66.1146	0.0104545
1:108910514-108910613	1	108910514	108910613	ERG	ENSGALG00000016058	62491	intron (ENSGALG00000016058, intron 9 of 9)	1	0.536344	0.689486	-0.125414	0.922807	46.7377	0.262825	46.7377	0.805238
1:108910664-108910763	1	108910664	108910763	ERG	ENSGALG00000016058	62341	intron (ENSGALG00000016058, intron 9 of 9)	2	0.697417	0.636278	-0.0368845	0.986132	31.7746	0.214058	31.7746	0.951519
1:108917956-108918163	1	108917956	108918163	ERG	ENSGALG00000016058	54995	intron (ENSGALG00000016058, intron 6 of 9)	2	0.0344289	0.988732	0.312392	0.695869	101.066	0.927803	101.066	0.429322
1:108932758-108932871	1	108932758	108932871	ERG	ENSGALG00000016058	40240	intron (ENSGALG00000016058, intron 2 of 9)	0	-0.454908	0.669464	0.159499	0.870141	63.6257	0.244424	63.6257	0.700989
1:108936007-108936106	1	108936007	108936106	ERG	ENSGALG00000016058	36998	intron (ENSGALG00000016058, intron 2 of 9)	1	-1.4507	0.0969985	-0.220928	0.866535	39.003	0.00641805	39.003	0.694639
1:108953867-108954000	1	108953867	108954000	ERG	ENSGALG00000016058	19121	intron (ENSGALG00000016058, intron 1 of 9)	1	0.0886495	0.971105	0.738551	0.393461	58.1235	0.846167	58.1235	0.139993
1:108963483-108963582	1	108963483	108963582	ERG	ENSGALG00000016058	9522	intron (ENSGALG00000016058, intron 1 of 9)	0	0.255592	0.859426	0.252631	0.760869	65.2047	0.510443	65.2047	0.519253
1:108964621-108964744	1	108964621	108964744	ERG	ENSGALG00000016058	8372	intron (ENSGALG00000016058, intron 1 of 9)	2	0.268556	0.849484	0.139977	0.877228	68.7966	0.488622	68.7966	0.714802
1:108972990-108973141	1	108972990	108973141	ERG	ENSGALG00000016058	-11	promoter-TSS (ENSGALG00000016058)	0	0.200558	0.909228	-0.405563	0.640857	71.0165	0.630419	71.0165	0.361342
Z:59804711-59804810	Z	59804711	59804810		ENSGALG00000054474	-25126	intron (ENSGALG00000043556, intron 45 of 70)	0	0.0537123	0.989639	2.40073	0.0110574	33.3622	0.931535	33.3622	0.000437833
17:3769347-3769446	17	3769347	3769446		ENSGALG00000053817	60121	intron (ENSGALG00000007038, intron 5 of 23)	2	0.554291	0.675724	2.39921	0.000140582	51.2442	0.250077	51.2442	1.22941e-06
1:10900896-10901002	1	10900896	10901002		ENSGALG00000055032	19222	Intergenic	0	-0.892267	0.310857	-0.53277	0.495036	53.2027	0.0478295	53.2027	0.216448
1:109026456-109026555	1	109026456	109026555	ERG	ENSGALG00000016058	-53451	Intergenic	0	0.202623	0.941022	0.759151	0.354326	48.2623	0.726589	48.2623	0.115347
1:109028707-109028922	1	109028707	109028922	ERG	ENSGALG00000016058	-55760	Intergenic	1	1.26419	0.0560854	0.329781	0.697334	61.5445	0.00269623	61.5445	0.431412
1:109028949-109029048	1	109028949	109029048	ERG	ENSGALG00000016058	-55944	Intergenic	1	-0.117143	0.975334	0.369723	0.802345	21.5333	0.864897	21.5333	0.585079
1:109032786-109032885	1	109032786	109032885	ERG	ENSGALG00000016058	-59781	Intergenic	0	0.363829	0.850699	0.514053	0.66179	34.4013	0.490399	34.4013	0.386131
1:109033689-109033788	1	109033689	109033788	ERG	ENSGALG00000016058	-60684	Intergenic	0	0.26234	0.903028	-1.03977	0.315829	32.0499	0.613444	32.0499	0.0928118
1:109041940-109042042	1	109041940	109042042	ERG	ENSGALG00000016058	-68937	Intergenic	2	0.980718	0.0882943	-0.650488	0.344614	94.175	0.00556837	94.175	0.109353
5:52082608-52082794	5	52082608	52082794	CLBA1	ENSGALG00000011690	-23119	Intergenic	0	0.474474	0.668816	2.39821	2.7404e-07	159.873	0.243818	159.873	5.57867e-10
1:109044451-109044550	1	109044451	109044550	ERG	ENSGALG00000016058	-71446	Intergenic	2	0.35591	0.858966	-1.54198	0.170893	28.8234	0.509215	28.8234	0.0315537
1:109044670-109044769	1	109044670	109044769	ERG	ENSGALG00000016058	-71665	Intergenic	1	0.285159	0.883937	-0.0969793	0.952251	36.0343	0.566601	36.0343	0.868101
1:109045469-109045650	1	109045469	109045650	ERG	ENSGALG00000016058	-72505	Intergenic	2	-0.493169	0.473692	-0.158884	0.818263	140.645	0.109958	140.645	0.610788
1:109054738-109054837	1	109054738	109054837		ENSGALG00000050080	75265	Intergenic	0	0.0231497	0.993688	-0.225697	0.827842	48.1294	0.957454	48.1294	0.62736
1:109054970-109055069	1	109054970	109055069		ENSGALG00000050080	75033	Intergenic	0	-0.106353	0.969966	-0.213011	0.875416	31.8268	0.840077	31.8268	0.710926
1:109055124-109055223	1	109055124	109055223		ENSGALG00000050080	74879	Intergenic	0	0.363307	0.892549	-0.822749	0.559793	19.4109	0.585722	19.4109	0.274677
1:109056858-109056957	1	109056858	109056957		ENSGALG00000050080	73145	Intergenic	1	-0.207505	0.916218	-0.394559	0.695241	44.2962	0.648231	44.2962	0.428542
1:109058079-109058178	1	109058079	109058178		ENSGALG00000050080	71924	Intergenic	0	1.1572	0.482718	-0.534999	0.788266	18.1261	0.114313	18.1261	0.562089
1:109058210-109058309	1	109058210	109058309		ENSGALG00000050080	71793	Intergenic	0	0.94377	0.291527	-0.403228	0.702523	46.5265	0.0422323	46.5265	0.4382
1:109058938-109059086	1	109058938	109059086		ENSGALG00000050080	71040	Intergenic	0	0.329345	0.636835	0.155777	0.777928	391.248	0.214548	391.248	0.545689
1:109059402-109059654	1	109059402	109059654		ENSGALG00000050080	70524	Intergenic	0	0.203603	0.817382	-0.0873359	0.890012	222.296	0.427779	222.296	0.739842
6:33754564-33754663	6	33754564	33754663		ENSGALG00000052052	12953	intron (ENSGALG00000052052, intron 1 of 8)	0	0.879195	0.529696	2.39173	0.00193878	35.4214	0.139805	35.4214	3.77533e-05
1:109068482-109068581	1	109068482	109068581		ENSGALG00000050080	61521	Intergenic	0	-1.4651	0.2251	-0.910762	0.48161	21.5904	0.0267248	21.5904	0.20549
1:109078952-109079087	1	109078952	109079087		ENSGALG00000050080	51033	Intergenic	1	-0.639738	0.641727	-0.232756	0.84926	88.8956	0.218935	88.8956	0.664136
1:109082774-109082877	1	109082774	109082877		ENSGALG00000050080	47227	Intergenic	1	1.08512	0.153611	-0.784674	0.483552	48.8211	0.0138055	48.8211	0.206977
1:109083156-109083255	1	109083156	109083255		ENSGALG00000050080	46847	Intergenic	1	-0.316226	0.885027	-0.5001	0.681626	33.8553	0.569118	33.8553	0.411747
4:86188551-86188684	4	86188551	86188684	SUCLG1	ENSGALG00000015961	-11694	TTS (ENSGALG00000015960)	2	1.22306	0.0149593	2.38917	2.04526e-08	192.178	0.000367543	192.178	2.46383e-11
1:109103354-109103453	1	109103354	109103453		ENSGALG00000050080	26649	Intergenic	0	-0.75934	0.675178	-1.35578	0.311021	22.391	0.249487	22.391	0.0905545
1:109107717-109107816	1	109107717	109107816		ENSGALG00000050080	22286	Intergenic	1	0.678414	0.716812	-0.689139	0.61162	23.507	0.291045	23.507	0.327988
1:109109828-109110014	1	109109828	109110014		ENSGALG00000050080	20131	Intergenic	2	-0.272141	0.855366	0.410755	0.584887	68.7983	0.500807	68.7983	0.30044
1:109113759-109113858	1	109113759	109113858		ENSGALG00000050080	16244	Intergenic	0	0.0324573	0.991163	0.18915	0.855016	57.3229	0.940805	57.3229	0.673834
1:109116638-109116747	1	109116638	109116747		ENSGALG00000050080	13360	Intergenic	1	-0.478899	0.791691	0.986844	0.32999	29.4232	0.38659	29.4232	0.100626
1:109116763-109116862	1	109116763	109116862		ENSGALG00000050080	13240	Intergenic	0	0.48092	0.791493	-0.522817	0.650432	30.8781	0.386368	30.8781	0.37256
14:9100387-9100537	14	9100387	9100537	CDR2	ENSGALG00000025743	13715	TTS (ENSGALG00000025743)	0	0.859436	0.180664	2.38179	1.64727e-07	136.436	0.0183029	136.436	3.01427e-10
1:109136839-109136997	1	109136839	109136997	ETS2	ENSGALG00000016059	3720	intron (ENSGALG00000016059, intron 2 of 9)	0	0.267221	0.857663	0.302128	0.720785	72.4421	0.506499	72.4421	0.462296
1:109182402-109182507	1	109182402	109182507		ENSGALG00000051565	-15552	Intergenic	0	0.0348516	0.991402	0.682165	0.236432	115.075	0.942181	115.075	0.0557325
1:109183758-109183886	1	109183758	109183886		ENSGALG00000051565	-14184	Intergenic	1	-0.850308	0.193534	-1.01955	0.0848608	102.757	0.0205715	102.757	0.00985609
1:109195508-109195697	1	109195508	109195697		ENSGALG00000051565	-2404	Intergenic	1	0.243917	0.868359	0.144452	0.876275	118.573	0.53117	118.573	0.712709
1:109212026-109212156	1	109212026	109212156		ENSGALG00000051565	14085	Intergenic	0	0.705774	0.368296	0.21598	0.804186	67.1773	0.0663713	67.1773	0.588302
1:109219916-109220031	1	109219916	109220031		ENSGALG00000051565	21967	Intergenic	0	-0.0973365	0.952315	0.565799	0.319924	118.769	0.768672	118.769	0.0948347
1:109226081-109226201	1	109226081	109226201		ENSGALG00000048201	18855	Intergenic	0	0.347821	0.729361	0.314721	0.653972	99.2484	0.305236	99.2484	0.377043
1:109228503-109228667	1	109228503	109228667		ENSGALG00000048201	16411	Intergenic	1	-0.0598675	0.968623	0.300781	0.567232	221.164	0.833966	221.164	0.282226
28:4260292-4260391	28	4260292	4260391	USE1	ENSGALG00000003703	2580	intron (ENSGALG00000003703, intron 5 of 7)	0	0.141803	0.967912	2.37693	0.00091976	53.4036	0.831859	53.4036	1.39761e-05
1:109256612-109256721	1	109256612	109256721		ENSGALG00000048201	-11670	Intergenic	0	-0.376082	0.536069	0.353865	0.42404	326.745	0.143622	326.745	0.161103
1:109269858-109270002	1	109269858	109270002	PSMG1	ENSGALG00000016062	-26	promoter-TSS (ENSGALG00000016062)	0	-0.101308	0.897247	0.141036	0.720889	779.181	0.597171	779.181	0.462478
1:10927351-10927450	1	10927351	10927450		ENSGALG00000052917	-5524	Intergenic	1	-0.64974	0.756269	-1.74022	0.0985087	22.1719	0.338529	22.1719	0.0125664
1:109322302-109322401	1	109322302	109322401	BRWD1	ENSGALG00000016065	809	intron (ENSGALG00000016065, intron 4 of 41)	0	-0.0342289	0.978096	0.38776	0.270821	329.578	0.876417	329.578	0.0712015
1:109323245-109323350	1	109323245	109323350	BRWD1	ENSGALG00000016065	-137	promoter-TSS (ENSGALG00000016065)	0	-0.0401397	0.97453	0.397453	0.294442	947.594	0.861464	947.594	0.0821799
1:109323396-109323501	1	109323396	109323501	BRWD1	ENSGALG00000016065	-288	promoter-TSS (ENSGALG00000016065)	0	0.132983	0.874512	-0.15161	0.750902	471.926	0.544733	471.926	0.504943
1:109323564-109323664	1	109323564	109323664	BRWD1	ENSGALG00000016065	-454	promoter-TSS (ENSGALG00000016065)	1	0.00455882	0.997261	-0.261393	0.490793	700.448	0.982024	700.448	0.212931
5:43881766-43881871	5	43881766	43881871	TDP1	ENSGALG00000010669	4757	intron (ENSGALG00000010669, intron 4 of 14)	2	1.25612	0.293766	2.37165	0.00612487	27.9637	0.0429519	27.9637	0.000189128
1:109333168-109333276	1	109333168	109333276	WRB	ENSGALG00000016070	-314	promoter-TSS (ENSGALG00000016067)	0	-0.307896	0.416372	0.378599	0.17888	1322.32	0.0839868	1322.32	0.0341903
1:109354501-109354693	1	109354501	109354693	LCA5L	ENSGALG00000016125	-7	promoter-TSS (ENSGALG00000016125)	0	-0.386211	0.446034	0.32799	0.413075	497.205	0.0969266	497.205	0.15346
1:109356148-109356291	1	109356148	109356291	LCA5L	ENSGALG00000016125	-1629	Intergenic	0	0.110578	0.925042	-0.323453	0.545943	233.914	0.675231	233.914	0.261454
1:109356710-109356812	1	109356710	109356812	LCA5L	ENSGALG00000016125	-2171	Intergenic	0	-0.385361	0.791586	-0.436691	0.598586	101.831	0.38646	101.831	0.31445
4:52923309-52923425	4	52923309	52923425		ENSGALG00000049864	-5721	Intergenic	1	-0.055322	0.981861	2.3713	3.00424e-05	124.518	0.896159	124.518	1.71104e-07
1:109393271-109393370	1	109393271	109393370	B3GALT5	ENSGALG00000016128	-4249	Intergenic	2	-0.366	0.881146	0.96487	0.338984	38.1422	0.560145	38.1422	0.10599
1:109395723-109395866	1	109395723	109395866	B3GALT5	ENSGALG00000016128	-1775	Intergenic	2	-0.365025	0.69346	0.303322	0.619054	152.984	0.26666	152.984	0.33634
1:109397321-109397629	1	109397321	109397629	B3GALT5	ENSGALG00000016128	-94	promoter-TSS (ENSGALG00000016128)	0	0.0597956	0.959687	0.120452	0.818636	415.5	0.798494	415.5	0.611415
1:109441917-109442026	1	109441917	109442026	IGSF5	ENSGALG00000016132	15659	intron (ENSGALG00000016132, intron 6 of 8)	0	-0.0348005	0.983761	-0.599345	0.305752	138.487	0.903615	138.487	0.0877266
1:109442088-109442198	1	109442088	109442198	IGSF5	ENSGALG00000016132	15831	intron (ENSGALG00000016132, intron 6 of 8)	0	-0.386795	0.645554	0.221064	0.729188	159.338	0.222555	159.338	0.47393
1:109447682-109447787	1	109447682	109447787	IGSF5	ENSGALG00000016132	21422	intron (ENSGALG00000016132, intron 8 of 8)	0	-0.294857	0.853902	-0.289056	0.783513	55.1212	0.497712	55.1212	0.554608
1:109472471-109472722	1	109472471	109472722		ENSGALG00000049863	-127	promoter-TSS (ENSGALG00000049863)	0	-0.205917	0.742794	0.138243	0.74987	557.541	0.322396	557.541	0.503317
1:109481196-109481297	1	109481196	109481297		ENSGALG00000049863	-8777	Intergenic	0	0.213246	0.944772	-0.622321	0.697161	25.5695	0.741479	25.5695	0.431144
1:109481382-109481481	1	109481382	109481481		ENSGALG00000049863	-8962	Intergenic	0	0.484724	0.721965	-1.13491	0.237987	44.8371	0.296819	44.8371	0.056402
1:109485818-109485917	1	109485818	109485917		ENSGALG00000049863	-13398	Intergenic	1	0.570069	0.779127	-1.24946	0.362789	24.0141	0.36909	24.0141	0.120439
3:95309952-95310188	3	95309952	95310188		ENSGALG00000054743	8552	intron (ENSGALG00000054743, intron 2 of 3)	1	-0.284196	0.762198	2.36892	1.53104e-10	215.722	0.347103	215.722	6.42029e-14
5:58456503-58456612	5	58456503	58456612	FERMT2	ENSGALG00000012425	-6713	Intergenic	1	1.95197	0.00106429	2.36862	1.17389e-06	74.9107	9.88865e-06	74.9107	3.12361e-09
1:109508943-109509042	1	109508943	109509042	PCP4	ENSGALG00000047890	2804	intron (ENSGALG00000047890, intron 1 of 2)	0	0.677531	0.551437	0.253394	0.807591	41.7898	0.152909	41.7898	0.593425
2:62132294-62132469	2	62132294	62132469	GFOD1	ENSGALG00000012730	-4565	Intergenic	2	1.9543	0.000541218	2.35769	2.69536e-06	111.179	4.07375e-06	111.179	8.5079e-09
1:109525704-109525804	1	109525704	109525804		ENSGALG00000049718	3665	TTS (ENSGALG00000047890)	0	-0.0627394	0.985153	-0.789336	0.499081	33.4279	0.90982	33.4279	0.219712
1:109527498-109527597	1	109527498	109527597		ENSGALG00000049718	1872	exon (ENSGALG00000049718, exon 3 of 3)	1	0.826216	0.555913	0.600087	0.654284	25.89	0.155739	25.89	0.377349
1:109527645-109527744	1	109527645	109527744		ENSGALG00000049718	1725	exon (ENSGALG00000049718, exon 3 of 3)	0	1.41847	0.351472	0.101071	0.970496	19.233	0.0605186	19.233	0.912405
1:109542662-109542761	1	109542662	109542761		ENSGALG00000049718	-13292	Intergenic	0	1.31026	0.281839	-0.207488	0.918165	25.5265	0.0397623	25.5265	0.79586
1:109542901-109543000	1	109542901	109543000		ENSGALG00000049718	-13531	Intergenic	0	0.720365	0.639224	0.0324557	0.990575	33.945	0.21685	33.945	0.961984
1:109569778-109569899	1	109569778	109569899		ENSGALG00000049718	-40419	intron (ENSGALG00000016138, intron 33 of 33)	0	-0.25448	0.891481	0.090561	0.937851	50.5608	0.583262	50.5608	0.83635
1:109569918-109570017	1	109569918	109570017		ENSGALG00000049718	-40548	intron (ENSGALG00000016138, intron 33 of 33)	0	-0.437015	0.827408	-0.12518	0.935558	33.0226	0.446478	33.0226	0.831572
1:109576698-109576797	1	109576698	109576797		ENSGALG00000049718	-47328	intron (ENSGALG00000016138, intron 33 of 33)	0	-0.248349	0.942204	0.599264	0.708149	24.9306	0.731802	24.9306	0.445606
1:109584963-109585071	1	109584963	109585071		ENSGALG00000049718	-55598	exon (ENSGALG00000016138, exon 32 of 34)	0	-0.0550613	0.972501	0.387297	0.439645	212.722	0.852708	212.722	0.172046
1:109599244-109599395	1	109599244	109599395		ENSGALG00000049718	-69900	intron (ENSGALG00000016138, intron 28 of 33)	2	0.250126	0.841771	1.00021	0.0570128	102.399	0.473732	102.399	0.00521496
1:109606120-109606219	1	109606120	109606219		ENSGALG00000049718	-76750	intron (ENSGALG00000016138, intron 27 of 33)	0	-0.224282	0.938351	-0.0831186	0.95707	39.9617	0.71822	39.9617	0.879897
1:109635983-109636082	1	109635983	109636082		ENSGALG00000052898	-102925	intron (ENSGALG00000016138, intron 21 of 33)	1	0.258685	NA	-1.97931	0.38172	13.9152	0.749227	13.9152	0.132277
1:109652727-109652855	1	109652727	109652855		ENSGALG00000052898	-86166	intron (ENSGALG00000016138, intron 17 of 33)	2	0.134775	0.957093	0.0317966	0.987797	47.0595	0.790575	47.0595	0.95554
1:109661547-109661661	1	109661547	109661661		ENSGALG00000052898	-77353	intron (ENSGALG00000016138, intron 15 of 33)	0	-0.039218	0.988947	-0.392474	0.692086	45.8885	0.928859	45.8885	0.424672
1:109661810-109661921	1	109661810	109661921		ENSGALG00000052898	-77092	intron (ENSGALG00000016138, intron 15 of 33)	0	-0.429985	0.719142	-0.163012	0.884347	56.5825	0.293847	56.5825	0.729209
1:10967697-10967822	1	10967697	10967822		ENSGALG00000052917	34835	Intergenic	0	-0.147612	0.953454	0.0109143	0.999189	43.5933	0.773372	43.5933	0.984478
1:109697077-109697243	1	109697077	109697243		ENSGALG00000052898	-41797	intron (ENSGALG00000016138, intron 12 of 33)	0	-0.396102	0.74699	-0.192683	0.838218	69.9821	0.327224	69.9821	0.644692
13:18167875-18168002	13	18167875	18168002	gga-mir-6588	ENSGALG00000028586	-592	promoter-TSS (ENSGALG00000028586)	0	1.43638	0.000174169	2.34643	7.6679e-11	288.292	9.22914e-07	288.292	2.74776e-14
10:2935378-2935637	10	2935378	2935637	CLK3	ENSGALG00000001362	2169	intron (ENSGALG00000001362, intron 4 of 13)	1	1.39751	5.10608e-05	2.34578	3.89536e-15	415.27	1.88577e-07	415.27	3.26697e-19
1:109708954-109709053	1	109708954	109709053		ENSGALG00000052898	-29954	intron (ENSGALG00000016138, intron 11 of 33)	0	-0.87383	0.469129	-0.97559	0.304139	32.9016	0.10761	32.9016	0.0868689
1:109709145-109709244	1	109709145	109709244		ENSGALG00000052898	-29763	intron (ENSGALG00000016138, intron 11 of 33)	1	-0.828326	0.489382	-0.759888	0.496557	32.0062	0.118015	32.0062	0.217756
1:109731551-109731702	1	109731551	109731702		ENSGALG00000052898	-7331	intron (ENSGALG00000016138, intron 7 of 33)	1	0.0512334	0.977652	0.720375	0.15927	351.882	0.874775	351.882	0.0280123
1:109780691-109780797	1	109780691	109780797		ENSGALG00000042372	41695	intron (ENSGALG00000042372, intron 2 of 2)	0	-0.251785	0.890086	0.164127	0.888953	53.6585	0.580197	53.6585	0.73771
1:109804006-109804105	1	109804006	109804105		ENSGALG00000042372	65006	intron (ENSGALG00000052898, intron 2 of 2)	1	1.37833	0.280258	0.713022	0.543001	25.5577	0.0393774	25.5577	0.258815
1:109804155-109804273	1	109804155	109804273		ENSGALG00000042372	65165	intron (ENSGALG00000052898, intron 2 of 2)	0	0.995841	0.542314	0.727182	0.606249	20.4932	0.147352	20.4932	0.322369
1:109851011-109851347	1	109851011	109851347		ENSGALG00000042372	112130	intron (ENSGALG00000016138, intron 4 of 33)	2	0.369717	0.652487	0.191487	0.774463	150.231	0.228694	150.231	0.540518
1:109889597-109889697	1	109889597	109889697		ENSGALG00000054341	-82479	intron (ENSGALG00000016138, intron 4 of 33)	1	0.492682	0.723198	-0.758883	0.460276	42.9247	0.29794	42.9247	0.187636
1:109895085-109895184	1	109895085	109895184		ENSGALG00000054341	-76992	intron (ENSGALG00000016138, intron 4 of 33)	1	0.18364	0.944013	-1.6252	0.210164	27.0925	0.738569	27.0925	0.0452798
1:109928475-109928683	1	109928475	109928683		ENSGALG00000054341	-43547	intron (ENSGALG00000016138, intron 4 of 33)	3	-1.06314	0.0637826	0.327643	0.662454	87.389	0.00331436	87.389	0.387089
1:10997696-10997872	1	10997696	10997872		ENSGALG00000042096	19003	Intergenic	0	-0.804743	0.529652	-1.71474	0.0518473	70.2845	0.139787	70.2845	0.00449935
1:109992761-109992860	1	109992761	109992860		ENSGALG00000054341	20684	intron (ENSGALG00000016138, intron 2 of 33)	0	-0.0400387	0.992637	-0.365894	0.841428	18.8568	0.951664	18.8568	0.650038
1:109992904-109993003	1	109992904	109993003		ENSGALG00000054341	20827	intron (ENSGALG00000016138, intron 2 of 33)	0	-0.183042	0.949217	-0.438477	0.765611	23.7534	0.757241	23.7534	0.526917
1:51136022-51136140	1	51136022	51136140		ENSGALG00000050386	7149	intron (ENSGALG00000050386, intron 11 of 15)	2	1.55667	0.00523268	2.33863	1.10185e-07	79.9776	8.37294e-05	79.9776	1.8566e-10
1:11000386-11000485	1	11000386	11000485		ENSGALG00000042096	16352	Intergenic	0	-0.901783	0.537242	-1.54775	0.211971	28.5527	0.144245	28.5527	0.04595
4:39718706-39718805	4	39718706	39718805	RWDD4	ENSGALG00000010658	-56277	intron (ENSGALG00000010646, intron 1 of 3)	0	1.59228	0.0593112	2.33743	0.000767608	44.6368	0.00296291	44.6368	1.10613e-05
1:110014080-110014299	1	110014080	110014299	DSCAM	ENSGALG00000016138	15410	intron (ENSGALG00000016138, intron 2 of 33)	0	-0.210209	0.814773	-0.03418	0.964962	173.671	0.423114	173.671	0.898474
1:110014822-110015132	1	110014822	110015132	DSCAM	ENSGALG00000016138	14622	intron (ENSGALG00000016138, intron 2 of 33)	0	0.0321525	0.987466	-0.320803	0.624218	118.05	0.922507	118.05	0.34264
1:110029377-110029704	1	110029377	110029704	DSCAM	ENSGALG00000016138	59	promoter-TSS (ENSGALG00000016138)	0	0.133236	0.924599	0.175259	0.809672	123.664	0.673938	123.664	0.596684
1:110030770-110030911	1	110030770	110030911	DSCAM	ENSGALG00000016138	-1241	TTS (ENSGALG00000050551)	0	-0.387959	0.739285	0.160097	0.879839	71.2064	0.317709	71.2064	0.719686
1:110041280-110041379	1	110041280	110041379	DSCAM	ENSGALG00000016138	-11730	intron (ENSGALG00000050551, intron 2 of 5)	1	-0.274189	0.940379	-0.258758	0.834571	33.7772	0.724521	33.7772	0.638874
15:11222395-11222528	15	11222395	11222528		ENSGALG00000008040	29812	intron (ENSGALG00000008051, intron 15 of 21)	1	1.10088	0.000701778	2.32695	1.98393e-17	381.108	5.7022e-06	381.108	1.2101e-21
1:110091494-110091593	1	110091494	110091593		ENSGALG00000051164	-23109	intron (ENSGALG00000050551, intron 2 of 5)	3	-0.240659	0.894412	-0.0358197	0.97975	51.6346	0.58966	51.6346	0.935143
1:110110020-110110265	1	110110020	110110265		ENSGALG00000051164	-4510	intron (ENSGALG00000050551, intron 2 of 5)	0	0.841538	0.120212	0.210109	0.76817	108.094	0.00911113	108.094	0.530691
1:110137954-110138057	1	110137954	110138057		ENSGALG00000050551	-12850	TTS (ENSGALG00000051164)	0	-0.0515004	0.987455	1.05582	0.23897	36.731	0.922064	36.731	0.0567864
1:110139713-110139875	1	110139713	110139875		ENSGALG00000050551	-14639	intron (ENSGALG00000050551, intron 2 of 5)	0	-0.161759	0.901327	0.0204452	0.984129	130.468	0.608415	130.468	0.946738
33:5750331-5750430	33	5750331	5750430	CERS5	ENSGALG00000039734	-9148	intron (ENSGALG00000034742, intron 7 of 10)	0	1.9586	0.118769	2.32345	0.0461572	17.738	0.0089551	17.738	0.00372227
1:110151429-110151528	1	110151429	110151528	BACE2	ENSGALG00000034932	-11378	intron (ENSGALG00000050551, intron 2 of 5)	0	0.0680791	0.981461	-0.145411	0.940201	37.4243	0.894497	37.4243	0.841255
1:110151983-110152082	1	110151983	110152082	BACE2	ENSGALG00000034932	-10824	intron (ENSGALG00000050551, intron 2 of 5)	0	0.579077	0.819764	-0.14802	0.954872	17.2024	0.432182	17.2024	0.874336
1:110152398-110152549	1	110152398	110152549	BACE2	ENSGALG00000034932	-10383	intron (ENSGALG00000050551, intron 2 of 5)	2	0.812046	0.190591	0.646589	0.291281	107.801	0.0200127	107.801	0.0805922
1:110152561-110152660	1	110152561	110152660	BACE2	ENSGALG00000034932	-10246	intron (ENSGALG00000050551, intron 2 of 5)	2	1.22853	0.303609	-0.683783	0.661823	43.7566	0.0457814	43.7566	0.38619
1:110152837-110152936	1	110152837	110152936	BACE2	ENSGALG00000034932	-9970	intron (ENSGALG00000050551, intron 2 of 5)	0	0.890091	0.144662	0.207438	0.80327	164.965	0.0124051	164.965	0.586538
1:110162892-110163050	1	110162892	110163050	BACE2	ENSGALG00000034932	115	exon (ENSGALG00000034932, exon 1 of 9)	0	0.176243	0.827727	0.0260176	0.970173	604.438	0.447077	604.438	0.911515
1:110201426-110201525	1	110201426	110201525	FAM3B	ENSGALG00000016140	-24811	intron (ENSGALG00000034932, intron 5 of 8)	1	-0.307372	0.909989	-0.366566	0.810058	22.1727	0.631929	22.1727	0.597387
1:110201570-110201682	1	110201570	110201682	FAM3B	ENSGALG00000016140	-24660	intron (ENSGALG00000034932, intron 5 of 8)	0	-0.16702	0.952695	0.0943295	0.950697	36.571	0.769865	36.571	0.865272
1:110214560-110214836	1	110214560	110214836	FAM3B	ENSGALG00000016140	-11588	Intergenic	1	0.30218	0.75247	-0.0648294	0.937851	143.826	0.333944	143.826	0.836371
1:110220169-110220268	1	110220169	110220268	FAM3B	ENSGALG00000016140	-6068	Intergenic	1	-0.0912441	0.97774	0.288536	0.832374	26.942	0.875416	26.942	0.634825
1:110220325-110220440	1	110220325	110220440	FAM3B	ENSGALG00000016140	-5904	Intergenic	0	-0.231985	0.892623	0.30069	0.712035	70.9591	0.585866	70.9591	0.450555
1:110226220-110226401	1	110226220	110226401	FAM3B	ENSGALG00000016140	24	promoter-TSS (ENSGALG00000016140)	0	-0.357498	0.533873	0.0945332	0.865276	531.741	0.142335	531.741	0.692442
1:110264536-110264635	1	110264536	110264635	TMPRSS2	ENSGALG00000016144	12259	intron (ENSGALG00000016144, intron 11 of 13)	1	-0.415246	0.687339	0.392602	0.553133	87.1637	0.260383	87.1637	0.268385
1:11027140-11027245	1	11027140	11027245		ENSGALG00000042096	-10405	Intergenic	0	-0.524129	0.718652	-0.724452	0.406895	54.6002	0.293384	54.6002	0.149172
1:1102914-1103013	1	1102914	1103013	ARF5	ENSGALG00000043476	-156	promoter-TSS (ENSGALG00000033149)	0	-0.269001	0.864782	0.18812	0.853213	120.051	0.523699	120.051	0.67091
1:1103032-1103155	1	1103032	1103155	GCC1	ENSGALG00000033149	-130	promoter-TSS (ENSGALG00000033149)	0	-0.0262669	0.98681	-0.556882	0.197099	337.254	0.919467	337.254	0.0405108
28:1104275-1104437	28	1104275	1104437	PIP5K1C	ENSGALG00000000784	4802	intron (ENSGALG00000000784, intron 1 of 16)	3	1.31498	0.0032839	2.3222	7.34403e-09	309.77	4.41206e-05	309.77	6.99922e-12
1:110310667-110310766	1	110310667	110310766		ENSGALG00000052496	4258	exon (ENSGALG00000052496, exon 4 of 4)	0	-0.106878	0.970052	0.47294	0.61691	40.5155	0.841679	40.5155	0.33384
1:110313344-110313443	1	110313344	110313443		ENSGALG00000052496	1581	intron (ENSGALG00000052496, intron 2 of 3)	0	-0.163159	0.965903	0.402522	0.773688	26.4958	0.825083	26.4958	0.539182
1:110338868-110338967	1	110338868	110338967	RIPK4	ENSGALG00000040189	23264	Intergenic	0	-0.317188	0.829343	-0.708185	0.431164	58.7298	0.450517	58.7298	0.165948
1:110350152-110350251	1	110350152	110350251	RIPK4	ENSGALG00000040189	11980	intron (ENSGALG00000040189, intron 2 of 7)	0	-0.00201725	0.999595	-0.255568	0.845561	31.5775	0.996899	31.5775	0.657512
1:110350273-110350442	1	110350273	110350442	RIPK4	ENSGALG00000040189	11824	intron (ENSGALG00000040189, intron 2 of 7)	1	1.08487	0.0741594	0.11814	0.902767	72.6899	0.00419043	72.6899	0.764892
1:110350780-110350980	1	110350780	110350980	RIPK4	ENSGALG00000040189	11301	intron (ENSGALG00000040189, intron 2 of 7)	0	0.978632	0.178163	1.02339	0.126927	61.6187	0.0178946	61.6187	0.0191241
1:110361590-110361868	1	110361590	110361868	RIPK4	ENSGALG00000040189	452	intron (ENSGALG00000040189, intron 1 of 7)	1	0.184608	0.816514	-0.276058	0.537592	249.208	0.426328	249.208	0.253762
1:34237318-34237427	1	34237318	34237427	HMGA2	ENSGALG00000009875	-86958	Intergenic	1	2.47526	0.000303028	2.31158	0.0242987	44.9971	1.97236e-06	44.9971	0.0013954
1:110363456-110363562	1	110363456	110363562	RIPK4	ENSGALG00000040189	-1328	Intergenic	0	0.17907	0.934111	0.919699	0.237069	43.5909	0.705158	43.5909	0.0559628
1:110366220-110366382	1	110366220	110366382	RIPK4	ENSGALG00000040189	-4120	Intergenic	0	-0.0587781	0.975786	0.404627	0.527589	96.9374	0.867161	96.9374	0.244128
1:110375370-110375469	1	110375370	110375469		ENSGALG00000051940	-2194	intron (ENSGALG00000051940, intron 3 of 4)	2	-0.2943	0.898309	1.13292	0.181058	44.7492	0.600086	44.7492	0.0348842
1:110383404-110383586	1	110383404	110383586		ENSGALG00000051940	-10270	promoter-TSS (ENSGALG00000051940)	1	-1.00377	0.129463	-0.393057	0.588106	72.0248	0.0103116	72.0248	0.303443
1:110389454-110389553	1	110389454	110389553		ENSGALG00000051940	-16278	Intergenic	0	0.399454	0.812337	0.00681982	1	42.1424	0.418475	42.1424	0.98841
1:110389566-110389672	1	110389566	110389672		ENSGALG00000051940	-16394	Intergenic	0	-0.643989	0.598916	0.354424	0.698178	98.866	0.184359	98.866	0.432502
1:110416938-110417037	1	110416938	110417037	PRDM15	ENSGALG00000019178	4689	intron (ENSGALG00000019178, intron 2 of 22)	0	-0.0272391	0.993978	0.733077	0.391509	38.9161	0.959948	38.9161	0.138636
1:110421536-110421639	1	110421536	110421639	PRDM15	ENSGALG00000019178	89	promoter-TSS (ENSGALG00000019178)	0	0.0896747	0.926161	0.21994	0.599784	545.422	0.679139	545.422	0.315655
1:110421673-110421786	1	110421673	110421786	PRDM15	ENSGALG00000019178	-53	promoter-TSS (ENSGALG00000019178)	0	0.232241	0.697248	0.0140233	0.984685	478.566	0.270285	478.566	0.948082
1:110422687-110422786	1	110422687	110422786	PRDM15	ENSGALG00000019178	-1060	Intergenic	0	0.519683	0.311123	0.404343	0.369674	275.459	0.0479198	275.459	0.124839
1:110423255-110423439	1	110423255	110423439	PRDM15	ENSGALG00000019178	-1671	Intergenic	0	0.743549	0.53283	-1.55024	0.0756517	37.3076	0.141595	37.3076	0.00821015
1:110427895-110428008	1	110427895	110428008	PRDM15	ENSGALG00000019178	-6275	intron (ENSGALG00000016148, intron 12 of 12)	0	-0.686828	0.55949	-1.34259	0.0846964	50.5707	0.158016	50.5707	0.00982543
1:110428041-110428147	1	110428041	110428147	PRDM15	ENSGALG00000019178	-6418	intron (ENSGALG00000016148, intron 12 of 12)	0	-0.213442	0.89725	-0.336743	0.707515	60.3359	0.597338	60.3359	0.444658
1:110439658-110439789	1	110439658	110439789	PRDM15	ENSGALG00000019178	-18047	intron (ENSGALG00000016148, intron 7 of 12)	2	0.299423	0.825757	0.134732	0.867491	105.555	0.443086	105.555	0.696312
1:110439818-110439917	1	110439818	110439917	PRDM15	ENSGALG00000019178	-18191	intron (ENSGALG00000016148, intron 7 of 12)	0	0.893213	0.468577	0.910113	0.304839	35.9103	0.107323	35.9103	0.0872626
1:110442046-110442173	1	110442046	110442173	C2CD2	ENSGALG00000016148	16703	intron (ENSGALG00000016148, intron 6 of 12)	0	-0.435415	0.714784	0.210654	0.817576	80.7098	0.288982	80.7098	0.609634
1:110446089-110446293	1	110446089	110446293	C2CD2	ENSGALG00000016148	12621	intron (ENSGALG00000016148, intron 4 of 12)	0	0.105481	0.946612	0.316351	0.674015	136.096	0.747066	136.096	0.401886
1:110455078-110455177	1	110455078	110455177	C2CD2	ENSGALG00000016148	3685	intron (ENSGALG00000016148, intron 2 of 12)	0	0.576583	0.631579	-0.466788	0.613475	47.5814	0.209939	47.5814	0.330143
1:110457192-110457291	1	110457192	110457291	C2CD2	ENSGALG00000016148	1571	intron (ENSGALG00000016148, intron 2 of 12)	1	0.968153	0.588104	-0.950835	0.615535	20.1102	0.176668	20.1102	0.332458
1:110460182-110460492	1	110460182	110460492	C2CD2	ENSGALG00000016148	-1525	Intergenic	0	-0.00490184	0.996883	0.105263	0.805355	739.66	0.979842	739.66	0.590056
1:110464516-110464625	1	110464516	110464625	C2CD2	ENSGALG00000016148	-5758	Intergenic	0	0.0755061	0.961291	-0.0452171	0.957891	151.857	0.805396	151.857	0.8819
1:110465069-110465195	1	110465069	110465195	C2CD2	ENSGALG00000016148	-6320	Intergenic	0	0.143849	0.924195	-0.305794	0.6776	103.158	0.672852	103.158	0.40645
1:110467140-110467239	1	110467140	110467239	C2CD2	ENSGALG00000016148	-8377	Intergenic	0	-0.349485	0.770471	0.651966	0.225248	100.035	0.357293	100.035	0.0510846
1:110467297-110467398	1	110467297	110467398	C2CD2	ENSGALG00000016148	-8535	Intergenic	2	0.0633263	0.982277	-1.05824	0.261513	41.6697	0.897808	41.6697	0.066719
1:110484525-110484631	1	110484525	110484631	ZBTB21	ENSGALG00000016147	-4326	Intergenic	0	0.310071	0.84994	0.474625	0.380055	168.397	0.489288	168.397	0.131161
1:110484659-110484758	1	110484659	110484758	ZBTB21	ENSGALG00000016147	-4456	Intergenic	0	-0.121772	0.965644	0.0035907	1	35.0175	0.823946	35.0175	0.994641
1:110486598-110486762	1	110486598	110486762	ZBTB21	ENSGALG00000016147	-6428	Intergenic	0	-0.132826	0.836412	-0.122507	0.751569	1257.77	0.463782	1257.77	0.50601
1:110500312-110500584	1	110500312	110500584		ENSGALG00000052523	-11766	Intergenic	1	0.335194	0.648041	-0.504957	0.28863	187.82	0.224682	187.82	0.0793326
1:110501022-110501121	1	110501022	110501121		ENSGALG00000052523	-11143	Intergenic	0	-0.89099	0.413435	-0.70137	0.470777	39.3041	0.0827062	39.3041	0.196031
4:79809006-79809133	4	79809006	79809133	KIAA0232	ENSGALG00000015538	4333	intron (ENSGALG00000015538, intron 1 of 7)	1	1.44754	0.002039	2.30874	5.74372e-08	116.745	2.33839e-05	116.745	8.53952e-11
1:11050257-11050371	1	11050257	11050371		ENSGALG00000042096	-33527	Intergenic	0	-1.06968	0.424159	-0.498938	0.678127	37.9101	0.0870929	37.9101	0.407286
1:110503853-110504077	1	110503853	110504077		ENSGALG00000052523	-8249	Intergenic	0	0.242552	0.912023	1.00256	0.125439	125.246	0.637399	125.246	0.0187655
1:110510578-110510677	1	110510578	110510677		ENSGALG00000052523	-1587	Intergenic	0	0.19775	0.886797	-0.251848	0.778445	92.057	0.572431	92.057	0.546452
1:110510831-110511018	1	110510831	110511018		ENSGALG00000052523	-1290	Intergenic	1	0.4831	0.492553	0.677888	0.231694	153.697	0.119595	153.697	0.0537288
6:22230812-22230914	6	22230812	22230914		ENSGALG00000053508	-43436	intron (ENSGALG00000006983, intron 10 of 11)	0	1.20915	0.14117	2.30732	0.00382117	39.0912	0.0118751	39.0912	9.66377e-05
1:110529413-110529525	1	110529413	110529525		ENSGALG00000016157	-12274	intron (ENSGALG00000052523, intron 10 of 11)	1	0.870189	0.310189	0.0984804	0.935952	59.4171	0.0476637	59.4171	0.832557
1:110529550-110529665	1	110529550	110529665		ENSGALG00000016157	-12136	intron (ENSGALG00000052523, intron 10 of 11)	2	-0.0705385	0.977278	0.656021	0.320073	66.8747	0.873428	66.8747	0.0949178
1:110533438-110533539	1	110533438	110533539		ENSGALG00000016157	-8255	TTS (ENSGALG00000052523)	1	-0.551125	0.674947	-1.78616	0.13246	43.935	0.249228	43.935	0.020542
1:110539058-110539172	1	110539058	110539172		ENSGALG00000016157	-2628	Intergenic	0	-0.00425626	0.99872	0.410442	0.645962	92.3199	0.991896	92.3199	0.367438
1:110543396-110543495	1	110543396	110543495		ENSGALG00000016157	1702	intron (ENSGALG00000016157, intron 2 of 8)	2	-1.61967	0.177492	-1.45915	0.195982	27.2672	0.017801	27.2672	0.0401392
1:110549584-110549683	1	110549584	110549683		ENSGALG00000016157	7890	intron (ENSGALG00000016157, intron 6 of 8)	0	0.0221301	0.994304	0.215372	0.851527	38.2603	0.963596	38.2603	0.667858
1:110566237-110566336	1	110566237	110566336		ENSGALG00000048672	-21506	Intergenic	0	0.418246	0.86401	1.42861	0.0912295	35.2685	0.522215	35.2685	0.0110895
1:110592007-110592106	1	110592007	110592106		ENSGALG00000048672	4264	intron (ENSGALG00000048672, intron 1 of 10)	1	0.527444	0.828622	0.522218	0.733706	19.1022	0.448469	19.1022	0.480132
1:110592143-110592242	1	110592143	110592242		ENSGALG00000048672	4400	exon (ENSGALG00000048672, exon 2 of 11)	0	0.243274	0.899063	0.442142	0.571097	66.6566	0.60154	66.6566	0.28637
1:110592307-110592406	1	110592307	110592406		ENSGALG00000048672	4564	exon (ENSGALG00000048672, exon 2 of 11)	0	0.411924	0.851398	-0.866768	0.47975	28.3065	0.492454	28.3065	0.203837
1:110609157-110609256	1	110609157	110609256	ABCG1	ENSGALG00000016164	-13588	Intergenic	0	0.697051	0.611224	0.409894	0.715322	43.2653	0.193592	43.2653	0.455093
1:110609638-110609737	1	110609638	110609737	ABCG1	ENSGALG00000016164	-13107	Intergenic	1	0.404096	0.792727	-0.24933	0.834613	50.1445	0.388299	50.1445	0.638997
1:110609808-110609967	1	110609808	110609967	ABCG1	ENSGALG00000016164	-12907	Intergenic	0	-0.13471	0.911495	-0.215352	0.725894	145.021	0.636121	145.021	0.469154
1:110620262-110620361	1	110620262	110620361	ABCG1	ENSGALG00000016164	-2483	Intergenic	0	0.330813	0.757337	0.595387	0.268052	103.559	0.34002	103.559	0.0698355
1:110620859-110620970	1	110620859	110620970	ABCG1	ENSGALG00000016164	-1880	Intergenic	1	1.00748	0.121362	0.816137	0.239019	66.1487	0.0092681	66.1487	0.0568179
24:5957465-5957565	24	5957465	5957565		ENSGALG00000038021	67300	Intergenic	0	2.58492	0.000162653	2.30559	0.00569047	40.9026	8.47278e-07	40.9026	0.000170422
14:12522866-12522973	14	12522866	12522973	PGAP6	ENSGALG00000026188	5565	intron (ENSGALG00000026188, intron 2 of 12)	1	2.37727	0.00303956	2.30419	0.00430965	37.6042	3.97507e-05	37.6042	0.000114807
1:110624958-110625057	1	110624958	110625057	ABCG1	ENSGALG00000016164	2213	intron (ENSGALG00000016164, intron 1 of 14)	1	1.20701	0.0854259	0.717893	0.345731	53.8866	0.0052485	53.8866	0.110092
1:110625196-110625295	1	110625196	110625295	ABCG1	ENSGALG00000016164	2451	intron (ENSGALG00000016164, intron 1 of 14)	1	1.02212	0.332054	-0.939456	0.391661	37.0973	0.0543364	37.0973	0.138785
1:240082-240332	1	240082	240332		ENSGALG00000048857	-7919	intron (ENSGALG00000050315, intron 2 of 5)	0	-0.848447	0.147044	2.29956	2.33127e-08	312.017	0.0127671	312.017	2.91502e-11
1:110632141-110632344	1	110632141	110632344	ABCG1	ENSGALG00000016164	9448	intron (ENSGALG00000016164, intron 2 of 14)	3	0.0159725	0.991681	0.45397	0.181721	490.931	0.943913	490.931	0.0351014
1:110633889-110634027	1	110633889	110634027	ABCG1	ENSGALG00000016164	11164	intron (ENSGALG00000016164, intron 2 of 14)	2	0.084284	0.96577	0.839205	0.159846	69.2485	0.824686	69.2485	0.0281637
1:11064131-11064250	1	11064131	11064250		ENSGALG00000042096	-47403	Intergenic	0	-1.17928	0.153074	-0.607996	0.459186	83.5983	0.0137084	83.5983	0.186811
1:110650439-110650538	1	110650439	110650538	ABCG1	ENSGALG00000016164	27694	intron (ENSGALG00000016164, intron 2 of 14)	1	-0.747477	0.519747	-0.530222	0.642293	38.8418	0.133795	38.8418	0.362889
1:110654414-110654513	1	110654414	110654513	ABCG1	ENSGALG00000016164	31669	intron (ENSGALG00000016164, intron 2 of 14)	0	0.839175	0.291142	-0.396909	0.685783	93.9172	0.0421021	93.9172	0.417359
10:12898071-12898245	10	12898071	12898245	ARNT2	ENSGALG00000006445	30297	intron (ENSGALG00000006445, intron 5 of 18)	1	1.07894	0.00601076	2.29954	7.23946e-12	311.673	0.00010132	311.673	1.49031e-15
1:11070192-11070291	1	11070192	11070291		ENSGALG00000042096	-53454	Intergenic	0	0.527544	0.858914	0.434683	0.791457	21.8487	0.508803	21.8487	0.566882
2:38427768-38427873	2	38427768	38427873	NEK10	ENSGALG00000011322	-49545	intron (ENSGALG00000011405, intron 3 of 26)	0	1.57506	0.0656607	2.29717	0.00364978	50.4303	0.0034736	50.4303	9.08007e-05
1:110708566-110708767	1	110708566	110708767	TMPRSS3	ENSGALG00000016169	17289	Intergenic	1	-0.665764	0.307075	-0.292913	0.673714	135.461	0.0468405	135.461	0.401432
1:110724260-110724359	1	110724260	110724359	TMPRSS3	ENSGALG00000016169	1646	intron (ENSGALG00000016169, intron 1 of 10)	0	-1.75653	0.167873	-0.967582	0.483342	28.2827	0.0161836	28.2827	0.206816
1:110754351-110754450	1	110754351	110754450	RSPH1	ENSGALG00000043976	11163	TTS (ENSGALG00000016173)	2	0.18901	0.949258	-1.13566	0.355149	23.2282	0.757541	23.2282	0.115875
1:110754502-110754601	1	110754502	110754601	RSPH1	ENSGALG00000043976	11012	Intergenic	0	-1.01836	0.31293	0.281615	0.7817	71.6876	0.0484206	71.6876	0.551537
1:110754642-110754741	1	110754642	110754741	RSPH1	ENSGALG00000043976	10872	Intergenic	1	0.202336	NA	-0.110861	0.964179	14.9629	0.801094	14.9629	0.89618
1:110765531-110765651	1	110765531	110765651	RSPH1	ENSGALG00000043976	-28	promoter-TSS (ENSGALG00000043976)	0	0.0857315	0.960576	0.0784846	0.927729	95.495	0.803129	95.495	0.815798
1:110771296-110771395	1	110771296	110771395	SLC37A1	ENSGALG00000016185	-5531	Intergenic	0	0.0841726	0.978874	-0.167666	0.903749	28.8076	0.878829	28.8076	0.766972
1:110771441-110771611	1	110771441	110771611	SLC37A1	ENSGALG00000016185	-5350	Intergenic	0	-0.43094	0.689353	0.151932	0.869327	68.3949	0.2627	68.3949	0.699437
1:110771941-110772040	1	110771941	110772040	SLC37A1	ENSGALG00000016185	-4886	Intergenic	0	-0.292337	0.857811	-0.114425	0.92246	52.1468	0.50679	52.1468	0.804597
1:110772463-110772665	1	110772463	110772665	SLC37A1	ENSGALG00000016185	-4312	Intergenic	0	-0.00244569	0.998734	0.126299	0.825204	224.295	0.992374	224.295	0.622746
1:110772848-110773128	1	110772848	110773128	SLC37A1	ENSGALG00000016185	-3888	Intergenic	0	-0.125874	0.911927	0.2574	0.624101	179.012	0.637079	179.012	0.342496
1:110799331-110799491	1	110799331	110799491		ENSGALG00000055008	-12187	intron (ENSGALG00000016185, intron 11 of 18)	1	-0.113239	0.942534	-0.130356	0.86088	152.48	0.733675	152.48	0.684411
1:110825776-110825922	1	110825776	110825922	PDE9A	ENSGALG00000016186	1614	intron (ENSGALG00000016186, intron 1 of 17)	1	0.19401	0.722252	0.237601	0.477491	1043.78	0.297046	1043.78	0.201902
1:110826925-110827024	1	110826925	110827024	PDE9A	ENSGALG00000016186	2739	intron (ENSGALG00000016186, intron 1 of 17)	0	-0.263259	0.866603	-0.446629	0.580582	73.8576	0.527683	73.8576	0.295883
1:110829509-110829631	1	110829509	110829631	PDE9A	ENSGALG00000016186	5335	intron (ENSGALG00000016186, intron 1 of 17)	0	-0.242321	0.8889	0.402837	0.50051	148.69	0.577155	148.69	0.221119
1:110841235-110841384	1	110841235	110841384	PDE9A	ENSGALG00000016186	17074	intron (ENSGALG00000016186, intron 4 of 17)	0	-0.0123345	0.995205	0.08485	0.912218	117.9	0.969299	117.9	0.783453
1:110844000-110844103	1	110844000	110844103	PDE9A	ENSGALG00000016186	19816	intron (ENSGALG00000016186, intron 4 of 17)	1	-0.206561	0.869363	-0.501657	0.400544	118.352	0.533247	118.352	0.144808
1:110844154-110844391	1	110844154	110844391	PDE9A	ENSGALG00000016186	20037	intron (ENSGALG00000016186, intron 4 of 17)	0	0.10681	0.922433	-0.0334565	0.964185	213.601	0.667438	213.601	0.896299
1:110844515-110844614	1	110844515	110844614	PDE9A	ENSGALG00000016186	20329	intron (ENSGALG00000016186, intron 4 of 17)	1	0.243115	0.859076	-0.553383	0.427979	110.77	0.509534	110.77	0.163812
1:110846317-110846455	1	110846317	110846455	PDE9A	ENSGALG00000016186	22151	intron (ENSGALG00000016186, intron 6 of 17)	0	0.152838	0.924563	0.119447	0.896689	84.4152	0.673865	84.4152	0.75251
1:110846731-110846899	1	110846731	110846899	PDE9A	ENSGALG00000016186	22580	intron (ENSGALG00000016186, intron 6 of 17)	0	0.228797	0.835483	0.354986	0.539382	114.813	0.462175	114.813	0.255477
1:110846966-110847065	1	110846966	110847065	PDE9A	ENSGALG00000016186	22780	intron (ENSGALG00000016186, intron 6 of 17)	0	0.474212	0.739153	0.431032	0.665972	51.742	0.317494	51.742	0.391633
1:110850021-110850142	1	110850021	110850142	PDE9A	ENSGALG00000016186	25846	intron (ENSGALG00000016186, intron 7 of 17)	0	-0.148728	0.95025	0.0996682	0.930439	59.3075	0.761449	59.3075	0.821383
1:110858228-110858379	1	110858228	110858379	PDE9A	ENSGALG00000016186	34068	intron (ENSGALG00000016186, intron 10 of 17)	1	0.164558	0.917701	0.843408	0.168144	75.349	0.652191	75.349	0.030618
7:1971102-1971220	7	1971102	1971220	ZNF804A	ENSGALG00000023886	-12140	Intergenic	3	1.54463	4.24443e-05	2.29707	8.39274e-10	158.107	1.47061e-07	158.107	4.41528e-13
21:5459275-5459426	21	5459275	5459426	TNFRSF1B	ENSGALG00000034213	7767	intron (ENSGALG00000034213, intron 4 of 9)	2	1.7589	0.00404725	2.29573	0.000104486	54.8861	5.93801e-05	54.8861	8.25323e-07
1:110868347-110868500	1	110868347	110868500	WDR4	ENSGALG00000016187	33706	Intergenic	5	0.591723	0.0648588	0.565571	0.0606861	1407.19	0.0034038	1407.19	0.00575855
1:110897475-110897722	1	110897475	110897722	WDR4	ENSGALG00000016187	4531	intron (ENSGALG00000016187, intron 3 of 10)	0	0.307646	0.685962	0.0564875	0.938773	160.146	0.259078	160.146	0.838432
1:110901987-110902087	1	110901987	110902087	WDR4	ENSGALG00000016187	92	promoter-TSS (ENSGALG00000016187)	0	-0.332312	0.662716	0.303473	0.56021	156.378	0.238478	156.378	0.275031
1:110902124-110902232	1	110902124	110902232	WDR4	ENSGALG00000016187	-49	promoter-TSS (ENSGALG00000016187)	0	0.262437	0.782034	-0.890437	0.0822772	162.694	0.373271	162.694	0.00937019
1:110917810-110917931	1	110917810	110917931	NDUFV3	ENSGALG00000022813	13918	Intergenic	0	-0.21677	0.925913	-0.29462	0.82244	34.3517	0.678184	34.3517	0.617907
1:93267950-93268049	1	93267950	93268049		ENSGALG00000052023	789	exon (ENSGALG00000052023, exon 2 of 4)	0	1.69822	0.00893638	2.29231	0.000171745	53.7522	0.00017426	53.7522	1.5936e-06
1:110926992-110927129	1	110926992	110927129	PKNOX1	ENSGALG00000016191	-7957	intron (ENSGALG00000016191, intron 1 of 11)	0	0.170713	0.813493	0.141502	0.753416	495.702	0.420233	495.702	0.508569
1:110936959-110937058	1	110936959	110937058	PKNOX1	ENSGALG00000016191	1991	intron (ENSGALG00000016191, intron 2 of 11)	1	-1.3078	0.212782	-1.01882	0.418505	29.8412	0.0242107	29.8412	0.15705
1:110937251-110937350	1	110937251	110937350	PKNOX1	ENSGALG00000016191	2283	intron (ENSGALG00000016191, intron 2 of 11)	1	-1.33412	0.221562	-1.15277	0.30114	37.7401	0.0259607	37.7401	0.0853798
1:110955099-110955198	1	110955099	110955198	PKNOX1	ENSGALG00000016191	20131	intron (ENSGALG00000016191, intron 5 of 11)	0	-0.379707	0.795607	-1.0536	0.166654	50.103	0.392215	50.103	0.0301728
1:110977774-110977890	1	110977774	110977890		ENSGALG00000019175	21952	Intergenic	0	-0.280832	0.874125	1.05428	0.058332	140.14	0.544036	140.14	0.00540766
1:110979696-110979887	1	110979696	110979887		ENSGALG00000019175	19993	TTS (ENSGALG00000019175)	0	0.0643294	0.972398	-0.0629951	0.947491	153.219	0.852087	153.219	0.857551
1:110985180-110985303	1	110985180	110985303		ENSGALG00000019175	14543	intron (ENSGALG00000019175, intron 10 of 15)	0	1.1089	0.320933	0.234632	0.878277	36.5107	0.0508554	36.5107	0.716937
1:110985426-110985525	1	110985426	110985525		ENSGALG00000019175	14309	intron (ENSGALG00000019175, intron 10 of 15)	0	0.740598	0.64998	0.281439	0.865444	28.9869	0.226628	28.9869	0.692907
1:110993722-110993821	1	110993722	110993821		ENSGALG00000019175	6013	intron (ENSGALG00000019175, intron 3 of 15)	0	-0.524047	0.778448	-0.278894	0.838387	31.3696	0.368043	31.3696	0.644908
1:110996341-110996440	1	110996341	110996440		ENSGALG00000019175	3394	intron (ENSGALG00000019175, intron 2 of 15)	0	-1.16187	0.156889	0.270699	0.7711	66.3203	0.0143123	66.3203	0.534999
1:111005120-111005293	1	111005120	111005293		ENSGALG00000019175	-5422	Intergenic	0	0.00583378	0.998286	0.0518307	0.963221	79.5155	0.98781	79.5155	0.894019
1:111022194-111022331	1	111022194	111022331		ENSGALG00000016196	13000	intron (ENSGALG00000016196, intron 8 of 17)	0	-0.345717	0.828999	-0.224636	0.821024	56.3116	0.449283	56.3116	0.615646
1:111023231-111023330	1	111023231	111023330		ENSGALG00000016196	11982	intron (ENSGALG00000016196, intron 7 of 17)	0	0.193097	0.930928	0.0776681	0.961149	35.2008	0.696614	35.2008	0.889705
1:111034190-111034289	1	111034190	111034289		ENSGALG00000016196	1023	intron (ENSGALG00000016196, intron 1 of 17)	0	-0.284378	0.868198	0.1129	0.922	51.7734	0.530814	51.7734	0.803844
1:111035303-111035423	1	111035303	111035423		ENSGALG00000016196	-101	promoter-TSS (ENSGALG00000016196)	0	-0.166638	0.805944	0.291597	0.400381	1141.45	0.407629	1141.45	0.144708
1:111036810-111036909	1	111036810	111036909		ENSGALG00000016196	-1597	Intergenic	0	-0.902055	0.323469	-0.451346	0.67151	40.8757	0.0515906	40.8757	0.398525
1:111057798-111057930	1	111057798	111057930	U2AF1	ENSGALG00000016198	-86	promoter-TSS (ENSGALG00000016198)	0	-0.0954376	0.900612	0.519565	0.0555973	1449.46	0.606025	1449.46	0.00501257
1:111060489-111060588	1	111060489	111060588	U2AF1	ENSGALG00000016198	-2760	Intergenic	0	0.612651	0.303504	0.627796	0.231884	112.526	0.0457201	112.526	0.0538065
1:111060659-111060776	1	111060659	111060776	U2AF1	ENSGALG00000016198	-2939	Intergenic	2	-0.175168	0.852297	0.425077	0.308402	249.616	0.494295	249.616	0.0892123
1:111062114-111062213	1	111062114	111062213		ENSGALG00000051330	-1610	Intergenic	0	-0.579168	0.563646	-0.652826	0.493209	57.293	0.160607	57.293	0.214858
1:111062610-111062854	1	111062610	111062854		ENSGALG00000051330	-1041	Intergenic	1	-0.0131855	0.992768	0.250789	0.550521	376.511	0.952375	376.511	0.265769
1:111069105-111069204	1	111069105	111069204	CRYAA	ENSGALG00000016199	-2616	TTS (ENSGALG00000051330)	2	0.219232	0.902597	0.629652	0.36289	65.2912	0.612492	65.2912	0.120514
23:6129439-6129538	23	6129439	6129538		ENSGALG00000051895	968	TTS (ENSGALG00000048754)	1	-0.201226	0.949753	2.28509	0.0232602	40.6722	0.759489	40.6722	0.00130011
1:111078732-111078843	1	111078732	111078843	CRYAA	ENSGALG00000016199	7017	TTS (ENSGALG00000016199)	3	-0.0637094	0.967219	-0.00435841	1	146.553	0.82932	146.553	0.989038
1:111078890-111079008	1	111078890	111079008	CRYAA	ENSGALG00000016199	7179	TTS (ENSGALG00000016199)	3	-0.0553803	0.969668	-0.223517	0.726358	191.627	0.838753	191.627	0.469692
1:111084129-111084232	1	111084129	111084232	CRYAA	ENSGALG00000016199	12410	Intergenic	1	0.130617	0.915149	0.385246	0.427398	155.062	0.645351	155.062	0.163382
1:111084273-111084380	1	111084273	111084380	CRYAA	ENSGALG00000016199	12556	Intergenic	0	0.25671	0.819054	-0.793623	0.19173	109.051	0.430956	109.051	0.0386742
1:111085306-111085405	1	111085306	111085405	CRYAA	ENSGALG00000016199	13585	Intergenic	0	0.445468	0.771219	0.00486039	1	54.2415	0.358641	54.2415	0.992616
1:111085538-111085637	1	111085538	111085637	CRYAA	ENSGALG00000016199	13817	Intergenic	1	-0.653009	0.555729	-0.197341	0.857608	53.8076	0.155601	53.8076	0.678466
14:12526155-12526393	14	12526155	12526393	MRPL28	ENSGALG00000007473	-8452	intron (ENSGALG00000026188, intron 6 of 12)	2	2.31736	5.68774e-06	2.28366	1.65331e-06	159.721	1.15864e-08	159.721	4.67663e-09
1:196816603-196816702	1	196816603	196816702	KLHL35	ENSGALG00000017332	-33615	intron (ENSGALG00000034967, intron 8 of 15)	1	0.883397	0.612459	2.27909	0.0312114	37.6168	0.194599	37.6168	0.00203986
1:111098214-111098321	1	111098214	111098321	CRYAA	ENSGALG00000016199	26497	Intergenic	1	-0.214911	0.86401	0.428937	0.49126	91.2348	0.522212	91.2348	0.213299
1:111098426-111098531	1	111098426	111098531	CRYAA	ENSGALG00000016199	26708	Intergenic	0	0.199506	0.921495	-0.583635	0.551753	51.8283	0.66413	51.8283	0.266988
1:111099364-111099463	1	111099364	111099463	CRYAA	ENSGALG00000016199	27643	Intergenic	0	-0.715985	0.437091	0.0797188	0.94762	58.7446	0.0926756	58.7446	0.858013
1:111103920-111104038	1	111103920	111104038	CRYAA	ENSGALG00000016199	32209	Intergenic	0	-0.586616	0.74605	1.13384	0.579981	39.0996	0.326147	39.0996	0.29525
1:111105385-111105484	1	111105385	111105484	CRYAA	ENSGALG00000016199	33664	Intergenic	0	-0.327409	0.874197	-0.220487	0.873443	43.7818	0.544202	43.7818	0.706889
1:111109407-111109543	1	111109407	111109543	CRYAA	ENSGALG00000016199	37705	Intergenic	0	-0.0484345	0.97697	0.830225	0.0714573	122.27	0.872524	122.27	0.00748744
1:111113348-111113567	1	111113348	111113567	CRYAA	ENSGALG00000016199	41687	Intergenic	0	0.495856	0.575196	-0.114594	0.897679	119.874	0.167686	119.874	0.754583
1:111113613-111113852	1	111113613	111113852	CRYAA	ENSGALG00000016199	41962	Intergenic	2	0.76769	0.401791	0.547877	0.509204	77.8576	0.0784158	77.8576	0.228194
2:97296401-97296500	2	97296401	97296500	gga-mir-6701	ENSGALG00000026707	-8411	intron (ENSGALG00000013814, intron 5 of 8)	0	2.31119	0.0739772	2.27747	0.0409024	22.5218	0.00417123	22.5218	0.00309804
1:111115881-111116035	1	111115881	111116035	CRYAA	ENSGALG00000016199	44188	Intergenic	0	0.0231184	0.994817	0.783909	0.459284	34.1082	0.967328	34.1082	0.186885
8:14094255-14094401	8	14094255	14094401	ABCA4	ENSGALG00000005752	31462	exon (ENSGALG00000005752, exon 15 of 47)	1	2.90196	1.48609e-06	2.27532	7.42802e-05	65.421	2.00899e-09	65.421	5.29529e-07
13:5630094-5630249	13	5630094	5630249	WWC1	ENSGALG00000001826	-62942	intron (ENSGALG00000001768, intron 15 of 31)	2	0.0664628	0.974861	2.27163	4.76156e-07	117.714	0.86276	117.714	1.08186e-09
1:111130120-111130219	1	111130120	111130219		ENSGALG00000047387	45648	Intergenic	0	1.1559	0.215401	0.792493	0.497977	34.9936	0.0247499	34.9936	0.218774
1:111130241-111130340	1	111130241	111130340		ENSGALG00000047387	45527	Intergenic	1	1.55321	0.114628	-0.504814	0.800595	28.0577	0.00842944	28.0577	0.582272
1:111133059-111133158	1	111133059	111133158		ENSGALG00000047387	42709	Intergenic	0	0.379125	0.684215	-0.132194	0.887327	96.547	0.257769	96.547	0.734694
Z:73156240-73156431	Z	73156240	73156431	CDO1	ENSGALG00000002358	9379	exon (ENSGALG00000002358, exon 5 of 5)	0	0.976666	0.0220574	2.27063	7.04407e-11	559.659	0.000651869	559.659	2.47051e-14
1:111138974-111139080	1	111138974	111139080		ENSGALG00000047387	36790	Intergenic	0	1.19853	0.363249	1.2706	0.0584698	81.4075	0.0646458	81.4075	0.00542981
1:111142238-111142373	1	111142238	111142373		ENSGALG00000047387	33512	Intergenic	2	0.404	0.805642	0.984131	0.220684	46.1644	0.407215	46.1644	0.0492105
1:111142414-111142516	1	111142414	111142516		ENSGALG00000047387	33352	Intergenic	0	0.842781	0.438597	0.192307	0.880968	56.2091	0.093336	56.2091	0.722592
1:111145854-111145953	1	111145854	111145953		ENSGALG00000047387	29914	Intergenic	0	0.746158	0.507037	1.11166	0.109281	43.0373	0.126862	43.0373	0.0149243
1:111147685-111147784	1	111147685	111147784		ENSGALG00000047387	28083	Intergenic	1	-0.484668	0.830963	-0.279287	0.854194	21.8293	0.453048	21.8293	0.672392
1:111156508-111156672	1	111156508	111156672		ENSGALG00000047387	19227	Intergenic	1	0.113829	0.951889	0.245692	0.777665	67.046	0.767045	67.046	0.545085
1:111156813-111156912	1	111156813	111156912		ENSGALG00000047387	18955	Intergenic	0	-0.11367	NA	-1.99686	0.549709	6.47256	0.916519	6.47256	0.264959
1:111157128-111157351	1	111157128	111157351		ENSGALG00000047387	18578	Intergenic	0	-0.565255	0.388384	0.341702	0.565949	128.912	0.0733259	128.912	0.28111
1:11115974-11116074	1	11115974	11116074		ENSGALG00000053789	-23927	Intergenic	0	1.13988	0.288024	0.819253	0.422154	42.9189	0.0412779	42.9189	0.159665
1:111160611-111160726	1	111160611	111160726		ENSGALG00000047387	15149	Intergenic	0	0.0410337	0.9861	0.382637	0.614067	69.7237	0.915667	69.7237	0.330728
12:17504090-17504224	12	17504090	17504224		ENSGALG00000055128	-39877	Intergenic	0	1.85884	4.12702e-07	2.26682	1.11184e-06	144.391	4.17146e-10	144.391	2.90765e-09
1:111169007-111169144	1	111169007	111169144		ENSGALG00000047387	6742	Intergenic	1	0.488393	0.457282	0.586323	0.26168	162.567	0.101813	162.567	0.0668137
1:111169200-111169299	1	111169200	111169299		ENSGALG00000047387	6568	Intergenic	0	-0.232554	0.856818	0.990344	0.0613527	101.669	0.504098	101.669	0.00586312
1:186816793-186817050	1	186816793	186817050	CWC15	ENSGALG00000017207	35572	intron (ENSGALG00000017208, intron 11 of 13)	1	1.924	0.00741709	2.26678	0.000402202	87.1341	0.000134023	87.1341	4.83287e-06
1:111180300-111180399	1	111180300	111180399		ENSGALG00000047387	-4532	promoter-TSS (ENSGALG00000047387)	2	0.269208	0.912343	0.517256	0.648532	35.702	0.638078	35.702	0.370128
1:111180745-111180844	1	111180745	111180844		ENSGALG00000047387	-4977	promoter-TSS (ENSGALG00000047387)	0	-0.359347	0.826722	-0.350168	0.740081	44.9552	0.444912	44.9552	0.488996
1:111184778-111184877	1	111184778	111184877		ENSGALG00000047387	-9010	Intergenic	0	-0.926363	0.584265	0.31682	0.839326	25.1204	0.173896	25.1204	0.646379
1:111196508-111196655	1	111196508	111196655		ENSGALG00000047387	-20764	Intergenic	1	-0.383943	0.764125	0.838713	0.17049	65.9846	0.349187	65.9846	0.0314107
1:111197822-111197933	1	111197822	111197933		ENSGALG00000047387	-22060	Intergenic	1	-0.312014	0.866561	0.432423	0.669692	39.9682	0.527245	39.9682	0.396174
1:111197951-111198061	1	111197951	111198061		ENSGALG00000047387	-22189	Intergenic	1	-0.618698	0.476823	0.844437	0.128448	90.3544	0.111461	90.3544	0.0195173
1:111204677-111204965	1	111204677	111204965	SIK1	ENSGALG00000041988	18166	Intergenic	1	0.51688	0.426545	0.635301	0.239353	130.443	0.0881811	130.443	0.0569503
1:111209849-111210200	1	111209849	111210200	SIK1	ENSGALG00000041988	12963	TTS (ENSGALG00000041988)	0	-0.212265	0.851877	0.114426	0.874221	222.955	0.493538	222.955	0.708883
1:111214309-111214596	1	111214309	111214596	SIK1	ENSGALG00000041988	8535	intron (ENSGALG00000041988, intron 11 of 12)	1	0.144061	0.890194	0.265639	0.602168	336.318	0.580449	336.318	0.318243
1:111221197-111221382	1	111221197	111221382	SIK1	ENSGALG00000041988	1698	intron (ENSGALG00000041988, intron 2 of 12)	2	0.237697	0.791706	0.395058	0.403747	288.353	0.386608	288.353	0.147098
19:2552672-2552771	19	2552672	2552771		ENSGALG00000053948	-3823	TTS (ENSGALG00000054715)	1	1.60473	0.166758	2.26562	0.0448519	20.8962	0.016001	20.8962	0.00355511
1:111229992-111230091	1	111229992	111230091	SIK1	ENSGALG00000041988	-7054	Intergenic	1	-0.530469	0.704822	-0.30762	0.773792	40.3611	0.278027	40.3611	0.539326
1:111230158-111230257	1	111230158	111230257	SIK1	ENSGALG00000041988	-7220	Intergenic	0	-0.189237	0.932654	-0.266094	0.803384	42.2461	0.701028	42.2461	0.586737
1:111238075-111238174	1	111238075	111238174		ENSGALG00000053272	5000	Intergenic	1	-0.477761	0.818286	0.392345	0.769013	26.0438	0.429054	26.0438	0.532109
1:111239590-111239705	1	111239590	111239705		ENSGALG00000053272	3477	TTS (ENSGALG00000053272)	1	0.460482	0.694659	0.124568	0.909343	64.9422	0.267674	64.9422	0.77799
1:111239742-111239932	1	111239742	111239932		ENSGALG00000053272	3287	exon (ENSGALG00000053272, exon 3 of 3)	1	-0.248057	0.820502	0.163211	0.817797	134.979	0.433671	134.979	0.609947
1:111243175-111243350	1	111243175	111243350		ENSGALG00000053272	-138	promoter-TSS (ENSGALG00000053272)	0	-0.369286	0.706009	0.680484	0.179211	302.351	0.279449	302.351	0.0342933
1:111243559-111243671	1	111243559	111243671		ENSGALG00000053272	-491	promoter-TSS (ENSGALG00000053272)	0	-0.979439	0.154714	-0.413515	0.574777	136.968	0.0139627	136.968	0.289894
1:111248313-111248502	1	111248313	111248502		ENSGALG00000053272	-5283	Intergenic	1	-0.299019	0.747971	0.568021	0.254701	315.262	0.328483	315.262	0.0636084
10:4198343-4198526	10	4198343	4198526	ACSBG1	ENSGALG00000003286	-178	promoter-TSS (ENSGALG00000003286)	1	2.10467	8.52133e-07	2.2651	4.42943e-06	139.46	1.02032e-09	139.46	1.5505e-08
1:111257825-111257924	1	111257825	111257924		ENSGALG00000053272	-14750	Intergenic	0	0.527071	0.827408	0.971117	0.358817	22.3235	0.446455	22.3235	0.117999
4:88425753-88425852	4	88425753	88425852	SMOX	ENSGALG00000015977	20840	intron (ENSGALG00000015977, intron 1 of 6)	1	0.538376	0.79185	2.26402	0.0240788	24.0311	0.386896	24.0311	0.00137554
1:11128903-11129110	1	11128903	11129110		ENSGALG00000053789	-10945	intron (ENSGALG00000052297, intron 1 of 3)	1	-0.652777	0.214121	-0.305615	0.584183	300.564	0.024495	300.564	0.29969
1:111291660-111291825	1	111291660	111291825	HSF2BP	ENSGALG00000016202	44006	Intergenic	1	-0.115422	0.965273	0.250536	0.779388	83.3073	0.820718	83.3073	0.547945
1:111295185-111295296	1	111295185	111295296	HSF2BP	ENSGALG00000016202	40508	Intergenic	0	0.190592	0.936797	0.518227	0.466749	100.546	0.71382	100.546	0.192966
1:111295649-111295748	1	111295649	111295748	HSF2BP	ENSGALG00000016202	40050	Intergenic	0	-0.0566542	0.990291	0.0130269	0.999264	26.3812	0.935997	26.3812	0.984808
6:5152752-5152851	6	5152752	5152851	MAT1A	ENSGALG00000002479	3062	intron (ENSGALG00000002479, intron 1 of 8)	0	1.26002	0.0606907	2.25266	1.77682e-05	72.7069	0.00306876	72.7069	8.76501e-08
1:111305418-111305679	1	111305418	111305679	HSF2BP	ENSGALG00000016202	30200	intron (ENSGALG00000016202, intron 7 of 7)	1	0.486536	0.443808	0.302266	0.616359	147.305	0.0958727	147.305	0.333241
1:111325948-111326143	1	111325948	111326143	HSF2BP	ENSGALG00000016202	9703	intron (ENSGALG00000016202, intron 3 of 7)	1	-0.119548	0.923667	0.364787	0.458898	161.977	0.671557	161.977	0.18654
1:111328115-111328214	1	111328115	111328214	HSF2BP	ENSGALG00000016202	7584	intron (ENSGALG00000016202, intron 2 of 7)	1	0.175133	0.951168	0.109292	0.947786	28.2595	0.764438	28.2595	0.858621
1:111335697-111335903	1	111335697	111335903	HSF2BP	ENSGALG00000016202	-52	promoter-TSS (ENSGALG00000016202)	0	-0.0167708	0.989443	0.27292	0.423111	730.926	0.930704	730.926	0.160351
1:111343588-111343687	1	111343588	111343687	RRP1B	ENSGALG00000035696	7591	intron (ENSGALG00000035696, intron 6 of 15)	0	0.031123	0.993748	0.2907	0.84047	25.9942	0.95827	25.9942	0.648516
17:2442263-2442402	17	2442263	2442402	gga-mir-7441	ENSGALG00000030489	4453	intron (ENSGALG00000033678, intron 24 of 26)	1	1.89424	0.000952193	2.25224	2.70677e-05	75.2038	8.55097e-06	75.2038	1.47764e-07
1:111363659-111363777	1	111363659	111363777	PDXK	ENSGALG00000016205	-8518	Intergenic	1	1.76075	0.0673678	0.743004	0.511723	38.7946	0.00360894	38.7946	0.230342
5:19003251-19003350	5	19003251	19003350	EHF	ENSGALG00000007817	7647	intron (ENSGALG00000007817, intron 2 of 9)	1	0.908766	0.439912	2.2498	0.00896197	32.6941	0.0939236	32.6941	0.000326957
1:111371974-111372195	1	111371974	111372195	PDXK	ENSGALG00000016205	-152	promoter-TSS (ENSGALG00000016205)	0	0.0934396	0.897785	0.504223	0.0530901	1587.71	0.598599	1587.71	0.0046678
1:111391695-111391881	1	111391695	111391881	PDXK	ENSGALG00000016205	19552	intron (ENSGALG00000016205, intron 2 of 11)	3	-0.275093	0.851314	0.762497	0.223401	117.863	0.492237	117.863	0.0503193
1:111392113-111392234	1	111392113	111392234	PDXK	ENSGALG00000016205	19937	intron (ENSGALG00000016205, intron 2 of 11)	1	-0.254619	0.874695	0.52171	0.448695	113.945	0.54548	113.945	0.178896
1:11139695-11139845	1	11139695	11139845		ENSGALG00000053789	-181	promoter-TSS (ENSGALG00000053789)	3	0.358735	0.779654	0.838029	0.190145	80.3646	0.370044	80.3646	0.0380412
1:111405232-111405331	1	111405232	111405331	PDXK	ENSGALG00000016205	33045	intron (ENSGALG00000016205, intron 8 of 11)	0	0.328633	0.857695	-0.523357	0.630853	41.6204	0.506561	41.6204	0.35024
1:111405381-111405501	1	111405381	111405501	PDXK	ENSGALG00000016205	33205	intron (ENSGALG00000016205, intron 8 of 11)	0	-0.161121	0.910997	0.468436	0.40089	176.54	0.634738	176.54	0.145043
1:111409380-111409500	1	111409380	111409500		ENSGALG00000051855	-34152	intron (ENSGALG00000016205, intron 11 of 11)	1	0.202451	0.922516	-0.911028	0.360026	40.7869	0.667798	40.7869	0.118781
1:111409535-111409634	1	111409535	111409634		ENSGALG00000051855	-34008	intron (ENSGALG00000016205, intron 11 of 11)	0	-0.427194	0.70514	0.685041	0.25982	94.9196	0.278417	94.9196	0.0658909
1:111422069-111422168	1	111422069	111422168		ENSGALG00000051855	-21474	Intergenic	0	0.320242	0.860125	1.13936	0.107088	41.57	0.512671	41.57	0.0144166
Z:52136594-52136725	Z	52136594	52136725	CLTA	ENSGALG00000015326	11075	intron (ENSGALG00000015326, intron 4 of 4)	1	0.694182	0.560171	2.24786	0.00142785	76.8308	0.158463	76.8308	2.51042e-05
1:111431070-111431326	1	111431070	111431326		ENSGALG00000051855	-12394	Intergenic	0	0.790767	0.304479	0.881574	0.166735	89.8693	0.0460249	89.8693	0.0302025
33:5771542-5771681	33	5771542	5771681	COX14	ENSGALG00000033441	7563	intron (ENSGALG00000039734, intron 7 of 9)	3	1.44448	0.026891	2.24724	3.71753e-05	61.8869	0.000880914	61.8869	2.22216e-07
1:111451076-111451190	1	111451076	111451190		ENSGALG00000051855	7541	Intergenic	0	0.959595	0.353305	0.113995	0.941224	44.5557	0.0611427	44.5557	0.843569
1:111466637-111466751	1	111466637	111466751		ENSGALG00000051855	23102	Intergenic	0	-0.282349	0.591122	0.204472	0.615758	609.759	0.178733	609.759	0.332658
1:111467082-111467181	1	111467082	111467181		ENSGALG00000051855	23539	Intergenic	0	-0.0960295	0.955646	-0.384256	0.59726	100.603	0.783932	100.603	0.312983
1:111498676-111498775	1	111498676	111498775	AGPAT3	ENSGALG00000031932	-42212	Intergenic	0	0.277088	0.905132	-0.376116	0.717681	34.5332	0.619211	34.5332	0.458062
1:111498831-111498930	1	111498831	111498930	AGPAT3	ENSGALG00000031932	-42057	Intergenic	0	0.0832073	0.983673	0.372081	0.769577	28.2737	0.902957	28.2737	0.533073
10:12593821-12593920	10	12593821	12593920	IL16	ENSGALG00000006388	-3457	Intergenic	0	1.60611	0.0642074	2.23989	0.0219278	30.0938	0.00335127	30.0938	0.00119187
1:111519719-111519818	1	111519719	111519818	AGPAT3	ENSGALG00000031932	-21169	Intergenic	0	0.895183	0.452511	-0.301415	0.833911	33.7262	0.0997553	33.7262	0.637849
1:111519946-111520054	1	111519946	111520054	AGPAT3	ENSGALG00000031932	-20937	Intergenic	0	1.14508	0.163736	1.18004	0.0919652	48.7418	0.0154932	48.7418	0.0112511
1:111520106-111520211	1	111520106	111520211	AGPAT3	ENSGALG00000031932	-20779	Intergenic	0	0.933626	0.411986	0.487692	0.671497	33.8973	0.0821426	33.8973	0.398499
1:111520456-111520555	1	111520456	111520555	AGPAT3	ENSGALG00000031932	-20432	Intergenic	2	0.508555	0.662162	1.21615	0.0616821	52.7328	0.237789	52.7328	0.0059229
1:111526018-111526117	1	111526018	111526117	AGPAT3	ENSGALG00000031932	-14870	Intergenic	0	-0.00477704	0.998857	-1.66912	0.138872	32.0736	0.993164	32.0736	0.0222595
1:111540361-111540460	1	111540361	111540460	AGPAT3	ENSGALG00000031932	-527	promoter-TSS (ENSGALG00000031932)	0	0.0700755	0.985631	-0.0662467	0.973468	28.6782	0.912686	28.6782	0.919648
1:111550394-111550498	1	111550394	111550498	AGPAT3	ENSGALG00000031932	9509	intron (ENSGALG00000031932, intron 5 of 7)	0	0.670983	0.481486	0.810849	0.376918	99.3746	0.113705	99.3746	0.12917
1:111559607-111559732	1	111559607	111559732		ENSGALG00000022804	-16567	Intergenic	1	0.260413	0.905625	0.198906	0.881333	33.5412	0.620476	33.5412	0.723339
1:111559744-111559843	1	111559744	111559843		ENSGALG00000022804	-16443	Intergenic	0	0.855134	0.512945	0.527705	0.626422	29.0774	0.130052	29.0774	0.345536
27:4859099-4859204	27	4859099	4859204	MRC2	ENSGALG00000000461	27000	Intergenic	0	1.25465	0.323394	2.23963	2.7548e-05	77.2935	0.051552	77.2935	1.51016e-07
1:111565348-111565471	1	111565348	111565471		ENSGALG00000022804	-10827	Intergenic	2	-0.0596853	0.975616	-0.0228747	0.981979	122.042	0.866142	122.042	0.940908
1:111566359-111566495	1	111566359	111566495		ENSGALG00000022804	-9809	Intergenic	0	0.00695854	0.998044	-0.528818	0.540887	54.4425	0.986595	54.4425	0.256802
1:111566513-111566648	1	111566513	111566648		ENSGALG00000022804	-9656	Intergenic	1	0.199154	0.891816	-0.0411268	0.968482	93.7661	0.584264	93.7661	0.907423
1:111574038-111574137	1	111574038	111574137		ENSGALG00000022804	-2149	Intergenic	0	-1.0853	0.342034	-0.701117	0.533116	37.8218	0.0574438	37.8218	0.249556
10:18162139-18162282	10	18162139	18162282	SPG21	ENSGALG00000007262	4498	intron (ENSGALG00000007262, intron 3 of 9)	0	1.89136	3.74455e-06	2.2389	9.71656e-07	162.853	7.01657e-09	162.853	2.51141e-09
1:111575867-111576068	1	111575867	111576068		ENSGALG00000022804	-269	promoter-TSS (ENSGALG00000022804)	0	-0.0647446	0.948383	0.299469	0.404267	583.376	0.755048	583.376	0.147462
1:111577042-111577204	1	111577042	111577204		ENSGALG00000022804	887	intron (ENSGALG00000022804, intron 1 of 22)	0	-0.261514	0.847453	-1.12328	0.116854	71.5211	0.484659	71.5211	0.0166808
1:111618542-111618776	1	111618542	111618776		ENSGALG00000045726	-99	promoter-TSS (ENSGALG00000045726)	2	0.152277	0.814777	0.475724	0.0996126	2036.6	0.423169	2036.6	0.0128042
1:111636780-111636891	1	111636780	111636891	GATD3A	ENSGALG00000019171	-59	promoter-TSS (ENSGALG00000019171)	0	-0.126858	0.934586	-0.0441951	0.96524	100.087	0.706823	100.087	0.899234
1:111636944-111637050	1	111636944	111637050	GATD3A	ENSGALG00000019171	103	exon (ENSGALG00000019171, exon 1 of 8)	0	0.353929	0.8889	-0.776281	0.564294	56.9936	0.577211	56.9936	0.279265
1:111638794-111638893	1	111638794	111638893	GATD3A	ENSGALG00000019171	1949	intron (ENSGALG00000019171, intron 1 of 7)	0	-2.37525	NA	0	1	0.611983	0.602649	0.611983	1
1:111639956-111640055	1	111639956	111640055	GATD3A	ENSGALG00000019171	3111	intron (ENSGALG00000019171, intron 1 of 7)	0	-0.0205223	NA	-0.00597483	1	13.3005	0.980981	13.3005	0.994317
1:111651475-111651577	1	111651475	111651577		ENSGALG00000052076	-3637	intron (ENSGALG00000019171, intron 1 of 7)	0	-0.0336128	0.99872	0	1	74.6217	0.992013	74.6217	1
1:11165383-11165644	1	11165383	11165644		ENSGALG00000052297	-11388	Intergenic	1	0.537889	0.475938	0.934495	0.0532491	118.508	0.111085	118.508	0.00468908
1:111661077-111661195	1	111661077	111661195		ENSGALG00000052076	-13247	Intergenic	0	0.0651185	0.973501	0.335586	0.62388	132.495	0.856602	132.495	0.342224
1:111685856-111685955	1	111685856	111685955		ENSGALG00000045925	7604	intron (ENSGALG00000045925, intron 1 of 4)	0	-0.596412	0.755347	-0.829253	0.531162	27.7969	0.337547	27.7969	0.247761
1:11170933-11171032	1	11170933	11171032		ENSGALG00000052297	-16857	Intergenic	0	-1.49327	0.085262	-0.942544	0.30732	40.7928	0.00522915	40.7928	0.0886401
1:111710686-111710804	1	111710686	111710804	ICOSLG	ENSGALG00000031637	-26	promoter-TSS (ENSGALG00000031637)	0	-0.352352	0.468328	0.1683	0.695023	346.121	0.107211	346.121	0.428331
1:111718946-111719045	1	111718946	111719045	ICOSLG	ENSGALG00000031637	-8276	Intergenic	0	0.671006	0.712102	0.0956287	0.957864	28.7711	0.285814	28.7711	0.881863
1:111732431-111732789	1	111732431	111732789		ENSGALG00000049841	-3644	Intergenic	1	-0.178324	0.893777	0.0475135	0.959608	129.904	0.588241	129.904	0.885938
1:11173568-11173676	1	11173568	11173676		ENSGALG00000052297	-19497	Intergenic	0	-0.558927	0.480368	0.693452	0.16039	253.937	0.113221	253.937	0.0283169
1:111739520-111739630	1	111739520	111739630		ENSGALG00000049841	3321	intron (ENSGALG00000049841, intron 1 of 1)	1	0.274985	0.888509	0.872601	0.0860424	182.891	0.576317	182.891	0.0100705
1:11174526-11174625	1	11174526	11174625	SEMA3C	ENSGALG00000040444	-19678	Intergenic	0	0.250481	0.921433	1.1918	0.157508	35.8335	0.663661	35.8335	0.0274923
1:111758685-111758801	1	111758685	111758801		ENSGALG00000049841	22489	Intergenic	1	-0.0126449	0.998044	0.606366	0.550253	50.6798	0.986589	50.6798	0.265511
1:111787620-111787719	1	111787620	111787719		ENSGALG00000049841	51415	Intergenic	1	0.132919	0.965516	-1.55166	0.158377	26.6267	0.823167	26.6267	0.0277604
1:111789690-111789789	1	111789690	111789789		ENSGALG00000049841	53485	Intergenic	1	-0.332196	0.847453	0.871758	0.269388	44.5204	0.484687	44.5204	0.0704803
1:111790733-111790832	1	111790733	111790832		ENSGALG00000049841	54528	Intergenic	0	-0.378304	0.84882	-0.77993	0.518419	30.738	0.487539	30.738	0.236118
1:111794163-111794404	1	111794163	111794404		ENSGALG00000049841	58029	Intergenic	1	-0.157227	0.846273	-0.434076	0.268355	529.541	0.48196	529.541	0.0700075
1:111798633-111798732	1	111798633	111798732		ENSGALG00000049841	62428	Intergenic	0	-0.118473	0.964406	-0.0766381	0.962285	35.4207	0.817625	35.4207	0.892203
1:111855619-111855718	1	111855619	111855718		ENSGALG00000051887	-33200	Intergenic	0	-0.704952	0.714653	-0.508076	0.738063	19.6618	0.288745	19.6618	0.486034
1:111869373-111869472	1	111869373	111869472		ENSGALG00000051887	-19446	Intergenic	0	0.221708	NA	-0.861699	0.697704	9.01236	0.838853	9.01236	0.431827
1:194967179-194967278	1	194967179	194967278		ENSGALG00000000808	7344	intron (ENSGALG00000000808, intron 3 of 15)	0	2.01926	0.0108415	2.23844	0.00420193	33.0958	0.000231593	33.0958	0.000110923
1:111888268-111888546	1	111888268	111888546		ENSGALG00000051887	-461	promoter-TSS (ENSGALG00000051887)	0	0.496436	0.187979	0.462444	0.162196	498.377	0.0195528	498.377	0.0288372
1:111889122-111889221	1	111889122	111889221		ENSGALG00000051887	303	promoter-TSS (ENSGALG00000051887)	0	0.484595	0.638891	-0.110181	0.912161	73.7422	0.216407	73.7422	0.783339
1:111889814-111889930	1	111889814	111889930		ENSGALG00000051887	1004	promoter-TSS (ENSGALG00000051887)	1	0.734798	0.351553	-0.0983927	0.926159	89.1439	0.0605496	89.1439	0.812593
1:111889978-111890095	1	111889978	111890095		ENSGALG00000051887	1168	promoter-TSS (ENSGALG00000051887)	1	0.707241	0.316117	0.415491	0.510725	93.0244	0.049403	93.0244	0.229507
1:111890474-111890573	1	111890474	111890573		ENSGALG00000051887	1655	intron (ENSGALG00000051887, intron 2 of 2)	1	1.21361	NA	-2.66085	0.176399	10.7444	0.219813	10.7444	0.0333886
3:31714118-31714253	3	31714118	31714253		ENSGALG00000054532	69599	intron (ENSGALG00000010541, intron 44 of 74)	2	1.51313	0.0134816	2.23829	6.82409e-05	77.3797	0.000317714	77.3797	4.73328e-07
1:111898446-111898545	1	111898446	111898545		ENSGALG00000051887	9627	Intergenic	0	0.0100294	NA	0.361203	0.865335	14.193	0.989733	14.193	0.692694
1:11191942-11192102	1	11191942	11192102	SEMA3C	ENSGALG00000040444	-2231	promoter-TSS (ENSGALG00000040444)	0	0.102102	0.900045	0.289725	0.402289	1171.89	0.604617	1171.89	0.146074
1:11192259-11192358	1	11192259	11192358	SEMA3C	ENSGALG00000040444	-1945	promoter-TSS (ENSGALG00000040444)	0	-0.0452351	0.970137	0.294653	0.471993	1002.03	0.842096	1002.03	0.197106
1:111925125-111925433	1	111925125	111925433		ENSGALG00000051887	36411	Intergenic	1	0.353659	0.437514	-0.36205	0.31023	659.569	0.0928027	659.569	0.0902131
1:111929311-111929419	1	111929311	111929419	gga-mir-222a	ENSGALG00000026773	-37169	Intergenic	0	-0.279826	0.643773	0.163337	0.725108	443.05	0.220899	443.05	0.468106
1:111931777-111931876	1	111931777	111931876	gga-mir-222a	ENSGALG00000026773	-34708	Intergenic	0	0.267068	0.894512	-0.864051	0.337074	35.7162	0.590019	35.7162	0.104829
1:111931938-111932045	1	111931938	111932045	gga-mir-222a	ENSGALG00000026773	-34543	Intergenic	0	0.0288766	0.991681	0.211269	0.781262	95.3139	0.943693	95.3139	0.550728
1:1119428-1119527	1	1119428	1119527	DENND6B	ENSGALG00000043771	8789	intron (ENSGALG00000043771, intron 6 of 16)	0	0.533764	0.807741	0.0628592	0.978267	20.4306	0.410984	20.4306	0.931695
1:111945796-111945983	1	111945796	111945983	gga-mir-222a	ENSGALG00000026773	-20645	promoter-TSS (ENSGALG00000050699)	0	0.115182	0.859692	0.202313	0.534945	2093.87	0.511689	2093.87	0.251199
1:111947416-111947527	1	111947416	111947527	gga-mir-222a	ENSGALG00000026773	-19063	promoter-TSS (ENSGALG00000050699)	0	0.277191	0.870773	-0.895868	0.290022	53.7973	0.536302	53.7973	0.0799696
1:111952179-111952278	1	111952179	111952278	gga-mir-222a	ENSGALG00000026773	-14306	intron (ENSGALG00000050699, intron 1 of 1)	0	1.2709	0.337389	-1.12157	0.372462	22.0249	0.0559933	22.0249	0.126498
1:111952379-111952550	1	111952379	111952550	gga-mir-222a	ENSGALG00000026773	-14070	intron (ENSGALG00000050699, intron 1 of 1)	2	0.287514	0.789999	0.432384	0.441922	137.89	0.384428	137.89	0.17384
1:111955345-111955444	1	111955345	111955444	gga-mir-222a	ENSGALG00000026773	-11140	intron (ENSGALG00000050699, intron 1 of 1)	0	-0.404721	0.827892	0.255807	0.811145	46.0356	0.447402	46.0356	0.599078
1:111960585-111960684	1	111960585	111960684	gga-mir-222a	ENSGALG00000026773	-5900	intron (ENSGALG00000050699, intron 1 of 1)	0	-0.26348	0.916697	0.34492	0.746495	46.6486	0.649688	46.6486	0.498182
1:111961754-111961858	1	111961754	111961858	gga-mir-222a	ENSGALG00000026773	-4728	intron (ENSGALG00000050699, intron 1 of 1)	0	0.261943	0.844102	0.212297	0.797531	76.5164	0.478198	76.5164	0.577416
1:111961952-111962051	1	111961952	111962051	gga-mir-222a	ENSGALG00000026773	-4533	intron (ENSGALG00000050699, intron 1 of 1)	0	-0.0562093	0.979507	0.429198	0.571946	82.4137	0.882421	82.4137	0.287241
6:31983051-31983161	6	31983051	31983161		ENSGALG00000033285	-13160	intron (ENSGALG00000009502, intron 11 of 11)	0	1.43361	0.0669486	2.23591	0.00348396	46.9173	0.00357736	46.9173	8.47628e-05
1:1119887-1119986	1	1119887	1119986	DENND6B	ENSGALG00000043771	8330	intron (ENSGALG00000043771, intron 5 of 16)	0	0.438653	0.792276	-0.0170862	0.994725	38.9251	0.387579	38.9251	0.972724
1:111991627-111991726	1	111991627	111991726	gga-mir-221	ENSGALG00000018247	24638	intron (ENSGALG00000050699, intron 1 of 1)	0	-0.111483	0.973945	0.510383	0.515625	58.7351	0.858153	58.7351	0.233748
1:111993640-111993739	1	111993640	111993739	gga-mir-221	ENSGALG00000018247	26651	intron (ENSGALG00000050699, intron 1 of 1)	0	0.366103	0.825757	0.129365	0.915211	53.6866	0.443081	53.6866	0.790095
1:111993768-111993916	1	111993768	111993916	gga-mir-221	ENSGALG00000018247	26804	intron (ENSGALG00000050699, intron 1 of 1)	1	0.288951	0.744351	0.552435	0.209171	190.718	0.324085	190.718	0.0448984
1:112006151-112006250	1	112006151	112006250		ENSGALG00000053158	26410	intron (ENSGALG00000050699, intron 1 of 1)	0	0.158007	0.935561	0.589218	0.379129	73.3364	0.710061	73.3364	0.130575
1:112008529-112008700	1	112008529	112008700		ENSGALG00000053158	23996	intron (ENSGALG00000050699, intron 1 of 1)	3	0.685642	0.414293	0.408446	0.646608	82.4088	0.0830196	82.4088	0.368266
1:112011529-112011684	1	112011529	112011684		ENSGALG00000053158	21004	intron (ENSGALG00000050699, intron 1 of 1)	0	0.471344	0.352113	0.0538313	0.94363	221.685	0.0607475	221.685	0.849172
1:112022079-112022178	1	112022079	112022178		ENSGALG00000053158	10482	intron (ENSGALG00000050699, intron 1 of 1)	0	-0.464123	0.752039	-0.748086	0.442395	39.9183	0.333253	39.9183	0.174222
1:112048236-112048374	1	112048236	112048374		ENSGALG00000053158	-15695	intron (ENSGALG00000050699, intron 1 of 1)	0	-0.0477681	0.975371	0.471335	0.292591	244.618	0.865358	244.618	0.0812821
1:112054113-112054212	1	112054113	112054212		ENSGALG00000053158	-21552	intron (ENSGALG00000050699, intron 1 of 1)	0	0.877791	0.619194	0.564962	0.648567	25.149	0.200054	25.149	0.370212
1:112054310-112054409	1	112054310	112054409		ENSGALG00000053158	-21749	intron (ENSGALG00000050699, intron 1 of 1)	1	0.974055	0.402781	0.0227014	0.992736	38.5374	0.0787265	38.5374	0.96798
1:112057999-112058098	1	112057999	112058098		ENSGALG00000053158	-25438	intron (ENSGALG00000050699, intron 1 of 1)	0	-0.619824	0.742536	0.511572	0.676201	25.9412	0.321983	25.9412	0.404567
1:112058144-112058243	1	112058144	112058243		ENSGALG00000053158	-25583	intron (ENSGALG00000050699, intron 1 of 1)	0	-0.243029	0.901186	0.458421	0.521054	63.737	0.607844	63.737	0.238459
1:112063594-112063731	1	112063594	112063731		ENSGALG00000053158	-31052	intron (ENSGALG00000050699, intron 1 of 1)	2	0.0633469	0.987138	1.02697	0.144738	79.4754	0.920901	79.4754	0.0238463
1:112074931-112075030	1	112074931	112075030		ENSGALG00000053158	-42370	intron (ENSGALG00000050699, intron 1 of 1)	1	-0.766784	0.60388	-0.260995	0.844437	35.6288	0.187976	35.6288	0.655588
1:112100027-112100203	1	112100027	112100203		ENSGALG00000050699	18987	intron (ENSGALG00000050699, intron 1 of 1)	0	0.183638	0.883301	0.330255	0.566486	126.942	0.564574	126.942	0.281554
1:112100419-112100518	1	112100419	112100518		ENSGALG00000050699	18634	intron (ENSGALG00000050699, intron 1 of 1)	0	0.244435	0.879749	0.219786	0.795499	75.4707	0.556226	75.4707	0.573552
1:112114786-112114895	1	112114786	112114895		ENSGALG00000050699	4262	intron (ENSGALG00000050699, intron 1 of 1)	0	-0.275467	0.878184	1.0503	0.140847	67.7514	0.552329	67.7514	0.0228082
8:16853757-16853856	8	16853757	16853856	gga-mir-1589	ENSGALG00000025211	-8022	exon (ENSGALG00000008763, exon 3 of 15)	0	0.952212	0.445375	2.23562	0.00225908	38.4497	0.0966136	38.4497	4.68627e-05
1:11213164-11213263	1	11213164	11213263	SEMA3C	ENSGALG00000040444	18960	intron (ENSGALG00000040444, intron 2 of 17)	1	0.29409	0.883903	0.721333	0.428939	63.0222	0.566106	63.0222	0.164406
1:11213863-11214044	1	11213863	11214044	SEMA3C	ENSGALG00000040444	19700	intron (ENSGALG00000040444, intron 2 of 17)	1	0.0590241	0.969784	0.38221	0.488371	188.045	0.839057	188.045	0.210979
2:148522803-148522902	2	148522803	148522902	RHPN1	ENSGALG00000034337	91193	Intergenic	0	0.548002	0.788534	2.23501	0.0179518	28.4084	0.382424	28.4084	0.000883508
1:11217014-11217113	1	11217014	11217113	SEMA3C	ENSGALG00000040444	22810	intron (ENSGALG00000040444, intron 2 of 17)	2	1.57505	0.110596	1.17005	0.251947	38.5336	0.00794375	38.5336	0.0623461
1:11217186-11217288	1	11217186	11217288	SEMA3C	ENSGALG00000040444	22984	intron (ENSGALG00000040444, intron 2 of 17)	0	1.16023	0.172213	0.483343	0.638902	55.5168	0.0168498	55.5168	0.359191
2:102487955-102488068	2	102487955	102488068	MIB1	ENSGALG00000014974	10763	intron (ENSGALG00000014974, intron 2 of 20)	1	0.711939	0.339732	2.23061	2.2537e-05	90.153	0.0567677	90.153	1.18735e-07
1:112295415-112295514	1	112295415	112295514		ENSGALG00000016217	822	intron (ENSGALG00000016217, intron 1 of 29)	0	0.0277074	0.983469	-0.12705	0.80433	361.972	0.902258	361.972	0.588496
1:112295675-112295871	1	112295675	112295871		ENSGALG00000016217	513	intron (ENSGALG00000016217, intron 1 of 29)	0	0.0233069	0.986198	-0.0857852	0.871148	539.063	0.916039	539.063	0.702832
1:112296468-112296574	1	112296468	112296574		ENSGALG00000016217	-235	promoter-TSS (ENSGALG00000016217)	0	0.205236	0.833405	-0.717018	0.104743	157.224	0.457421	157.224	0.0138932
2:129162863-129163106	2	129162863	129163106	ATP6V1C1	ENSGALG00000034099	-9441	Intergenic	1	0.595536	0.235514	2.2298	1.0234e-11	229.562	0.0289103	229.562	2.49691e-15
1:112297793-112297897	1	112297793	112297897		ENSGALG00000016217	-1559	Intergenic	0	0.19972	0.716825	-0.0525714	0.912608	1688.31	0.291066	1688.31	0.784468
1:1123290-1123389	1	1123290	1123389	DENND6B	ENSGALG00000043771	4927	intron (ENSGALG00000043771, intron 3 of 16)	0	-0.0278023	0.994328	0.305915	0.811506	38.1352	0.964266	38.1352	0.599735
1:112329472-112329573	1	112329472	112329573	FUNDC1	ENSGALG00000028187	-4836	Intergenic	1	0.640436	0.625742	0.0756092	0.962727	44.7801	0.205384	44.7801	0.893042
1:112334428-112334537	1	112334428	112334537	FUNDC1	ENSGALG00000028187	124	exon (ENSGALG00000028187, exon 1 of 5)	0	-0.151287	0.829835	0.490437	0.107161	1291.26	0.451136	1291.26	0.0144289
1:112334621-112334725	1	112334621	112334725	FUNDC1	ENSGALG00000028187	315	intron (ENSGALG00000028187, intron 1 of 4)	0	0.166981	0.801193	0.0631613	0.897568	1288.23	0.400568	1288.23	0.754234
2:5730663-5730787	2	5730663	5730787	EXOG	ENSGALG00000006153	71122	Intergenic	0	1.59898	0.00687838	2.22926	7.54655e-05	64.2468	0.000120759	64.2468	5.42007e-07
1:11234327-11234447	1	11234327	11234447	SEMA3C	ENSGALG00000040444	40134	intron (ENSGALG00000040444, intron 2 of 17)	1	1.01474	0.10162	0.907849	0.137156	85.1697	0.00688474	85.1697	0.0217961
1:112368105-112368205	1	112368105	112368205	EFHC2	ENSGALG00000016221	-4181	Intergenic	0	-0.558388	NA	2.21455	0.277329	11.0179	0.553234	11.0179	0.0741267
1:112368282-112368381	1	112368282	112368381	EFHC2	ENSGALG00000016221	-4005	Intergenic	0	-1.72666	NA	3.85044	0.241387	4.55142	0.240535	4.55142	0.0578356
1:193506231-193506330	1	193506231	193506330		ENSGALG00000048422	-22834	intron (ENSGALG00000033966, intron 2 of 31)	0	1.23544	0.0316983	2.22466	1.12272e-05	89.318	0.00112681	89.318	4.95627e-08
1:1123992-1124099	1	1123992	1124099	DENND6B	ENSGALG00000043771	4221	intron (ENSGALG00000043771, intron 3 of 16)	0	0.910198	0.780762	-0.337679	0.880588	76.3689	0.371747	76.3689	0.721575
1:112403652-112403886	1	112403652	112403886	EFHC2	ENSGALG00000016221	31433	intron (ENSGALG00000016221, intron 7 of 14)	1	0.0629197	0.958209	0.240373	0.609909	256.763	0.793964	256.763	0.326071
1:11245026-11245125	1	11245026	11245125	SEMA3C	ENSGALG00000040444	50822	intron (ENSGALG00000040444, intron 2 of 17)	0	0.408971	0.806626	-0.243733	0.838775	46.8778	0.408995	46.8778	0.645667
1:112471-112570	1	112471	112570		ENSGALG00000052679	6048	intron (ENSGALG00000052679, intron 2 of 2)	0	-1.20642	0.0593374	0.034445	0.983954	71.5964	0.0029656	71.5964	0.946295
1:11249735-11249834	1	11249735	11249834	SEMA3C	ENSGALG00000040444	55531	intron (ENSGALG00000040444, intron 2 of 17)	0	-0.559751	0.665247	-1.59531	0.0536841	42.1037	0.240604	42.1037	0.0047443
1:112501293-112501495	1	112501293	112501495	NDP	ENSGALG00000016222	1025	intron (ENSGALG00000016222, intron 2 of 4)	1	0.0888698	0.956349	-0.106079	0.891888	105.821	0.787106	105.821	0.743362
1:112501512-112501611	1	112501512	112501611	NDP	ENSGALG00000016222	1192	intron (ENSGALG00000016222, intron 2 of 4)	0	-0.365077	0.857384	-0.144803	0.920808	32.5786	0.505259	32.5786	0.801079
1:112504121-112504230	1	112504121	112504230	NDP	ENSGALG00000016222	3806	intron (ENSGALG00000016222, intron 2 of 3)	1	0.916843	0.279681	0.604375	0.527008	60.437	0.0392469	60.437	0.243663
1:112504364-112504463	1	112504364	112504463	NDP	ENSGALG00000016222	4044	intron (ENSGALG00000016222, intron 2 of 3)	0	0.424557	0.77625	0.417818	0.727761	39.5669	0.365398	39.5669	0.471811
1:112510778-112510877	1	112510778	112510877	NDP	ENSGALG00000016222	10458	intron (ENSGALG00000016222, intron 2 of 3)	0	-0.433256	0.851217	-0.914738	0.471543	22.0583	0.491908	22.0583	0.196739
1:112511648-112511757	1	112511648	112511757	NDP	ENSGALG00000016222	11333	intron (ENSGALG00000016222, intron 2 of 3)	1	0.0574779	0.981356	-0.991363	0.235174	48.8006	0.893582	48.8006	0.0551993
1:112526345-112526456	1	112526345	112526456		ENSGALG00000032836	-18102	Intergenic	1	-0.83078	0.130116	-0.117094	0.869775	128.82	0.0104029	128.82	0.700453
1:136458949-136459056	1	136458949	136459056	FHL2	ENSGALG00000016797	-2834	intron (ENSGALG00000016797, intron 1 of 5)	1	1.45558	0.0661075	2.22433	0.00229746	60.6782	0.00350905	60.6782	4.79608e-05
1:112539020-112539124	1	112539020	112539124		ENSGALG00000032836	-5430	Intergenic	1	-1.04854	0.44854	-0.325411	0.82269	49.6091	0.0980449	49.6091	0.61847
1:112544350-112544597	1	112544350	112544597		ENSGALG00000032836	-29	promoter-TSS (ENSGALG00000032836)	0	0.0842908	0.940137	0.50523	0.166134	287.151	0.723525	287.151	0.0300095
1:112572596-112572695	1	112572596	112572695		ENSGALG00000032836	28143	intron (ENSGALG00000032836, intron 3 of 14)	0	0.33745	0.868781	0.261606	0.838327	37.8974	0.532313	37.8974	0.64483
14:6550894-6551133	14	6550894	6551133	NOXO1	ENSGALG00000005572	6418	intron (ENSGALG00000005558, intron 18 of 21)	3	1.38891	6.19207e-06	2.22402	4.35739e-14	485.217	1.28545e-08	485.217	4.98337e-18
1:112590085-112590195	1	112590085	112590195		ENSGALG00000053839	-35554	intron (ENSGALG00000032836, intron 11 of 14)	2	-0.0650471	0.985062	-0.299097	0.822266	32.0227	0.909213	32.0227	0.617387
1:112590212-112590311	1	112590212	112590311		ENSGALG00000053839	-35433	exon (ENSGALG00000032836, exon 12 of 15)	0	-0.0664217	0.988175	-0.310439	0.828615	23.36	0.925492	23.36	0.628855
1:112594496-112594761	1	112594496	112594761		ENSGALG00000053839	-31066	Intergenic	2	0.155671	0.919285	0.799297	0.0940836	179.838	0.657377	179.838	0.0116703
1:112601202-112601313	1	112601202	112601313		ENSGALG00000053839	-24437	Intergenic	1	-0.21039	0.889319	0.505412	0.438844	150.087	0.578356	150.087	0.171526
1:112601346-112601452	1	112601346	112601452		ENSGALG00000053839	-24295	Intergenic	0	0.218456	0.916334	-0.828095	0.37958	65.5417	0.648671	65.5417	0.130873
1:112616419-112616599	1	112616419	112616599		ENSGALG00000053839	-9185	intron (ENSGALG00000016224, intron 6 of 14)	1	0.435994	0.733051	1.04711	0.100411	77.8637	0.309407	77.8637	0.0129762
1:112619731-112619837	1	112619731	112619837		ENSGALG00000053839	-5910	intron (ENSGALG00000016224, intron 5 of 14)	0	0.174696	0.92177	0.118992	0.907035	72.0665	0.665125	72.0665	0.773839
1:112620018-112620183	1	112620018	112620183		ENSGALG00000053839	-5594	intron (ENSGALG00000016224, intron 5 of 14)	0	0.46199	0.646735	-0.12477	0.903173	72.92	0.223543	72.92	0.765732
1:112626814-112626913	1	112626814	112626913		ENSGALG00000053839	1169	intron (ENSGALG00000053839, intron 2 of 3)	1	0.513053	0.758283	0.502602	0.657333	39.4758	0.341269	39.4758	0.380928
1:112647687-112647800	1	112647687	112647800	MAOA	ENSGALG00000016224	13220	promoter-TSS (ENSGALG00000016224)	0	0.0455409	0.981637	-0.206854	0.786404	111.736	0.894995	111.736	0.559215
1:112647837-112647962	1	112647837	112647962	MAOA	ENSGALG00000016224	13064	promoter-TSS (ENSGALG00000016224)	0	-0.269652	0.775898	0.27018	0.62041	188.726	0.364668	188.726	0.337984
1:112665329-112665524	1	112665329	112665524	MAOA	ENSGALG00000016224	-4463	Intergenic	0	0.201459	0.922392	0.297697	0.759973	71.8684	0.66735	71.8684	0.517921
1:112670411-112670599	1	112670411	112670599	MAOA	ENSGALG00000016224	-9542	Intergenic	0	0.272451	0.793321	0.290597	0.629901	122.784	0.389006	122.784	0.349092
1:112670850-112671022	1	112670850	112671022	MAOA	ENSGALG00000016224	-9973	Intergenic	0	0.129304	0.878932	0.230188	0.574543	342.622	0.553991	342.622	0.289681
1:112678214-112678401	1	112678214	112678401	MAOA	ENSGALG00000016224	-17344	Intergenic	0	-0.998907	0.120504	-0.382594	0.600726	75.1631	0.00914266	75.1631	0.316696
1:112705115-112705422	1	112705115	112705422	MAOA	ENSGALG00000016224	-44305	Intergenic	1	-0.400908	0.529223	-0.152266	0.793584	189.205	0.139496	189.205	0.570383
4:12344669-12344768	4	12344669	12344768	RLIM	ENSGALG00000007750	11096	exon (ENSGALG00000007750, exon 4 of 4)	1	0.30315	0.92586	2.2236	0.00883945	42.9753	0.677857	42.9753	0.000320685
1:112724780-112724937	1	112724780	112724937	MAOA	ENSGALG00000016224	-63895	Intergenic	3	0.45455	0.633583	-0.0651779	0.950482	84.5185	0.211595	84.5185	0.864737
1:11275052-11275232	1	11275052	11275232	SEMA3C	ENSGALG00000040444	80889	intron (ENSGALG00000040444, intron 6 of 17)	1	0.110282	0.914857	0.693	0.0649588	367.39	0.644521	367.39	0.00643654
1:112756712-112756821	1	112756712	112756821		ENSGALG00000048676	-60638	Intergenic	2	0.162132	0.958877	-0.46235	0.747726	33.1165	0.796118	33.1165	0.500126
1:112806294-112806393	1	112806294	112806393		ENSGALG00000048676	-11061	Intergenic	0	0.583622	0.674547	-1.88666	0.0544136	35.2437	0.248891	35.2437	0.00485135
1:1128352-1128462	1	1128352	1128462	DENND6B	ENSGALG00000043771	-141	promoter-TSS (ENSGALG00000043771)	0	-0.114651	0.88074	0.557447	0.050409	1327.42	0.558965	1327.42	0.00429611
1:112876969-112877068	1	112876969	112877068		ENSGALG00000048676	59614	Intergenic	0	-1.5469	NA	-0.00371667	1	16.0196	0.0809314	16.0196	0.996846
1:112891133-112891243	1	112891133	112891243		ENSGALG00000046871	61711	Intergenic	3	1.0507	0.2471	0.774527	0.379194	69.6596	0.0314738	69.6596	0.130618
1:112907828-112907927	1	112907828	112907927		ENSGALG00000046871	45022	Intergenic	1	-1.58272	0.166339	-1.07615	0.394457	25.5625	0.0158881	25.5625	0.140658
1:112931953-112932063	1	112931953	112932063		ENSGALG00000046871	20891	Intergenic	0	0.0374438	0.989834	-1.0743	0.156967	53.5779	0.932958	53.5779	0.0273165
1:112933364-112933486	1	112933364	112933486		ENSGALG00000046871	19474	Intergenic	0	0.0752308	0.976471	-0.863371	0.362964	42.8856	0.870234	42.8856	0.120578
1:11295019-11295163	1	11295019	11295163	CD36	ENSGALG00000008439	65969	intron (ENSGALG00000040444, intron 12 of 17)	0	0.43351	0.44377	0.528599	0.253504	176.263	0.095841	176.263	0.0630811
1:112984720-112984821	1	112984720	112984821		ENSGALG00000055136	-45	promoter-TSS (ENSGALG00000055136)	0	0.183418	0.948433	0.15787	0.904535	33.6185	0.755244	33.6185	0.768916
1:113014734-113014862	1	113014734	113014862		ENSGALG00000055136	-30073	Intergenic	0	0.326828	0.819948	-0.0399143	0.977825	59.1901	0.432784	59.1901	0.930663
1:113037139-113037238	1	113037139	113037238		ENSGALG00000055136	-52463	Intergenic	0	0.0661749	0.981392	-0.352594	0.748895	43.0078	0.893961	43.0078	0.50177
1:113039347-113039486	1	113039347	113039486	CASK	ENSGALG00000042400	-53363	Intergenic	1	0.109694	0.953591	1.0105	0.0944184	76.6698	0.774037	76.6698	0.0117442
1:113039506-113039623	1	113039506	113039623	CASK	ENSGALG00000042400	-53215	Intergenic	1	0.554341	0.70738	0.466613	0.667387	50.5035	0.281098	50.5035	0.393451
1:113039785-113039884	1	113039785	113039884	CASK	ENSGALG00000042400	-52945	Intergenic	1	0.323884	0.807695	0.345886	0.666201	92.9393	0.410796	92.9393	0.39199
1:113040521-113040708	1	113040521	113040708	CASK	ENSGALG00000042400	-52165	Intergenic	1	-0.173501	0.880052	-0.247168	0.687177	278.947	0.55735	278.947	0.41913
1:113042518-113042777	1	113042518	113042777	CASK	ENSGALG00000042400	-50132	Intergenic	2	-0.396794	0.698123	-0.796211	0.165329	227.041	0.271246	227.041	0.0297596
1:11307992-11308095	1	11307992	11308095	CD36	ENSGALG00000008439	53017	intron (ENSGALG00000040444, intron 16 of 17)	0	-0.382574	0.800604	-1.08061	0.239659	47.416	0.399562	47.416	0.0570832
1:113086603-113086742	1	113086603	113086742	CASK	ENSGALG00000042400	-6107	Intergenic	0	-0.426568	0.814142	0.146991	0.934772	35.3049	0.421921	35.3049	0.830051
1:113092534-113092713	1	113092534	113092713	CASK	ENSGALG00000042400	-156	promoter-TSS (ENSGALG00000042400)	0	0.107967	0.874597	0.460976	0.0847541	1583.19	0.545194	1583.19	0.00983708
1:113093265-113093444	1	113093265	113093444	CASK	ENSGALG00000042400	575	exon (ENSGALG00000042400, exon 1 of 26)	0	-0.245889	0.800835	-0.138556	0.830565	161.909	0.400021	161.909	0.631784
1:113093721-113093869	1	113093721	113093869	CASK	ENSGALG00000042400	1016	intron (ENSGALG00000042400, intron 1 of 25)	0	0.156446	0.909989	0.184889	0.793961	114.691	0.632038	114.691	0.570969
1:113093920-113094019	1	113093920	113094019	CASK	ENSGALG00000042400	1190	intron (ENSGALG00000042400, intron 1 of 25)	0	-0.188279	0.901816	-0.355799	0.642171	72.8517	0.610579	72.8517	0.362737
24:5957628-5957727	24	5957628	5957727		ENSGALG00000038021	67138	Intergenic	0	2.01522	0.011339	2.22192	0.00146206	41.2309	0.000247182	41.2309	2.58172e-05
1:113165488-113165734	1	113165488	113165734	GPR82	ENSGALG00000044763	24350	intron (ENSGALG00000042400, intron 2 of 25)	0	0.584923	0.262608	0.173234	0.784822	161.917	0.0351468	161.917	0.556721
Z:12955713-12955896	Z	12955713	12955896	RPL37	ENSGALG00000014833	-34896	intron (ENSGALG00000014835, intron 17 of 17)	0	2.35786	3.24528e-12	2.21676	2.45403e-09	254.108	3.0279e-16	254.108	1.75904e-12
1:113176886-113176993	1	113176886	113176993	GPR82	ENSGALG00000044763	13022	intron (ENSGALG00000042400, intron 3 of 25)	0	0.0249415	0.992642	-0.330088	0.714289	65.3201	0.951926	65.3201	0.453611
1:113177028-113177133	1	113177028	113177133	GPR82	ENSGALG00000044763	12881	intron (ENSGALG00000042400, intron 3 of 25)	0	-0.960276	0.36677	-0.148289	0.901246	57.6202	0.0657924	57.6202	0.762195
5:26990603-26990702	5	26990603	26990702		ENSGALG00000033973	-104521	intron (ENSGALG00000009368, intron 3 of 16)	0	0.70703	0.647349	2.2154	0.00243641	31.544	0.223966	31.544	5.20689e-05
1:113216275-113216374	1	113216275	113216374	GPR34	ENSGALG00000016227	-13749	intron (ENSGALG00000042400, intron 7 of 25)	0	0.879617	0.361745	-0.183783	0.873226	49.173	0.0640405	49.173	0.706474
8:7192720-7192834	8	7192720	7192834	PAPPA2	ENSGALG00000040432	38951	intron (ENSGALG00000040432, intron 14 of 22)	1	0.953283	0.421407	2.21323	0.00206654	41.81	0.0858508	41.81	4.12022e-05
1:113251039-113251138	1	113251039	113251138	GPR34	ENSGALG00000016227	-48513	intron (ENSGALG00000042400, intron 13 of 25)	0	0.397193	0.831754	0.855949	0.344027	41.2252	0.454605	41.2252	0.108885
1:113251229-113251328	1	113251229	113251328	GPR34	ENSGALG00000016227	-48703	intron (ENSGALG00000042400, intron 13 of 25)	1	0.924538	0.469317	0.567266	0.644306	28.5326	0.107688	28.5326	0.365325
1:113255520-113255631	1	113255520	113255631	NYX	ENSGALG00000016228	47767	intron (ENSGALG00000042400, intron 15 of 25)	0	1.39183	0.135876	1.52653	0.13302	31.7856	0.0111572	31.7856	0.0206875
1:113255651-113255780	1	113255651	113255780	NYX	ENSGALG00000016228	47627	intron (ENSGALG00000042400, intron 15 of 25)	1	1.12657	0.120661	1.03965	0.148943	56.367	0.00916674	56.367	0.0250161
1:11325915-11326028	1	11325915	11326028	CD36	ENSGALG00000008439	35089	Intergenic	0	-0.152536	0.895468	0.137879	0.828515	143.378	0.592024	143.378	0.628637
1:113262283-113262382	1	113262283	113262382	NYX	ENSGALG00000016228	41010	intron (ENSGALG00000042400, intron 17 of 23)	0	1.57094	0.135126	0.437327	0.769027	33.7869	0.0110736	33.7869	0.532155
24:5441488-5441587	24	5441488	5441587		ENSGALG00000007406	-1501	Intergenic	0	1.31688	0.261878	2.21315	0.0303185	24.8844	0.034936	24.8844	0.00195169
1:113289347-113289459	1	113289347	113289459	NYX	ENSGALG00000016228	13939	TTS (ENSGALG00000042400)	0	1.12089	0.0736482	-1.0129	0.140457	68.3549	0.0041418	68.3549	0.0226838
1:113289666-113289765	1	113289666	113289765	NYX	ENSGALG00000016228	13627	TTS (ENSGALG00000042400)	0	1.24071	0.078646	-1.32717	0.10524	59.534	0.00460875	59.534	0.0140025
1:11329907-11330006	1	11329907	11330006	CD36	ENSGALG00000008439	31104	Intergenic	2	0.41625	0.87636	0.409862	0.801544	29.8422	0.548371	29.8422	0.58361
1:11330146-11330247	1	11330146	11330247	CD36	ENSGALG00000008439	30864	Intergenic	0	0.834521	0.412736	-0.685446	0.449765	44.866	0.0823932	44.866	0.179614
1:113312664-113312849	1	113312664	113312849	NYX	ENSGALG00000016228	-9414	Intergenic	1	-0.18313	0.827919	-0.0079679	0.994946	354.84	0.447443	354.84	0.973487
1:113313411-113313576	1	113313411	113313576	NYX	ENSGALG00000016228	-10151	Intergenic	3	0.224072	0.770175	0.552259	0.141629	398.18	0.356858	398.18	0.0230221
1:113317615-113317747	1	113317615	113317747	NYX	ENSGALG00000016228	-14339	Intergenic	1	0.594264	0.663989	-0.0342774	0.985247	37.5363	0.239442	37.5363	0.949355
1:113317792-113317891	1	113317792	113317891	NYX	ENSGALG00000016228	-14499	Intergenic	1	0.373092	0.827124	0.47188	0.618099	40.2598	0.445868	40.2598	0.335295
1:113322363-113322544	1	113322363	113322544	NYX	ENSGALG00000016228	-19111	Intergenic	0	0.618936	0.212095	-0.00100124	1	246.323	0.0240599	246.323	0.997095
1:113323688-113323787	1	113323688	113323787	NYX	ENSGALG00000016228	-20395	Intergenic	0	1.07555	0.218804	-0.364345	0.725236	46.2027	0.0253801	46.2027	0.468265
1:113323872-113323971	1	113323872	113323971	NYX	ENSGALG00000016228	-20579	Intergenic	1	1.03727	0.303504	-0.844357	0.417964	39.4898	0.0457236	39.4898	0.156647
1:113326505-113326604	1	113326505	113326604	DDX3X	ENSGALG00000016231	19586	TTS (ENSGALG00000016231)	0	0.597809	0.693733	-0.823687	0.405756	40.3959	0.266867	40.3959	0.148485
1:113338628-113338727	1	113338628	113338727	DDX3X	ENSGALG00000016231	7463	intron (ENSGALG00000016231, intron 3 of 16)	2	-0.0215536	0.994649	-0.520457	0.646244	33.9904	0.965831	33.9904	0.367753
1:113343217-113343369	1	113343217	113343369	DDX3X	ENSGALG00000016231	2847	intron (ENSGALG00000016231, intron 1 of 16)	0	0.371358	0.34995	0.19877	0.60124	1481.01	0.0600009	1481.01	0.317267
1:113343790-113343892	1	113343790	113343892	DDX3X	ENSGALG00000016231	2299	intron (ENSGALG00000016231, intron 1 of 16)	0	-0.133515	0.88769	0.463143	0.223516	978.573	0.574629	978.573	0.0503719
Z:52869649-52869769	Z	52869649	52869769	CHRNA8	ENSGALG00000015336	45909	intron (ENSGALG00000015336, intron 8 of 9)	0	1.65121	0.00174258	2.21285	3.08279e-06	84.4294	1.88734e-05	84.4294	1.00834e-08
1:113351570-113351698	1	113351570	113351698		ENSGALG00000047851	-3018	Intergenic	2	-0.0489282	0.975743	0.4325	0.409835	147.261	0.866862	147.261	0.15114
1:113353243-113353364	1	113353243	113353364		ENSGALG00000047851	-1349	Intergenic	0	-0.648197	0.470424	0.123624	0.900556	66.5717	0.108185	66.5717	0.760438
1:113360008-113360107	1	113360008	113360107		ENSGALG00000047851	5405	promoter-TSS (ENSGALG00000047851)	0	-2.39184	0.0585682	-0.600238	0.707165	25.9217	0.00290394	25.9217	0.444137
1:113366312-113366435	1	113366312	113366435	RPL8	ENSGALG00000016232	-4499	Intergenic	1	0.212823	0.90192	0.0947338	0.927729	60.3491	0.611082	60.3491	0.815794
1:113366446-113366588	1	113366446	113366588	RPL8	ENSGALG00000016232	-4355	Intergenic	0	0.0437689	0.986386	-0.0846535	0.945021	56.7869	0.916478	56.7869	0.852125
1:113367084-113367183	1	113367084	113367183	RPL8	ENSGALG00000016232	-3739	Intergenic	0	-0.677057	0.741474	-0.837866	0.551595	18.2557	0.320587	18.2557	0.266865
1:113367534-113367710	1	113367534	113367710	RPL8	ENSGALG00000016232	-3250	Intergenic	1	-0.573923	0.505255	-0.479202	0.498591	76.031	0.125969	76.031	0.219205
1:113370756-113370857	1	113370756	113370857	RPL8	ENSGALG00000016232	-66	promoter-TSS (ENSGALG00000016232)	0	-0.00837587	0.994501	0.309622	0.334979	1082.76	0.964924	1082.76	0.103509
1:113370951-113371052	1	113370951	113371052	RPL8	ENSGALG00000016232	129	intron (ENSGALG00000016232, intron 1 of 5)	0	0.245535	0.682589	-0.317706	0.423359	609.757	0.256135	609.757	0.160574
1:1133750-1133877	1	1133750	1133877	DENND6B	ENSGALG00000043771	-5547	Intergenic	0	0.207645	0.718066	0.330583	0.32026	504.147	0.292706	504.147	0.095032
1:113376216-113376378	1	113376216	113376378	RPL8	ENSGALG00000016232	5425	Intergenic	1	0.9285	0.0784391	0.00808816	0.998257	103.385	0.00458748	103.385	0.982087
1:11339508-11339607	1	11339508	11339607	CD36	ENSGALG00000008439	21503	intron (ENSGALG00000008439, intron 8 of 14)	1	0.45571	0.81322	-0.885591	0.502429	28.7419	0.419815	28.7419	0.222549
1:11339747-11339846	1	11339747	11339846	CD36	ENSGALG00000008439	21264	intron (ENSGALG00000008439, intron 8 of 14)	0	-0.384957	0.833705	-0.362721	0.765328	35.1368	0.458628	35.1368	0.526495
1:613132-613319	1	613132	613319	gga-mir-1604	ENSGALG00000038707	16412	intron (ENSGALG00000033919, intron 13 of 25)	2	0.916807	0.0205321	2.20716	1.22266e-12	373.236	0.000584928	373.236	1.95763e-16
1:113451094-113451193	1	113451094	113451193		ENSGALG00000016236	5566	intron (ENSGALG00000016236, intron 3 of 43)	1	0.243471	0.91995	0.304375	0.790556	44.966	0.659534	44.966	0.565718
1:1134546-1134660	1	1134546	1134660	DENND6B	ENSGALG00000043771	-6337	Intergenic	0	0.107285	0.953962	0.136074	0.875542	85.4817	0.775521	85.4817	0.711274
2:90752983-90753082	2	90752983	90753082	ZNF516	ENSGALG00000013660	-20098	Intergenic	0	0.977884	0.487494	2.20699	0.00355756	30.9134	0.117054	30.9134	8.7336e-05
1:113482258-113482558	1	113482258	113482558	MED14	ENSGALG00000016238	-18202	Intergenic	1	0.0107823	0.992637	0.190904	0.565341	2845.33	0.951353	2845.33	0.280476
1:113482614-113482720	1	113482614	113482720	MED14	ENSGALG00000016238	-17943	Intergenic	0	0.0213414	0.985816	0.0723313	0.87818	1285.09	0.914026	1285.09	0.716722
1:113490371-113490470	1	113490371	113490470	MED14	ENSGALG00000016238	-10190	Intergenic	0	-0.56748	0.741691	0.572549	0.619943	26.2236	0.320829	26.2236	0.33749
1:113495860-113495959	1	113495860	113495959	MED14	ENSGALG00000016238	-4701	Intergenic	1	0.289846	0.920781	0.0560342	0.981753	25.0021	0.661639	25.0021	0.940393
1:113497146-113497268	1	113497146	113497268	MED14	ENSGALG00000016238	-3403	Intergenic	0	-1.11037	0.0654776	0.118119	0.887843	121.756	0.00345066	121.756	0.735569
1:19477588-19477704	1	19477588	19477704		ENSGALG00000049901	79275	Intergenic	2	0.595779	0.682664	2.20256	0.00231278	43.369	0.256241	43.369	4.83687e-05
1:113506615-113506714	1	113506615	113506714	MED14	ENSGALG00000016238	6054	intron (ENSGALG00000016238, intron 1 of 30)	1	-0.6132	0.699867	0.120705	0.938899	32.2911	0.272862	32.2911	0.838651
1:113533133-113533247	1	113533133	113533247	MED14	ENSGALG00000016238	32580	promoter-TSS (ENSGALG00000016238)	0	0.133694	0.858755	-0.133462	0.761376	616.855	0.508545	616.855	0.520264
1:113533262-113533403	1	113533262	113533403	MED14	ENSGALG00000016238	32722	promoter-TSS (ENSGALG00000016238)	0	-0.237409	0.738649	0.279782	0.51314	728.391	0.316837	728.391	0.231429
1:113567452-113567636	1	113567452	113567636		ENSGALG00000053145	-3726	intron (ENSGALG00000016238, intron 30 of 30)	2	-0.0031487	0.998894	0.10031	0.914037	80.1954	0.993255	80.1954	0.787801
1:113569524-113569628	1	113569524	113569628		ENSGALG00000053145	-1694	Intergenic	0	-0.110644	0.964273	0.935227	0.138407	70.8697	0.816846	70.8697	0.0221391
1:113569671-113569780	1	113569671	113569780		ENSGALG00000053145	-1545	promoter-TSS (ENSGALG00000053145)	0	-0.428413	0.732367	0.098694	0.927805	60.7848	0.308638	60.7848	0.81603
1:113573271-113573370	1	113573271	113573370		ENSGALG00000053145	2050	exon (ENSGALG00000053145, exon 4 of 4)	0	-0.485053	0.832562	-1.55422	0.182289	23.4356	0.45624	23.4356	0.0352937
1:1135777-1135876	1	1135777	1135876	PPP6R2	ENSGALG00000029341	-6962	Intergenic	0	0.569608	0.677135	0.828486	0.301608	53.2923	0.251383	53.2923	0.0855634
7:4135818-4135917	7	4135818	4135917		ENSGALG00000049713	2666	intron (ENSGALG00000003148, intron 13 of 13)	0	0.951307	0.247642	2.20094	0.000346808	73.2221	0.031641	73.2221	3.96894e-06
1:113590364-113590469	1	113590364	113590469		ENSGALG00000032773	2052	intron (ENSGALG00000032773, intron 1 of 1)	0	0.474	0.655343	0.248729	0.780812	71.4272	0.231117	71.4272	0.550207
1:113591284-113591383	1	113591284	113591383		ENSGALG00000032773	2969	intron (ENSGALG00000032773, intron 1 of 1)	0	-0.121046	0.944444	0.37599	0.571426	83.4052	0.740498	83.4052	0.286793
2:69435810-69435909	2	69435810	69435909		ENSGALG00000053827	-10732	Intergenic	1	0.960565	0.300721	2.2008	0.00117667	50.2238	0.0448504	50.2238	1.93693e-05
1:113600988-113601338	1	113600988	113601338		ENSGALG00000032773	12799	intron (ENSGALG00000032773, intron 1 of 1)	0	-0.149959	0.901409	-0.130153	0.846009	160.023	0.609168	160.023	0.658338
1:113609792-113609891	1	113609792	113609891		ENSGALG00000032773	21477	exon (ENSGALG00000032773, exon 2 of 2)	1	0.390648	0.809262	0.929989	0.250829	50.9404	0.413387	50.9404	0.0619032
1:113612949-113613056	1	113612949	113613056		ENSGALG00000032773	24638	Intergenic	0	0.191302	0.923376	0.681145	0.374549	55.3713	0.670585	55.3713	0.127795
1:113640569-113640787	1	113640569	113640787		ENSGALG00000046706	24961	Intergenic	1	-0.66247	0.0717683	0.283408	0.483356	350.603	0.00398195	350.603	0.206826
1:113643018-113643270	1	113643018	113643270		ENSGALG00000046706	22495	Intergenic	2	-0.221782	0.749006	0.502679	0.152926	399.516	0.32981	399.516	0.0261257
1:113644540-113644639	1	113644540	113644639		ENSGALG00000046706	21050	Intergenic	0	0.665194	0.588104	0.381161	0.697353	42.2227	0.176649	42.2227	0.431444
1:54795804-54795903	1	54795804	54795903	NT5DC3	ENSGALG00000029746	47454	intron (ENSGALG00000039245, intron 41 of 68)	2	0.488632	0.655395	2.19883	1.87975e-06	71.1434	0.23115	71.1434	5.50346e-09
1:113654647-113654746	1	113654647	113654746		ENSGALG00000046706	10943	TTS (ENSGALG00000046706)	0	-1.1966	0.482749	-1.16752	0.413097	18.1632	0.114349	18.1632	0.153484
1:133491798-133491908	1	133491798	133491908	INPP4A	ENSGALG00000029709	69202	TTS (ENSGALG00000029709)	1	0.573909	0.527706	2.19629	1.87931e-05	72.4173	0.138498	72.4173	9.45689e-08
1:113658084-113658329	1	113658084	113658329		ENSGALG00000046706	7433	promoter-TSS (ENSGALG00000046706)	0	0.115651	0.879033	-0.353241	0.278863	1154.01	0.554185	1154.01	0.0748431
1:113658420-113658545	1	113658420	113658545		ENSGALG00000046706	7157	promoter-TSS (ENSGALG00000046706)	1	0.0549552	0.954933	-0.0674903	0.887962	583.568	0.780481	583.568	0.735864
1:113658570-113658669	1	113658570	113658669		ENSGALG00000046706	7020	promoter-TSS (ENSGALG00000046706)	0	0.147208	0.868389	0.222227	0.619427	328.186	0.531805	328.186	0.336823
1:113659868-113660024	1	113659868	113660024		ENSGALG00000046706	5693	intron (ENSGALG00000046706, intron 1 of 1)	0	0.066734	0.952695	-0.205911	0.653197	429.933	0.76987	429.933	0.375937
1:113661127-113661226	1	113661127	113661226		ENSGALG00000046706	4463	intron (ENSGALG00000046706, intron 1 of 1)	0	0.182198	0.906801	-0.327714	0.651012	81.7023	0.623655	81.7023	0.373151
2:33870117-33870216	2	33870117	33870216	WIPF3	ENSGALG00000011170	31649	intron (ENSGALG00000011176, intron 7 of 7)	1	1.17745	0.211748	2.19313	0.00255687	38.6714	0.0239974	38.6714	5.54817e-05
1:113661745-113662012	1	113661745	113662012		ENSGALG00000046706	3761	intron (ENSGALG00000046706, intron 1 of 1)	0	0.0383343	0.981861	-0.600166	0.204599	153.734	0.895971	153.734	0.0432183
1:113662321-113662451	1	113662321	113662451		ENSGALG00000046706	3253	intron (ENSGALG00000046706, intron 1 of 1)	1	0.357376	0.764891	0.129692	0.892259	66.1958	0.35023	66.1958	0.744009
1:113663152-113663251	1	113663152	113663251		ENSGALG00000046706	2438	intron (ENSGALG00000046706, intron 1 of 1)	0	-0.0744117	0.963865	-0.273176	0.667561	125.981	0.814955	125.981	0.393656
1:113663559-113663669	1	113663559	113663669		ENSGALG00000046706	2025	intron (ENSGALG00000046706, intron 1 of 1)	1	-0.0721258	0.963554	-0.747247	0.11546	142.593	0.813569	142.593	0.0163632
1:113663718-113663888	1	113663718	113663888		ENSGALG00000046706	1836	intron (ENSGALG00000046706, intron 1 of 1)	0	-0.0690338	0.964022	-0.722579	0.121626	160.924	0.815771	160.924	0.0178458
1:113664596-113664695	1	113664596	113664695		ENSGALG00000046706	994	intron (ENSGALG00000046706, intron 1 of 1)	0	0.0889988	0.941631	-0.555102	0.189932	321.49	0.729123	321.49	0.0379699
1:113664861-113664976	1	113664861	113664976		ENSGALG00000046706	721	intron (ENSGALG00000046706, intron 1 of 1)	0	0.236248	0.765591	-0.333853	0.474662	375.66	0.351143	375.66	0.199599
1:113665311-113665457	1	113665311	113665457		ENSGALG00000046706	255	exon (ENSGALG00000046706, exon 1 of 2)	0	0.406625	0.399275	-0.00535367	0.998064	487.19	0.0773749	487.19	0.981437
1:113666211-113666407	1	113666211	113666407		ENSGALG00000046706	-670	promoter-TSS (ENSGALG00000046706)	0	-0.136934	0.889567	-0.277965	0.563518	247.074	0.57876	247.074	0.278335
8:26158969-26159159	8	26158969	26159159	C8A	ENSGALG00000010850	209	intron (ENSGALG00000010850, intron 1 of 10)	2	1.84736	1.28133e-05	2.19207	2.29472e-08	123.502	3.20573e-08	123.502	2.85183e-11
1:113668789-113668980	1	113668789	113668980	BCOR	ENSGALG00000016245	-2546	Intergenic	0	0.300328	0.616129	0.0462206	0.941316	301.139	0.197701	301.139	0.843881
1:113669074-113669173	1	113669074	113669173	BCOR	ENSGALG00000016245	-2307	Intergenic	0	0.174692	0.865878	-0.719064	0.106853	169.071	0.525969	169.071	0.0143522
1:113670431-113670563	1	113670431	113670563	BCOR	ENSGALG00000016245	-933	promoter-TSS (ENSGALG00000016245)	0	0.27999	0.825587	-0.932547	0.102142	106.152	0.442748	106.152	0.013331
1:113670787-113670939	1	113670787	113670939	BCOR	ENSGALG00000016245	-567	promoter-TSS (ENSGALG00000016245)	1	-0.279559	0.732716	-0.224072	0.688792	209.633	0.309039	209.633	0.421054
1:113671312-113671411	1	113671312	113671411	BCOR	ENSGALG00000016245	-69	promoter-TSS (ENSGALG00000016245)	1	-1.4074	0.275596	-0.0819674	0.961149	65.328	0.0381868	65.328	0.889819
1:113671486-113671595	1	113671486	113671595	BCOR	ENSGALG00000016245	110	exon (ENSGALG00000016245, exon 1 of 15)	0	0.0304353	0.986553	-0.448601	0.418069	146.872	0.918236	146.872	0.156718
1:113671798-113671943	1	113671798	113671943	BCOR	ENSGALG00000016245	440	intron (ENSGALG00000016245, intron 1 of 13)	0	-0.063383	0.965483	-0.292348	0.594902	214.753	0.822426	214.753	0.310201
1:113672749-113672933	1	113672749	113672933	BCOR	ENSGALG00000016245	1411	intron (ENSGALG00000016245, intron 1 of 13)	0	-0.753244	0.113079	-0.34254	0.511883	200.088	0.00825309	200.088	0.230499
1:113673252-113673380	1	113673252	113673380	BCOR	ENSGALG00000016245	1886	intron (ENSGALG00000016245, intron 1 of 13)	0	-0.394959	0.515264	-0.164758	0.766785	224.976	0.131275	224.976	0.528415
1:113673408-113673507	1	113673408	113673507	BCOR	ENSGALG00000016245	2027	intron (ENSGALG00000016245, intron 1 of 13)	0	-0.357782	0.664094	-0.261309	0.672535	135.683	0.23957	135.683	0.39979
1:113674479-113674578	1	113674479	113674578	BCOR	ENSGALG00000016245	3098	intron (ENSGALG00000016245, intron 1 of 13)	1	-0.32171	0.806718	0.252061	0.777624	62.2733	0.409185	62.2733	0.544979
1:113674604-113674737	1	113674604	113674737	BCOR	ENSGALG00000016245	3240	intron (ENSGALG00000016245, intron 1 of 13)	0	0.204927	0.882572	0.379475	0.565475	83.3208	0.563162	83.3208	0.280647
1:113676617-113676727	1	113676617	113676727	BCOR	ENSGALG00000016245	5242	intron (ENSGALG00000016245, intron 1 of 13)	0	-0.264923	0.786654	0.154905	0.802508	161.416	0.379214	161.416	0.585351
1:113677307-113677494	1	113677307	113677494	BCOR	ENSGALG00000016245	5970	intron (ENSGALG00000016245, intron 1 of 13)	1	-0.252563	0.784721	-0.784871	0.0792848	161.649	0.376298	161.649	0.00883004
1:113678345-113678531	1	113678345	113678531	BCOR	ENSGALG00000016245	7008	intron (ENSGALG00000016245, intron 1 of 13)	0	-0.119172	0.914484	-0.0604605	0.92716	258.853	0.643431	258.853	0.814524
1:113678988-113679088	1	113678988	113679088	BCOR	ENSGALG00000016245	7608	intron (ENSGALG00000016245, intron 1 of 13)	0	-0.021622	0.989639	-0.467105	0.278238	202.178	0.931602	202.178	0.0745247
1:113679937-113680036	1	113679937	113680036	BCOR	ENSGALG00000016245	8556	intron (ENSGALG00000016245, intron 1 of 13)	0	0.0906119	0.952887	-0.736505	0.140313	123.099	0.770734	123.099	0.022635
1:113680234-113680333	1	113680234	113680333	BCOR	ENSGALG00000016245	8853	intron (ENSGALG00000016245, intron 1 of 13)	0	0.134681	0.910775	-0.59371	0.202622	155.33	0.634223	155.33	0.0424254
1:113680545-113680663	1	113680545	113680663	BCOR	ENSGALG00000016245	9174	intron (ENSGALG00000016245, intron 1 of 13)	0	0.0601195	0.952695	-0.0385094	0.94726	402.361	0.769864	402.361	0.857032
1:113681802-113682009	1	113681802	113682009	BCOR	ENSGALG00000016245	10475	intron (ENSGALG00000016245, intron 1 of 13)	1	-0.0306042	0.982418	0.0535386	0.932032	343.24	0.898704	343.24	0.824661
1:113683099-113683290	1	113683099	113683290	BCOR	ENSGALG00000016245	11764	intron (ENSGALG00000016245, intron 1 of 13)	0	-0.0558436	0.977538	-0.396977	0.549501	153.969	0.874285	153.969	0.264738
1:113683380-113683544	1	113683380	113683544	BCOR	ENSGALG00000016245	12032	intron (ENSGALG00000016245, intron 1 of 13)	0	-0.16223	0.8933	-0.671971	0.173079	127.874	0.587023	127.874	0.0322686
7:30021511-30021630	7	30021511	30021630	NCKAP5	ENSGALG00000012177	85250	intron (ENSGALG00000012177, intron 1 of 18)	1	1.29937	0.053328	2.19085	0.000386343	58.9878	0.00250812	58.9878	4.59518e-06
1:113684370-113684470	1	113684370	113684470	BCOR	ENSGALG00000016245	12990	intron (ENSGALG00000016245, intron 1 of 13)	0	0.379511	0.761394	-0.427639	0.57866	76.9957	0.345886	76.9957	0.293905
1:113684502-113684601	1	113684502	113684601	BCOR	ENSGALG00000016245	13121	intron (ENSGALG00000016245, intron 1 of 13)	0	0.386575	0.79839	-0.746731	0.384686	44.3292	0.396432	44.3292	0.134249
1:113684677-113684776	1	113684677	113684776	BCOR	ENSGALG00000016245	13296	intron (ENSGALG00000016245, intron 1 of 13)	0	0.874064	0.355987	-0.786182	0.323776	58.9652	0.0619822	58.9652	0.0971169
1:113685109-113685367	1	113685109	113685367	BCOR	ENSGALG00000016245	13808	intron (ENSGALG00000016245, intron 1 of 13)	1	0.329305	0.677275	0.290269	0.592788	162.264	0.25156	162.264	0.307807
1:113685868-113686045	1	113685868	113686045	BCOR	ENSGALG00000016245	14526	intron (ENSGALG00000016245, intron 1 of 13)	0	0.0861562	0.904598	0.391231	0.142588	1802.68	0.617713	1802.68	0.023286
1:113686375-113686474	1	113686375	113686474	BCOR	ENSGALG00000016245	14994	intron (ENSGALG00000016245, intron 1 of 13)	0	0.325978	0.559617	0.332259	0.422251	427.435	0.158122	427.435	0.159728
1:113687190-113687409	1	113687190	113687409	BCOR	ENSGALG00000016245	15869	intron (ENSGALG00000016245, intron 1 of 13)	0	0.427027	0.452614	0.152448	0.787364	214.792	0.0998099	214.792	0.560633
1:113687495-113687594	1	113687495	113687594	BCOR	ENSGALG00000016245	16114	intron (ENSGALG00000016245, intron 1 of 13)	0	0.205093	0.863645	-0.322505	0.65004	97.4065	0.52125	97.4065	0.371865
1:113688042-113688212	1	113688042	113688212	BCOR	ENSGALG00000016245	16697	intron (ENSGALG00000016245, intron 1 of 13)	1	-0.283148	0.814846	-0.165725	0.826958	94.1411	0.423334	94.1411	0.625861
1:113688357-113688470	1	113688357	113688470	BCOR	ENSGALG00000016245	16983	intron (ENSGALG00000016245, intron 1 of 13)	0	-0.36813	0.712754	0.583625	0.229057	190.692	0.286581	190.692	0.0526214
1:113689378-113689754	1	113689378	113689754	BCOR	ENSGALG00000016245	18136	intron (ENSGALG00000016245, intron 1 of 13)	0	0.122196	0.883937	-0.0478708	0.93084	406.256	0.566399	406.256	0.822148
1:113691559-113691663	1	113691559	113691663	BCOR	ENSGALG00000016245	20181	intron (ENSGALG00000016245, intron 1 of 13)	1	0.236032	0.745885	-0.183259	0.721074	386.125	0.32596	386.125	0.462801
1:113691732-113691937	1	113691732	113691937	BCOR	ENSGALG00000016245	20404	intron (ENSGALG00000016245, intron 1 of 13)	0	0.343541	0.354009	0.435472	0.121914	908.276	0.0613747	908.276	0.0179184
1:113694328-113694427	1	113694328	113694427	BCOR	ENSGALG00000016245	22947	intron (ENSGALG00000016245, intron 1 of 13)	0	0.517201	0.479447	0.122819	0.878926	244.812	0.11275	244.812	0.718
11:741951-742050	11	741951	742050	ARL2BP	ENSGALG00000049492	-9502	intron (ENSGALG00000001350, intron 11 of 14)	1	1.32586	0.0652973	2.19059	0.000320918	61.0411	0.00343609	61.0411	3.59436e-06
1:113696144-113696257	1	113696144	113696257	BCOR	ENSGALG00000016245	24770	intron (ENSGALG00000016245, intron 1 of 13)	0	0.287422	0.622159	0.538175	0.130396	351.232	0.202256	351.232	0.0200349
1:113696579-113696787	1	113696579	113696787	BCOR	ENSGALG00000016245	25253	intron (ENSGALG00000016245, intron 1 of 13)	0	-0.0886414	0.955674	0.0293926	0.977151	158.133	0.784263	158.133	0.92868
1:11369779-11369879	1	11369779	11369879	CD36	ENSGALG00000008439	-8769	intron (ENSGALG00000008439, intron 1 of 14)	2	-0.343229	0.796748	0.34343	0.713645	55.7827	0.39389	55.7827	0.452733
1:113698208-113698364	1	113698208	113698364	BCOR	ENSGALG00000016245	26856	intron (ENSGALG00000016245, intron 1 of 13)	0	0.43664	0.213688	0.509933	0.0782011	778.402	0.0244117	778.402	0.008648
1:113698687-113698786	1	113698687	113698786	BCOR	ENSGALG00000016245	27306	intron (ENSGALG00000016245, intron 1 of 13)	1	0.515592	0.533581	-0.134542	0.875487	116.314	0.142117	116.314	0.711107
1:113698948-113699057	1	113698948	113699057	BCOR	ENSGALG00000016245	27572	intron (ENSGALG00000016245, intron 1 of 13)	0	0.596496	0.11567	-0.00369126	0.999973	340.156	0.00856359	340.156	0.987403
1:113699352-113699491	1	113699352	113699491	BCOR	ENSGALG00000016245	27991	intron (ENSGALG00000016245, intron 1 of 13)	0	0.243864	0.714935	0.228294	0.608006	420.094	0.289209	420.094	0.324214
1:113700726-113700831	1	113700726	113700831	BCOR	ENSGALG00000016245	29348	intron (ENSGALG00000016245, intron 1 of 13)	1	0.25164	0.70733	-0.0462805	0.942894	308.968	0.280918	308.968	0.847548
1:113702438-113702537	1	113702438	113702537	BCOR	ENSGALG00000016245	31057	intron (ENSGALG00000016245, intron 3 of 13)	0	0.210539	0.915604	0.330492	0.702039	55.1844	0.646824	55.1844	0.437545
1:113705459-113705558	1	113705459	113705558	BCOR	ENSGALG00000016245	34078	exon (ENSGALG00000016245, exon 4 of 15)	0	-0.0958478	0.976074	-0.750759	0.518793	26.1774	0.868376	26.1774	0.236475
1:113708085-113708250	1	113708085	113708250	BCOR	ENSGALG00000016245	36737	intron (ENSGALG00000016245, intron 5 of 13)	0	0.0964926	0.942116	0.556899	0.204542	202.453	0.731428	202.453	0.0431821
1:113708266-113708365	1	113708266	113708365	BCOR	ENSGALG00000016245	36885	intron (ENSGALG00000016245, intron 5 of 13)	0	0.412844	0.689486	-0.487369	0.504359	74.8335	0.262891	74.8335	0.224008
1:113710089-113710207	1	113710089	113710207	BCOR	ENSGALG00000016245	38718	intron (ENSGALG00000016245, intron 5 of 13)	0	0.451872	0.551638	-0.285127	0.66123	120.278	0.153008	120.278	0.385527
1:49292475-49292595	1	49292475	49292595	TCF20	ENSGALG00000011878	7253	intron (ENSGALG00000011878, intron 1 of 4)	0	1.73322	0.0183752	2.18864	0.000641845	52.0724	0.000500903	52.0724	8.77436e-06
2:128477988-128478103	2	128477988	128478103	ANKRD46	ENSGALG00000041445	-10396	Intergenic	2	1.66151	0.00771312	2.18765	3.2321e-05	77.7211	0.000141471	77.7211	1.87531e-07
1:113715331-113715430	1	113715331	113715430	BCOR	ENSGALG00000016245	43950	intron (ENSGALG00000016245, intron 7 of 13)	0	0.240863	0.899119	0.958163	0.143483	58.088	0.601877	58.088	0.02353
1:113719397-113719712	1	113719397	113719712	BCOR	ENSGALG00000016245	48124	intron (ENSGALG00000016245, intron 9 of 13)	0	0.206171	0.793458	0.0634548	0.916583	345.8	0.389274	345.8	0.793394
1:113720805-113720904	1	113720805	113720904	BCOR	ENSGALG00000016245	49424	intron (ENSGALG00000016245, intron 9 of 13)	1	0.596452	0.563424	0.30042	0.740603	60.2826	0.160445	60.2826	0.48964
1:113721024-113721123	1	113721024	113721123	BCOR	ENSGALG00000016245	49643	intron (ENSGALG00000016245, intron 9 of 13)	0	0.743606	0.568898	-0.826901	0.444306	39.1972	0.163824	39.1972	0.175537
1:113723987-113724174	1	113723987	113724174	BCOR	ENSGALG00000016245	52650	intron (ENSGALG00000016245, intron 10 of 13)	0	-0.0910648	0.958356	0.829138	0.112862	113.393	0.794511	113.393	0.0157473
1:113734742-113734885	1	113734742	113734885		ENSGALG00000052407	-60429	Intergenic	0	0.151147	0.91858	-0.381504	0.554608	132.789	0.654501	132.789	0.269782
1:113736145-113736363	1	113736145	113736363		ENSGALG00000052407	-58988	Intergenic	0	-0.168764	0.88995	-0.583625	0.261167	149.85	0.579736	149.85	0.0665042
1:113737344-113737512	1	113737344	113737512		ENSGALG00000052407	-57814	Intergenic	0	0.261152	0.780727	0.363962	0.492948	142.904	0.371682	142.904	0.214612
1:113737524-113737627	1	113737524	113737627		ENSGALG00000052407	-57667	Intergenic	0	-0.341167	0.783535	0.230588	0.790303	72.7222	0.375116	72.7222	0.565368
1:113749005-113749104	1	113749005	113749104		ENSGALG00000052407	-46188	Intergenic	0	-0.196578	0.916153	0.0233408	0.989356	52.0196	0.647764	52.0196	0.959121
1:113754724-113754823	1	113754724	113754823		ENSGALG00000052407	-40469	Intergenic	0	-0.567104	0.77291	0.531381	0.68468	22.2686	0.360946	22.2686	0.415698
1:113758144-113758334	1	113758144	113758334		ENSGALG00000052407	-37003	Intergenic	0	0.139916	0.893832	0.442355	0.309883	196.677	0.588356	196.677	0.0900271
1:113758821-113758920	1	113758821	113758920		ENSGALG00000052407	-36372	Intergenic	0	-0.349563	0.877488	-0.534327	0.652183	27.296	0.550565	27.296	0.374676
1:113759440-113759671	1	113759440	113759671		ENSGALG00000052407	-35687	Intergenic	0	-0.566525	0.414544	-0.605961	0.252031	107.696	0.0831827	107.696	0.0623828
1:113762295-113762484	1	113762295	113762484		ENSGALG00000052407	-32853	Intergenic	2	-0.387498	0.712545	0.103176	0.903136	102.77	0.286431	102.77	0.765598
1:113763930-113764029	1	113763930	113764029		ENSGALG00000052407	-31263	Intergenic	1	-0.6336	0.639201	-0.365242	0.725694	59.6509	0.216823	59.6509	0.468875
1:113764566-113764665	1	113764566	113764665		ENSGALG00000052407	-30627	Intergenic	0	-0.942099	0.338299	-0.663005	0.484971	37.8564	0.0562976	37.8564	0.208172
1:113766645-113766744	1	113766645	113766744		ENSGALG00000052407	-28548	Intergenic	1	-0.311208	0.869553	-0.447391	0.686569	40.7184	0.53355	40.7184	0.41828
4:56447670-56447769	4	56447670	56447769	ARSJ	ENSGALG00000033286	4608	intron (ENSGALG00000033286, intron 1 of 1)	0	0.940654	0.587878	2.18671	0.00270106	41.6792	0.176388	41.6792	5.96812e-05
1:113773986-113774085	1	113773986	113774085		ENSGALG00000052407	-21207	Intergenic	1	-0.194523	0.938708	-0.489252	0.689577	35.9949	0.719258	35.9949	0.42196
1:113775139-113775339	1	113775139	113775339		ENSGALG00000052407	-20003	Intergenic	3	0.519407	0.207447	0.259048	0.554599	454.175	0.0231681	454.175	0.269769
1:113784533-113784632	1	113784533	113784632		ENSGALG00000052407	-10660	Intergenic	0	-0.0603267	0.977652	0.065512	0.948	79.1822	0.874664	79.1822	0.859017
1:113784935-113785034	1	113784935	113785034		ENSGALG00000052407	-10258	Intergenic	0	-0.079299	0.986227	-0.518934	0.757551	16.7442	0.916102	16.7442	0.514471
1:113785053-113785152	1	113785053	113785152		ENSGALG00000052407	-10140	Intergenic	0	-0.528076	0.838211	-0.513502	0.744481	16.8609	0.466691	16.8609	0.495028
1:113785443-113785548	1	113785443	113785548		ENSGALG00000052407	-9747	Intergenic	0	-0.314084	0.649569	-0.0355094	0.962918	202.729	0.226328	202.729	0.893429
1:113785792-113785975	1	113785792	113785975		ENSGALG00000052407	-9359	Intergenic	2	-0.285758	0.686727	-0.281464	0.559035	242.337	0.25972	242.337	0.273951
1:113795571-113795670	1	113795571	113795670		ENSGALG00000052407	378	intron (ENSGALG00000052407, intron 1 of 1)	0	0.926503	0.423827	-0.461913	0.679413	33.0679	0.0869402	33.0679	0.408829
2:20661076-20661175	2	20661076	20661175	CROT	ENSGALG00000008813	16795	intron (ENSGALG00000008813, intron 13 of 16)	0	0.996332	0.714781	2.18572	0.0392544	22.0961	0.288972	22.0961	0.00290881
1:113798245-113798344	1	113798245	113798344		ENSGALG00000052407	3052	TTS (ENSGALG00000053094)	1	-0.777333	0.559279	-0.274605	0.818158	40.8744	0.157802	40.8744	0.610559
1:113798375-113798487	1	113798375	113798487		ENSGALG00000052407	3189	TTS (ENSGALG00000053094)	1	-1.10481	0.200594	-0.028833	0.983364	54.3556	0.0219037	54.3556	0.945239
1:113798545-113798644	1	113798545	113798644		ENSGALG00000052407	3352	intron (ENSGALG00000053094, intron 2 of 2)	1	-0.723836	0.483714	-0.0359549	0.980562	49.9612	0.114848	49.9612	0.937432
1:113806927-113807141	1	113806927	113807141		ENSGALG00000053094	-1228	intron (ENSGALG00000052407, intron 1 of 1)	0	-0.0930396	0.919673	-0.0390242	0.946514	411.806	0.658258	411.806	0.855346
1:113808684-113808783	1	113808684	113808783		ENSGALG00000053094	-2927	promoter-TSS (ENSGALG00000052407)	0	-0.2535	0.903534	-0.135338	0.91882	39.7112	0.614626	39.7112	0.796941
1:113808833-113808932	1	113808833	113808932		ENSGALG00000053094	-3076	promoter-TSS (ENSGALG00000052407)	0	-0.185515	0.939358	-0.490066	0.651761	32.774	0.721081	32.774	0.374177
1:113810523-113810622	1	113810523	113810622		ENSGALG00000053094	-4766	intron (ENSGALG00000052407, intron 1 of 1)	0	0.0840713	0.976265	1.12459	0.134662	53.3269	0.86904	53.3269	0.0211391
1:113810712-113810811	1	113810712	113810811		ENSGALG00000053094	-4955	intron (ENSGALG00000052407, intron 1 of 1)	0	0.045399	0.988107	-0.280931	0.797818	46.0238	0.925176	46.0238	0.577818
1:113811418-113811517	1	113811418	113811517		ENSGALG00000053094	-5661	intron (ENSGALG00000052407, intron 1 of 1)	0	-0.203466	0.933797	0.344124	0.776536	39.1864	0.704265	39.1864	0.543335
1:113820918-113821017	1	113820918	113821017		ENSGALG00000034279	-7368	Intergenic	1	-1.2716	0.502218	-0.833936	0.650235	22.8142	0.124325	22.8142	0.37222
1:113822617-113822767	1	113822617	113822767		ENSGALG00000034279	-5643	Intergenic	0	-0.0805458	0.941368	0.234031	0.602765	389.36	0.72796	389.36	0.31895
1:113824216-113824315	1	113824216	113824315		ENSGALG00000034279	-4070	Intergenic	0	-0.305666	0.784825	-0.215399	0.768153	98.6145	0.376533	98.6145	0.530653
1:113824549-113824648	1	113824549	113824648		ENSGALG00000034279	-3737	Intergenic	0	-0.652776	0.479507	-0.877236	0.180409	102.733	0.112769	102.733	0.0346795
1:113825733-113825844	1	113825733	113825844		ENSGALG00000034279	-2547	promoter-TSS (ENSGALG00000034279)	1	0.253001	0.746699	-0.0619283	0.92716	279.681	0.326774	279.681	0.814564
1:113828136-113828294	1	113828136	113828294		ENSGALG00000034279	-120	promoter-TSS (ENSGALG00000034279)	0	0.349728	0.656879	0.189014	0.760472	179.379	0.232575	179.379	0.518661
1:113828824-113828923	1	113828824	113828923		ENSGALG00000034279	538	promoter-TSS (ENSGALG00000034279)	0	-1.00711	0.208217	-0.801857	0.296652	81.8046	0.0233126	81.8046	0.0832475
1:113830024-113830123	1	113830024	113830123		ENSGALG00000034279	1738	exon (ENSGALG00000034279, exon 2 of 2)	0	-0.441371	0.804668	-0.754945	0.479536	31.7952	0.405544	31.7952	0.20366
1:113836728-113836942	1	113836728	113836942		ENSGALG00000034279	8500	Intergenic	0	-0.486917	0.32815	-0.12989	0.813043	230.122	0.0530714	230.122	0.601984
1:113838321-113838526	1	113838321	113838526		ENSGALG00000034279	10088	Intergenic	0	-0.198721	0.849	-0.191059	0.752549	255.359	0.487775	255.359	0.507457
1:113840367-113840466	1	113840367	113840466		ENSGALG00000034279	12081	Intergenic	2	-0.277998	0.650965	0.436849	0.241599	314.18	0.227515	314.18	0.0579508
1:113840621-113840760	1	113840621	113840760		ENSGALG00000034279	12355	Intergenic	2	-0.569129	0.145581	-0.0443339	0.944707	322.508	0.012545	322.508	0.85151
4:16397128-16397306	4	16397128	16397306	CUL4B	ENSGALG00000008559	3508	intron (ENSGALG00000008559, intron 1 of 19)	2	1.92536	3.7407e-05	2.18526	6.11883e-07	99.3304	1.23027e-07	99.3304	1.45655e-09
1:113841198-113841297	1	113841198	113841297		ENSGALG00000034279	12912	Intergenic	0	-0.900381	0.0925509	-0.356114	0.587922	107.078	0.00597769	107.078	0.303298
1:113842735-113842834	1	113842735	113842834		ENSGALG00000034279	14449	Intergenic	0	-0.246207	0.905624	-0.282174	0.790876	40.3822	0.620434	40.3822	0.566081
1:113842878-113843129	1	113842878	113843129		ENSGALG00000034279	14668	Intergenic	1	-0.640727	0.363762	-0.931579	0.0649224	95.4972	0.0648615	95.4972	0.00642997
1:113845138-113845274	1	113845138	113845274		ENSGALG00000034279	16871	Intergenic	3	-0.687546	0.313765	-0.116198	0.884706	123.49	0.0486731	123.49	0.729821
1:113845517-113845616	1	113845517	113845616		ENSGALG00000034279	17231	Intergenic	0	0.684956	0.683429	-0.590465	0.627951	27.5472	0.257075	27.5472	0.34715
1:113845655-113845763	1	113845655	113845763		ENSGALG00000034279	17374	Intergenic	0	-0.809501	0.49505	-0.121681	0.916436	60.2736	0.120592	60.2736	0.792996
1:113845780-113846040	1	113845780	113846040		ENSGALG00000034279	17575	Intergenic	1	-0.251338	0.833763	-0.156483	0.841951	96.4222	0.458818	96.4222	0.651186
1:113846380-113846562	1	113846380	113846562		ENSGALG00000034279	18136	Intergenic	2	-0.224599	0.89493	-0.507035	0.499707	85.4988	0.590918	85.4988	0.220403
1:113847471-113847628	1	113847471	113847628		ENSGALG00000034279	19214	Intergenic	0	-0.227302	0.82632	-0.253062	0.670372	158.891	0.44413	158.891	0.397077
1:113848392-113848656	1	113848392	113848656		ENSGALG00000034279	20189	Intergenic	0	-0.141129	0.857372	0.119351	0.798092	525.336	0.50523	525.336	0.57826
1:113849766-113849865	1	113849766	113849865		ENSGALG00000034279	21480	Intergenic	0	0.109436	0.952849	-0.325381	0.694091	78.4857	0.770453	78.4857	0.426968
1:113849971-113850171	1	113849971	113850171		ENSGALG00000034279	21736	Intergenic	0	0.0890293	0.948063	-0.119398	0.857907	169.971	0.753182	169.971	0.678972
1:113850884-113851012	1	113850884	113851012		ENSGALG00000034279	22613	Intergenic	0	-0.190596	0.899401	-0.797045	0.222147	72.5709	0.602745	72.5709	0.049812
1:113851142-113851241	1	113851142	113851241		ENSGALG00000034279	22856	Intergenic	3	0.0786065	0.97814	-0.89546	0.3861	33.7758	0.876592	33.7758	0.135169
1:113852855-113853032	1	113852855	113853032		ENSGALG00000034279	24608	Intergenic	0	0.711523	0.100172	0.140062	0.81582	227.653	0.00674117	227.653	0.606518
1:113853791-113853890	1	113853791	113853890		ENSGALG00000034279	25505	Intergenic	0	-0.463651	0.702778	-0.862062	0.374577	54.6078	0.276154	54.6078	0.12782
1:113854495-113854726	1	113854495	113854726		ENSGALG00000034279	26275	Intergenic	0	-0.786989	0.0789901	-0.613207	0.162743	576.663	0.00463874	576.663	0.0290358
1:113858583-113858682	1	113858583	113858682		ENSGALG00000034279	30297	Intergenic	0	-0.0437357	0.986524	-0.365195	0.676813	70.8628	0.917787	70.8628	0.405368
1:113859275-113859398	1	113859275	113859398		ENSGALG00000034279	31001	Intergenic	0	-0.239137	0.742752	-0.169969	0.733409	360.959	0.322297	360.959	0.479736
1:113861275-113861431	1	113861275	113861431		ENSGALG00000034279	33018	Intergenic	0	-0.287305	0.74147	0.0250358	0.977779	243.977	0.320559	243.977	0.930565
1:113864749-113864848	1	113864749	113864848		ENSGALG00000034279	36463	Intergenic	0	-1.1686	0.376397	0.274543	0.837771	23.9205	0.0691951	23.9205	0.643898
1:113864888-113864987	1	113864888	113864987		ENSGALG00000034279	36602	Intergenic	0	-0.750559	0.665943	-0.470752	0.741232	21.5095	0.241239	21.5095	0.490574
1:113867394-113867557	1	113867394	113867557		ENSGALG00000034279	39140	Intergenic	0	-0.390804	0.485637	-0.0407926	0.953629	259.419	0.115978	259.419	0.871618
1:113867705-113867928	1	113867705	113867928		ENSGALG00000034279	39481	Intergenic	0	-0.29212	0.584241	0.264094	0.495261	372.978	0.173881	372.978	0.216682
1:113869592-113869710	1	113869592	113869710		ENSGALG00000034279	41316	Intergenic	0	-0.852664	0.194749	-0.855963	0.152156	114.913	0.0208206	114.913	0.0258853
1:113869906-113870005	1	113869906	113870005		ENSGALG00000034279	41620	Intergenic	0	-0.730686	0.359143	-0.423313	0.581022	73.0123	0.0631632	73.0123	0.296261
1:113872396-113872677	1	113872396	113872677		ENSGALG00000034279	44201	Intergenic	1	0.447222	0.514471	0.772596	0.0688496	158.82	0.130787	158.82	0.00705882
1:113873572-113873671	1	113873572	113873671		ENSGALG00000034279	45286	Intergenic	0	0.0785121	NA	0.537111	0.750143	14.266	0.923642	14.266	0.503881
1:113874164-113874273	1	113874164	113874273		ENSGALG00000034279	45883	Intergenic	0	-0.0179014	0.995449	-0.715843	0.485237	34.1786	0.972282	34.1786	0.208371
1:113874307-113874406	1	113874307	113874406		ENSGALG00000034279	46021	Intergenic	0	-0.77571	NA	0.830055	0.703226	8.23306	0.467852	8.23306	0.43917
1:113874420-113874519	1	113874420	113874519		ENSGALG00000034279	46134	Intergenic	0	-1.01968	0.51696	0.282223	0.845652	31.5175	0.132191	31.5175	0.657758
1:113880952-113881197	1	113880952	113881197	gga-mir-6672	ENSGALG00000027310	-52291	Intergenic	1	-0.141128	0.890977	0.231773	0.64431	264.038	0.582206	264.038	0.36536
18:6938418-6938517	18	6938418	6938517	SMURF2	ENSGALG00000003566	3391	intron (ENSGALG00000003566, intron 2 of 16)	0	1.6315	0.11194	2.18456	0.0483522	28.3191	0.00810549	28.3191	0.004018
1:11388710-11388809	1	11388710	11388809	GNAT3	ENSGALG00000008427	-24325	Intergenic	0	0.96561	0.498089	-1.50076	0.317522	23.028	0.122017	23.028	0.0937279
1:113888200-113888321	1	113888200	113888321	gga-mir-6672	ENSGALG00000027310	-45105	Intergenic	0	-0.0895873	0.954625	-0.0260764	0.979875	202.453	0.778021	202.453	0.935487
3:36153549-36153714	3	36153549	36153714	GREM2	ENSGALG00000055021	-98475	intron (ENSGALG00000039772, intron 5 of 16)	0	0.911361	0.00670166	2.18028	5.80596e-14	328.345	0.000116875	328.345	7.52538e-18
1:113897569-113897816	1	113897569	113897816	gga-mir-6672	ENSGALG00000027310	-35673	Intergenic	1	-0.129208	0.896003	0.369681	0.349179	300.532	0.593123	300.532	0.112127
18:6194197-6194321	18	6194197	6194321	NOG	ENSGALG00000003114	6667	Intergenic	1	1.57632	0.00970126	2.17951	9.41082e-06	76.5481	0.000194983	76.5481	3.95069e-08
1:113939723-113939835	1	113939723	113939835		ENSGALG00000037064	-3930	Intergenic	3	-0.179558	0.834119	0.409825	0.2963	484.145	0.459814	484.145	0.083065
1:113943428-113943537	1	113943428	113943537		ENSGALG00000037064	-227	promoter-TSS (ENSGALG00000037064)	0	0.148475	0.961665	0.0640639	0.966187	58.2701	0.806827	58.2701	0.901776
1:113960576-113960724	1	113960576	113960724		ENSGALG00000037064	16941	intron (ENSGALG00000037064, intron 1 of 1)	0	-0.212375	0.91373	-0.772485	0.383154	43.8248	0.641141	43.8248	0.133253
1:113960735-113960916	1	113960735	113960916		ENSGALG00000037064	17116	intron (ENSGALG00000037064, intron 1 of 1)	1	0.096918	0.961322	-0.195452	0.830212	62.6947	0.805443	62.6947	0.631183
1:113966944-113967043	1	113966944	113967043		ENSGALG00000037064	23284	TTS (ENSGALG00000037064)	0	-0.722392	0.614121	0.550447	0.599047	30.3952	0.196196	30.3952	0.314919
1:113967069-113967168	1	113967069	113967168		ENSGALG00000037064	23409	TTS (ENSGALG00000037064)	0	-0.432237	0.880552	0.386029	0.842075	16.5897	0.558606	16.5897	0.651552
1:113969295-113969571	1	113969295	113969571		ENSGALG00000054422	24530	Intergenic	2	-0.03847	0.983469	0.549515	0.270324	133.809	0.902414	133.809	0.070923
1:113982486-113982585	1	113982486	113982585		ENSGALG00000054422	11428	intron (ENSGALG00000054422, intron 2 of 3)	1	0.938784	0.370357	0.740939	0.401711	39.0368	0.067045	39.0368	0.14561
1:113982642-113982741	1	113982642	113982741		ENSGALG00000054422	11272	intron (ENSGALG00000054422, intron 2 of 3)	2	0.247026	0.92586	0.0123059	0.999262	24.0557	0.677996	24.0557	0.984762
1:113993339-113993438	1	113993339	113993438		ENSGALG00000054422	575	intron (ENSGALG00000054422, intron 1 of 3)	1	1.17266	0.425609	-1.66714	0.247198	20.476	0.0877361	20.476	0.0603568
1:113994582-113994701	1	113994582	113994701		ENSGALG00000054422	-678	promoter-TSS (ENSGALG00000054422)	1	0.131307	0.953951	0.573032	0.483368	75.5163	0.77545	75.5163	0.206842
1:113999397-113999598	1	113999397	113999598		ENSGALG00000031795	4873	intron (ENSGALG00000031795, intron 1 of 2)	0	0.390934	0.714254	0.63616	0.270591	86.0028	0.288367	86.0028	0.0710672
1:114014607-114014764	1	114014607	114014764		ENSGALG00000031795	-10315	Intergenic	0	-0.482101	0.595522	0.380166	0.51816	244.372	0.181956	244.372	0.23595
1:114018303-114018404	1	114018303	114018404		ENSGALG00000031795	-13983	Intergenic	0	0.991816	0.202924	-0.592839	0.490553	56.9228	0.0223541	56.9228	0.212714
1:114020467-114020566	1	114020467	114020566		ENSGALG00000031795	-16146	Intergenic	0	-0.208752	0.928702	-1.17469	0.213309	35.7799	0.68804	35.7799	0.0464485
1:114021243-114021401	1	114021243	114021401		ENSGALG00000031795	-16952	Intergenic	0	-0.521442	0.336516	-0.0265099	0.974403	526.65	0.0557646	526.65	0.921553
2:34474930-34475083	2	34474930	34475083		ENSGALG00000051079	2154	intron (ENSGALG00000051079, intron 2 of 2)	0	0.486513	0.641742	2.17669	0.000308037	63.2234	0.21895	63.2234	3.39841e-06
27:4755260-4755359	27	4755260	4755359	METTL2B	ENSGALG00000000396	3834	intron (ENSGALG00000000396, intron 2 of 8)	0	0.0778127	0.981775	2.17617	0.00873262	29.4712	0.895555	29.4712	0.000314728
1:114041921-114042020	1	114041921	114042020		ENSGALG00000032359	4048	intron (ENSGALG00000032359, intron 2 of 2)	1	-1.31307	0.212796	-1.73495	0.0810238	29.9699	0.0242188	29.9699	0.00917215
1:114045902-114046001	1	114045902	114046001		ENSGALG00000032359	67	promoter-TSS (ENSGALG00000032359)	1	0.145974	0.950509	0.694986	0.414189	41.299	0.762636	41.299	0.154274
1:114046032-114046196	1	114046032	114046196		ENSGALG00000032359	-96	promoter-TSS (ENSGALG00000032359)	0	-0.0607642	0.977652	0.296093	0.691586	74.2587	0.874689	74.2587	0.424174
1:114047951-114048056	1	114047951	114048056	MID1IP1	ENSGALG00000041078	-455	promoter-TSS (ENSGALG00000041078)	0	0.0789553	0.918389	0.072529	0.860142	2016.27	0.653937	2016.27	0.683112
1:114048141-114048325	1	114048141	114048325	MID1IP1	ENSGALG00000041078	-685	promoter-TSS (ENSGALG00000041078)	0	0.0211865	0.984183	0.319374	0.281657	2530.86	0.90608	2530.86	0.0760759
1:114049609-114049798	1	114049609	114049798	MID1IP1	ENSGALG00000041078	-2155	Intergenic	0	0.422591	0.559281	0.189988	0.766488	163.503	0.157851	163.503	0.528088
1:114050053-114050152	1	114050053	114050152	MID1IP1	ENSGALG00000041078	-2554	Intergenic	0	0.346803	0.874365	-1.27647	0.254229	33.3398	0.544497	33.3398	0.0633941
1:114051613-114051813	1	114051613	114051813		ENSGALG00000050389	-2337	Intergenic	1	0.422608	0.478501	0.351826	0.454954	289.251	0.112234	289.251	0.183508
1:114052738-114052916	1	114052738	114052916		ENSGALG00000050389	-1223	Intergenic	0	-0.413713	0.586454	-0.484927	0.366872	129.371	0.175258	129.371	0.123037
1:114058361-114058605	1	114058361	114058605		ENSGALG00000050389	4433	intron (ENSGALG00000050389, intron 2 of 2)	0	-0.143124	0.860259	0.0224	0.973164	388.241	0.512945	388.241	0.919066
6:18618259-18618371	6	18618259	18618371	ZFAND4	ENSGALG00000005893	-3802	intron (ENSGALG00000005914, intron 29 of 29)	2	2.36017	9.93937e-05	2.17424	0.000167795	58.7439	4.41269e-07	58.7439	1.54672e-06
1:114064758-114064875	1	114064758	114064875		ENSGALG00000050389	10766	intron (ENSGALG00000050389, intron 2 of 2)	0	1.21975	0.0988364	0.635908	0.457124	67.0841	0.00660267	67.0841	0.185267
1:114073663-114073849	1	114073663	114073849		ENSGALG00000050389	19706	TTS (ENSGALG00000016251)	1	0.473234	0.712495	-0.246133	0.808538	58.9409	0.286394	58.9409	0.595037
1:114081736-114081980	1	114081736	114081980		ENSGALG00000050389	27808	intron (ENSGALG00000016251, intron 6 of 7)	2	-0.865269	0.15104	-0.782996	0.164029	153.608	0.0133865	153.608	0.0293822
1:114113041-114113143	1	114113041	114113143		ENSGALG00000016251	50536	intron (ENSGALG00000016251, intron 1 of 7)	0	0.251828	0.901816	-0.0315768	0.985571	59.6168	0.610417	59.6168	0.950228
1:114116640-114116739	1	114116640	114116739		ENSGALG00000016251	46939	intron (ENSGALG00000016251, intron 1 of 7)	0	0.203113	0.927168	0.414392	0.674209	39.4238	0.682987	39.4238	0.402191
1:114121783-114121895	1	114121783	114121895		ENSGALG00000016251	41789	intron (ENSGALG00000016251, intron 1 of 7)	0	0.126819	0.919016	0.486271	0.278357	241.047	0.655875	241.047	0.0745925
10:13450102-13450211	10	13450102	13450211	ABHD2	ENSGALG00000006689	3161	intron (ENSGALG00000006689, intron 2 of 9)	0	2.39173	2.87749e-06	2.17135	0.000217485	92.0591	4.9444e-09	92.0591	2.16062e-06
1:114141300-114141399	1	114141300	114141399		ENSGALG00000016251	22279	intron (ENSGALG00000016251, intron 1 of 7)	0	0.544038	0.817646	0.511208	0.728217	27.8402	0.428078	27.8402	0.472424
10:12033082-12033211	10	12033082	12033211		ENSGALG00000053663	27338	TTS (ENSGALG00000053663)	0	1.58629	0.00355277	2.1709	0.000446976	91.3102	4.96943e-05	91.3102	5.53105e-06
1:114162727-114162826	1	114162727	114162826		ENSGALG00000016251	852	intron (ENSGALG00000016251, intron 1 of 7)	1	-0.948263	0.378858	0.312145	0.785652	61.6997	0.0700453	61.6997	0.557842
1:114163466-114163565	1	114163466	114163565		ENSGALG00000016251	113	exon (ENSGALG00000016251, exon 1 of 8)	0	0.152809	0.889651	-0.471445	0.341442	188.705	0.579144	188.705	0.107318
1:114163710-114163815	1	114163710	114163815		ENSGALG00000016251	-134	promoter-TSS (ENSGALG00000016251)	0	-0.501174	0.316272	0.287567	0.53741	507.456	0.0494594	507.456	0.253557
1:114183585-114183684	1	114183585	114183684		ENSGALG00000054425	15450	intron (ENSGALG00000054425, intron 1 of 2)	1	-0.401416	0.872231	0.878449	0.35098	32.5282	0.539128	32.5282	0.113209
3:35447370-35447469	3	35447370	35447469		ENSGALG00000049969	24367	Intergenic	1	0.267342	0.877046	2.17053	0.000747186	65.1763	0.549792	65.1763	1.07157e-05
21:6429650-6429842	21	6429650	6429842		ENSGALG00000004878	-3447	intron (ENSGALG00000052799, intron 10 of 12)	0	0.170018	0.927594	2.16941	8.56418e-05	64.6372	0.684295	64.6372	6.34683e-07
1:114200716-114200815	1	114200716	114200815	OTC	ENSGALG00000016254	31568	intron (ENSGALG00000054425, intron 1 of 2)	1	0.736351	0.729628	0.0326341	0.989175	26.0405	0.305631	26.0405	0.958743
1:114200841-114200954	1	114200841	114200954	OTC	ENSGALG00000016254	31436	intron (ENSGALG00000054425, intron 1 of 2)	1	-0.377308	0.859534	-0.193119	0.867583	45.1966	0.511357	45.1966	0.696532
1:114202249-114202365	1	114202249	114202365	OTC	ENSGALG00000016254	30026	intron (ENSGALG00000054425, intron 1 of 2)	1	-0.193384	0.930052	-1.35821	0.146972	48.2323	0.694074	48.2323	0.0245069
1:114208299-114208398	1	114208299	114208398	OTC	ENSGALG00000016254	23985	intron (ENSGALG00000016254, intron 9 of 9)	0	0.860902	0.633979	-0.182289	0.918729	25.4518	0.211935	25.4518	0.796758
1:114212841-114213037	1	114212841	114213037	OTC	ENSGALG00000016254	19394	intron (ENSGALG00000016254, intron 5 of 9)	0	-0.640231	0.278734	-0.0832318	0.916839	117.33	0.0390198	117.33	0.793718
1:11422270-11422492	1	11422270	11422492	GNAT3	ENSGALG00000008427	9297	intron (ENSGALG00000008427, intron 3 of 9)	0	-0.131827	0.926618	0.406411	0.477491	131.481	0.680497	131.481	0.201901
1:114224603-114224702	1	114224603	114224702	OTC	ENSGALG00000016254	7681	intron (ENSGALG00000016254, intron 3 of 9)	0	0.124705	0.965754	-0.14021	0.922578	35.9237	0.82457	35.9237	0.804785
1:114227314-114227525	1	114227314	114227525	OTC	ENSGALG00000016254	4914	intron (ENSGALG00000016254, intron 3 of 9)	0	-0.223378	0.883292	0.00226326	1	176.245	0.564458	176.245	0.995631
1:114233863-114234133	1	114233863	114234133	RPGR	ENSGALG00000036284	-14	promoter-TSS (ENSGALG00000036284)	0	-0.0449032	0.964396	0.35921	0.256523	756.227	0.81736	756.227	0.0644721
1:114250770-114250869	1	114250770	114250869	RPGR	ENSGALG00000036284	16807	intron (ENSGALG00000036284, intron 6 of 17)	0	-0.51694	0.622547	0.618816	0.322269	76.2952	0.202619	76.2952	0.0962227
1:114268238-114268490	1	114268238	114268490	RPGR	ENSGALG00000036284	34352	intron (ENSGALG00000036284, intron 11 of 17)	2	0.564054	0.365134	0.528326	0.328742	195.879	0.0652558	195.879	0.0999249
1:114302828-114303013	1	114302828	114303013	SRPX	ENSGALG00000043100	-47	promoter-TSS (ENSGALG00000043100)	0	-0.137389	0.83902	0.302323	0.343869	757.888	0.468081	757.888	0.108785
1:114322801-114322900	1	114322801	114322900	SRPX	ENSGALG00000043100	19883	intron (ENSGALG00000043100, intron 1 of 8)	2	-0.948756	0.401559	-1.2185	0.20133	42.3446	0.0782657	42.3446	0.0420181
1:11435225-11435324	1	11435225	11435324	GNAT3	ENSGALG00000008427	22190	intron (ENSGALG00000008427, intron 6 of 9)	0	0.0374924	0.992472	-0.64548	0.590408	31.0583	0.949408	31.0583	0.305616
1:11436430-11436529	1	11436430	11436529	GNAT3	ENSGALG00000008427	23395	intron (ENSGALG00000008427, intron 6 of 9)	0	-0.755072	0.634251	-1.57551	0.110475	32.4004	0.212249	32.4004	0.0152297
3:35719849-35719948	3	35719849	35719948	gga-mir-1784	ENSGALG00000025575	-7196	intron (ENSGALG00000054463, intron 6 of 7)	0	1.06568	0.290761	2.16841	0.00175565	40.4255	0.0419994	40.4255	3.34108e-05
1:114409322-114409458	1	114409322	114409458	SYTL5	ENSGALG00000016258	-11603	Intergenic	0	0.741717	0.569894	-0.0536396	0.965857	74.6791	0.16458	74.6791	0.900681
1:114425337-114425451	1	114425337	114425451	DYNLT3	ENSGALG00000016259	-15520	Intergenic	0	0.382731	0.656233	-0.728158	0.199833	121.402	0.231937	121.402	0.0414653
1:114425650-114425771	1	114425650	114425771	DYNLT3	ENSGALG00000016259	-15204	Intergenic	0	-0.10967	0.929266	0.059983	0.933984	173.152	0.690358	173.152	0.828264
1:114430470-114430585	1	114430470	114430585	DYNLT3	ENSGALG00000016259	-10387	Intergenic	0	0.972151	0.086897	-0.258676	0.794409	97.67	0.00541484	97.67	0.571719
1:114436583-114436682	1	114436583	114436682	DYNLT3	ENSGALG00000016259	-4282	Intergenic	1	0.537526	0.760097	-0.542459	0.668009	29.2538	0.343871	29.2538	0.394141
1:114440817-114440926	1	114440817	114440926	DYNLT3	ENSGALG00000016259	-43	promoter-TSS (ENSGALG00000016259)	0	-0.323519	0.660232	0.602047	0.137108	418.671	0.235553	418.671	0.0217812
1:114440962-114441074	1	114440962	114441074	DYNLT3	ENSGALG00000016259	104	intron (ENSGALG00000016259, intron 1 of 4)	0	0.191539	0.81974	-0.158712	0.765304	283.285	0.432111	283.285	0.526379
1:114449196-114449378	1	114449196	114449378	DYNLT3	ENSGALG00000016259	8373	Intergenic	0	-0.197198	0.81681	-0.0647912	0.918558	240.521	0.426938	240.521	0.796484
1:11445640-11445753	1	11445640	11445753		ENSGALG00000052110	21747	Intergenic	0	-0.308786	0.508558	0.367272	0.264874	712.913	0.127599	712.913	0.068247
1:114458304-114458403	1	114458304	114458403	DYNLT3	ENSGALG00000016259	17439	exon (ENSGALG00000016261, exon 13 of 13)	0	0.205851	0.937766	0.0557516	0.97742	28.5178	0.71687	28.5178	0.929277
1:114458440-114458600	1	114458440	114458600	DYNLT3	ENSGALG00000016259	17606	exon (ENSGALG00000016261, exon 13 of 13)	0	-0.943891	0.149505	-0.135182	0.881695	77.0457	0.0131494	77.0457	0.724236
1:11446398-11446497	1	11446398	11446497		ENSGALG00000052110	20996	Intergenic	1	0.299664	0.896576	-0.682313	0.537571	33.1682	0.595136	33.1682	0.253727
1:1144667-1144766	1	1144667	1144766	PPP6R2	ENSGALG00000029341	1928	intron (ENSGALG00000029341, intron 1 of 23)	0	0.993621	0.169252	0.427714	0.6358	69.6548	0.0164074	69.6548	0.355766
3:92780292-92780391	3	92780292	92780391	TPO	ENSGALG00000016370	29852	intron (ENSGALG00000016370, intron 7 of 12)	0	1.15363	0.0705469	2.16538	2.21918e-05	81.6129	0.0038703	81.6129	1.1624e-07
1:114472361-114472460	1	114472361	114472460	CYBB	ENSGALG00000016261	6564	intron (ENSGALG00000016261, intron 3 of 12)	0	-1.14015	0.45047	-0.467654	0.767485	24.4392	0.0988447	24.4392	0.529621
1:114477446-114477552	1	114477446	114477552	CYBB	ENSGALG00000016261	1475	intron (ENSGALG00000016261, intron 1 of 12)	0	1.01753	0.364	0.362675	0.803028	30.2056	0.064941	30.2056	0.586147
1:114481521-114481719	1	114481521	114481719	CYBB	ENSGALG00000016261	-2646	Intergenic	0	0.0599907	0.95475	0.494052	0.129671	755.884	0.779646	755.884	0.0198398
1:1144869-1144982	1	1144869	1144982	PPP6R2	ENSGALG00000029341	2137	intron (ENSGALG00000029341, intron 1 of 23)	0	0.952352	0.237158	0.645529	0.448382	66.7472	0.0292644	66.7472	0.178627
1:114501302-114501401	1	114501302	114501401	XK	ENSGALG00000016262	8070	intron (ENSGALG00000016262, intron 1 of 2)	1	-2.70245	NA	0.0726227	0.986049	14.9061	0.0114902	14.9061	0.951301
1:114509222-114509323	1	114509222	114509323	XK	ENSGALG00000016262	149	exon (ENSGALG00000016262, exon 1 of 3)	0	0.149599	0.891722	0.0883746	0.898576	187.572	0.583958	187.572	0.756415
1:114509375-114509487	1	114509375	114509487	XK	ENSGALG00000016262	-10	promoter-TSS (ENSGALG00000016262)	0	-0.180291	0.820959	0.228279	0.605971	327.207	0.434301	327.207	0.322103
1:11450947-11451060	1	11450947	11451060		ENSGALG00000052110	16440	Intergenic	0	-0.432312	0.59248	0.42211	0.433925	164.427	0.179819	164.427	0.168018
1:11451105-11451215	1	11451105	11451215		ENSGALG00000052110	16283	Intergenic	1	0.248305	0.860107	0.588188	0.413497	64.4258	0.512577	64.4258	0.153755
1:114523750-114523867	1	114523750	114523867	XK	ENSGALG00000016262	-14387	intron (ENSGALG00000016265, intron 1 of 4)	3	-0.616608	0.446846	0.366349	0.573141	86.9512	0.0972663	86.9512	0.288323
1:114526735-114526834	1	114526735	114526834	XK	ENSGALG00000016262	-17363	intron (ENSGALG00000016265, intron 1 of 4)	3	0.554589	0.765064	-0.217793	0.863752	31.4342	0.350568	31.4342	0.689696
1:114526859-114526963	1	114526859	114526963	XK	ENSGALG00000016262	-17490	intron (ENSGALG00000016265, intron 1 of 4)	0	0.0515701	0.988703	-0.603283	0.620113	29.8273	0.927682	29.8273	0.337639
1:114546803-114547017	1	114546803	114547017	LANCL3	ENSGALG00000016265	-23	promoter-TSS (ENSGALG00000016265)	0	-0.0828669	0.922609	0.0652594	0.889626	676.365	0.668376	676.365	0.738995
1:114557892-114557997	1	114557892	114557997	LANCL3	ENSGALG00000016265	-11057	Intergenic	1	-0.176782	0.923667	-0.25841	0.782146	58.0903	0.671523	58.0903	0.552317
1:114567812-114568037	1	114567812	114568037	LANCL3	ENSGALG00000016265	-21037	Intergenic	0	-0.206345	0.870447	-0.304248	0.643156	109.699	0.535638	109.699	0.363838
1:114568648-114568747	1	114568648	114568747	LANCL3	ENSGALG00000016265	-21810	Intergenic	0	-0.148726	0.96501	-0.803189	0.549218	22.3259	0.819972	22.3259	0.264475
1:114569105-114569295	1	114569105	114569295	LANCL3	ENSGALG00000016265	-22313	Intergenic	1	-7.59361e-06	0.999996	0.105853	0.830823	358.438	0.999973	358.438	0.632242
1:11457008-11457299	1	11457008	11457299		ENSGALG00000052110	10290	exon (ENSGALG00000052110, exon 4 of 4)	1	0.248295	0.814809	-0.0612739	0.945075	160.318	0.423246	160.318	0.852303
1:11457579-11457702	1	11457579	11457702		ENSGALG00000052110	9803	exon (ENSGALG00000052110, exon 4 of 4)	1	-0.1688	0.918817	-0.297716	0.710873	86.2701	0.655377	86.2701	0.449067
1:114600257-114600356	1	114600257	114600356	PRRG1	ENSGALG00000016266	9233	intron (ENSGALG00000016266, intron 1 of 3)	0	-0.804927	0.429471	0.0847029	0.94633	48.0609	0.0893971	48.0609	0.854972
1:114604195-114604340	1	114604195	114604340	PRRG1	ENSGALG00000016266	5272	intron (ENSGALG00000016266, intron 1 of 3)	2	1.2194	0.1916	0.214255	0.864014	44.1486	0.0202273	44.1486	0.690094
1:114607489-114607588	1	114607489	114607588	PRRG1	ENSGALG00000016266	2001	intron (ENSGALG00000016266, intron 1 of 3)	1	-0.0268996	0.990319	-0.230854	0.748895	112.646	0.936664	112.646	0.501767
1:114608324-114608444	1	114608324	114608444	PRRG1	ENSGALG00000016266	1155	intron (ENSGALG00000016266, intron 1 of 3)	1	0.518725	0.41901	0.435047	0.449412	127.472	0.0850042	127.472	0.17939
1:114608492-114608591	1	114608492	114608591	PRRG1	ENSGALG00000016266	998	intron (ENSGALG00000016266, intron 1 of 3)	0	0.366136	0.683952	-0.236016	0.753634	111.598	0.257478	111.598	0.508875
1:114609288-114609413	1	114609288	114609413	PRRG1	ENSGALG00000016266	189	exon (ENSGALG00000016266, exon 1 of 4)	0	-0.412254	0.544596	0.33851	0.503547	327.015	0.148943	327.015	0.223436
1:114609450-114609554	1	114609450	114609554	PRRG1	ENSGALG00000016266	37	promoter-TSS (ENSGALG00000016266)	1	0.174157	0.859474	-0.012613	0.991443	170.405	0.510939	170.405	0.964206
1:114616756-114616855	1	114616756	114616855	PRRG1	ENSGALG00000016266	-7266	Intergenic	1	1.15899	0.338214	1.73263	0.105334	28.6481	0.0562723	28.6481	0.0140223
1:107255451-107255550	1	107255451	107255550	RCAN1	ENSGALG00000016014	36656	intron (ENSGALG00000016014, intron 3 of 3)	1	1.89634	0.0826617	2.16531	0.0191999	33.4844	0.00498548	33.4844	0.000974062
1:11463299-11463398	1	11463299	11463398		ENSGALG00000052110	4095	intron (ENSGALG00000052110, intron 2 of 3)	1	0.115618	0.979462	-1.28999	0.237459	25.2426	0.882342	25.2426	0.0561595
1:114661077-114661209	1	114661077	114661209		ENSGALG00000047504	-21515	Intergenic	0	0.204644	0.959738	2.22389	0.526298	18.7432	0.798923	18.7432	0.24302
1:114665933-114666032	1	114665933	114666032		ENSGALG00000047504	-16676	Intergenic	0	0.425659	0.888954	-0.157459	0.957058	17.8039	0.577607	17.8039	0.8798
1:114667039-114667144	1	114667039	114667144		ENSGALG00000047504	-15567	Intergenic	0	-0.151112	NA	-2.88302	0.390053	7.21266	0.901748	7.21266	0.137667
1:11467219-11467318	1	11467219	11467318		ENSGALG00000052110	175	intron (ENSGALG00000052110, intron 4 of 6)	2	0.019632	0.994761	0.610522	0.450872	44.9935	0.966701	44.9935	0.180465
1:114723661-114723863	1	114723661	114723863		ENSGALG00000051691	-19285	Intergenic	0	-0.657019	0.503577	-0.323016	0.737461	75.4382	0.125082	75.4382	0.485076
4:11449963-11450130	4	11449963	11450130		ENSGALG00000007570	-407	promoter-TSS (ENSGALG00000007570)	1	0.485577	0.666927	2.16515	1.75545e-06	85.4695	0.242052	85.4695	5.07262e-09
1:114738867-114738966	1	114738867	114738966		ENSGALG00000016268	-12184	Intergenic	0	-0.349706	0.928802	0.520273	0.739394	27.8115	0.688483	27.8115	0.488062
1:114739019-114739118	1	114739019	114739118		ENSGALG00000016268	-12032	Intergenic	0	-1.08781	0.553524	-0.0564868	0.978318	35.0059	0.154239	35.0059	0.931848
1:114743111-114743234	1	114743111	114743234		ENSGALG00000016268	-7928	Intergenic	0	-0.16441	0.893528	0.340837	0.54704	122.306	0.587805	122.306	0.262402
1:114743456-114743561	1	114743456	114743561		ENSGALG00000016268	-7592	Intergenic	0	0.00983865	0.996258	-0.515765	0.487849	82.4448	0.977311	82.4448	0.210504
1:114750965-114751096	1	114750965	114751096		ENSGALG00000016268	-70	promoter-TSS (ENSGALG00000016268)	0	-0.524802	0.179953	0.266702	0.507711	521.754	0.0181835	521.754	0.226793
1:114759185-114759366	1	114759185	114759366		ENSGALG00000016268	8175	intron (ENSGALG00000016268, intron 3 of 63)	1	-0.512126	0.619309	-0.500668	0.530003	154.248	0.200125	154.248	0.246472
1:11476822-11476940	1	11476822	11476940		ENSGALG00000052110	-9438	promoter-TSS (ENSGALG00000052110)	0	0.597205	0.557139	-0.438603	0.633163	56.722	0.156502	56.722	0.352732
1:11477100-11477199	1	11477100	11477199		ENSGALG00000052110	-9706	Intergenic	1	0.188221	0.938206	-0.115233	0.935731	40.3525	0.717804	40.3525	0.831997
1:11477367-11477523	1	11477367	11477523		ENSGALG00000052110	-10002	Intergenic	2	0.633823	0.590162	0.209118	0.826724	66.6338	0.178024	66.6338	0.625458
1:11479346-11479445	1	11479346	11479445		ENSGALG00000052110	-11952	Intergenic	0	-0.346768	0.817373	0.0281249	0.982935	62.1975	0.427768	62.1975	0.944044
1:11482296-11482395	1	11482296	11482395		ENSGALG00000052110	-14902	Intergenic	0	0.12573	0.951845	0.271274	0.778139	61.6076	0.766648	61.6076	0.546023
1:11482535-11482634	1	11482535	11482634		ENSGALG00000052110	-15141	Intergenic	0	0.379243	0.781619	-0.251571	0.786694	91.8814	0.372727	91.8814	0.559595
1:11483892-11484005	1	11483892	11484005		ENSGALG00000052110	-16505	Intergenic	1	0.29488	0.511561	0.42937	0.161638	1372.73	0.129318	1372.73	0.0286703
1:114841093-114841238	1	114841093	114841238		ENSGALG00000016268	90065	intron (ENSGALG00000016268, intron 35 of 63)	1	1.08214	0.0815537	1.08957	0.111896	72.6241	0.00487696	72.6241	0.0155239
1:114861894-114861996	1	114861894	114861996		ENSGALG00000016268	110845	intron (ENSGALG00000016268, intron 42 of 63)	1	-1.26099	0.0648424	-0.678984	0.400381	66.624	0.00340055	66.624	0.144708
2:6102965-6103089	2	6102965	6103089		ENSGALG00000053090	-37333	Intergenic	1	0.868255	0.503344	2.16177	0.00318345	50.1924	0.12489	50.1924	7.51214e-05
3:24679928-24680055	3	24679928	24680055		ENSGALG00000051350	1758	intron (ENSGALG00000051350, intron 1 of 2)	1	1.24543	0.0335105	2.16091	2.88081e-05	89.7503	0.00123318	89.7503	1.59995e-07
1:11495175-11495274	1	11495175	11495274		ENSGALG00000052110	-27781	Intergenic	0	0.66118	0.116135	0.754679	0.0560746	244.434	0.00863687	244.434	0.0050814
1:215165-215264	1	215165	215264	CLC2DL3	ENSGALG00000050315	-1694	intron (ENSGALG00000051297, intron 4 of 4)	0	-0.573432	0.561582	2.15936	0.000826249	117.746	0.159373	117.746	1.21792e-05
1:115005532-115005631	1	115005532	115005631		ENSGALG00000052277	-33862	intron (ENSGALG00000016268, intron 63 of 63)	0	-0.589802	0.624852	0.116916	0.916022	51.6161	0.204613	51.6161	0.792047
1:11502050-11502149	1	11502050	11502149		ENSGALG00000052110	-34656	Intergenic	1	-0.867558	0.569262	-0.46439	0.779731	33.8439	0.164182	33.8439	0.548591
1:115028673-115028778	1	115028673	115028778		ENSGALG00000052277	-10718	Intergenic	0	0.437474	0.863214	-1.66197	0.244116	18.21	0.520335	18.21	0.0590495
1:115028821-115029008	1	115028821	115029008		ENSGALG00000052277	-10529	Intergenic	1	-0.0578635	0.980348	0.297166	0.723423	74.9259	0.88855	74.9259	0.465841
1:115043892-115043991	1	115043892	115043991		ENSGALG00000052277	4498	Intergenic	0	-0.802529	0.552437	-0.7697	0.484153	49.9714	0.153569	49.9714	0.207554
1:115053763-115053873	1	115053763	115053873		ENSGALG00000052277	14375	Intergenic	0	0.6553	0.455639	0.304283	0.729765	71.6599	0.10107	71.6599	0.47475
1:11506787-11506931	1	11506787	11506931		ENSGALG00000052110	-39416	Intergenic	0	0.648854	0.114362	0.562243	0.139047	466.948	0.008393	466.948	0.0222971
1:115070736-115070835	1	115070736	115070835		ENSGALG00000049720	-13071	Intergenic	0	0.433562	0.752635	0.421665	0.602503	54.7288	0.334183	54.7288	0.318668
1:115080471-115080652	1	115080471	115080652		ENSGALG00000049720	-3295	Intergenic	2	0.223425	0.922913	0.535403	0.508011	67.2138	0.66915	67.2138	0.227136
1:11510762-11510861	1	11510762	11510861		ENSGALG00000052110	-43368	Intergenic	0	0.0668447	0.980536	0.353044	0.716659	50.4321	0.889081	50.4321	0.456705
1:115120616-115120715	1	115120616	115120715		ENSGALG00000049720	36809	Intergenic	1	-0.0333673	0.991904	0.297916	0.785728	43.2817	0.945945	43.2817	0.557976
1:115120902-115121111	1	115120902	115121111		ENSGALG00000049720	37150	Intergenic	0	0.0898894	0.959028	0.649561	0.230892	132.814	0.796611	132.814	0.0534244
1:11512401-11512512	1	11512401	11512512	GNAI1	ENSGALG00000008382	42653	Intergenic	1	0.732738	0.476823	0.10451	0.939216	53.3826	0.111469	53.3826	0.839256
1:115124229-115124328	1	115124229	115124328		ENSGALG00000049720	40422	Intergenic	1	-0.948833	0.484856	-0.0820581	0.964355	31.6288	0.115559	31.6288	0.896717
1:11512611-11512710	1	11512611	11512710	GNAI1	ENSGALG00000008382	42449	Intergenic	1	0.542987	0.563485	0.0545603	0.960206	97.4906	0.160517	97.4906	0.887464
1:11512920-11513019	1	11512920	11513019	GNAI1	ENSGALG00000008382	42140	Intergenic	1	0.625857	0.715962	-0.441791	0.754898	26.7574	0.289988	26.7574	0.510864
1:11513257-11513504	1	11513257	11513504	GNAI1	ENSGALG00000008382	41729	Intergenic	2	0.229305	0.81952	0.581949	0.225868	147.055	0.431644	147.055	0.0513304
1:115133603-115133730	1	115133603	115133730		ENSGALG00000049720	49810	Intergenic	0	0.663921	0.277619	0.183914	0.804183	104.399	0.0386803	104.399	0.588284
13:18224556-18224655	13	18224556	18224655		ENSGALG00000054485	22417	Intergenic	1	0.659796	0.764891	2.15812	0.00710024	26.9464	0.350212	26.9464	0.000236303
1:115136699-115136952	1	115136699	115136952		ENSGALG00000049720	52969	Intergenic	1	-0.257754	0.655854	0.247828	0.537226	1135.71	0.231521	1135.71	0.253327
1:115139813-115139955	1	115139813	115139955		ENSGALG00000049103	-52960	Intergenic	0	0.98996	0.0883817	-0.0437483	0.970758	77.2459	0.00557578	77.2459	0.912923
1:115140140-115140239	1	115140140	115140239		ENSGALG00000049103	-52655	Intergenic	1	0.570942	0.616129	0.289668	0.769962	57.8617	0.197708	57.8617	0.533616
1:11516685-11516784	1	11516685	11516784	GNAI1	ENSGALG00000008382	38375	Intergenic	1	0.523001	0.697154	-0.264882	0.823258	52.2604	0.270145	52.2604	0.619348
1:11517101-11517215	1	11517101	11517215	GNAI1	ENSGALG00000008382	37951	Intergenic	0	0.254369	0.883301	0.0926668	0.936263	85.2712	0.564542	85.2712	0.833183
1:11517327-11517426	1	11517327	11517426	GNAI1	ENSGALG00000008382	37733	Intergenic	0	0.731449	0.457327	-0.201537	0.846432	53.2894	0.101853	53.2894	0.659124
1:115180465-115180564	1	115180465	115180564		ENSGALG00000049103	-12330	Intergenic	0	-1.23294	0.313655	-0.234685	0.877635	30.7167	0.048628	30.7167	0.715642
1:115181778-115181959	1	115181778	115181959		ENSGALG00000049103	-10976	Intergenic	0	0.2554	0.88038	0.0537454	0.971292	80.022	0.557822	80.022	0.914799
1:115213866-115213965	1	115213866	115213965		ENSGALG00000049103	21071	Intergenic	0	-0.870272	0.515224	-0.140294	0.928936	27.7145	0.131242	27.7145	0.818467
1:115218931-115219030	1	115218931	115219030		ENSGALG00000053945	24085	intron (ENSGALG00000053945, intron 3 of 3)	0	-0.153746	0.940939	-0.438762	0.607667	56.934	0.726393	56.934	0.323877
1:115239940-115240039	1	115239940	115240039		ENSGALG00000053945	3076	intron (ENSGALG00000053945, intron 1 of 3)	0	-0.0174113	0.99604	-0.128075	0.953886	27.9188	0.976574	27.9188	0.872176
1:11524707-11524885	1	11524707	11524885	GNAI1	ENSGALG00000008382	30313	exon (ENSGALG00000008382, exon 6 of 9)	2	0.550065	0.566394	-0.341618	0.64431	80.8663	0.162362	80.8663	0.365368
1:115252684-115252801	1	115252684	115252801		ENSGALG00000053945	-9677	Intergenic	0	-0.821186	0.177918	0.309088	0.643748	179.347	0.0178603	179.347	0.364703
1:115253774-115253935	1	115253774	115253935		ENSGALG00000053945	-10789	Intergenic	2	0.0441894	0.971293	0.316048	0.438324	393.404	0.847305	393.404	0.171164
9:19837463-19837570	9	19837463	19837570		ENSGALG00000009298	8490	intron (ENSGALG00000009298, intron 4 of 16)	0	1.46901	0.00083528	2.15769	7.0505e-07	106.495	7.19582e-06	106.495	1.74709e-09
1:115290209-115290308	1	115290209	115290308	TMEM47	ENSGALG00000027198	1307	intron (ENSGALG00000027198, intron 1 of 2)	0	-0.297102	0.902331	-1.00221	0.359209	27.1767	0.611997	27.1767	0.118287
19:6622307-6622406	19	6622307	6622406		ENSGALG00000004477	-1575	Intergenic	0	2.74944	0.0197248	2.15757	0.0541042	19.5791	0.000551432	19.5791	0.00480411
1:115290994-115291106	1	115290994	115291106	TMEM47	ENSGALG00000027198	2099	intron (ENSGALG00000027198, intron 1 of 2)	0	0.295831	0.831456	-0.0472009	0.969209	64.8573	0.45365	64.8573	0.909326
1:115291211-115291310	1	115291211	115291310	TMEM47	ENSGALG00000027198	2309	intron (ENSGALG00000027198, intron 1 of 2)	0	0.476088	0.734759	-0.880867	0.337915	43.1037	0.311762	43.1037	0.105315
1:115291681-115291780	1	115291681	115291780	TMEM47	ENSGALG00000027198	2779	intron (ENSGALG00000027198, intron 1 of 2)	0	0.455345	0.775388	-0.355197	0.750968	41.3374	0.363745	41.3374	0.505127
1:115312437-115312670	1	115312437	115312670	TMEM47	ENSGALG00000027198	23602	exon (ENSGALG00000027198, exon 3 of 3)	2	-0.489519	0.4899	-0.157586	0.823923	163.14	0.11829	163.14	0.620424
1:115313811-115313950	1	115313811	115313950	TMEM47	ENSGALG00000027198	24929	exon (ENSGALG00000027198, exon 3 of 3)	2	0.0354216	0.987224	-0.856854	0.177678	74.5807	0.92135	74.5807	0.033794
1:115320468-115320582	1	115320468	115320582	TMEM47	ENSGALG00000027198	31574	Intergenic	0	-0.0606044	0.964212	0.174537	0.751401	283.785	0.816329	283.785	0.505793
4:88873080-88873198	4	88873080	88873198	HTR7L	ENSGALG00000035081	-19570	intron (ENSGALG00000016017, intron 17 of 19)	1	1.48125	0.0517633	2.1561	0.000135556	60.2636	0.00240474	60.2636	1.16095e-06
1:115359974-115360102	1	115359974	115360102		ENSGALG00000051708	-41465	Intergenic	1	0.410005	0.65043	-0.197118	0.816082	134.233	0.227019	134.233	0.607066
1:115360276-115360378	1	115360276	115360378		ENSGALG00000051708	-41176	Intergenic	0	0.339669	0.757298	-0.223263	0.798571	137.859	0.339912	137.859	0.578924
1:115360907-115361006	1	115360907	115361006		ENSGALG00000051708	-40547	Intergenic	0	0.312809	0.918577	0.197065	0.942846	18.7907	0.654386	18.7907	0.847482
1:115365391-115365574	1	115365391	115365574		ENSGALG00000051708	-36021	exon (ENSGALG00000049245, exon 3 of 3)	0	-0.30416	0.835011	-0.458061	0.550673	95.9362	0.461215	95.9362	0.26591
1:115366971-115367070	1	115366971	115367070		ENSGALG00000051708	-34483	intron (ENSGALG00000049245, intron 1 of 2)	1	-0.599907	0.731753	-1.92864	0.136394	35.4716	0.307903	35.4716	0.0216066
1:115367182-115367281	1	115367182	115367281		ENSGALG00000051708	-34272	intron (ENSGALG00000049245, intron 1 of 2)	0	-1.33543	0.288679	-1.6386	0.19544	41.9122	0.0414383	41.9122	0.0399353
1:115411392-115411491	1	115411392	115411491		ENSGALG00000051708	9938	intron (ENSGALG00000051708, intron 2 of 3)	0	-0.130632	0.95663	0.409501	0.672535	45.1806	0.788251	45.1806	0.39973
1:115414092-115414191	1	115414092	115414191		ENSGALG00000051708	12638	intron (ENSGALG00000051708, intron 3 of 3)	0	0.578588	NA	-1.30326	0.845376	1.38753	0.819009	1.38753	0.657123
1:13116925-13117060	1	13116925	13117060	PMPCB	ENSGALG00000008280	10535	intron (ENSGALG00000008249, intron 15 of 16)	1	0.133733	0.96237	2.14565	6.82409e-05	64.8816	0.809449	64.8816	4.73469e-07
1:126471943-126472065	1	126471943	126472065	SHROOM2	ENSGALG00000030802	32698	intron (ENSGALG00000030802, intron 1 of 9)	1	0.991752	0.151633	2.14293	9.59765e-05	66.1533	0.0134897	66.1533	7.37632e-07
Z:81251146-81251245	Z	81251146	81251245	LOX	ENSGALG00000028063	-43263	Intergenic	0	1.11096	0.227925	2.14121	0.00717328	42.1629	0.0273331	42.1629	0.000240319
1:115434545-115434729	1	115434545	115434729		ENSGALG00000051708	33134	intron (ENSGALG00000049245, intron 1 of 2)	0	-0.11319	0.948045	0.0743705	0.942072	128.662	0.752778	128.662	0.845788
1:115436443-115436552	1	115436443	115436552		ENSGALG00000051708	34994	intron (ENSGALG00000049245, intron 1 of 2)	1	-0.351652	0.804345	0.937477	0.183769	60.9012	0.405128	60.9012	0.0357343
1:11543922-11544105	1	11543922	11544105	GNAI1	ENSGALG00000008382	11096	intron (ENSGALG00000008382, intron 1 of 8)	2	0.094049	0.951605	0.300031	0.623529	147.004	0.765842	147.004	0.341759
1:11544625-11544724	1	11544625	11544724	GNAI1	ENSGALG00000008382	10435	intron (ENSGALG00000008382, intron 1 of 8)	1	0.120439	0.976031	-1.1801	0.461485	21.6342	0.868209	21.6342	0.18865
1:115446448-115446552	1	115446448	115446552		ENSGALG00000051708	44997	intron (ENSGALG00000049245, intron 1 of 2)	0	-0.437941	0.52567	0.152829	0.811601	172.179	0.137271	172.179	0.599929
1:115447183-115447289	1	115447183	115447289		ENSGALG00000051708	45733	intron (ENSGALG00000049245, intron 1 of 2)	1	-0.0445433	0.9838	-1.18207	0.054354	73.1092	0.903705	73.1092	0.00484162
1:115447314-115447413	1	115447314	115447413		ENSGALG00000051708	45860	intron (ENSGALG00000049245, intron 1 of 2)	0	-0.0828814	0.962237	0.29487	0.641699	109.059	0.80908	109.059	0.362231
1:11544888-11545005	1	11544888	11545005	GNAI1	ENSGALG00000008382	10163	intron (ENSGALG00000008382, intron 1 of 8)	0	0.714339	0.591719	-0.430646	0.738775	43.3506	0.179177	43.3506	0.487282
1:11545077-11545176	1	11545077	11545176	GNAI1	ENSGALG00000008382	9983	intron (ENSGALG00000008382, intron 1 of 8)	0	1.48957	0.0875539	0.713815	0.500575	34.8293	0.00548748	34.8293	0.221174
1:115458407-115458668	1	115458407	115458668		ENSGALG00000051708	57034	intron (ENSGALG00000049245, intron 1 of 2)	1	-0.352149	0.656403	0.530911	0.246021	270.909	0.232134	270.909	0.059849
1:115461475-115461574	1	115461475	115461574		ENSGALG00000051708	60021	intron (ENSGALG00000049245, intron 1 of 2)	0	-0.87846	0.640856	-1.08364	0.432176	39.7364	0.218192	39.7364	0.166674
1:115468926-115469025	1	115468926	115469025		ENSGALG00000051708	67472	intron (ENSGALG00000049245, intron 1 of 2)	2	-0.114571	0.96709	1.12783	0.162368	48.4009	0.828984	48.4009	0.0288897
1:115488915-115489014	1	115488915	115489014		ENSGALG00000051626	54911	intron (ENSGALG00000049245, intron 1 of 2)	0	-0.63109	0.616842	0.036677	0.982544	39.9521	0.198391	39.9521	0.943025
1:115489086-115489185	1	115489086	115489185		ENSGALG00000051626	54740	intron (ENSGALG00000049245, intron 1 of 2)	1	0.210377	0.93207	-0.980155	0.367889	29.4498	0.69973	29.4498	0.123703
1:115507698-115507843	1	115507698	115507843		ENSGALG00000051626	36105	intron (ENSGALG00000049245, intron 1 of 2)	0	-0.391487	0.79403	-0.200366	0.846239	62.6442	0.389881	62.6442	0.658755
1:115507941-115508040	1	115507941	115508040		ENSGALG00000051626	35885	intron (ENSGALG00000049245, intron 1 of 2)	0	-0.700272	0.512389	0.0474707	0.974796	45.7433	0.129728	45.7433	0.92243
15:9142148-9142247	15	9142148	9142247	gga-mir-6673	ENSGALG00000027758	4012	intron (ENSGALG00000006766, intron 36 of 40)	1	2.09168	0.00617135	2.14118	5.59462e-05	62.5418	0.000104979	62.5418	3.6818e-07
1:11554998-11555184	1	11554998	11555184	GNAI1	ENSGALG00000008382	18	promoter-TSS (ENSGALG00000008382)	0	0.380372	0.303343	0.221795	0.531907	1023.79	0.0456753	1023.79	0.248438
1:11555475-11555585	1	11555475	11555585	GNAI1	ENSGALG00000008382	-421	promoter-TSS (ENSGALG00000008382)	0	-0.0978361	0.893832	0.497231	0.0640179	951.594	0.588372	951.594	0.00629938
1:11556543-11556642	1	11556543	11556642	GNAI1	ENSGALG00000008382	-1483	Intergenic	0	1.24065	0.620722	-3.58884	0.180117	16.5365	0.201252	16.5365	0.0345916
1:115574180-115574279	1	115574180	115574279		ENSGALG00000049245	-16261	Intergenic	1	-0.426304	0.805247	0.632264	0.484717	38.4117	0.406458	38.4117	0.207966
1:115596740-115596839	1	115596740	115596839		ENSGALG00000045985	12910	intron (ENSGALG00000052851, intron 1 of 1)	0	-1.41582	0.19303	0	1	28.7551	0.0204849	28.7551	1
1:11563348-11563447	1	11563348	11563447	GNAI1	ENSGALG00000008382	-8288	Intergenic	1	0.909166	0.235397	0.580364	0.454921	57.2105	0.0288801	57.2105	0.183465
1:115638748-115638930	1	115638748	115638930		ENSGALG00000052851	17796	intron (ENSGALG00000052851, intron 1 of 1)	0	-1.55951	0.0897716	0	1	36.0052	0.00570033	36.0052	1
1:115658516-115658622	1	115658516	115658622		ENSGALG00000052851	-1934	Intergenic	0	-1.46696	0.115702	-1.24422	0.747412	30.0666	0.00856956	30.0666	0.499547
1:115721268-115721381	1	115721268	115721381	NR0B1	ENSGALG00000016287	28866	Intergenic	0	-0.311511	0.745198	0.252959	0.682262	128.845	0.325137	128.845	0.412589
1:115721431-115721537	1	115721431	115721537	NR0B1	ENSGALG00000016287	28706	Intergenic	0	-0.382118	0.827917	-1.30164	0.157453	43.4715	0.447435	43.4715	0.0274777
1:115742716-115742815	1	115742716	115742815	NR0B1	ENSGALG00000016287	7425	Intergenic	0	-0.275271	0.874823	-0.0777106	0.952926	47.274	0.545771	47.274	0.869896
1:11574792-11574891	1	11574792	11574891	GNAI1	ENSGALG00000008382	-19732	Intergenic	0	-0.107498	0.969841	-0.944371	0.323972	34.1213	0.839237	34.1213	0.0972374
1:115749795-115749897	1	115749795	115749897	NR0B1	ENSGALG00000016287	344	promoter-TSS (ENSGALG00000050854)	0	-0.0286896	0.989844	-0.376558	0.57966	169.051	0.93317	169.051	0.294912
1:115749946-115750105	1	115749946	115750105	NR0B1	ENSGALG00000016287	165	promoter-TSS (ENSGALG00000050854)	0	0.00941147	0.995908	-0.0573882	0.94633	209.485	0.975443	209.485	0.854981
1:115750204-115750338	1	115750204	115750338	NR0B1	ENSGALG00000016287	-81	promoter-TSS (ENSGALG00000016287)	0	0.0735558	0.956383	-0.619295	0.17109	229.584	0.787274	229.584	0.0316383
1:11578821-11579090	1	11578821	11579090	GNAI1	ENSGALG00000008382	-23846	Intergenic	0	0.390478	0.582028	-0.0771308	0.916255	222.637	0.172303	222.637	0.792666
1:11579135-11579238	1	11579135	11579238	GNAI1	ENSGALG00000008382	-24077	Intergenic	0	-0.131513	0.954952	-0.187008	0.881333	76.2842	0.780851	76.2842	0.723337
1:115794201-115794300	1	115794201	115794300		ENSGALG00000049698	-20548	Intergenic	0	1.5371	0.2057	-0.336733	0.877764	21.2248	0.0228531	21.2248	0.715901
1:115808719-115808818	1	115808719	115808818		ENSGALG00000049698	-6030	Intergenic	0	-0.480498	0.872059	-0.200237	0.922851	17.4983	0.538405	17.4983	0.805327
1:115808830-115808929	1	115808830	115808929		ENSGALG00000049698	-5919	Intergenic	0	-0.159991	NA	-0.0514644	0.986114	15.978	0.848976	15.978	0.951454
1:115810921-115811070	1	115810921	115811070		ENSGALG00000049698	-3803	Intergenic	0	-1.27242	0.117906	-0.274026	0.796394	71.6693	0.00885201	71.6693	0.575203
1:115856331-115856517	1	115856331	115856517		ENSGALG00000050326	18150	intron (ENSGALG00000050326, intron 2 of 2)	0	0.451757	0.859076	-2.26801	0.465953	27.3434	0.509533	27.3434	0.192217
1:115856591-115856795	1	115856591	115856795		ENSGALG00000050326	18419	intron (ENSGALG00000050326, intron 2 of 2)	1	-0.289943	0.778581	-1.8342	0.564153	206.857	0.368269	206.857	0.279099
1:11586170-11586292	1	11586170	11586292	GNAI1	ENSGALG00000008382	-31122	Intergenic	0	0.474603	0.63607	-0.760374	0.248382	88.0153	0.213893	88.0153	0.0608283
1:11589800-11590039	1	11589800	11590039	GNAI1	ENSGALG00000008382	-34810	Intergenic	1	-0.361604	0.637137	0.477754	0.320806	164.953	0.214813	164.953	0.0953446
1:115939694-115939793	1	115939694	115939793		ENSGALG00000048023	37006	Intergenic	0	0.00586155	0.99872	0.368325	0.846413	29.8484	0.992304	29.8484	0.659077
1:115949255-115949390	1	115949255	115949390		ENSGALG00000048023	46585	Intergenic	1	0.0160651	0.996027	-0.785424	0.415545	35.2546	0.976158	35.2546	0.155193
1:115949427-115949526	1	115949427	115949526		ENSGALG00000048023	46739	Intergenic	0	-0.363532	0.907024	-0.485879	0.766502	16.8435	0.624411	16.8435	0.528106
1:115955973-115956072	1	115955973	115956072		ENSGALG00000048023	53285	Intergenic	0	-0.872188	0.354668	0.185002	0.859185	84.7433	0.0615854	84.7433	0.681233
1:115964169-115964268	1	115964169	115964268	TAB3	ENSGALG00000016284	-46919	Intergenic	2	0.46246	0.753925	0.691566	0.471747	39.2805	0.335651	39.2805	0.196953
1:115969050-115969171	1	115969050	115969171	TAB3	ENSGALG00000016284	-42027	Intergenic	2	0.557179	0.710298	-0.333013	0.783787	34.651	0.284467	34.651	0.555056
1:115969206-115969309	1	115969206	115969309	TAB3	ENSGALG00000016284	-41880	Intergenic	1	-0.12255	0.951267	0.630768	0.31255	70.3202	0.764763	70.3202	0.0912689
1:11597815-11598031	1	11597815	11598031	GNAI1	ENSGALG00000008382	-42814	Intergenic	1	-0.660066	0.207761	0.50694	0.306614	304.079	0.0232339	304.079	0.0882428
1:115985840-115985939	1	115985840	115985939	TAB3	ENSGALG00000016284	-25248	Intergenic	1	0.450439	0.70019	0.218309	0.833263	68.6385	0.273325	68.6385	0.636399
1:115986734-115986933	1	115986734	115986933	TAB3	ENSGALG00000016284	-24304	Intergenic	0	-0.210227	0.716272	0.133023	0.749549	944.72	0.290364	944.72	0.502763
1:115987035-115987134	1	115987035	115987134	TAB3	ENSGALG00000016284	-24053	Intergenic	0	0.319732	0.643338	-0.708452	0.0838245	333.179	0.220575	333.179	0.00965006
1:116020126-116020225	1	116020126	116020225	TAB3	ENSGALG00000016284	9038	intron (ENSGALG00000016284, intron 5 of 5)	0	0.257336	0.939212	-1.00481	0.471	28.0767	0.720823	28.0767	0.196239
1:116020376-116020475	1	116020376	116020475	TAB3	ENSGALG00000016284	9288	intron (ENSGALG00000016284, intron 5 of 5)	1	0.394316	0.866789	-0.990965	0.51568	21.3768	0.528117	21.3768	0.233813
3:31211361-31211460	3	31211361	31211460	RASGRP3	ENSGALG00000010435	9385	intron (ENSGALG00000010435, intron 1 of 16)	0	1.96735	0.0142048	2.14032	0.0180039	38.7777	0.000341714	38.7777	0.000887445
1:116070427-116070573	1	116070427	116070573		ENSGALG00000016285	23176	intron (ENSGALG00000016285, intron 14 of 18)	0	0.312526	0.866844	-0.735594	0.571097	36.1155	0.528273	36.1155	0.286404
1:11608181-11608544	1	11608181	11608544	GNAI1	ENSGALG00000008382	-53253	Intergenic	2	-0.694446	0.268165	0.350418	0.583934	138.48	0.0364104	138.48	0.299417
1:116093687-116093852	1	116093687	116093852		ENSGALG00000016285	-93	promoter-TSS (ENSGALG00000016285)	0	-0.0868986	0.921316	0.0935229	0.835879	907.957	0.663439	907.957	0.640976
1:116093960-116094059	1	116093960	116094059		ENSGALG00000016285	-333	promoter-TSS (ENSGALG00000016285)	0	0.108288	0.906	0.559273	0.0911579	487.635	0.621533	487.635	0.011071
8:25773711-25773839	8	25773711	25773839	USP24	ENSGALG00000010805	-77080	Intergenic	3	1.00646	0.0685983	2.13981	9.04546e-06	95.7597	0.00370633	95.7597	3.77245e-08
1:138862385-138862484	1	138862385	138862484	LAMP1	ENSGALG00000037697	-12066	intron (ENSGALG00000016830, intron 18 of 20)	0	2.15508	0.00907696	2.1397	0.050554	36.3952	0.000177465	36.3952	0.00432012
1:116124597-116124729	1	116124597	116124729	TASL	ENSGALG00000016286	12051	Intergenic	0	-0.187311	0.901593	-0.67466	0.34664	72.4596	0.610028	72.4596	0.110577
1:116124870-116124969	1	116124870	116124969	TASL	ENSGALG00000016286	12307	Intergenic	1	-0.273183	0.886804	-0.183145	0.878011	56.0857	0.572669	56.0857	0.716438
1:116179764-116179962	1	116179764	116179962	TASL	ENSGALG00000016286	67251	Intergenic	1	-0.789465	0.15252	-0.708511	0.178379	223.049	0.0136172	223.049	0.0340217
1:116181297-116181396	1	116181297	116181396	TASL	ENSGALG00000016286	68734	Intergenic	0	1.05049	0.558479	-1.10364	0.432985	17.5913	0.157266	17.5913	0.167261
1:116182446-116182556	1	116182446	116182556	TASL	ENSGALG00000016286	69889	Intergenic	0	-0.383329	0.772193	-1.23643	0.134006	50.7928	0.359961	50.7928	0.0209493
1:116182598-116182758	1	116182598	116182758	TASL	ENSGALG00000016286	70066	Intergenic	1	-0.44531	0.589838	-0.285881	0.679246	108.966	0.177752	108.966	0.408621
1:116185869-116186006	1	116185869	116186006	TASL	ENSGALG00000016286	73325	Intergenic	0	-0.829131	0.142697	-0.380803	0.554453	116.852	0.0121101	116.852	0.269617
1:80134372-80134471	1	80134372	80134471	TRIM45	ENSGALG00000014818	1438	intron (ENSGALG00000014818, intron 1 of 5)	1	-1.74415	0.0852635	2.1387	0.0112957	31.7611	0.0052299	31.7611	0.000451627
1:116191005-116191104	1	116191005	116191104	TASL	ENSGALG00000016286	78442	Intergenic	0	0.699853	0.569447	-0.529761	0.657307	38.1676	0.164284	38.1676	0.380868
1:116200432-116200690	1	116200432	116200690	TASL	ENSGALG00000016286	87949	intron (ENSGALG00000016281, intron 77 of 77)	5	-0.589795	0.368761	-0.432938	0.466457	132.034	0.0665355	132.034	0.192745
2:4032579-4032731	2	4032579	4032731	SETD2	ENSGALG00000042051	-9824	intron (ENSGALG00000005517, intron 13 of 17)	1	0.633869	0.788959	2.13665	0.0440249	174.017	0.383018	174.017	0.00346371
1:116220914-116221013	1	116220914	116221013	TASL	ENSGALG00000016286	108351	exon (ENSGALG00000016281, exon 73 of 78)	1	-1.0357	0.432883	0.235967	0.864577	30.3194	0.0908511	30.3194	0.691009
1:116233162-116233275	1	116233162	116233275	TASL	ENSGALG00000016286	120606	intron (ENSGALG00000016281, intron 69 of 77)	0	-0.0463155	0.975629	-0.179104	0.790412	171.996	0.866214	171.996	0.565542
1:116233530-116233680	1	116233530	116233680	TASL	ENSGALG00000016286	120993	intron (ENSGALG00000016281, intron 69 of 77)	1	0.091404	0.947175	0.00630437	0.998691	173.393	0.750248	173.393	0.983181
1:116235796-116235927	1	116235796	116235927	TASL	ENSGALG00000016286	123249	intron (ENSGALG00000016281, intron 68 of 77)	0	0.341337	0.803553	0.300447	0.729848	73.4826	0.403473	73.4826	0.474943
1:116238718-116238817	1	116238718	116238817	TASL	ENSGALG00000016286	126155	intron (ENSGALG00000016281, intron 67 of 77)	0	0.29259	0.823352	0.789385	0.186103	79.7761	0.438877	79.7761	0.0365245
4:69780308-69780461	4	69780308	69780461	TBC1D1	ENSGALG00000039380	12279	intron (ENSGALG00000039380, intron 2 of 19)	2	0.793772	0.176143	2.13655	2.63548e-07	179.045	0.017552	179.045	5.34499e-10
1:116240118-116240226	1	116240118	116240226	TASL	ENSGALG00000016286	127560	intron (ENSGALG00000016281, intron 67 of 77)	1	0.18745	0.910732	0.843233	0.17371	64.1683	0.633831	64.1683	0.0324724
5:7445145-7445244	5	7445145	7445244	SYT9	ENSGALG00000005265	9136	intron (ENSGALG00000005265, intron 1 of 4)	2	0.457395	0.799758	2.13597	0.0392848	30.2118	0.398396	30.2118	0.00291196
1:116250025-116250142	1	116250025	116250142	TASL	ENSGALG00000016286	137471	intron (ENSGALG00000016281, intron 65 of 77)	1	0.843954	0.543274	0.446352	0.737076	35.1016	0.148006	35.1016	0.484451
1:116254971-116255112	1	116254971	116255112	TASL	ENSGALG00000016286	142429	intron (ENSGALG00000016281, intron 64 of 77)	0	0.885867	0.103012	-0.732761	0.246074	159.073	0.00704285	159.073	0.0598873
1:116261235-116261334	1	116261235	116261334	TASL	ENSGALG00000016286	148672	intron (ENSGALG00000016281, intron 63 of 77)	0	1.00899	0.240899	0.943947	0.208603	58.7179	0.0300808	58.7179	0.0446674
1:116272331-116272430	1	116272331	116272430	TASL	ENSGALG00000016286	159768	intron (ENSGALG00000016281, intron 62 of 77)	0	0.452992	0.673064	0.378302	0.625057	67.3635	0.247398	67.3635	0.344067
1:116272480-116272619	1	116272480	116272619	TASL	ENSGALG00000016286	159937	intron (ENSGALG00000016281, intron 62 of 77)	0	0.0436212	0.976984	0.476797	0.265431	194.565	0.872552	194.565	0.0685221
1:116274952-116275144	1	116274952	116275144	TASL	ENSGALG00000016286	162436	intron (ENSGALG00000016281, intron 62 of 77)	0	0.0018546	0.99872	0.41978	0.16586	1002.93	0.992334	1002.93	0.0299238
1:11627564-11627663	1	11627564	11627663	GNAI1	ENSGALG00000008382	-72504	Intergenic	0	-0.465793	0.874802	0.264253	0.882398	17.4705	0.545701	17.4705	0.725446
1:116276257-116276361	1	116276257	116276361	TASL	ENSGALG00000016286	163697	intron (ENSGALG00000016281, intron 62 of 77)	1	0.460289	0.540552	0.335201	0.612426	115.302	0.146176	115.302	0.328948
1:116276396-116276495	1	116276396	116276495	TASL	ENSGALG00000016286	163833	intron (ENSGALG00000016281, intron 62 of 77)	1	0.554738	0.543746	0.461778	0.5458	112.964	0.148437	112.964	0.261356
1:11627677-11627776	1	11627677	11627776	GNAI1	ENSGALG00000008382	-72617	Intergenic	1	-0.560852	0.793798	1.04798	0.33615	22.8769	0.389626	22.8769	0.1043
1:116300478-116300584	1	116300478	116300584	TASL	ENSGALG00000016286	187919	intron (ENSGALG00000016281, intron 62 of 77)	0	-0.512984	0.776591	-0.940657	0.369373	34.7993	0.365782	34.7993	0.124658
1:116300640-116300752	1	116300640	116300752	TASL	ENSGALG00000016286	188084	intron (ENSGALG00000016281, intron 62 of 77)	0	-0.142582	0.950114	0.0529902	0.969833	57.1763	0.761181	57.1763	0.91076
1:116304422-116304521	1	116304422	116304521	TASL	ENSGALG00000016286	191859	intron (ENSGALG00000016281, intron 61 of 77)	2	-0.940514	0.583644	-1.29607	0.274525	18.9606	0.173482	18.9606	0.0727934
1:116328565-116328664	1	116328565	116328664	TASL	ENSGALG00000016286	216002	intron (ENSGALG00000016281, intron 60 of 77)	0	-0.29013	0.869686	-0.199661	0.864573	48.7605	0.533944	48.7605	0.69099
5:12728425-12728524	5	12728425	12728524	GTF2H1	ENSGALG00000042340	12186	intron (ENSGALG00000042340, intron 8 of 13)	0	1.09569	0.241497	2.13217	0.000146139	56.6761	0.0301968	56.6761	1.28916e-06
1:11636476-11636575	1	11636476	11636575	GNAI1	ENSGALG00000008382	-81416	Intergenic	1	-0.454331	0.729024	0.00902043	0.999066	55.19	0.304762	55.19	0.984075
1:116382877-116383069	1	116382877	116383069	TASL	ENSGALG00000016286	270361	intron (ENSGALG00000016281, intron 55 of 77)	0	0.453761	0.255037	0.519422	0.108969	458.105	0.0334098	458.105	0.0148452
12:18046436-18046591	12	18046436	18046591		ENSGALG00000046751	-28708	intron (ENSGALG00000007927, intron 21 of 21)	1	0.665697	0.238835	2.13194	1.04326e-09	254.02	0.0296392	254.02	5.77396e-13
1:116390140-116390319	1	116390140	116390319	TASL	ENSGALG00000016286	277617	intron (ENSGALG00000016281, intron 55 of 77)	0	0.335231	0.800807	-0.570934	0.448577	79.7419	0.399983	79.7419	0.178798
1:116390356-116390455	1	116390356	116390455	TASL	ENSGALG00000016286	277793	intron (ENSGALG00000016281, intron 55 of 77)	1	-0.551136	0.696032	0.214032	0.870586	35.4184	0.269256	35.4184	0.70167
1:116399196-116399295	1	116399196	116399295	TASL	ENSGALG00000016286	286633	intron (ENSGALG00000016281, intron 55 of 77)	2	-0.350922	0.825006	-0.0121408	0.99699	48.1966	0.441554	48.1966	0.979211
1:116399401-116399500	1	116399401	116399500	TASL	ENSGALG00000016286	286838	intron (ENSGALG00000016281, intron 55 of 77)	0	-0.215248	0.92643	-0.0780376	0.961933	31.7378	0.679989	31.7378	0.891465
4:455530-455639	4	455530	455639	AR	ENSGALG00000030879	4123	intron (ENSGALG00000030879, intron 1 of 7)	1	1.35117	0.0163555	2.13188	7.14453e-06	85.3517	0.000418377	85.3517	2.81624e-08
1:116409088-116409187	1	116409088	116409187	TASL	ENSGALG00000016286	296525	intron (ENSGALG00000016281, intron 55 of 77)	1	0.587115	0.740848	0.371003	0.795382	25.7267	0.319678	25.7267	0.573338
8:22217945-22218085	8	22217945	22218085	EFCAB14	ENSGALG00000010446	3902	intron (ENSGALG00000010446, intron 3 of 10)	1	1.01719	0.130116	2.12883	1.46737e-05	76.6289	0.0104008	76.6289	6.94802e-08
1:11646725-11646824	1	11646725	11646824	GNAI1	ENSGALG00000008382	-91665	Intergenic	0	0.62031	0.592149	-0.273439	0.79706	47.6252	0.179553	47.6252	0.576552
1:116498374-116498473	1	116498374	116498473		ENSGALG00000049126	-342824	intron (ENSGALG00000016281, intron 51 of 77)	0	-0.579324	0.731056	-0.655954	0.496852	47.5084	0.307053	47.5084	0.217963
1:116515647-116515749	1	116515647	116515749		ENSGALG00000049126	-325549	intron (ENSGALG00000016281, intron 51 of 77)	0	-0.649344	0.735962	-0.94628	0.442392	31.3062	0.313131	31.3062	0.174214
1:116515804-116515903	1	116515804	116515903		ENSGALG00000049126	-325394	intron (ENSGALG00000016281, intron 51 of 77)	0	-0.32501	0.915604	-0.59651	0.669766	31.325	0.646856	31.325	0.396361
21:4359084-4359246	21	4359084	4359246	FBXO42	ENSGALG00000003731	18511	intron (ENSGALG00000003731, intron 4 of 10)	1	0.99323	0.0382876	2.12821	1.37985e-08	124.568	0.00150743	124.568	1.55703e-11
4:66840862-66841019	4	66840862	66841019		ENSGALG00000049352	-19114	intron (ENSGALG00000014200, intron 5 of 9)	1	1.3359	0.00150727	2.128	2.45403e-09	298.918	1.5562e-05	298.918	1.79181e-12
1:116537218-116537546	1	116537218	116537546		ENSGALG00000049126	-303865	intron (ENSGALG00000016281, intron 50 of 77)	4	0.148523	0.873017	-0.276669	0.555116	233.668	0.541046	233.668	0.270206
1:116612059-116612158	1	116612059	116612158		ENSGALG00000049126	-229139	intron (ENSGALG00000016281, intron 44 of 77)	0	-0.873673	0.351063	0.0543623	0.965989	53.4857	0.0603513	53.4857	0.901074
1:116717782-116718043	1	116717782	116718043		ENSGALG00000049126	-123335	intron (ENSGALG00000016281, intron 44 of 77)	0	-0.628438	0.23105	-0.0970371	0.889878	142.51	0.0280047	142.51	0.739602
1:11675545-11675644	1	11675545	11675644	GNAI1	ENSGALG00000008382	-120485	Intergenic	0	0.490096	0.801116	0.212335	0.890535	28.6923	0.400467	28.6923	0.740854
1:11675996-11676258	1	11675996	11676258	GNAI1	ENSGALG00000008382	-121018	Intergenic	0	0.582193	0.337511	0.665444	0.180382	136.932	0.0560211	136.932	0.0346727
1:116760471-116760570	1	116760471	116760570		ENSGALG00000049126	-80727	intron (ENSGALG00000016281, intron 43 of 77)	1	-0.434487	0.760512	-0.266197	0.818268	42.3343	0.344626	42.3343	0.610803
1:116760785-116760884	1	116760785	116760884		ENSGALG00000049126	-80413	intron (ENSGALG00000016281, intron 43 of 77)	0	-0.255035	0.911214	-1.49046	0.151143	31.3338	0.635096	31.3338	0.025608
1:116761285-116761399	1	116761285	116761399		ENSGALG00000049126	-79905	intron (ENSGALG00000016281, intron 43 of 77)	0	-0.621768	0.321749	0.204981	0.750029	187.865	0.051091	187.865	0.503608
1:116823463-116823572	1	116823463	116823572		ENSGALG00000049126	-17730	intron (ENSGALG00000016281, intron 31 of 77)	0	-0.969825	0.342012	-1.07783	0.231954	44.747	0.0574173	44.747	0.0538457
5:16376123-16376222	5	16376123	16376222		ENSGALG00000051601	1066	TTS (ENSGALG00000051601)	1	1.7161	0.0281607	2.12522	0.000985387	48.0054	0.000940842	48.0054	1.53115e-05
19:1455213-1455317	19	1455213	1455317	GALNT17	ENSGALG00000001130	-10422	Intergenic	0	0.630928	0.482955	2.12302	1.26579e-05	82.4637	0.114475	82.4637	5.7326e-08
13:12921093-12921202	13	12921093	12921202	GALNT10	ENSGALG00000004033	-18094	Intergenic	1	0.999554	0.148341	2.12286	0.000647289	68.2017	0.0129529	68.2017	8.90307e-06
1:11686514-11686629	1	11686514	11686629	GNAI1	ENSGALG00000008382	-131462	Intergenic	1	0.197851	0.858966	-0.212114	0.761641	124.52	0.509198	124.52	0.520711
1:11687073-11687177	1	11687073	11687177	GNAI1	ENSGALG00000008382	-132016	Intergenic	0	-0.287237	0.893238	-0.65216	0.578088	32.6733	0.586934	32.6733	0.293284
1:116947822-116947921	1	116947822	116947921		ENSGALG00000049126	106624	intron (ENSGALG00000016281, intron 7 of 77)	0	0.748945	0.582129	0.65007	0.564505	32.9737	0.172419	32.9737	0.279523
1:11697634-11697733	1	11697634	11697733	MAGI2	ENSGALG00000038834	-136298	Intergenic	1	-0.687989	0.726612	-2.58447	0.105315	19.6835	0.302016	19.6835	0.0140176
5:21038469-21038642	5	21038469	21038642	LRRC4C	ENSGALG00000007948	143501	intron (ENSGALG00000007948, intron 1 of 4)	4	1.16449	0.0473319	2.12063	1.07985e-05	103.993	0.00210871	103.993	4.69769e-08
1:117008471-117008598	1	117008471	117008598		ENSGALG00000049126	167287	intron (ENSGALG00000016281, intron 2 of 77)	1	0.863693	0.417876	-0.654323	0.532373	43.2862	0.0845239	43.2862	0.248806
1:117010849-117010998	1	117010849	117010998		ENSGALG00000049126	169676	intron (ENSGALG00000016281, intron 2 of 77)	0	-0.0410905	0.977538	0.12049	0.835879	243.582	0.874285	243.582	0.640954
1:117011041-117011140	1	117011041	117011140		ENSGALG00000049126	169843	intron (ENSGALG00000016281, intron 2 of 77)	2	0.195366	0.863969	-0.347098	0.56751	111.93	0.522076	111.93	0.282505
5:13417271-13417428	5	13417271	13417428		ENSGALG00000053639	-13139	Intergenic	1	1.06986	0.223753	2.12035	0.00037394	61.3472	0.0264263	61.3472	4.38494e-06
1:117034088-117034187	1	117034088	117034187	DMD	ENSGALG00000016281	154279	intron (ENSGALG00000016281, intron 2 of 77)	1	-0.685841	0.628255	0.156584	0.904789	34.3761	0.207327	34.3761	0.76949
1:117060923-117061030	1	117060923	117061030	DMD	ENSGALG00000016281	127440	intron (ENSGALG00000016281, intron 2 of 77)	0	-0.99616	0.149458	-1.14588	0.0693699	90.0436	0.0131371	90.0436	0.00714072
1:117063381-117063480	1	117063381	117063480	DMD	ENSGALG00000016281	124986	intron (ENSGALG00000016281, intron 2 of 77)	1	0.703993	0.634035	-0.327016	0.809836	29.3024	0.212028	29.3024	0.596976
2:36836808-36836998	2	36836808	36836998	UBE2E2	ENSGALG00000033593	31115	intron (ENSGALG00000033593, intron 2 of 4)	1	1.14229	0.117071	2.12007	0.000295069	65.0976	0.00875224	65.0976	3.20035e-06
1:117087364-117087463	1	117087364	117087463	DMD	ENSGALG00000016281	101003	intron (ENSGALG00000016281, intron 1 of 74)	0	0.658067	0.624417	-0.687248	0.535211	38.3889	0.20432	38.3889	0.251479
1:117094088-117094187	1	117094088	117094187	DMD	ENSGALG00000016281	94279	intron (ENSGALG00000016281, intron 1 of 74)	0	1.3583	0.182325	-1.03463	0.362772	30.642	0.0185919	30.642	0.120414
4:76290660-76290759	4	76290660	76290759	gga-mir-1602	ENSGALG00000025521	36744	intron (ENSGALG00000014485, intron 2 of 7)	2	0.781453	0.634289	2.11987	0.00688809	32.9185	0.212303	32.9185	0.000225426
1:117128559-117128679	1	117128559	117128679	DMD	ENSGALG00000016281	59797	intron (ENSGALG00000016281, intron 1 of 74)	0	0.328023	0.831007	-0.521552	0.582029	49.5239	0.453102	49.5239	0.297343
17:3510676-3510811	17	3510676	3510811		ENSGALG00000035198	-18325	intron (ENSGALG00000007079, intron 10 of 22)	2	0.918028	0.0142022	2.11898	8.43085e-11	329.997	0.000341479	329.997	3.14972e-14
1:117147360-117147460	1	117147360	117147460	DMD	ENSGALG00000016281	41006	intron (ENSGALG00000016281, intron 1 of 74)	0	0.171781	0.941972	-0.147494	0.913889	39.699	0.730361	39.699	0.787354
1:117147528-117147627	1	117147528	117147627	DMD	ENSGALG00000016281	40839	intron (ENSGALG00000016281, intron 1 of 74)	3	-0.0174415	0.995917	0.0357582	0.986314	28.0355	0.975583	28.0355	0.95203
1:117154977-117155188	1	117154977	117155188	DMD	ENSGALG00000016281	33334	intron (ENSGALG00000016281, intron 1 of 74)	2	-0.1401	0.8443	0.545071	0.0666816	568.57	0.478718	568.57	0.00671656
24:1828009-1828298	24	1828009	1828298	SNX19	ENSGALG00000001425	-2887	Intergenic	1	1.50409	8.16661e-08	2.11553	3.71545e-16	554.213	5.33371e-11	554.213	2.83281e-20
1:117170360-117170459	1	117170360	117170459	DMD	ENSGALG00000016281	18007	intron (ENSGALG00000016281, intron 1 of 74)	0	0.393564	0.889498	0.801589	0.557406	19.2396	0.578646	19.2396	0.272425
1:117170509-117170608	1	117170509	117170608	DMD	ENSGALG00000016281	17858	intron (ENSGALG00000016281, intron 1 of 74)	0	1.23548	0.287788	0.8001	0.472807	26.9975	0.0411852	26.9975	0.197853
1:117185956-117186057	1	117185956	117186057	DMD	ENSGALG00000016281	2410	intron (ENSGALG00000016281, intron 1 of 74)	1	-0.562481	0.690083	-1.40558	0.0781357	56.2386	0.263519	56.2386	0.00863521
1:117188603-117188778	1	117188603	117188778	DMD	ENSGALG00000016281	-274	promoter-TSS (ENSGALG00000016281)	0	0.441811	0.184036	0.503178	0.0786269	855.156	0.0188948	855.156	0.00871587
1:117194772-117194871	1	117194772	117194871	DMD	ENSGALG00000016281	-6405	intron (ENSGALG00000016281, intron 1 of 74)	0	-0.218599	0.936826	-0.209763	0.895019	28.9724	0.713874	28.9724	0.749284
18:9903268-9903401	18	9903268	9903401	GCGR	ENSGALG00000011219	4379	intron (ENSGALG00000011219, intron 1 of 9)	1	1.24222	0.000112871	2.11383	1.32861e-13	573.225	5.17777e-07	573.225	1.92468e-17
1:117276469-117276575	1	117276469	117276575		ENSGALG00000051100	-3576	Intergenic	1	0.781267	0.359849	0.765145	0.352798	58.1208	0.0633886	58.1208	0.114431
1:117292966-117293097	1	117292966	117293097		ENSGALG00000051100	12933	Intergenic	0	0.463771	0.586648	0.355168	0.698263	96.4345	0.175431	96.4345	0.432652
1:117294591-117294690	1	117294591	117294690		ENSGALG00000051100	14542	Intergenic	0	0.559978	0.763022	-0.828555	0.582758	25.3033	0.347963	25.3033	0.298222
1:117294913-117295012	1	117294913	117295012		ENSGALG00000051100	14864	Intergenic	2	0.4463	0.729024	-0.0730653	0.95932	47.0822	0.30476	47.0822	0.885075
15:5127076-5127175	15	5127076	5127175	CCDC92	ENSGALG00000003146	-13470	Intergenic	1	1.55298	0.275358	2.11308	0.0340374	27.9302	0.0381345	27.9302	0.00233329
1:117309270-117309369	1	117309270	117309369		ENSGALG00000051100	29221	intron (ENSGALG00000050791, intron 1 of 1)	0	-0.174852	0.939381	-0.566254	0.576161	40.7942	0.721216	40.7942	0.291397
1:117332328-117332475	1	117332328	117332475		ENSGALG00000050791	9730	intron (ENSGALG00000050791, intron 1 of 1)	1	0.0881844	0.965539	0.525839	0.346417	147.46	0.823253	147.46	0.110477
1:117334132-117334231	1	117334132	117334231		ENSGALG00000050791	7950	intron (ENSGALG00000050791, intron 1 of 1)	0	1.26196	0.18566	-0.636337	0.651517	31.2228	0.0191586	31.2228	0.373739
1:117335316-117335442	1	117335316	117335442		ENSGALG00000050791	6752	TTS (ENSGALG00000050791)	1	0.0397205	0.989716	-0.162347	0.868991	78.8932	0.932218	78.8932	0.698935
1:117338749-117338908	1	117338749	117338908		ENSGALG00000050791	3303	intron (ENSGALG00000050791, intron 1 of 1)	2	0.157363	0.863214	0.212407	0.67368	381.659	0.520422	381.659	0.401348
1:117350092-117350191	1	117350092	117350191		ENSGALG00000050791	-8010	Intergenic	1	0.126264	0.969548	1.11361	0.243138	33.3632	0.837932	33.3632	0.0586592
1:117355573-117355746	1	117355573	117355746		ENSGALG00000050791	-13528	Intergenic	1	0.563303	0.228279	0.154149	0.789153	233.729	0.0274252	233.729	0.563627
1:117372817-117372916	1	117372817	117372916		ENSGALG00000050791	-30735	Intergenic	1	-0.038336	0.98952	0.094309	0.937317	47.8554	0.930979	47.8554	0.835315
1:117372947-117373046	1	117372947	117373046		ENSGALG00000050791	-30865	Intergenic	0	-0.640963	0.705364	-0.406038	0.752114	27.7926	0.278893	27.7926	0.506754
5:28637744-28637859	5	28637744	28637859		ENSGALG00000051107	57733	intron (ENSGALG00000009491, intron 9 of 9)	1	1.41464	0.00197592	2.11261	2.18156e-07	259.079	2.23379e-05	259.079	4.15827e-10
1:117413378-117413477	1	117413378	117413477		ENSGALG00000054734	25400	Intergenic	0	-0.364369	NA	1.09916	0.784163	5.46652	0.770815	5.46652	0.555536
1:117414003-117414102	1	117414003	117414102		ENSGALG00000054734	24775	Intergenic	4	-1.17508	0.307515	-0.467942	0.748983	25.1631	0.0469659	25.1631	0.501979
1:117471051-117471150	1	117471051	117471150		ENSGALG00000050955	28794	Intergenic	1	0.191264	NA	0	1	0.723002	0.959675	0.723002	1
1:117471481-117471580	1	117471481	117471580		ENSGALG00000050955	29224	Intergenic	0	-0.15878	NA	0	1	0.978224	0.961309	0.978224	1
1:117474704-117474803	1	117474704	117474803		ENSGALG00000050955	32447	Intergenic	0	-0.51605	NA	-0.229113	0.981454	1.42565	0.829454	1.42565	0.939624
1:117478066-117478165	1	117478066	117478165		ENSGALG00000050955	35809	Intergenic	0	-2.05753	NA	0	1	3.34221	0.221019	3.34221	1
1:117478191-117478290	1	117478191	117478290		ENSGALG00000050955	35934	Intergenic	0	-1.71891	0.12315	0	1	21.0075	0.00947741	21.0075	1
1:117511524-117511623	1	117511524	117511623		ENSGALG00000050955	69267	Intergenic	1	2.11037	0.0737886	-1.38359	0.406383	18.8873	0.00415256	18.8873	0.148879
7:12711779-12711934	7	12711779	12711934	NRP2	ENSGALG00000008621	32732	intron (ENSGALG00000008621, intron 5 of 15)	1	1.08847	0.103684	2.1105	0.000254237	72.1027	0.00711915	72.1027	2.64398e-06
1:117545658-117545783	1	117545658	117545783		ENSGALG00000050955	103414	intron (ENSGALG00000016288, intron 8 of 10)	0	-0.333289	0.824876	-0.534429	0.530005	69.2462	0.441315	69.2462	0.246479
1:1175900-1176147	1	1175900	1176147	gga-mir-1651	ENSGALG00000035085	-2441	intron (ENSGALG00000029341, intron 7 of 23)	2	-0.0393815	0.985749	0.525012	0.373339	96.6146	0.913489	96.6146	0.127076
1:117625139-117625333	1	117625139	117625333		ENSGALG00000050955	182930	intron (ENSGALG00000016288, intron 6 of 10)	1	-1.31088	0.439912	-1.77154	0.156995	137.424	0.093909	137.424	0.0273225
1:11762564-11762671	1	11762564	11762671	MAGI2	ENSGALG00000038834	-71364	Intergenic	0	-0.303443	0.819007	0.137413	0.861932	96.0153	0.430665	96.0153	0.686382
1:117676233-117676332	1	117676233	117676332		ENSGALG00000050955	233976	intron (ENSGALG00000016288, intron 6 of 10)	1	-1.54812	0.16971	-0.938882	0.450381	25.3363	0.0164742	25.3363	0.180082
1:117706501-117706671	1	117706501	117706671		ENSGALG00000050955	264280	intron (ENSGALG00000016288, intron 5 of 10)	2	-0.200059	0.901389	0.440223	0.541314	92.6466	0.608568	92.6466	0.257219
1:117770669-117770768	1	117770669	117770768		ENSGALG00000050955	328412	intron (ENSGALG00000016288, intron 5 of 10)	0	0.872062	0.527929	-0.694116	0.564294	39.2139	0.138657	39.2139	0.27927
1:1169964-1170221	1	1169964	1170221	gga-mir-1651	ENSGALG00000035085	-8372	intron (ENSGALG00000029341, intron 5 of 23)	0	1.05048	0.024394	2.10827	1.17325e-08	170.511	0.000757529	170.511	1.29707e-11
1:117772832-117772931	1	117772832	117772931		ENSGALG00000050955	330575	intron (ENSGALG00000016288, intron 5 of 10)	0	0.936509	0.255094	1.21398	0.114333	55.7995	0.0334281	55.7995	0.0160884
1:117774336-117774435	1	117774336	117774435		ENSGALG00000050955	332079	intron (ENSGALG00000016288, intron 5 of 10)	1	1.23907	NA	1.40535	0.548875	8.85733	0.243231	8.85733	0.26413
1:117775860-117775959	1	117775860	117775959		ENSGALG00000050955	333603	intron (ENSGALG00000016288, intron 5 of 10)	0	-0.971073	0.187976	0.395979	0.581358	75.8561	0.019551	75.8561	0.296623
1:117848085-117848184	1	117848085	117848184	IL1RAPL1	ENSGALG00000016288	295599	intron (ENSGALG00000016288, intron 3 of 10)	0	-0.693304	0.534335	-0.606425	0.516532	42.2563	0.142646	42.2563	0.234621
1:11787865-11788033	1	11787865	11788033	MAGI2	ENSGALG00000038834	-46032	Intergenic	1	0.138613	0.897785	0.1217	0.843562	251.763	0.598472	251.763	0.654227
1:118030204-118030303	1	118030204	118030303	IL1RAPL1	ENSGALG00000016288	113480	intron (ENSGALG00000016288, intron 1 of 10)	0	-1.06368	0.342403	-1.13348	0.248164	33.3251	0.0575698	33.3251	0.0607477
1:118110841-118110993	1	118110841	118110993	IL1RAPL1	ENSGALG00000016288	32816	intron (ENSGALG00000016288, intron 1 of 10)	0	0.689638	0.424409	-1.18881	0.0844573	57.5194	0.0872141	57.5194	0.00978282
1:118151917-118152016	1	118151917	118152016	IL1RAPL1	ENSGALG00000016288	-8233	Intergenic	1	0.191858	0.948275	0.31948	0.817095	28.2057	0.754303	28.2057	0.608719
1:118167481-118167580	1	118167481	118167580	IL1RAPL1	ENSGALG00000016288	-23797	Intergenic	1	-0.360612	0.865348	-0.18084	0.905372	30.7163	0.525032	30.7163	0.770703
1:11818089-11818188	1	11818089	11818188	MAGI2	ENSGALG00000038834	-15843	Intergenic	0	-0.871137	NA	-0.164892	0.94027	14.0383	0.261259	14.0383	0.841503
1:11818219-11818318	1	11818219	11818318	MAGI2	ENSGALG00000038834	-15713	Intergenic	0	-0.824759	0.678313	0.0494166	0.982441	21.7923	0.252469	21.7923	0.94249
4:53003865-53003964	4	53003865	53003964		ENSGALG00000049801	912	intron (ENSGALG00000049801, intron 1 of 1)	0	1.02056	0.215527	2.10351	0.0012044	50.6604	0.0247995	50.6604	2.00277e-05
26:3617201-3617381	26	3617201	3617381	SLC16A1	ENSGALG00000001717	9054	intron (ENSGALG00000001717, intron 2 of 4)	0	1.68338	3.74201e-07	2.10169	3.27072e-11	431.877	3.64978e-10	431.877	9.22679e-15
12:1704757-1704908	12	1704757	1704908		ENSGALG00000046005	15679	intron (ENSGALG00000046005, intron 2 of 2)	1	0.69815	0.129341	2.10125	3.87861e-10	333.195	0.0102949	333.195	1.77432e-13
1:11820369-11820578	1	11820369	11820578	MAGI2	ENSGALG00000038834	-13508	Intergenic	1	-0.229818	0.857652	0.0357908	0.972624	93.4888	0.50645	93.4888	0.918104
1:118226324-118226470	1	118226324	118226470	IL1RAPL1	ENSGALG00000016288	-82664	Intergenic	0	-0.163076	0.892719	-0.00517245	0.999693	145.219	0.586119	145.219	0.986371
1:118226866-118226970	1	118226866	118226970	IL1RAPL1	ENSGALG00000016288	-83185	Intergenic	0	-0.0999941	0.947565	-0.252501	0.706805	114.316	0.751131	114.316	0.443662
1:118227886-118227985	1	118227886	118227985	IL1RAPL1	ENSGALG00000016288	-84202	Intergenic	1	-0.142012	0.930595	-0.527435	0.442223	90.9732	0.69528	90.9732	0.174083
1:118228363-118228559	1	118228363	118228559	IL1RAPL1	ENSGALG00000016288	-84728	Intergenic	0	0.101934	0.92219	0.0700231	0.904513	407.655	0.666852	407.655	0.768855
1:11829352-11829451	1	11829352	11829451	MAGI2	ENSGALG00000038834	-4580	Intergenic	0	-1.37795	0.130776	-0.710643	0.491453	32.039	0.0105054	32.039	0.213437
6:7355327-7355437	6	7355327	7355437	DNAJC12	ENSGALG00000002769	18037	Intergenic	0	-0.21951	0.738705	2.09949	8.93871e-17	1208.01	0.317044	1208.01	6.1337e-21
3:109034052-109034180	3	109034052	109034180		ENSGALG00000048917	71820	Intergenic	1	0.865849	0.326839	2.09436	0.000216796	66.5017	0.0526083	66.5017	2.14551e-06
1:11834852-11835049	1	11834852	11835049	MAGI2	ENSGALG00000038834	969	intron (ENSGALG00000038834, intron 1 of 22)	0	0.321733	0.601476	0.00321017	1	264.939	0.186169	264.939	0.989727
3:99540103-99540204	3	99540103	99540204		ENSGALG00000048918	-561	promoter-TSS (ENSGALG00000048918)	0	1.2846	0.0183283	2.09285	3.6403e-06	90.9274	0.000499054	90.9274	1.2129e-08
Z:5834076-5834223	Z	5834076	5834223		ENSGALG00000054065	160164	Intergenic	1	0.92727	0.255878	2.09195	0.000159474	58.7498	0.0335966	58.7498	1.45299e-06
1:11843132-11843231	1	11843132	11843231	MAGI2	ENSGALG00000038834	9200	intron (ENSGALG00000038834, intron 1 of 22)	0	0.865293	0.476033	0.0112062	0.999401	47.0537	0.111129	47.0537	0.985414
1:11848102-11848233	1	11848102	11848233	MAGI2	ENSGALG00000038834	14186	intron (ENSGALG00000038834, intron 1 of 22)	0	1.08059	0.121828	0.637767	0.247714	134.468	0.00931597	134.468	0.0605558
1:12870732-12870831	1	12870732	12870831		ENSGALG00000046379	3863	intron (ENSGALG00000046379, intron 1 of 4)	0	1.75407	0.0450606	2.08297	0.0390128	43.4653	0.00194831	43.4653	0.00288347
1:118530357-118530456	1	118530357	118530456		ENSGALG00000046848	15374	Intergenic	0	-0.94642	0.573843	-0.491653	0.744818	19.8771	0.167005	19.8771	0.495661
1:118531973-118532072	1	118531973	118532072		ENSGALG00000046848	13758	Intergenic	0	0.503997	0.837991	-0.313298	0.867305	22.0859	0.466255	22.0859	0.695998
1:11857182-11857281	1	11857182	11857281	MAGI2	ENSGALG00000038834	23250	intron (ENSGALG00000038834, intron 1 of 22)	1	-0.313538	0.884181	-0.175262	0.901142	37.3753	0.567384	37.3753	0.761802
1:11862098-11862197	1	11862098	11862197	MAGI2	ENSGALG00000038834	28166	intron (ENSGALG00000038834, intron 1 of 22)	0	0.557428	0.788655	0.443458	0.764553	30.112	0.382588	30.112	0.525266
1:118637897-118637996	1	118637897	118637996		ENSGALG00000051982	-15818	Intergenic	0	-0.506958	0.752964	-0.503697	0.662925	39.0787	0.334526	39.0787	0.387529
1:1187040-1187268	1	1187040	1187268	gga-mir-1651	ENSGALG00000035085	8690	intron (ENSGALG00000029341, intron 16 of 23)	1	0.230799	0.767445	0.6047	0.100442	296.327	0.353398	296.327	0.0129913
18:4757375-4757474	18	4757375	4757474		ENSGALG00000002389	-17387	intron (ENSGALG00000002415, intron 3 of 9)	0	-0.203787	0.931585	2.08184	0.00128103	42.709	0.698077	42.709	2.17415e-05
3:4119321-4119581	3	4119321	4119581		ENSGALG00000042483	-4091	Intergenic	3	-0.170219	0.918678	2.07987	7.82227e-06	224.505	0.655071	224.505	3.14471e-08
1:118823584-118823683	1	118823584	118823683		ENSGALG00000054881	-100550	Intergenic	0	-0.638471	NA	2.1192	0.567834	4.32767	0.717862	4.32767	0.282885
5:14252540-14252641	5	14252540	14252641	TNNT3	ENSGALG00000006572	-15550	intron (ENSGALG00000006583, intron 10 of 10)	0	1.1446	0.172587	2.07898	0.0101373	40.6736	0.0169131	40.6736	0.000387612
1:118847735-118847836	1	118847735	118847836		ENSGALG00000054881	-124702	Intergenic	0	0.249151	0.809359	0.397203	0.451392	137.315	0.413643	137.315	0.180923
1:118866368-118866501	1	118866368	118866501		ENSGALG00000054881	-143351	Intergenic	2	-0.382728	0.570912	0.116852	0.853065	212.961	0.165276	212.961	0.670634
1:118879845-118879944	1	118879845	118879944		ENSGALG00000054881	-156811	Intergenic	2	-0.514237	0.800604	-1.55557	0.111888	34.7855	0.399587	34.7855	0.0155192
1:118908920-118909087	1	118908920	118909087		ENSGALG00000054881	-185920	Intergenic	2	-0.522001	0.137375	0.172011	0.711691	578.101	0.0113536	578.101	0.450099
1:118909219-118909319	1	118909219	118909319		ENSGALG00000054881	-186186	Intergenic	0	-0.125951	0.931585	0.0054777	0.999905	280.973	0.69811	280.973	0.98725
2:4790593-4790767	2	4790593	4790767	ACAA1	ENSGALG00000005860	6285	intron (ENSGALG00000005860, intron 10 of 11)	3	0.824903	0.180526	2.07882	1.17389e-06	90.7628	0.0182709	90.7628	3.12193e-09
1:119012559-119012669	1	119012559	119012669		ENSGALG00000049335	108564	Intergenic	1	0.801252	0.411918	0.683879	0.459249	46.3006	0.0821146	46.3006	0.186861
1:119018857-119018956	1	119018857	119018956		ENSGALG00000049335	102272	Intergenic	0	0.841157	0.501579	0.259127	0.864035	33.9834	0.123967	33.9834	0.690156
1:11902267-11902366	1	11902267	11902366	MAGI2	ENSGALG00000038834	68335	intron (ENSGALG00000038834, intron 1 of 22)	0	0.128785	0.970529	0.73019	0.421838	47.7771	0.844036	47.7771	0.159436
1:119040314-119040437	1	119040314	119040437		ENSGALG00000049335	80803	Intergenic	0	0.161765	0.91349	0.00346157	1	81.4719	0.640418	81.4719	0.992949
1:119059973-119060072	1	119059973	119060072		ENSGALG00000049335	61156	Intergenic	0	-0.124281	0.950587	-0.568187	0.470765	55.3316	0.762836	55.3316	0.196018
1:119060358-119060457	1	119060358	119060457		ENSGALG00000049335	60771	Intergenic	1	0.849302	NA	-1.06637	0.684309	7.47051	0.408893	7.47051	0.415246
1:119065761-119065860	1	119065761	119065860		ENSGALG00000049335	55368	Intergenic	0	-0.182495	0.922609	-0.492008	0.554413	58.7976	0.668357	58.7976	0.269547
1:119083957-119084056	1	119083957	119084056		ENSGALG00000049335	37172	Intergenic	0	-0.960368	0.399953	-0.940072	0.371792	43.9649	0.0776335	43.9649	0.126107
1:119099975-119100098	1	119099975	119100098		ENSGALG00000049335	21142	Intergenic	1	-1.22045	0.0806809	-0.315783	0.739394	56.991	0.00479389	56.991	0.488086
1:119122685-119122796	1	119122685	119122796		ENSGALG00000049335	-1562	promoter-TSS (ENSGALG00000049335)	0	-0.403474	0.490886	0.269037	0.571406	472.095	0.118734	472.095	0.286766
1:119130664-119130763	1	119130664	119130763		ENSGALG00000049335	-9535	Intergenic	1	-0.147938	NA	-1.41918	0.354061	13.1613	0.852947	13.1613	0.115188
7:23158027-23158126	7	23158027	23158126		ENSGALG00000050061	-26782	intron (ENSGALG00000054676, intron 3 of 3)	0	1.8241	0.0789901	2.07844	0.0228728	27.8282	0.00463836	27.8282	0.00126876
4:81813893-81814011	4	81813893	81814011		ENSGALG00000054849	-18122	intron (ENSGALG00000050453, intron 2 of 6)	1	1.13471	0.130173	2.07705	0.000995587	59.8401	0.0104116	59.8401	1.55383e-05
1:119136946-119137045	1	119136946	119137045		ENSGALG00000049335	-15817	Intergenic	1	-1.02974	0.22479	-1.24961	0.112862	50.3242	0.0266427	50.3242	0.0157489
2:6385908-6386041	2	6385908	6386041		ENSGALG00000053469	9225	intron (ENSGALG00000006219, intron 2 of 10)	1	1.05342	0.308191	2.07446	0.000925524	43.277	0.0471669	43.277	1.41202e-05
[truncated: 129,176 more rows]
